# Supplementary material for: Mucin modulates phage infection dynamics and biofilm formation in enteropathogenic Yersinia enterocolitica
Source: Curr Res Microb Sci. 2026 Jun 3;11:100618. doi: 10.1016/j.crmicr.2026.100618 (PMC13284502; doi:10.1016/j.crmicr.2026.100618)
Supplement: Supplementary file 1 [file mmc1.xlsx]

## Sheet: Fig. 1E-F
Fig. 1E
Replicate Control Mucin
1	210	470
2	300	500
3	377	490
4	215	516
5	445	461
6	502	513
7	419	455
8	412	605
9	97	540
10	207	520
11	220	500
12	409	692
Fig. 1F
Replicate Control Mucin
1	40	26
2	26	48
3	30	20

## Sheet: Fig. 2A
Time (h)	0% mucin										0,05% mucin										0,1% mucin										0,2% mucin										Bacterial Control (0%)
00:00:00	0.0284	0.0434	0.0284	0.0274	0.0274	0.0274	0.0284	0.0274	0.0294	0.0324	0.0211	0.0201	0.0291	0.0221	0.0241	0.0271	0.0251	0.0311	0.0431	0.0361	0.0123	0.0073	0.0123	0.0073	0.0083	0.0053	0.0133	0.0073	0.0173	0.0063	-0.0084	-0.0104	-0.0104	-0.0104	-0.0144	-0.0084	-0.0134	-0.0164	-0.0114	-0.0104	0.0294	0.0404	0.0324	0.0284	0.0294	0.0454	0.0334	0.0304	0.0434
	0.031	0.044	0.031	0.03	0.03	0.03	0.031	0.03	0.032	0.034	0.0188	0.0228	0.0298	0.0218	0.0228	0.0258	0.0228	0.0278	0.0378	0.0348	0.0123	0.0133	0.0143	0.0093	0.0103	0.0083	0.0123	0.0083	0.0123	0.0073	-0.0091	-0.0101	-0.0101	-0.0111	-0.0111	-0.0111	-0.0101	-0.0151	-0.0121	-0.0111	0.031	0.041	0.034	0.03	0.031	0.045	0.034	0.03	0.042
	0.034	0.047	0.034	0.034	0.034	0.034	0.034	0.033	0.035	0.037	0.0235	0.0265	0.0335	0.0255	0.0275	0.0295	0.0265	0.0295	0.0415	0.0385	0.0156	0.0166	0.0186	0.0126	0.0156	0.0136	0.0166	0.0106	0.0146	0.0116	-0.0075	-0.0075	-0.0075	-0.0075	-0.0055	-0.0065	-0.0055	-0.0085	-0.0075	-0.0055	0.034	0.044	0.037	0.033	0.034	0.049	0.037	0.033	0.044
	0.0402	0.0532	0.0402	0.0392	0.0402	0.0402	0.0402	0.0392	0.0402	0.0422	0.0308	0.0338	0.0398	0.0328	0.0348	0.0368	0.0338	0.0348	0.0488	0.0458	0.0235	0.0245	0.0245	0.0195	0.0225	0.0195	0.0245	0.0175	0.0205	0.0185	-0.0019	-0.0009	-0.0019	-0.0009	0.0021	0.0021	0.0001	-0.0059	-0.0009	0.0001	0.0402	0.0492	0.0432	0.0392	0.0402	0.0542	0.0422	0.0392	0.0502
	0.0484	0.0624	0.0494	0.0484	0.0484	0.0484	0.0494	0.0484	0.0494	0.0514	0.0407	0.0447	0.0497	0.0427	0.0457	0.0457	0.0437	0.0417	0.0597	0.0557	0.0353	0.0353	0.0373	0.0293	0.0333	0.0303	0.0353	0.0283	0.0323	0.0293	0.0111	0.0111	0.0091	0.0101	0.0121	0.0121	0.0121	0.0051	0.0111	0.0131	0.0484	0.0584	0.0524	0.0484	0.0494	0.0634	0.0514	0.0484	0.0594
	0.061	0.074	0.061	0.061	0.061	0.062	0.061	0.06	0.062	0.063	0.0569	0.0609	0.0659	0.0589	0.0619	0.0609	0.0599	0.0529	0.0749	0.0719	0.0505	0.0515	0.0535	0.0445	0.0485	0.0465	0.0505	0.0425	0.0475	0.0435	0.0281	0.0281	0.0251	0.0251	0.0271	0.0271	0.0281	0.0211	0.0281	0.0271	0.061	0.071	0.064	0.061	0.062	0.076	0.064	0.061	0.072
	0.0785	0.0925	0.0795	0.0785	0.0785	0.0785	0.0785	0.0775	0.0795	0.0805	0.0802	0.0842	0.0892	0.0822	0.0872	0.0832	0.0842	0.0692	0.0992	0.0952	0.0757	0.0757	0.0767	0.0677	0.0717	0.0697	0.0737	0.0647	0.0707	0.0667	0.0491	0.0511	0.0471	0.0491	0.0501	0.0521	0.0531	0.0431	0.0531	0.0511	0.0805	0.0895	0.0835	0.0795	0.0805	0.0945	0.0835	0.0795	0.0905
	0.1042	0.1172	0.1042	0.1042	0.1042	0.1042	0.1032	0.1022	0.1042	0.1052	0.1149	0.1199	0.1239	0.1169	0.1229	0.1159	0.1169	0.0929	0.1319	0.1289	0.1124	0.1114	0.1124	0.1024	0.1074	0.1034	0.1094	0.0984	0.1054	0.1024	0.0848	0.0858	0.0798	0.0828	0.0868	0.0898	0.0888	0.0778	0.0888	0.0848	0.1072	0.1162	0.1092	0.1052	0.1072	0.1212	0.1092	0.1042	0.1152
	0.137	0.151	0.138	0.138	0.138	0.138	0.136	0.134	0.137	0.138	0.1591	0.1661	0.1711	0.1641	0.1701	0.1611	0.1641	0.1291	0.1801	0.1731	0.1623	0.1573	0.1573	0.1463	0.1523	0.1463	0.1533	0.1443	0.1503	0.1473	0.127	0.129	0.122	0.126	0.126	0.135	0.137	0.123	0.132	0.133	0.14	0.149	0.144	0.139	0.139	0.152	0.14	0.136	0.148
	0.182	0.194	0.181	0.181	0.18	0.179	0.177	0.176	0.179	0.181	0.2122	0.2202	0.2292	0.2232	0.2272	0.2042	0.2192	0.1722	0.2362	0.2272	0.2107	0.2107	0.2067	0.1957	0.2047	0.1977	0.1997	0.1907	0.2007	0.1947	0.1797	0.1777	0.1717	0.1697	0.1707	0.1777	0.1837	0.1707	0.1767	0.1837	0.19	0.198	0.192	0.187	0.188	0.199	0.188	0.184	0.196
	0.2302	0.2432	0.2292	0.2272	0.2272	0.2232	0.2222	0.2232	0.2272	0.2292	0.2701	0.2741	0.2871	0.2751	0.2821	0.2501	0.2711	0.2191	0.2871	0.2781	0.2588	0.2618	0.2518	0.2428	0.2588	0.2448	0.2488	0.2268	0.2478	0.2408	0.2297	0.2267	0.2157	0.2207	0.2197	0.2177	0.2247	0.2127	0.2217	0.2277	0.2502	0.2582	0.2512	0.2502	0.2462	0.2552	0.2432	0.2382	0.2542
	0.2741	0.2911	0.2771	0.2721	0.2721	0.2671	0.2651	0.2681	0.2721	0.2721	0.3133	0.3213	0.3253	0.3023	0.3363	0.2953	0.3173	0.2483	0.3343	0.3213	0.2902	0.2972	0.2762	0.2732	0.2942	0.2872	0.2892	0.2622	0.2892	0.2702	0.2852	0.2562	0.2582	0.2432	0.2522	0.2522	0.2532	0.2492	0.2582	0.2682	0.3161	0.3241	0.3081	0.3161	0.3101	0.3161	0.3051	0.2951	0.3161
	0.3121	0.3261	0.3131	0.3071	0.3151	0.3031	0.2991	0.3011	0.3061	0.3051	0.3393	0.3563	0.3573	0.3303	0.3693	0.3243	0.3503	0.2813	0.3513	0.3513	0.3167	0.3257	0.3037	0.3007	0.3227	0.3137	0.3417	0.3017	0.3217	0.2927	0.292	0.281	0.289	0.279	0.312	0.287	0.295	0.263	0.31	0.311	0.3791	0.3821	0.3651	0.3721	0.3631	0.3661	0.3561	0.3411	0.3711
	0.3424	0.3584	0.3524	0.3384	0.3514	0.3364	0.3324	0.3344	0.3394	0.3374	0.3629	0.3859	0.3849	0.3589	0.3919	0.3539	0.3759	0.3199	0.3749	0.3799	0.3761	0.3531	0.3331	0.3261	0.3491	0.3531	0.3681	0.3051	0.3561	0.3361	0.3379	0.3279	0.3079	0.3359	0.3599	0.3539	0.3129	0.3119	0.3509	0.3439	0.4324	0.4354	0.4124	0.4214	0.4114	0.4174	0.4014	0.3864	0.4134
	0.3732	0.3922	0.3782	0.3722	0.3802	0.3762	0.3692	0.3692	0.3712	0.3682	0.3982	0.4242	0.4162	0.3902	0.4182	0.3752	0.4062	0.3572	0.4022	0.4402	0.4142	0.3812	0.3592	0.3512	0.3732	0.3942	0.3742	0.3272	0.3762	0.3522	0.4236	0.4256	0.3236	0.3186	0.4056	0.3276	0.3346	0.3066	0.3236	0.3666	0.4802	0.4832	0.4512	0.4592	0.4522	0.4592	0.4422	0.4172	0.4472
	0.4002	0.4222	0.4132	0.4122	0.4052	0.4102	0.3952	0.4052	0.4042	0.3942	0.4162	0.4452	0.4422	0.4212	0.4402	0.3902	0.4282	0.3802	0.4282	0.4372	0.4611	0.3971	0.3851	0.3731	0.3981	0.4221	0.4011	0.3441	0.3941	0.3811	0.3515	0.4225	0.3705	0.3465	0.4115	0.4585	0.3805	0.3805	0.4025	0.4435	0.5172	0.5102	0.4832	0.4772	0.4752	0.4822	0.4662	0.4382	0.4692
	0.4094	0.4364	0.4324	0.4294	0.4564	0.4374	0.4234	0.4444	0.4474	0.4084	0.4374	0.4564	0.4634	0.4434	0.4584	0.4294	0.4344	0.3764	0.4424	0.4394	0.4154	0.4154	0.4014	0.3894	0.4104	0.4454	0.4604	0.3894	0.4114	0.4084	0.3709	0.4099	0.3559	0.3629	0.3609	0.3859	0.3929	0.4009	0.4379	0.4399	0.5524	0.5524	0.5164	0.5214	0.5174	0.5254	0.5074	0.4734	0.5214
	0.4193	0.4353	0.4213	0.4593	0.4113	0.4743	0.4643	0.4403	0.4633	0.4383	0.4535	0.4555	0.4765	0.4625	0.4735	0.4865	0.4375	0.3805	0.4525	0.4435	0.4307	0.4287	0.4157	0.4157	0.4287	0.4597	0.4047	0.3817	0.4257	0.4087	0.3935	0.4015	0.3825	0.4535	0.3795	0.3855	0.3715	0.4285	0.4395	0.4615	0.5993	0.5983	0.5503	0.5643	0.5523	0.5643	0.5433	0.4973	0.5463
	0.4514	0.4624	0.4384	0.4834	0.4314	0.5024	0.4784	0.4574	0.4784	0.4484	0.4694	0.4604	0.4924	0.4834	0.4824	0.4974	0.4534	0.3864	0.4714	0.4554	0.4456	0.4426	0.4296	0.4226	0.4626	0.4646	0.4196	0.3946	0.4426	0.4346	0.409	0.51	0.383	0.421	0.4	0.407	0.386	0.433	0.448	0.461	0.6274	0.6234	0.5864	0.5894	0.5794	0.5984	0.5744	0.5194	0.5814
	0.4721	0.4911	0.4671	0.4981	0.4931	0.5541	0.5041	0.4901	0.5081	0.4901	0.4851	0.4791	0.5121	0.5031	0.4971	0.5181	0.4731	0.4001	0.4921	0.4671	0.4622	0.4532	0.4502	0.4322	0.4592	0.5272	0.4342	0.4092	0.4532	0.4272	0.4197	0.5147	0.3957	0.4367	0.4117	0.4227	0.3997	0.4327	0.4637	0.4987	0.6521	0.6391	0.6151	0.5981	0.5911	0.6191	0.5881	0.5411	0.6141
	0.4914	0.5084	0.4824	0.5124	0.5244	0.5714	0.5224	0.5134	0.5214	0.4954	0.4945	0.4935	0.5255	0.5175	0.5125	0.5305	0.4885	0.4105	0.5085	0.4845	0.4686	0.4616	0.4666	0.4396	0.4766	0.5166	0.4466	0.4186	0.4596	0.4376	0.4276	0.4896	0.3936	0.4266	0.4226	0.4336	0.4026	0.4716	0.4606	0.5276	0.6924	0.6804	0.6524	0.6424	0.6244	0.6564	0.6214	0.5684	0.6574
	0.512	0.524	0.501	0.533	0.523	0.6	0.545	0.528	0.519	0.492	0.508	0.51	0.535	0.528	0.53	0.553	0.501	0.422	0.524	0.492	0.4649	0.5009	0.4779	0.4389	0.4799	0.5199	0.4539	0.4209	0.4529	0.4419	0.4194	0.5144	0.3964	0.4424	0.4274	0.4374	0.4054	0.5244	0.4164	0.5024	0.719	0.701	0.672	0.649	0.63	0.665	0.627	0.586	0.679
	0.4929	0.5329	0.5089	0.5199	0.5499	0.5869	0.5549	0.5389	0.5289	0.4969	0.4907	0.5157	0.5347	0.5317	0.5247	0.5557	0.5067	0.4257	0.5257	0.4987	0.4356	0.4616	0.4696	0.4226	0.4676	0.5246	0.4506	0.4096	0.4266	0.4226	0.397	0.573	0.375	0.438	0.409	0.426	0.394	0.4	0.404	0.392	0.7489	0.7409	0.6969	0.7019	0.6709	0.7079	0.6759	0.5909	0.7029
	0.4711	0.5111	0.4921	0.5351	0.5531	0.5841	0.5731	0.5571	0.5191	0.5261	0.4595	0.5215	0.5205	0.5245	0.5165	0.5465	0.5015	0.4005	0.5075	0.4905	0.4237	0.4447	0.4577	0.4107	0.4367	0.5157	0.4357	0.3897	0.4027	0.4017	0.3684	0.5774	0.3494	0.4054	0.3854	0.4074	0.3634	0.3834	0.3824	0.3694	0.7641	0.7491	0.7181	0.6971	0.6791	0.7221	0.6851	0.6041	0.7201
12:00:00	0.442	0.493	0.474	0.515	0.549	0.588	0.581	0.575	0.522	0.519	0.4426	0.4626	0.5006	0.5076	0.4956	0.5396	0.4826	0.3796	0.4916	0.4616	0.408	0.413	0.44	0.399	0.419	0.507	0.41	0.37	0.383	0.377	0.3298	0.5578	0.3168	0.3698	0.3548	0.3848	0.3648	0.3538	0.3568	0.3418	0.788	0.782	0.736	0.755	0.721	0.755	0.722	0.627	0.776
	0.409	0.465	0.455	0.535	0.562	0.569	0.547	0.586	0.501	0.488	0.4187	0.4767	0.4947	0.4797	0.5107	0.5197	0.4667	0.3737	0.4907	0.4507	0.363	0.405	0.424	0.374	0.395	0.484	0.402	0.356	0.357	0.363	0.3143	0.5443	0.2993	0.3513	0.3333	0.3653	0.3303	0.3383	0.3313	0.3413	0.82	0.813	0.77	0.767	0.736	0.776	0.736	0.631	0.807
	0.3949	0.4399	0.4419	0.5419	0.5389	0.6019	0.5369	0.5669	0.5099	0.4489	0.3986	0.4256	0.4876	0.4626	0.4766	0.4976	0.4266	0.3526	0.5046	0.4296	0.3519	0.3829	0.4059	0.3419	0.3749	0.4709	0.3769	0.3409	0.3339	0.3469	0.2974	0.5284	0.2684	0.3224	0.3134	0.3484	0.3094	0.3144	0.3244	0.3134	0.8399	0.8319	0.7949	0.7819	0.7569	0.7939	0.7489	0.6549	0.8369
	0.412	0.428	0.435	0.509	0.535	0.548	0.532	0.5	0.49	0.411	0.3868	0.4158	0.4518	0.4368	0.4438	0.4868	0.4018	0.3308	0.4468	0.3938	0.3382	0.3642	0.3882	0.3362	0.3682	0.4642	0.3592	0.3342	0.3192	0.3342	0.2652	0.5062	0.2552	0.3002	0.3192	0.3352	0.2742	0.3132	0.2992	0.2942	0.866	0.863	0.82	0.815	0.788	0.825	0.787	0.654	0.857
	0.4028	0.4068	0.4258	0.4928	0.4918	0.5928	0.5128	0.4748	0.4728	0.3888	0.3697	0.3947	0.4367	0.4257	0.4167	0.4737	0.3947	0.3177	0.4437	0.3717	0.3315	0.3555	0.3665	0.3275	0.3525	0.4605	0.3485	0.3225	0.3095	0.3365	0.2493	0.5093	0.2443	0.2953	0.3043	0.3173	0.2653	0.3013	0.2893	0.2843	0.8948	0.8738	0.8438	0.8558	0.8288	0.8438	0.8158	0.7178	0.8758
	0.4011	0.4091	0.4081	0.4721	0.4721	0.5071	0.4781	0.4591	0.4651	0.3741	0.3625	0.3805	0.4255	0.4155	0.4025	0.4595	0.3885	0.3015	0.4365	0.3565	0.3261	0.3501	0.3621	0.3211	0.3461	0.4501	0.3361	0.3131	0.3021	0.3211	0.2397	0.4937	0.2367	0.2947	0.3037	0.3167	0.2607	0.2967	0.2777	0.2767	0.8961	0.8901	0.8541	0.8531	0.8251	0.8421	0.8131	0.6941	0.9111
	0.393	0.401	0.393	0.445	0.46	0.507	0.472	0.475	0.45	0.367	0.3536	0.3706	0.4216	0.4106	0.3926	0.4556	0.3766	0.2906	0.4376	0.3486	0.3222	0.3452	0.3562	0.3142	0.3442	0.4372	0.3152	0.3082	0.2952	0.3132	0.2304	0.4914	0.2274	0.2994	0.2794	0.3004	0.2504	0.2964	0.2734	0.2694	0.941	0.932	0.877	0.881	0.853	0.873	0.835	0.75	0.91
	0.383	0.404	0.391	0.447	0.431	0.528	0.467	0.448	0.445	0.357	0.3467	0.3667	0.4177	0.4077	0.3917	0.4557	0.3737	0.2907	0.4317	0.3377	0.3184	0.3434	0.3524	0.3044	0.3414	0.4344	0.3064	0.2914	0.2924	0.3104	0.2231	0.4871	0.2211	0.2991	0.2761	0.3101	0.2461	0.2931	0.2731	0.2671	0.977	0.972	0.924	0.914	0.883	0.904	0.868	0.79	0.949
	0.375	0.4	0.384	0.438	0.424	0.541	0.463	0.443	0.436	0.348	0.3386	0.3636	0.4146	0.4046	0.3866	0.4446	0.3696	0.2796	0.4296	0.3346	0.3191	0.3321	0.3511	0.2971	0.3361	0.4341	0.3001	0.2891	0.2931	0.3061	0.2179	0.4819	0.2089	0.2999	0.2669	0.3079	0.2389	0.2929	0.2669	0.2479	0.969	0.961	0.914	0.927	0.902	0.921	0.877	0.769	0.903
	0.3639	0.3929	0.3779	0.4229	0.4159	0.5589	0.4579	0.4419	0.4259	0.3429	0.3338	0.3568	0.4108	0.4038	0.3848	0.4478	0.3628	0.2708	0.4258	0.3288	0.3266	0.3226	0.3476	0.2926	0.3306	0.4326	0.2966	0.2816	0.2936	0.3046	0.2119	0.4829	0.2119	0.2889	0.2749	0.2939	0.2419	0.2929	0.2539	0.2459	0.9989	0.9599	0.9569	0.9399	0.9169	0.9629	0.9169	0.8159	0.9709
	0.3608	0.3918	0.3748	0.4088	0.4118	0.5528	0.4538	0.4568	0.4178	0.3398	0.3346	0.3576	0.4076	0.3976	0.3866	0.4586	0.3596	0.2686	0.4236	0.3236	0.3238	0.3168	0.3468	0.2888	0.3348	0.4298	0.2928	0.2758	0.2878	0.3038	0.2129	0.4799	0.2009	0.2889	0.2699	0.2949	0.2389	0.2719	0.2519	0.2439	0.9878	0.9848	0.9658	0.9238	0.9128	0.9788	0.9288	0.8228	1.0018
	0.3569	0.3879	0.3679	0.3979	0.4029	0.5559	0.4459	0.4469	0.4119	0.3359	0.3366	0.3536	0.4016	0.3976	0.3846	0.4526	0.3596	0.2636	0.4166	0.3196	0.3174	0.3164	0.3444	0.2884	0.3314	0.4274	0.2904	0.2744	0.2834	0.3014	0.2105	0.4755	0.1935	0.2895	0.2665	0.2895	0.2455	0.2615	0.2485	0.2475	1.0209	1.0189	1.0049	0.9579	0.9539	0.9909	0.9439	0.8829	1.0359
	0.3518	0.3828	0.3658	0.3828	0.3978	0.5388	0.4398	0.4388	0.4118	0.3318	0.3326	0.3416	0.3956	0.4006	0.3836	0.4406	0.3516	0.2566	0.4156	0.3146	0.3146	0.3126	0.3386	0.2866	0.3276	0.4286	0.2886	0.2736	0.2836	0.2966	0.2116	0.4776	0.1906	0.2866	0.2716	0.2816	0.2416	0.2566	0.2436	0.2436	1.0338	1.0308	1.0088	0.9858	0.9728	1.0108	0.9658	0.9118	1.0128
	0.3479	0.3789	0.3599	0.3679	0.3939	0.5309	0.4379	0.4349	0.4069	0.3279	0.3299	0.3319	0.3929	0.4009	0.3889	0.4379	0.3459	0.2589	0.4119	0.3119	0.3088	0.3138	0.3368	0.2818	0.3248	0.4238	0.2838	0.2688	0.2808	0.2938	0.2076	0.4736	0.1886	0.2806	0.2676	0.2776	0.2436	0.2486	0.2506	0.2376	1.0159	1.0149	0.9909	0.9629	0.9549	1.0049	0.9669	0.8999	1.0249
	0.3449	0.3719	0.3619	0.3519	0.3919	0.5319	0.4369	0.4379	0.4029	0.3229	0.327	0.337	0.391	0.401	0.385	0.431	0.345	0.26	0.407	0.308	0.3109	0.3119	0.3349	0.2819	0.3199	0.4229	0.2829	0.2679	0.2739	0.2849	0.2017	0.4677	0.1897	0.2817	0.2687	0.2727	0.2417	0.2467	0.2517	0.2357	1.0199	1.0179	0.9819	0.9479	0.9499	0.9879	0.9329	0.8779	0.9669
	0.3409	0.3739	0.3569	0.3499	0.3879	0.5199	0.4339	0.4359	0.3999	0.3219	0.3327	0.3277	0.3877	0.3957	0.3827	0.4327	0.3417	0.2537	0.4017	0.3057	0.3035	0.3135	0.3335	0.2785	0.3215	0.4235	0.2785	0.2635	0.2685	0.2735	0.1974	0.4684	0.1844	0.2814	0.2674	0.2684	0.2504	0.2444	0.2404	0.2344	1.0379	1.0299	1.0009	0.9859	0.9709	1.0479	1.0009	0.9429	1.0079
	0.3388	0.3708	0.3468	0.3448	0.3818	0.5128	0.4328	0.4278	0.3978	0.3168	0.3269	0.3279	0.3869	0.3959	0.3829	0.4259	0.3409	0.2469	0.3979	0.3049	0.3021	0.3141	0.3301	0.2771	0.3231	0.4161	0.2751	0.2631	0.2651	0.2721	0.191	0.46	0.181	0.284	0.266	0.265	0.25	0.238	0.238	0.227	1.0508	1.0308	1.0028	0.9778	0.9558	1.0458	0.9898	0.9718	1.0098
	0.3358	0.3688	0.3358	0.3448	0.3838	0.5148	0.4328	0.4228	0.3908	0.3158	0.3189	0.3249	0.3839	0.3949	0.3819	0.4189	0.3369	0.2489	0.3929	0.3029	0.2942	0.3122	0.3272	0.2742	0.3232	0.4062	0.2752	0.2632	0.2632	0.2652	0.1893	0.4583	0.1723	0.2803	0.2673	0.2653	0.2503	0.2413	0.2303	0.2293	1.0538	1.0418	1.0158	0.9928	0.9788	1.0538	1.0128	1.0038	1.0418
	0.3338	0.3678	0.3478	0.3448	0.3798	0.5188	0.4298	0.4118	0.3798	0.3128	0.317	0.324	0.384	0.388	0.381	0.421	0.333	0.249	0.391	0.301	0.2847	0.3087	0.3207	0.2707	0.3217	0.3977	0.2747	0.2577	0.2617	0.2627	0.1779	0.4589	0.1719	0.2739	0.2629	0.2589	0.2469	0.2429	0.2289	0.2299	1.0818	1.0738	1.0488	1.0328	1.0138	1.0648	1.0348	0.9648	1.0788
	0.3407	0.3647	0.3477	0.3467	0.3837	0.5347	0.4267	0.4077	0.3737	0.3107	0.3099	0.3009	0.3819	0.3849	0.3769	0.4229	0.3299	0.2479	0.3849	0.2989	0.275	0.313	0.32	0.27	0.321	0.392	0.277	0.253	0.26	0.258	0.1765	0.4585	0.1685	0.2705	0.2585	0.2575	0.2435	0.2475	0.2275	0.2235	1.1047	1.0947	1.0747	1.0567	1.0417	1.0937	1.0537	0.9687	1.0987
	0.3387	0.3577	0.3467	0.3427	0.3807	0.5107	0.4237	0.4077	0.3677	0.3097	0.301	0.297	0.376	0.382	0.368	0.417	0.331	0.246	0.383	0.295	0.2778	0.3108	0.3178	0.2688	0.3188	0.3858	0.2798	0.2438	0.2558	0.2478	0.1663	0.4573	0.1683	0.2633	0.2553	0.2543	0.2373	0.2403	0.2193	0.2153	1.1307	1.1177	1.0977	1.0787	1.0627	1.1077	1.0587	1.0267	1.1047
	0.3208	0.3538	0.3388	0.3338	0.3788	0.4908	0.4138	0.4058	0.3588	0.3068	0.3021	0.3011	0.3661	0.3771	0.3671	0.4221	0.3151	0.2381	0.3681	0.2931	0.2747	0.3137	0.3167	0.2627	0.3247	0.3817	0.2797	0.2387	0.2407	0.2427	0.159	0.451	0.162	0.258	0.25	0.248	0.236	0.235	0.207	0.209	1.1428	1.1348	1.1178	1.1078	1.0888	1.1388	1.1008	0.9998	1.1308
	0.3147	0.3527	0.3327	0.3307	0.3707	0.4867	0.4067	0.3987	0.3557	0.3027	0.299	0.314	0.355	0.369	0.364	0.425	0.31	0.237	0.365	0.291	0.2702	0.3162	0.3122	0.2652	0.3172	0.3732	0.2742	0.2322	0.2502	0.2382	0.1467	0.4547	0.1657	0.2607	0.2397	0.2437	0.2337	0.2287	0.2027	0.2027	1.1187	1.1047	1.0887	1.0537	1.0447	1.1097	1.0697	1.0437	1.0847
	0.2646	0.3426	0.3286	0.3256	0.3716	0.4716	0.4006	0.3926	0.3546	0.3016	0.2973	0.3093	0.3513	0.3583	0.3633	0.4193	0.3023	0.2353	0.3523	0.2893	0.2634	0.3134	0.3094	0.2674	0.3154	0.3684	0.2764	0.2384	0.2404	0.2344	0.1469	0.4609	0.1639	0.2589	0.2359	0.2389	0.2279	0.2229	0.1919	0.1769	1.1576	1.1506	1.1316	1.1186	1.1056	1.1526	1.1126	1.0416	1.1516
1 day, 0:00:00	0.2886	0.3396	0.3316	0.3136	0.3696	0.4606	0.3966	0.3946	0.3496	0.2996	0.294	0.321	0.349	0.352	0.361	0.409	0.306	0.227	0.343	0.29	0.2542	0.3062	0.3052	0.2602	0.3122	0.3602	0.2632	0.2412	0.2332	0.2272	0.1427	0.4617	0.1557	0.2557	0.2327	0.2357	0.2317	0.2197	0.1857	0.1707	1.1586	1.1446	1.1286	1.1106	1.1036	1.1436	1.1006	1.0556	1.1486
	0.2997	0.3387	0.3287	0.3117	0.3407	0.4477	0.3837	0.3967	0.3467	0.2957	0.2844	0.3134	0.3504	0.3374	0.3574	0.4114	0.3024	0.2354	0.3374	0.2934	0.2526	0.3036	0.3026	0.2496	0.3186	0.3596	0.2706	0.2476	0.2226	0.2236	0.1333	0.4723	0.1503	0.2533	0.2343	0.2343	0.2193	0.2173	0.1853	0.1693	1.1747	1.1657	1.1527	1.1407	1.1297	1.1737	1.1387	1.1397	1.1797
	0.3096	0.3366	0.3206	0.3286	0.3316	0.4366	0.3786	0.3846	0.3436	0.2956	0.275	0.292	0.339	0.327	0.352	0.41	0.304	0.237	0.328	0.291	0.2455	0.2935	0.3075	0.2535	0.3215	0.3595	0.2615	0.2455	0.2205	0.2125	0.127	0.465	0.15	0.249	0.227	0.233	0.219	0.208	0.172	0.159	1.1886	1.1786	1.1656	1.1476	1.1366	1.1826	1.1326	1.0376	1.1766
	0.2995	0.3365	0.3215	0.3305	0.3265	0.4305	0.3715	0.3745	0.3435	0.2915	0.266	0.284	0.336	0.315	0.344	0.402	0.301	0.226	0.32	0.288	0.2433	0.2823	0.3073	0.2633	0.3183	0.3543	0.2583	0.2373	0.2123	0.2083	0.1245	0.4435	0.1435	0.2395	0.2265	0.2315	0.2145	0.2065	0.1665	0.1525	1.1835	1.1715	1.1585	1.1445	1.1375	1.1755	1.1385	1.0845	1.1765
	0.3007	0.3317	0.3227	0.3217	0.3167	0.4187	0.3677	0.3647	0.3447	0.2867	0.2623	0.2703	0.3243	0.3043	0.3333	0.3933	0.2963	0.2113	0.3133	0.2893	0.2334	0.2684	0.2914	0.2594	0.3144	0.3544	0.2554	0.2354	0.2104	0.2074	0.1152	0.4402	0.1392	0.2382	0.2282	0.2262	0.2052	0.2072	0.1722	0.1492	1.1987	1.1877	1.1777	1.1637	1.1657	1.1957	1.1617	1.1157	1.2097
	0.3007	0.3307	0.3207	0.3227	0.3117	0.4117	0.3607	0.3557	0.3477	0.2807	0.2593	0.2583	0.3153	0.2923	0.3293	0.3793	0.2963	0.2053	0.3113	0.2853	0.2265	0.2625	0.2845	0.2695	0.3095	0.3515	0.2475	0.2395	0.2115	0.2095	0.1097	0.4537	0.1367	0.2397	0.2317	0.2237	0.2047	0.2077	0.1617	0.1407	1.2037	1.1907	1.1797	1.1657	1.1617	1.1907	1.1517	1.0947	1.2027
	0.2945	0.3305	0.3165	0.3215	0.3175	0.4075	0.3575	0.3505	0.3545	0.2765	0.2535	0.2575	0.3145	0.2795	0.3185	0.3715	0.2985	0.2065	0.3125	0.2775	0.2268	0.2688	0.2908	0.2668	0.3128	0.3518	0.2458	0.2398	0.1968	0.2928	0.101	0.439	0.137	0.238	0.222	0.224	0.202	0.203	0.154	0.129	1.2185	1.2025	1.1905	1.1885	1.1785	1.2115	1.1755	1.0735	1.2135
	0.2955	0.3215	0.3115	0.3265	0.3185	0.4045	0.3495	0.3465	0.3545	0.2715	0.2402	0.2632	0.3052	0.2752	0.3112	0.3702	0.3022	0.2092	0.3052	0.2752	0.2107	0.2647	0.2677	0.2647	0.3067	0.3517	0.2387	0.2287	0.2067	0.2247	0.0961	0.4291	0.1311	0.2431	0.2141	0.2301	0.2011	0.1931	0.1551	0.1371	1.2355	1.2155	1.1995	1.2015	1.1865	1.2235	1.1915	1.0975	1.1985
	0.2986	0.3156	0.3076	0.3286	0.3226	0.4066	0.3466	0.3496	0.3476	0.2686	0.2454	0.2524	0.2964	0.2614	0.3004	0.3624	0.2704	0.2304	0.2974	0.2574	0.1988	0.2558	0.2528	0.2568	0.2858	0.3498	0.2388	0.2198	0.1888	0.2138	0.09	0.401	0.122	0.245	0.215	0.228	0.191	0.199	0.152	0.118	1.2566	1.2296	1.2106	1.2086	1.2006	1.2286	1.1946	1.0786	1.1896
	0.2905	0.3055	0.3055	0.3305	0.3265	0.4045	0.3445	0.3465	0.3395	0.2675	0.2393	0.2363	0.2893	0.2543	0.3033	0.3533	0.2533	0.2403	0.2973	0.2543	0.2049	0.2569	0.2469	0.2579	0.2699	0.3529	0.2329	0.1899	0.1749	0.1639	0.0967	0.4047	0.1117	0.2377	0.2137	0.2167	0.1967	0.1997	0.1287	0.1307	1.2445	1.2235	1.1915	1.1965	1.1845	1.2115	1.1765	1.1145	1.2105
	0.2865	0.2895	0.3165	0.3155	0.3245	0.4225	0.3335	0.3515	0.3375	0.2685	0.2395	0.2325	0.2945	0.2625	0.3175	0.3495	0.2435	0.2425	0.2945	0.2495	0.2578	0.2608	0.2778	0.2378	0.2628	0.3508	0.2398	0.1728	0.1778	0.1748	0.0973	0.3833	0.1093	0.2323	0.2143	0.2163	0.1923	0.2043	0.1293	0.2473	1.2465	1.2365	1.2045	1.1975	1.1925	1.2255	1.1875	1.0985	1.1925
	0.3035	0.2875	0.3125	0.3205	0.3145	0.3935	0.3235	0.3445	0.3395	0.2645	0.2312	0.2122	0.2902	0.2652	0.3242	0.3292	0.2372	0.3162	0.2892	0.2542	0.2223	0.2623	0.2533	0.2193	0.2613	0.3363	0.2333	0.1643	0.2013	0.1403	0.0795	0.3895	0.1145	0.3215	0.2035	0.2135	0.1845	0.1885	0.1345	0.1925	1.2595	1.2455	1.2195	1.2065	1.2125	1.2455	1.2015	1.1095	1.1565
	0.3005	0.2935	0.3055	0.3405	0.3135	0.4095	0.3345	0.3445	0.3405	0.2655	0.2094	0.2254	0.2904	0.2594	0.3264	0.3234	0.2304	0.2714	0.2804	0.2674	0.2409	0.2659	0.2499	0.2049	0.2559	0.3399	0.2229	0.1619	0.2559	0.1849	0.1408	0.3808	0.1458	0.3338	0.2038	0.2008	0.1848	0.1918	0.1358	0.1808	1.2405	1.2335	1.2095	1.1805	1.2045	1.2325	1.1895	1.0815	1.1875
	0.3005	0.2965	0.3015	0.3365	0.3095	0.4105	0.3345	0.3455	0.3285	0.2645	0.2102	0.2622	0.2872	0.2612	0.3182	0.3222	0.2412	0.2512	0.2802	0.2762	0.2158	0.2198	0.2448	0.1948	0.2468	0.3458	0.2108	0.1438	0.2298	0.2118	0.1727	0.3737	0.2177	0.3167	0.2067	0.2017	0.1787	0.1767	0.1237	0.0937	1.2355	1.2265	1.2005	1.1695	1.1925	1.2215	1.1775	1.0805	1.1735
	0.2885	0.3025	0.2965	0.3465	0.3075	0.4035	0.3395	0.3475	0.3225	0.2655	0.1932	0.2452	0.2892	0.2622	0.3312	0.3242	0.2452	0.3032	0.2772	0.2852	0.1389	0.1989	0.2149	0.1769	0.2449	0.3509	0.2029	0.1589	0.2059	0.1889	0.1578	0.3478	0.2288	0.2988	0.2098	0.2068	0.1708	0.1778	0.1198	0.0988	1.2325	1.2165	1.2155	1.1725	1.2015	1.2425	1.2015	1.0745	1.1785
	0.2796	0.2996	0.3066	0.3706	0.2996	0.3946	0.3186	0.3426	0.3236	0.2666	0.1926	0.2146	0.2946	0.2476	0.3376	0.3286	0.2266	0.2636	0.2686	0.2766	0.1579	0.2069	0.2119	0.1849	0.2409	0.3419	0.1959	0.1589	0.1719	0.2129	0.1852	0.3272	0.1172	0.3082	0.2012	0.2022	0.1702	0.1602	0.1312	0.0882	1.2336	1.2226	1.2326	1.1776	1.2246	1.2586	1.2236	1.0946	1.1916
	0.2775	0.2985	0.3045	0.3635	0.2895	0.3935	0.3055	0.3375	0.2995	0.2625	0.1756	0.1806	0.2756	0.2586	0.3246	0.3226	0.2316	0.3046	0.2736	0.2576	0.156	0.227	0.194	0.174	0.25	0.329	0.191	0.122	0.151	0.191	0.1988	0.3178	0.0878	0.2818	0.1908	0.1978	0.1678	0.1428	0.1418	0.0898	1.2205	1.2065	1.2195	1.1695	1.2095	1.2505	1.2125	1.1085	1.1605
	0.2785	0.2935	0.3015	0.3735	0.2885	0.3875	0.2945	0.3325	0.2985	0.2615	0.1648	0.1618	0.2698	0.2618	0.3148	0.3218	0.2368	0.2688	0.2648	0.2418	0.1282	0.1972	0.1942	0.1712	0.2592	0.3272	0.1892	0.1542	0.1492	0.1872	0.1587	0.3227	0.0937	0.2977	0.1937	0.1777	0.1757	0.1357	0.1467	0.0897	1.2245	1.2095	1.2195	1.1775	1.2275	1.2665	1.2375	1.0945	1.1485
	0.2654	0.2944	0.3034	0.3404	0.2974	0.3874	0.2874	0.3324	0.2884	0.2594	0.1687	0.1617	0.2407	0.2597	0.3107	0.3207	0.2587	0.3007	0.2517	0.2257	0.1378	0.1858	0.2058	0.1798	0.2148	0.3348	0.1958	0.1508	0.1708	0.2078	0.2082	0.3032	0.0872	0.3702	0.1972	0.1742	0.1912	0.1362	0.1312	0.1322	1.2244	1.2104	1.2284	1.1804	1.2394	1.2704	1.2514	1.1114	1.1864
	0.2795	0.2915	0.2955	0.3365	0.2915	0.3725	0.2995	0.3355	0.2935	0.2605	0.1909	0.1609	0.2219	0.2329	0.3079	0.3239	0.2449	0.3069	0.2459	0.2079	0.1732	0.1892	0.2972	0.1922	0.1952	0.3502	0.1952	0.1602	0.1662	0.2462	0.2676	0.2986	0.1236	0.3906	0.1916	0.1716	0.1906	0.1266	0.1636	0.1006	1.1995	1.1875	1.2485	1.1605	1.2285	1.2765	1.2435	1.0455	1.1955
	0.2896	0.2836	0.3036	0.3176	0.2886	0.3706	0.3086	0.3356	0.2916	0.2656	0.2049	0.1529	0.2179	0.2329	0.2769	0.3179	0.2649	0.3259	0.2559	0.2039	0.1814	0.1974	0.2224	0.2214	0.1874	0.3534	0.1984	0.1974	0.1634	0.2524	0.2415	0.3165	0.1245	0.4035	0.1935	0.1635	0.1825	0.1235	0.2195	0.1085	1.2136	1.1946	1.2426	1.1706	1.2316	1.2756	1.2516	1.0106	1.1956
	0.2665	0.2785	0.3045	0.3485	0.2845	0.3685	0.3135	0.3395	0.2985	0.2565	0.1986	0.1586	0.2176	0.2416	0.2586	0.3186	0.2616	0.3226	0.2486	0.1876	0.1441	0.2651	0.2291	0.2071	0.2081	0.3311	0.1881	0.1601	0.1591	0.2281	0.26	0.319	0.098	0.411	0.188	0.159	0.19	0.123	0.257	0.138	1.2095	1.1885	1.2235	1.1625	1.2215	1.2475	1.2305	1.0625	1.0925
	0.2605	0.2765	0.3025	0.3355	0.2845	0.3675	0.3165	0.3405	0.2955	0.2585	0.1687	0.1997	0.2257	0.2377	0.2427	0.3097	0.2707	0.3327	0.2457	0.1937	0.1633	0.2993	0.1893	0.2183	0.2243	0.3303	0.1853	0.2013	0.1813	0.2583	0.2379	0.2889	0.2099	0.3989	0.1829	0.1569	0.2069	0.1589	0.2519	0.1649	1.2265	1.2005	1.2265	1.1655	1.2205	1.2465	1.2325	1.0495	1.1795
	0.2635	0.2825	0.3025	0.3555	0.2565	0.3625	0.3105	0.3345	0.2875	0.2575	0.1799	0.2199	0.2369	0.2109	0.2149	0.3099	0.2619	0.3459	0.2189	0.2069	0.1536	0.2726	0.2416	0.2966	0.2146	0.3326	0.1786	0.2806	0.1726	0.2456	0.2392	0.2922	0.1812	0.3912	0.1632	0.1492	0.2162	0.2532	0.2422	0.1682	1.1965	1.1725	1.2075	1.1665	1.2275	1.2675	1.2425	1.0335	1.1735
1 day, 12:00:00	0.2375	0.2785	0.3075	0.3535	0.2485	0.3715	0.3205	0.3285	0.2925	0.2655	0.2299	0.2239	0.2179	0.2469	0.2299	0.3189	0.2439	0.3499	0.2269	0.2119	0.1545	0.2595	0.2495	0.3175	0.2105	0.3385	0.1865	0.2785	0.1785	0.2495	0.2496	0.2706	0.1926	0.3416	0.1566	0.1526	0.2366	0.1626	0.2706	0.1806	1.2015	1.1765	1.2145	1.1665	1.2315	1.2595	1.2495	1.0285	1.0605
	0.2476	0.2746	0.3126	0.3396	0.2606	0.3776	0.2886	0.3276	0.2846	0.2726	0.2211	0.2141	0.2721	0.2031	0.2461	0.3281	0.2411	0.3621	0.2111	0.2201	0.1956	0.2956	0.2206	0.2556	0.1716	0.3256	0.2086	0.2566	0.1796	0.2516	0.2572	0.2702	0.1262	0.3232	0.1472	0.2872	0.2372	0.1672	0.2722	0.1922	1.1846	1.1626	1.1936	1.1326	1.1956	1.2416	1.2216	1.0696	1.0646
	0.2533	0.2773	0.3213	0.3433	0.2553	0.3743	0.2903	0.3243	0.2813	0.2573	0.2207	0.2457	0.2747	0.1957	0.2597	0.3297	0.2167	0.3837	0.2427	0.2527	0.2063	0.2583	0.2473	0.2543	0.1703	0.2883	0.1763	0.2453	0.1853	0.2603	0.2692	0.2752	0.1392	0.3362	0.1422	0.1702	0.2302	0.2492	0.2752	0.2052	1.1983	1.1623	1.2083	1.1393	1.2013	1.2423	1.2183	1.0133	1.1643
	0.2435	0.2875	0.3195	0.3355	0.2735	0.3695	0.2975	0.3315	0.2895	0.2455	0.193	0.268	0.255	0.196	0.278	0.322	0.186	0.413	0.243	0.272	0.2183	0.2343	0.2823	0.2443	0.1953	0.2703	0.1953	0.2493	0.1923	0.2753	0.2812	0.2802	0.1452	0.3532	0.1492	0.2242	0.2242	0.2292	0.2912	0.2202	1.1975	1.1645	1.2185	1.1405	1.2015	1.2405	1.2235	1.0625	1.1875
	0.2454	0.2724	0.3134	0.3404	0.2744	0.3704	0.3244	0.3394	0.2854	0.2424	0.2017	0.2697	0.2557	0.1907	0.2627	0.3137	0.1737	0.4387	0.2517	0.2507	0.2442	0.2872	0.2792	0.2432	0.1572	0.2542	0.1902	0.2492	0.1982	0.2952	0.2952	0.2772	0.1642	0.3832	0.1522	0.2012	0.1992	0.2052	0.3192	0.2392	1.1934	1.1714	1.2224	1.1374	1.2074	1.2474	1.2254	1.0414	1.1494
	0.2575	0.2705	0.2965	0.3435	0.2665	0.3725	0.3255	0.3405	0.2935	0.2585	0.2891	0.2711	0.2591	0.2211	0.2591	0.3001	0.1681	0.4401	0.2251	0.1961	0.2675	0.2505	0.2705	0.2625	0.1885	0.2495	0.1985	0.2505	0.2135	0.3085	0.3045	0.2715	0.1725	0.3425	0.1465	0.2495	0.2425	0.2675	0.3235	0.2545	1.1995	1.1695	1.2365	1.1345	1.2135	1.2505	1.2275	1.0525	1.2055
	0.2515	0.2705	0.2755	0.3595	0.2665	0.3665	0.3055	0.3425	0.2905	0.2735	0.3218	0.2578	0.2448	0.2458	0.2858	0.2788	0.1588	0.4588	0.2248	0.1868	0.2796	0.2316	0.2646	0.2616	0.2156	0.2516	0.2166	0.2516	0.2296	0.3296	0.3212	0.2782	0.1962	0.3492	0.1872	0.2782	0.2322	0.2512	0.3212	0.2782	1.1795	1.1635	1.2225	1.1305	1.2075	1.2465	1.2225	1.0685	1.1835
	0.2433	0.2713	0.2683	0.3553	0.2553	0.3603	0.3273	0.3513	0.2983	0.2833	0.2928	0.1608	0.2348	0.2418	0.3068	0.2688	0.1468	0.4718	0.2628	0.1838	0.3023	0.2343	0.2593	0.2673	0.2073	0.3143	0.2563	0.2533	0.2473	0.3543	0.3344	0.2794	0.2124	0.3514	0.1564	0.3174	0.2454	0.2574	0.3104	0.3004	1.1733	1.1623	1.2123	1.1233	1.2063	1.2433	1.2223	1.0923	1.1583
	0.2393	0.2743	0.2663	0.3403	0.2543	0.3503	0.3223	0.3503	0.2963	0.2773	0.3007	0.2397	0.2407	0.3007	0.3167	0.2697	0.1817	0.4807	0.2467	0.2007	0.3174	0.2404	0.2534	0.2614	0.2544	0.2554	0.2994	0.2514	0.2694	0.3704	0.3451	0.2851	0.2271	0.3551	0.1391	0.3411	0.1901	0.2461	0.3081	0.3311	1.1643	1.1473	1.1963	1.1093	1.1893	1.2263	1.2063	1.0863	1.1503
	0.2714	0.2784	0.2464	0.3654	0.2664	0.3424	0.3154	0.3474	0.3074	0.2904	0.3078	0.2208	0.2378	0.2888	0.3188	0.2838	0.1818	0.4958	0.2788	0.2008	0.3378	0.2518	0.2508	0.2698	0.3598	0.2368	0.3128	0.2638	0.2938	0.4088	0.3616	0.2956	0.2436	0.3476	0.1516	0.3806	0.2016	0.2326	0.3166	0.3616	1.1694	1.1514	1.2024	1.1134	1.2084	1.2514	1.2284	1.0524	1.1744
	0.3011	0.2781	0.2661	0.3691	0.2841	0.3351	0.2971	0.3491	0.3091	0.2821	0.2828	0.2518	0.2468	0.2538	0.3198	0.2798	0.1688	0.5148	0.3018	0.2168	0.3636	0.2606	0.2566	0.2836	0.3526	0.2426	0.3186	0.2756	0.3186	0.4396	0.3786	0.3086	0.2656	0.3396	0.1846	0.3066	0.2096	0.2176	0.3256	0.3896	1.1571	1.1241	1.1971	1.0951	1.2051	1.2381	1.2151	1.0311	1.1721
	0.2812	0.2782	0.2912	0.3472	0.2932	0.3152	0.2782	0.3572	0.3052	0.2982	0.3098	0.2628	0.2468	0.2448	0.3158	0.3638	0.2078	0.5348	0.3258	0.2178	0.3817	0.2827	0.2597	0.3037	0.3487	0.2397	0.3107	0.2887	0.3477	0.4767	0.3994	0.3254	0.2874	0.3274	0.2214	0.2754	0.2114	0.2144	0.3344	0.4164	1.1362	1.1032	1.1852	1.0682	1.1972	1.2342	1.2082	0.9902	1.1702
	0.2999	0.2869	0.2809	0.3619	0.3069	0.3299	0.2849	0.3529	0.3109	0.2759	0.2786	0.2606	0.2676	0.2346	0.3306	0.3496	0.1966	0.5506	0.2706	0.2206	0.3963	0.2963	0.2613	0.3043	0.3493	0.2343	0.3173	0.2993	0.3783	0.5203	0.4183	0.3393	0.3043	0.3153	0.2323	0.2913	0.1973	0.2423	0.3453	0.4453	1.1379	1.0989	1.1799	1.0679	1.1869	1.2269	1.1979	1.0169	1.1229
	0.2973	0.2923	0.2943	0.3393	0.2983	0.3443	0.2963	0.3573	0.3043	0.2833	0.27	0.268	0.279	0.232	0.314	0.341	0.243	0.572	0.214	0.229	0.4215	0.3165	0.2695	0.3205	0.3295	0.2395	0.3135	0.3165	0.4095	0.5555	0.4431	0.3541	0.3301	0.3181	0.2401	0.2931	0.1961	0.2701	0.3561	0.4741	1.1323	1.0763	1.1723	1.0323	1.1913	1.2363	1.2053	1.0083	1.1583
	0.3009	0.2899	0.2989	0.3359	0.2939	0.3389	0.2939	0.3499	0.2949	0.2819	0.2839	0.2739	0.2799	0.2419	0.3169	0.3399	0.2799	0.5879	0.3019	0.2399	0.4433	0.3433	0.2783	0.3483	0.3203	0.2443	0.3253	0.3373	0.4413	0.5803	0.4715	0.3775	0.3565	0.3275	0.3315	0.2885	0.1935	0.2825	0.3705	0.5135	1.1119	1.0789	1.1469	1.0249	1.1749	1.2219	1.1969	1.0059	1.1309
	0.2924	0.2944	0.2944	0.3504	0.2954	0.3604	0.3034	0.3194	0.3044	0.2874	0.2974	0.2894	0.2934	0.2534	0.3294	0.3504	0.2694	0.6084	0.3144	0.2574	0.4678	0.3688	0.2898	0.3638	0.3228	0.2538	0.3178	0.3538	0.4808	0.6068	0.4949	0.3989	0.3849	0.3219	0.3279	0.2919	0.2019	0.2729	0.3849	0.5429	1.1034	1.0814	1.1674	1.0114	1.1894	1.2324	1.2104	0.9524	1.1594
	0.2963	0.3013	0.2983	0.3363	0.2933	0.3513	0.2953	0.3013	0.3123	0.2813	0.3101	0.3061	0.3081	0.2621	0.3191	0.3581	0.2751	0.6261	0.3041	0.2711	0.5007	0.4007	0.3067	0.3907	0.3267	0.2747	0.3257	0.3857	0.5237	0.6347	0.5211	0.4271	0.4201	0.3281	0.3371	0.2871	0.2031	0.2591	0.4051	0.5731	1.1023	1.0863	1.1523	1.0083	1.1673	1.2233	1.1903	0.9993	1.1293
	0.3083	0.2993	0.2903	0.3433	0.2873	0.3553	0.2993	0.2803	0.3163	0.2803	0.34	0.32	0.324	0.274	0.321	0.329	0.282	0.652	0.307	0.289	0.5449	0.4299	0.3299	0.4179	0.3359	0.2989	0.3309	0.4119	0.5599	0.6639	0.5535	0.4595	0.4455	0.3375	0.3245	0.2945	0.2285	0.2795	0.4295	0.6005	1.0843	1.0503	1.1383	0.9953	1.1583	1.2283	1.1883	0.9893	1.1523
	0.3243	0.3073	0.3063	0.3283	0.2683	0.3363	0.3163	0.2903	0.3223	0.2913	0.3588	0.3348	0.3388	0.2908	0.3298	0.3308	0.2888	0.6808	0.3078	0.3038	0.5777	0.4687	0.3507	0.4457	0.3457	0.3277	0.3437	0.4387	0.5857	0.6907	0.5837	0.4947	0.4737	0.3477	0.3027	0.2947	0.2197	0.2687	0.4517	0.6267	1.0753	1.0473	1.1123	0.9893	1.1553	1.2223	1.1823	0.9913	1.1303
	0.3313	0.3013	0.3023	0.3413	0.2643	0.3343	0.3223	0.2993	0.3293	0.2933	0.3841	0.3581	0.3601	0.3101	0.3431	0.3441	0.3141	0.7061	0.3131	0.3291	0.6159	0.5079	0.3749	0.4739	0.3579	0.3519	0.3589	0.4659	0.6149	0.7129	0.6157	0.5307	0.4987	0.3597	0.2957	0.2997	0.2317	0.2817	0.4757	0.6507	1.0633	1.0293	1.1193	0.9713	1.1573	1.2213	1.1973	1.0373	1.1493
	0.3383	0.3073	0.3013	0.3323	0.2963	0.3643	0.3223	0.3243	0.3143	0.2883	0.41	0.383	0.382	0.33	0.361	0.348	0.28	0.729	0.319	0.354	0.6526	0.5446	0.3996	0.5046	0.3626	0.3656	0.3766	0.4846	0.6416	0.7316	0.6454	0.5654	0.5204	0.3744	0.3034	0.3034	0.2424	0.2944	0.4994	0.6734	1.0493	1.0123	1.1173	0.9193	1.1623	1.2203	1.1983	1.0183	1.1573
	0.3503	0.3173	0.2953	0.3103	0.3113	0.3513	0.3243	0.3343	0.3143	0.2973	0.4391	0.4051	0.4131	0.3491	0.3781	0.3601	0.2861	0.7491	0.3241	0.3851	0.6861	0.5801	0.4271	0.5471	0.3751	0.3761	0.4011	0.5241	0.6701	0.7571	0.6803	0.5943	0.5473	0.3913	0.3053	0.3083	0.2553	0.3053	0.5303	0.6993	1.0433	1.0023	1.1333	0.8933	1.1683	1.2083	1.1923	1.0273	1.1553
	0.3385	0.3525	0.3055	0.3215	0.3305	0.3585	0.3185	0.3575	0.3625	0.2955	0.4761	0.4321	0.4361	0.3801	0.4061	0.3661	0.2871	0.7691	0.3301	0.4121	0.7241	0.6071	0.4621	0.5761	0.3941	0.4081	0.4271	0.5571	0.6961	0.7761	0.7145	0.6165	0.5805	0.4095	0.3185	0.3105	0.2705	0.3185	0.5635	0.7255	1.0095	0.9825	1.0725	0.8905	1.1335	1.2095	1.1695	1.0355	1.1535
	0.3641	0.3171	0.3071	0.3591	0.3121	0.3621	0.3201	0.3501	0.3391	0.2941	0.4901	0.4231	0.4691	0.3981	0.4321	0.3631	0.2951	0.7881	0.3411	0.4361	0.7468	0.6368	0.4988	0.6108	0.4128	0.4288	0.4478	0.5828	0.7188	0.7948	0.748	0.645	0.619	0.434	0.322	0.322	0.289	0.339	0.596	0.739	1.0071	0.9821	1.0741	0.8921	1.1231	1.2011	1.1631	1.0651	1.1411
2 days, 0:00:00	0.2934	0.3024	0.2824	0.3004	0.2914	0.3334	0.3264	0.3224	0.3344	0.2814	0.5053	0.4643	0.5003	0.4223	0.4593	0.3653	0.3083	0.8023	0.3603	0.4813	0.7711	0.6601	0.5311	0.6371	0.4361	0.4621	0.4821	0.6101	0.7411	0.8161	0.7761	0.6681	0.6431	0.4561	0.3311	0.3311	0.3081	0.3601	0.6181	0.7811	1.0104	0.9874	1.0844	0.8904	1.1264	1.1974	1.1594	1.0804	1.1244
	0.2391	0.2911	0.2911	0.3481	0.2881	0.3461	0.3491	0.3571	0.3371	0.2691	0.5333	0.4743	0.5303	0.4553	0.4943	0.3703	0.3113	0.8313	0.3673	0.5223	0.79	0.683	0.554	0.665	0.454	0.482	0.511	0.636	0.766	0.84	0.8017	0.6837	0.6647	0.4777	0.3337	0.3417	0.3267	0.3817	0.6417	0.7947	1.0011	0.9751	1.0571	0.8851	1.1121	1.1941	1.1471	1.0851	1.1561
	0.2181	0.2951	0.2931	0.3471	0.2951	0.3571	0.3321	0.3591	0.3401	0.3011	0.5544	0.5174	0.5554	0.4874	0.5284	0.3694	0.3294	0.8614	0.3884	0.5464	0.7963	0.7143	0.5853	0.6913	0.4823	0.5053	0.5383	0.6583	0.7873	0.8593	0.8326	0.7086	0.6976	0.5106	0.3436	0.3596	0.3476	0.4076	0.6616	0.8106	0.9941	0.9781	1.0351	0.8851	1.1041	1.1781	1.1421	1.0311	1.1441
	0.2962	0.3042	0.2882	0.2942	0.3082	0.3672	0.3502	0.3792	0.3462	0.3132	0.5852	0.5532	0.5852	0.5142	0.5572	0.3862	0.3492	0.8822	0.4172	0.5792	0.8251	0.7411	0.6171	0.7181	0.5151	0.5281	0.5641	0.6861	0.8081	0.8861	0.8605	0.7345	0.7285	0.5495	0.3565	0.3795	0.3685	0.4415	0.6865	0.8355	0.9832	0.9752	1.0372	0.8852	1.0972	1.1672	1.1222	0.9812	1.1412
	0.3752	0.3122	0.3102	0.3452	0.3192	0.3312	0.3462	0.3882	0.3572	0.2762	0.6106	0.5836	0.6156	0.5406	0.5836	0.3946	0.3736	0.9116	0.4426	0.6056	0.8463	0.7633	0.6463	0.7443	0.5493	0.5573	0.5933	0.7133	0.8293	0.9063	0.8914	0.7574	0.7584	0.5774	0.3684	0.4014	0.3934	0.4704	0.7084	0.8614	0.9802	0.9752	1.0182	0.8832	1.0652	1.1612	1.1052	1.0552	1.1462
	0.3928	0.3538	0.3028	0.4178	0.2968	0.3308	0.3148	0.3678	0.3478	0.3388	0.6384	0.6144	0.6384	0.5674	0.6054	0.4054	0.3944	0.9434	0.4674	0.6294	0.8587	0.7847	0.6647	0.7697	0.5757	0.5737	0.6197	0.7367	0.8527	0.9267	0.907	0.777	0.786	0.599	0.387	0.428	0.421	0.501	0.73	0.887	0.9748	0.9728	1.0168	0.8808	1.0598	1.1238	1.0908	1.0288	1.1418
	0.3941	0.2821	0.3141	0.3771	0.2981	0.3361	0.3521	0.3551	0.3391	0.2491	0.6695	0.6385	0.6645	0.5945	0.6295	0.4285	0.4195	0.9715	0.5085	0.6515	0.8883	0.8043	0.6993	0.7933	0.6033	0.6023	0.6433	0.7643	0.8833	0.9473	0.9307	0.7947	0.8097	0.6217	0.4067	0.4507	0.4457	0.5297	0.7517	0.9057	0.9821	0.9741	1.0161	0.8801	1.0501	1.1181	1.0791	1.0841	1.1321
	0.4791	0.2801	0.3091	0.3741	0.2951	0.3611	0.3361	0.3441	0.3431	0.2701	0.6983	0.6653	0.6853	0.6233	0.6523	0.4473	0.4403	0.9913	0.5373	0.6733	0.9022	0.8172	0.7162	0.8132	0.6302	0.6182	0.6722	0.7902	0.9052	0.9642	0.9671	0.8181	0.8251	0.6391	0.4231	0.4831	0.4711	0.5571	0.7721	0.9211	0.9961	0.9831	1.0331	0.8811	1.0421	1.0851	1.0641	0.9971	1.1091
	0.484	0.36	0.294	0.382	0.268	0.347	0.345	0.369	0.353	0.301	0.7204	0.6914	0.7064	0.6494	0.6754	0.4704	0.4704	1.0034	0.5664	0.6934	0.9303	0.8383	0.7393	0.8323	0.6533	0.6413	0.6953	0.8123	0.9253	0.9763	0.982	0.834	0.847	0.655	0.449	0.519	0.498	0.582	0.784	0.94	1.006	0.996	1.034	0.879	1.021	1.076	1.053	1.033	1.124
	0.5003	0.4023	0.3573	0.3963	0.3113	0.3423	0.3333	0.3503	0.3503	0.2923	0.7395	0.7185	0.7345	0.6755	0.6975	0.5015	0.4985	1.0205	0.5935	0.7215	0.9572	0.8592	0.7652	0.8512	0.6832	0.6692	0.7212	0.8352	0.9452	0.9932	0.9968	0.8528	0.8698	0.6798	0.4778	0.5488	0.5358	0.6118	0.8098	0.9588	1.0103	1.0003	1.0343	0.8773	1.0103	1.0903	1.0503	1.1243	1.1323
	0.5195	0.3785	0.3685	0.4085	0.3115	0.3365	0.3475	0.3235	0.3775	0.3845	0.7665	0.7465	0.7555	0.6945	0.7265	0.5275	0.5325	1.0315	0.6195	0.7495	0.9793	0.8853	0.7833	0.8753	0.7093	0.6833	0.7463	0.8533	0.9603	1.0053	1.0147	0.8807	0.8907	0.7027	0.5107	0.5787	0.5647	0.6377	0.8277	0.9687	1.0115	0.9885	1.0195	0.8755	0.9875	1.0335	1.0265	1.1055	1.1485
	0.5332	0.4042	0.3282	0.4312	0.2952	0.3292	0.3882	0.3382	0.3592	0.3822	0.7925	0.7715	0.7775	0.7195	0.7455	0.5525	0.5535	1.0505	0.6405	0.7705	0.9981	0.9091	0.8041	0.9001	0.7351	0.7091	0.7681	0.8751	0.9781	1.0141	1.029	0.908	0.909	0.725	0.538	0.606	0.593	0.666	0.851	0.986	1.0402	1.0102	1.0392	0.8842	1.0062	1.0422	1.0412	1.0332	1.0922
	0.5871	0.3131	0.3161	0.4671	0.3021	0.3411	0.3691	0.3491	0.3581	0.3931	0.8184	0.7884	0.8014	0.7434	0.7704	0.5774	0.5784	1.0654	0.6674	0.7924	1.0131	0.9281	0.8271	0.9251	0.7601	0.7301	0.7911	0.9061	0.9911	1.0241	1.0454	0.9244	0.9334	0.7434	0.5654	0.6354	0.6174	0.6964	0.8754	0.9984	1.0461	1.0111	1.0371	0.8741	0.9851	1.0151	1.0191	0.9881	1.1321
	0.5761	0.4001	0.3411	0.4891	0.2881	0.3541	0.3541	0.3171	0.3561	0.4061	0.8474	0.8194	0.8234	0.7704	0.7904	0.6014	0.6034	1.0724	0.6864	0.8164	1.0279	0.9499	0.8499	0.9459	0.7849	0.7569	0.8099	0.9269	1.0079	1.0299	1.0617	0.9437	0.9537	0.7647	0.5917	0.6607	0.6437	0.7217	0.8957	1.0047	1.0581	1.0291	1.0481	0.8941	1.0041	1.0271	1.0271	0.9911	1.0781
	0.6032	0.4012	0.3232	0.5082	0.3182	0.3362	0.3552	0.3952	0.3682	0.4212	0.8633	0.8403	0.8483	0.7913	0.8163	0.6273	0.6283	1.0853	0.7103	0.8393	1.033	0.97	0.877	0.966	0.808	0.787	0.833	0.945	1.021	1.038	1.0737	0.9597	0.9727	0.7807	0.6197	0.6847	0.6647	0.7427	0.9157	1.0167	1.0722	1.0422	1.0632	0.8992	1.0092	1.0262	1.0442	0.9462	1.1032
	0.624	0.376	0.356	0.526	0.36	0.36	0.381	0.407	0.392	0.434	0.8935	0.8735	0.8815	0.8165	0.8365	0.6515	0.6525	1.0875	0.7305	0.8605	1.0428	0.9788	0.8978	0.9808	0.8248	0.8018	0.8458	0.9618	1.0298	1.0428	1.0827	0.9757	0.9887	0.7967	0.6397	0.7097	0.6877	0.7687	0.9337	1.0257	1.075	1.047	1.063	0.914	1.02	1.043	1.051	0.949	1.079
	0.625	0.406	0.366	0.542	0.331	0.364	0.386	0.428	0.35	0.457	0.9175	0.9005	0.9085	0.8405	0.8635	0.6745	0.6755	1.0955	0.7565	0.8895	1.0511	0.9991	0.9251	0.9981	0.8491	0.8321	0.8711	0.9821	1.0431	1.0521	1.0883	0.9863	1.0053	0.8213	0.6643	0.7403	0.7123	0.7893	0.9553	1.0383	1.086	1.064	1.082	0.917	1.026	1.056	1.068	0.917	1.103
	0.6381	0.4331	0.3741	0.5641	0.3481	0.3881	0.3891	0.3991	0.3861	0.4821	0.9386	0.9226	0.9336	0.8716	0.8926	0.6976	0.6986	1.0976	0.7766	0.9106	1.0553	1.0103	0.9433	1.0173	0.8693	0.8383	0.9003	1.0003	1.0513	1.0593	1.0853	1.0023	1.0233	0.8463	0.6923	0.7633	0.7353	0.8173	0.9713	1.0433	1.1001	1.0741	1.0911	0.9241	1.0331	1.0561	1.0701	0.9111	1.0881
	0.6562	0.4412	0.3882	0.5872	0.3532	0.4272	0.4032	0.4192	0.3952	0.5132	0.9436	0.9426	0.9496	0.8966	0.9176	0.7246	0.7216	1.1066	0.8016	0.9306	1.0613	1.0233	0.9643	1.0333	0.8993	0.8603	0.9233	1.0163	1.0623	1.0623	1.0901	1.0131	1.0391	0.8781	0.7161	0.7871	0.7561	0.8421	0.9861	1.0481	1.1132	1.0822	1.1082	0.9332	1.0502	1.0702	1.0872	0.9012	1.0892
	0.6731	0.4611	0.4001	0.6171	0.3431	0.4191	0.4101	0.3901	0.3931	0.5371	0.9694	0.9594	0.9674	0.9144	0.9364	0.7454	0.7424	1.1104	0.8214	0.9514	1.0652	1.0332	0.9812	1.0432	0.9222	0.8832	0.9432	1.0282	1.0692	1.0642	1.0952	1.0212	1.0472	0.8992	0.7362	0.8112	0.7782	0.8772	0.9992	1.0522	1.1181	1.0891	1.1141	0.9441	1.0561	1.0731	1.0921	0.9051	1.0681
	0.6821	0.4781	0.4091	0.6401	0.3511	0.4151	0.4171	0.3961	0.3791	0.5591	0.9924	0.9734	0.9824	0.9304	0.9524	0.7704	0.7654	1.1134	0.8404	0.9664	1.07	1.042	0.997	1.055	0.943	0.9	0.962	1.041	1.077	1.067	1.1001	1.0301	1.0571	0.9191	0.7601	0.8331	0.8021	0.8991	1.0121	1.0621	1.1141	1.0921	1.1171	0.9561	1.0631	1.0861	1.0981	0.9151	1.0531
	0.7	0.505	0.435	0.662	0.381	0.409	0.455	0.421	0.389	0.584	0.9966	0.9916	0.9986	0.9506	0.9756	0.7946	0.7886	1.1246	0.8616	0.9886	1.0771	1.0461	1.0091	1.0651	0.9581	0.9201	0.9771	1.0501	1.0781	1.0741	1.1032	1.0382	1.0632	0.9322	0.7762	0.8462	0.8232	0.9232	1.0212	1.0642	1.124	1.104	1.127	0.967	1.08	1.099	1.114	0.904	1.088
	0.7192	0.5312	0.4522	0.6822	0.4152	0.3732	0.4502	0.4012	0.4192	0.6042	1.0077	1.0007	1.0137	0.9697	0.9887	0.8197	0.8107	1.1347	0.8857	1.0037	1.0793	1.0533	1.0223	1.0733	0.9783	0.9373	0.9973	1.0593	1.0873	1.0733	1.1029	1.0499	1.0719	0.9539	0.7969	0.8689	0.8449	0.9449	1.0329	1.0699	1.1312	1.1162	1.1342	0.9772	1.0902	1.1112	1.1182	0.9032	1.0722
	0.7423	0.5723	0.4723	0.7053	0.4133	0.4063	0.4663	0.4213	0.4353	0.6293	1.0127	1.0137	1.0257	0.9877	1.0087	0.8407	0.8327	1.1437	0.9107	1.0197	1.0854	1.0624	1.0324	1.0844	1.0004	0.9354	1.0134	1.0714	1.0934	1.0794	1.1015	1.0535	1.0855	0.9715	0.8205	0.9005	0.8675	0.9635	1.0445	1.0695	1.1343	1.1153	1.1423	0.9823	1.0963	1.1173	1.1273	0.8993	1.0863
2 days, 12:00:00	0.763	0.581	0.511	0.729	0.435	0.409	0.486	0.448	0.451	0.645	1.0235	1.0225	1.0325	1.0005	1.0165	0.8695	0.8555	1.1475	0.9355	1.0315	1.0883	1.0683	1.0423	1.0933	1.0163	0.9433	1.0233	1.0793	1.1003	1.0813	1.1014	1.0574	1.0904	0.9864	0.8394	0.9214	0.8974	0.9794	1.0514	1.0714	1.132	1.117	1.142	0.995	1.102	1.122	1.13	0.905	1.058
	0.7867	0.6037	0.5367	0.7497	0.4577	0.4167	0.5087	0.4667	0.4747	0.6647	1.0294	1.0314	1.0404	1.0134	1.0274	0.8964	0.8834	1.1504	0.9524	1.0414	1.0944	1.0734	1.0514	1.1014	1.0304	0.9514	1.0324	1.0894	1.1044	1.0824	1.1016	1.0626	1.0956	1.0016	0.8656	0.9436	0.9216	0.9946	1.0586	1.0776	1.1107	1.0977	1.1267	0.9847	1.0867	1.1307	1.1317	0.8977	1.0527
	0.8061	0.6241	0.5721	0.7751	0.5011	0.4191	0.5331	0.5121	0.5091	0.6821	1.0236	1.0406	1.0516	1.0266	1.0436	0.9206	0.9096	1.1536	0.9696	1.0556	1.0955	1.0795	1.0645	1.1125	1.0425	0.9595	1.0465	1.0945	1.1085	1.0885	1.103	1.071	1.104	1.014	0.895	0.963	0.945	1.007	1.062	1.083	1.1381	1.1241	1.1491	0.9981	1.1061	1.1381	1.1411	0.8991	1.0831
	0.8213	0.6473	0.5943	0.8043	0.5143	0.4173	0.5573	0.5463	0.5393	0.7063	1.0307	1.0467	1.0597	1.0357	1.0497	0.9427	0.9307	1.1547	0.9887	1.0627	1.0932	1.0812	1.0702	1.1142	1.0522	0.9652	1.0522	1.1042	1.1152	1.0952	1.1054	1.0754	1.1004	1.0204	0.9084	0.9744	0.9564	1.0194	1.0694	1.0824	1.1373	1.1263	1.1543	1.0013	1.1123	1.1433	1.1403	0.9003	1.0643
	0.8178	0.6678	0.6098	0.8228	0.5398	0.4188	0.5768	0.5458	0.5688	0.7138	1.0417	1.0577	1.0677	1.0427	1.0567	0.9597	0.9517	1.1597	1.0057	1.0727	1.0985	1.0865	1.0805	1.1215	1.0625	0.9695	1.0615	1.1095	1.1185	1.0985	1.1034	1.0784	1.1104	1.0324	0.9354	0.9944	0.9824	1.0314	1.0784	1.0904	1.1318	1.1238	1.1468	1.0118	1.1058	1.1398	1.1338	0.8988	1.0558
	0.8538	0.6878	0.6438	0.8448	0.5688	0.4338	0.5988	0.5638	0.5858	0.7348	1.0446	1.0626	1.0736	1.0516	1.0616	0.9776	0.9706	1.1586	1.0186	1.0786	1.0975	1.0865	1.0845	1.1205	1.0675	0.9765	1.0675	1.1145	1.1165	1.1005	1.107	1.081	1.111	1.04	0.948	1.005	0.992	1.041	1.084	1.091	1.1278	1.1088	1.1408	1.0018	1.0968	1.1508	1.1388	0.8988	1.0558
	0.882	0.709	0.643	0.874	0.592	0.434	0.62	0.596	0.608	0.749	1.0486	1.0716	1.0826	1.0586	1.0706	0.9966	0.9906	1.1626	1.0326	1.0866	1.1056	1.0906	1.0956	1.1286	1.0786	0.9806	1.0796	1.1196	1.1136	1.1076	1.1065	1.0855	1.1175	1.0495	0.9725	1.0205	1.0155	1.0505	1.0935	1.0995	1.144	1.134	1.158	1.017	1.122	1.162	1.153	0.894	1.082
2 days, 15:30:00	0.9218	0.7298	0.6678	0.8968	0.6148	0.4438	0.6408	0.6128	0.6258	0.7848	1.0546	1.0766	1.0876	1.0676	1.0766	1.0086	1.0036	1.1626	1.0416	1.0936	1.1066	1.0966	1.0996	1.1296	1.0856	0.9886	1.0886	1.1256	1.1256	1.1086	1.111	1.09	1.119	1.057	0.988	1.031	1.029	1.058	1.099	1.101	1.1388	1.1268	1.1488	1.0148	1.1088	1.1548	1.1468	0.9038	1.0608
[truncated: 1 more columns]

## Sheet: Fig. 2B
Time (h)	0% mucin										0,05% mucin										0,1% mucin										0,2% mucin										Bacterial Control (0%)
00:00:00	0.0294	0.0294	0.0284	0.0284	0.0304	0.0304	0.0304	0.0294	0.0294	0.0304	0.0241	0.0271	0.0271	0.0271	0.0371	0.0241	0.0261	0.0281	0.0261	0.0241	0.0093	0.0183	0.0183	0.0223	-0.0027	0.0173	0.0123	0.0203	0.0143	0.0183	-0.0054	-0.0024	-0.0094	-0.0094	-0.0014	0.0086	-0.0124	-0.0134	-0.0044	0.0046	0.0294	0.0404	0.0324	0.0284	0.0294	0.0454	0.0334	0.0304	0.0434
	0.032	0.031	0.031	0.031	0.031	0.032	0.031	0.031	0.031	0.032	0.0218	0.0228	0.0228	0.0258	0.0318	0.0238	0.0248	0.0248	0.0278	0.0238	0.0103	0.0123	0.0153	0.0153	-0.0017	0.0133	0.0143	0.0143	0.0123	0.0143	-0.0101	-0.0051	-0.0081	-0.0091	-0.0041	-0.0041	-0.0101	-0.0121	-0.0071	-0.0081	0.031	0.041	0.034	0.03	0.031	0.045	0.034	0.03	0.042
	0.035	0.034	0.034	0.034	0.034	0.035	0.034	0.034	0.033	0.035	0.0255	0.0265	0.0265	0.0295	0.0345	0.0275	0.0285	0.0285	0.0315	0.0275	0.0136	0.0156	0.0176	0.0196	-0.0044	0.0156	0.0176	0.0176	0.0166	0.0176	-0.0055	0.0005	-0.0035	-0.0035	-0.0005	0.0005	-0.0045	-0.0065	-0.0015	-0.0045	0.034	0.044	0.037	0.033	0.034	0.049	0.037	0.033	0.044
	0.0402	0.0402	0.0402	0.0402	0.0402	0.0412	0.0412	0.0402	0.0392	0.0412	0.0328	0.0338	0.0348	0.0368	0.0418	0.0348	0.0358	0.0358	0.0388	0.0348	0.0215	0.0235	0.0255	0.0265	0.0005	0.0225	0.0245	0.0235	0.0235	0.0245	0.0011	0.0111	0.0061	0.0051	0.0081	0.0081	0.0031	0.0021	0.0031	0.0011	0.0402	0.0492	0.0432	0.0392	0.0402	0.0542	0.0422	0.0392	0.0502
	0.0494	0.0494	0.0494	0.0494	0.0494	0.0504	0.0494	0.0484	0.0484	0.0504	0.0437	0.0447	0.0457	0.0477	0.0517	0.0457	0.0467	0.0467	0.0497	0.0457	0.0333	0.0353	0.0363	0.0393	0.0093	0.0333	0.0353	0.0353	0.0363	0.0373	0.0141	0.0181	0.0181	0.0181	0.0211	0.0181	0.0171	0.0191	0.0181	0.0121	0.0484	0.0584	0.0524	0.0484	0.0494	0.0634	0.0514	0.0484	0.0594
	0.063	0.061	0.061	0.061	0.061	0.063	0.062	0.062	0.061	0.063	0.0609	0.0619	0.0629	0.0649	0.0699	0.0629	0.0649	0.0639	0.0679	0.0639	0.0495	0.0535	0.0535	0.0565	0.0205	0.0495	0.0525	0.0515	0.0535	0.0555	0.0321	0.0361	0.0361	0.0331	0.0371	0.0351	0.0351	0.0341	0.0351	0.0291	0.061	0.071	0.064	0.061	0.062	0.076	0.064	0.061	0.072
	0.0815	0.0805	0.0795	0.0795	0.0805	0.0815	0.0805	0.0805	0.0795	0.0825	0.0862	0.0872	0.0892	0.0912	0.0952	0.0892	0.0902	0.0892	0.0942	0.0892	0.0757	0.0787	0.0787	0.0827	0.0367	0.0737	0.0787	0.0777	0.0797	0.0837	0.0571	0.0631	0.0621	0.0601	0.0641	0.0601	0.0631	0.0611	0.0641	0.0541	0.0805	0.0895	0.0835	0.0795	0.0805	0.0945	0.0835	0.0795	0.0905
	0.1092	0.1062	0.1062	0.1062	0.1062	0.1082	0.1072	0.1062	0.1042	0.1082	0.1229	0.1259	0.1279	0.1289	0.1319	0.1269	0.1269	0.1259	0.1319	0.1259	0.1124	0.1164	0.1154	0.1214	0.0614	0.1094	0.1164	0.1154	0.1194	0.1244	0.0958	0.1028	0.1018	0.1018	0.1058	0.0988	0.1058	0.0998	0.1028	0.0908	0.1072	0.1162	0.1092	0.1052	0.1072	0.1212	0.1092	0.1042	0.1152
	0.141	0.14	0.14	0.139	0.139	0.139	0.14	0.137	0.135	0.141	0.1691	0.1731	0.1741	0.1771	0.1781	0.1741	0.1721	0.1731	0.1791	0.1711	0.1593	0.1613	0.1613	0.1663	0.0913	0.1503	0.1623	0.1583	0.1673	0.1703	0.14	0.147	0.153	0.153	0.152	0.141	0.154	0.15	0.155	0.134	0.14	0.149	0.144	0.139	0.139	0.152	0.14	0.136	0.148
	0.189	0.187	0.186	0.184	0.184	0.184	0.184	0.183	0.179	0.185	0.2292	0.2362	0.2362	0.2422	0.2392	0.2382	0.2322	0.2382	0.2392	0.2292	0.2207	0.2167	0.2227	0.2277	0.1277	0.1987	0.2237	0.2097	0.2247	0.2267	0.2037	0.2027	0.2137	0.2057	0.2147	0.1977	0.2127	0.2087	0.2157	0.1887	0.19	0.198	0.192	0.187	0.188	0.199	0.188	0.184	0.196
	0.2462	0.2422	0.2402	0.2372	0.2362	0.2372	0.2372	0.2352	0.2332	0.2412	0.2961	0.3091	0.3081	0.3131	0.3131	0.3061	0.2991	0.3041	0.3061	0.2921	0.2918	0.2708	0.2948	0.2818	0.1788	0.2448	0.2858	0.2648	0.2858	0.2868	0.2517	0.2597	0.2667	0.2607	0.2657	0.2517	0.2737	0.2687	0.2637	0.2477	0.2502	0.2582	0.2512	0.2502	0.2462	0.2552	0.2432	0.2382	0.2542
	0.3121	0.3041	0.3011	0.2961	0.2961	0.2951	0.2951	0.2941	0.2921	0.2961	0.3813	0.3973	0.3943	0.3963	0.3993	0.3803	0.3713	0.3713	0.3743	0.3633	0.3712	0.3432	0.3722	0.3442	0.2272	0.2952	0.3452	0.3252	0.3442	0.3442	0.3152	0.3232	0.3292	0.3212	0.3222	0.3142	0.3312	0.3282	0.3162	0.3142	0.3161	0.3241	0.3081	0.3161	0.3101	0.3161	0.3051	0.2951	0.3161
	0.3701	0.3621	0.3571	0.3511	0.3501	0.3481	0.3521	0.3461	0.3451	0.3501	0.4603	0.4583	0.4653	0.4613	0.4663	0.4303	0.4263	0.4293	0.4303	0.4183	0.4177	0.3927	0.4217	0.3867	0.2817	0.3467	0.3937	0.3817	0.3917	0.3877	0.38	0.387	0.384	0.388	0.376	0.371	0.38	0.373	0.367	0.373	0.3791	0.3821	0.3651	0.3721	0.3631	0.3661	0.3561	0.3411	0.3711
	0.4184	0.4094	0.4014	0.3954	0.3954	0.3884	0.3914	0.3914	0.3864	0.3914	0.5459	0.5119	0.5249	0.5219	0.5289	0.4789	0.4719	0.4639	0.4789	0.4609	0.4761	0.4441	0.4831	0.4291	0.3451	0.3931	0.4501	0.4381	0.4411	0.4331	0.4299	0.4449	0.4619	0.4549	0.4169	0.4269	0.4279	0.4139	0.4179	0.4499	0.4324	0.4354	0.4124	0.4214	0.4114	0.4174	0.4014	0.3864	0.4134
	0.4692	0.4552	0.4442	0.4402	0.4402	0.4292	0.4292	0.4322	0.4272	0.4242	0.5852	0.5562	0.5712	0.5662	0.5862	0.5182	0.5172	0.5092	0.5172	0.4972	0.5162	0.5002	0.5312	0.4752	0.3892	0.4332	0.4992	0.4752	0.4922	0.4812	0.4926	0.5126	0.5196	0.5086	0.4636	0.4796	0.4766	0.4456	0.4716	0.4996	0.4802	0.4832	0.4512	0.4592	0.4522	0.4592	0.4422	0.4172	0.4472
	0.5052	0.4932	0.4822	0.4772	0.4762	0.4652	0.4652	0.4652	0.4622	0.4572	0.6232	0.5912	0.6002	0.6062	0.6212	0.5522	0.5512	0.5432	0.5522	0.5272	0.5431	0.5341	0.5711	0.5091	0.4341	0.4581	0.5381	0.5101	0.5321	0.5231	0.5235	0.5395	0.5695	0.5595	0.5015	0.5215	0.5105	0.4815	0.5105	0.5085	0.5172	0.5102	0.4832	0.4772	0.4752	0.4822	0.4662	0.4382	0.4692
	0.5334	0.5214	0.5124	0.5094	0.5074	0.4974	0.4934	0.5014	0.4934	0.4904	0.6644	0.6224	0.6434	0.6484	0.6664	0.5924	0.5874	0.5744	0.5844	0.5584	0.5754	0.5704	0.6104	0.5434	0.4694	0.4844	0.5734	0.5434	0.5554	0.5494	0.5599	0.5789	0.6129	0.5979	0.5349	0.5559	0.5649	0.5219	0.5439	0.5559	0.5524	0.5524	0.5164	0.5214	0.5174	0.5254	0.5074	0.4734	0.5214
	0.5603	0.5523	0.5403	0.5353	0.5253	0.5243	0.5173	0.5143	0.5123	0.5143	0.6945	0.6505	0.6525	0.6785	0.7055	0.6135	0.6215	0.6045	0.6035	0.5925	0.5997	0.5977	0.6407	0.5997	0.4547	0.5007	0.5997	0.5807	0.5847	0.5817	0.5915	0.6135	0.6385	0.6035	0.5735	0.5895	0.5875	0.5515	0.5785	0.5865	0.5993	0.5983	0.5503	0.5643	0.5523	0.5643	0.5433	0.4973	0.5463
	0.6014	0.5864	0.5724	0.5644	0.5604	0.5544	0.5394	0.5494	0.5424	0.5364	0.6894	0.6464	0.6684	0.7044	0.7294	0.6304	0.6474	0.6144	0.6104	0.6124	0.5816	0.6246	0.6706	0.6436	0.4616	0.5096	0.6276	0.6106	0.6096	0.6306	0.614	0.621	0.674	0.635	0.555	0.613	0.614	0.574	0.606	0.647	0.6274	0.6234	0.5864	0.5894	0.5794	0.5984	0.5744	0.5194	0.5814
	0.6261	0.6091	0.5941	0.5861	0.5811	0.5751	0.5631	0.5661	0.5651	0.5581	0.6971	0.6381	0.6801	0.7131	0.7281	0.6391	0.6681	0.6341	0.6211	0.6561	0.5862	0.6542	0.6852	0.6362	0.4942	0.5172	0.6412	0.6222	0.6292	0.6312	0.6097	0.6267	0.6987	0.6437	0.5547	0.6327	0.6747	0.5847	0.6317	0.6437	0.6521	0.6391	0.6151	0.5981	0.5911	0.6191	0.5881	0.5411	0.6141
	0.6524	0.6294	0.6164	0.6144	0.6034	0.5934	0.5874	0.5984	0.5854	0.5854	0.7135	0.6445	0.6875	0.6725	0.7455	0.6445	0.6855	0.6595	0.6275	0.6565	0.5996	0.6866	0.6676	0.6506	0.5106	0.5576	0.6406	0.6666	0.6536	0.6426	0.5836	0.5956	0.6496	0.6006	0.6026	0.6456	0.6656	0.6296	0.6516	0.5766	0.6924	0.6804	0.6524	0.6424	0.6244	0.6564	0.6214	0.5684	0.6574
	0.655	0.628	0.617	0.611	0.605	0.594	0.589	0.593	0.585	0.587	0.706	0.645	0.68	0.676	0.738	0.663	0.684	0.641	0.632	0.651	0.6029	0.6249	0.6219	0.6599	0.5399	0.5579	0.6459	0.6839	0.6479	0.6359	0.6004	0.5814	0.6714	0.6104	0.6124	0.6654	0.6474	0.5914	0.6324	0.5774	0.719	0.701	0.672	0.649	0.63	0.665	0.627	0.586	0.679
	0.6269	0.6579	0.6349	0.6269	0.6339	0.6219	0.6209	0.6239	0.6129	0.6119	0.5967	0.6477	0.7277	0.6717	0.7617	0.6797	0.6457	0.6137	0.6037	0.6867	0.6136	0.6926	0.6736	0.6276	0.5686	0.4876	0.6286	0.6396	0.7096	0.7146	0.597	0.578	0.646	0.574	0.622	0.701	0.634	0.674	0.601	0.591	0.7489	0.7409	0.6969	0.7019	0.6709	0.7079	0.6759	0.5909	0.7029
	0.6551	0.6631	0.6521	0.6511	0.6401	0.6361	0.6281	0.6271	0.6191	0.6131	0.5975	0.6315	0.6965	0.6575	0.7455	0.6895	0.6675	0.6375	0.6275	0.6655	0.6417	0.6207	0.7117	0.6387	0.5257	0.4887	0.6177	0.6727	0.6667	0.6577	0.6234	0.5694	0.6364	0.6304	0.5934	0.6424	0.5644	0.5814	0.5894	0.6314	0.7641	0.7491	0.7181	0.6971	0.6791	0.7221	0.6851	0.6041	0.7201
12:00:00	0.656	0.665	0.684	0.67	0.659	0.654	0.649	0.639	0.615	0.627	0.6116	0.6476	0.6616	0.7066	0.7556	0.6856	0.6586	0.6406	0.6836	0.6406	0.665	0.65	0.674	0.654	0.544	0.527	0.644	0.651	0.593	0.637	0.5798	0.5998	0.6128	0.5658	0.6108	0.6008	0.5578	0.7098	0.5938	0.6178	0.788	0.782	0.736	0.755	0.721	0.755	0.722	0.627	0.776
	0.669	0.673	0.662	0.671	0.691	0.657	0.649	0.635	0.613	0.611	0.6577	0.6607	0.6987	0.7107	0.7367	0.6597	0.6947	0.6477	0.6567	0.6097	0.762	0.675	0.691	0.653	0.546	0.482	0.653	0.702	0.606	0.615	0.5743	0.5753	0.6093	0.5913	0.6613	0.5553	0.5863	0.5653	0.6023	0.6863	0.82	0.813	0.77	0.767	0.736	0.776	0.736	0.631	0.807
	0.6679	0.6639	0.6859	0.6719	0.6449	0.6559	0.6709	0.6249	0.6369	0.6229	0.7286	0.6866	0.7246	0.7056	0.7326	0.6366	0.7116	0.6646	0.6536	0.6136	0.7709	0.6529	0.6879	0.6649	0.5849	0.4639	0.6359	0.6249	0.6569	0.6389	0.5534	0.5614	0.6204	0.6574	0.6554	0.5364	0.5784	0.5204	0.6284	0.6204	0.8399	0.8319	0.7949	0.7819	0.7569	0.7939	0.7489	0.6549	0.8369
	0.651	0.635	0.65	0.662	0.611	0.634	0.664	0.642	0.606	0.62	0.7048	0.7268	0.7418	0.7868	0.7208	0.7288	0.7458	0.6748	0.6198	0.6068	0.7412	0.6322	0.7242	0.6812	0.5352	0.4532	0.6472	0.5762	0.6062	0.6222	0.5132	0.5842	0.6192	0.6602	0.6672	0.5612	0.5702	0.4562	0.6312	0.5842	0.866	0.863	0.82	0.815	0.788	0.825	0.787	0.654	0.857
	0.6388	0.6938	0.6768	0.6948	0.6288	0.6358	0.6718	0.6358	0.6228	0.6208	0.7517	0.7387	0.7037	0.7787	0.7397	0.6287	0.7537	0.6837	0.6347	0.6207	0.6965	0.6705	0.7195	0.6895	0.5185	0.4315	0.6665	0.6105	0.6025	0.6205	0.5503	0.5593	0.5493	0.6683	0.6893	0.5733	0.5523	0.7683	0.6493	0.5953	0.8948	0.8738	0.8438	0.8558	0.8288	0.8438	0.8158	0.7178	0.8758
	0.6541	0.6751	0.6691	0.6671	0.6551	0.6351	0.6731	0.6541	0.6021	0.6241	0.7865	0.7425	0.7355	0.7655	0.7005	0.6435	0.7745	0.6675	0.6505	0.6365	0.7341	0.6471	0.7231	0.6851	0.5451	0.4551	0.6661	0.5991	0.6241	0.6371	0.5217	0.5427	0.6017	0.6167	0.6877	0.5817	0.4427	0.5037	0.6387	0.5607	0.8961	0.8901	0.8541	0.8531	0.8251	0.8421	0.8131	0.6941	0.9111
	0.642	0.657	0.685	0.659	0.646	0.643	0.671	0.617	0.597	0.608	0.7226	0.7516	0.7506	0.7626	0.7146	0.6816	0.7956	0.6826	0.6666	0.6526	0.6132	0.6282	0.6522	0.6032	0.5682	0.4642	0.6802	0.5902	0.6172	0.6382	0.5654	0.5464	0.5214	0.5514	0.6124	0.5704	0.4514	0.4944	0.6274	0.5414	0.941	0.932	0.877	0.881	0.853	0.873	0.835	0.75	0.91
	0.631	0.654	0.655	0.677	0.634	0.611	0.662	0.665	0.558	0.582	0.7747	0.7227	0.7367	0.7397	0.7667	0.6907	0.8027	0.6927	0.6257	0.6757	0.6054	0.6114	0.6554	0.6134	0.5864	0.4394	0.6664	0.5734	0.5904	0.6404	0.5651	0.5411	0.4971	0.6471	0.6321	0.5721	0.4651	0.4601	0.5851	0.5451	0.977	0.972	0.924	0.914	0.883	0.904	0.868	0.79	0.949
	0.604	0.689	0.65	0.669	0.636	0.596	0.673	0.65	0.614	0.572	0.8346	0.7246	0.6756	0.7096	0.7796	0.6776	0.7766	0.6356	0.6246	0.6866	0.6001	0.6131	0.6121	0.7201	0.4981	0.4951	0.6391	0.5711	0.5921	0.6021	0.5709	0.5659	0.5099	0.5889	0.5649	0.5629	0.4929	0.4689	0.5409	0.5489	0.969	0.961	0.914	0.927	0.902	0.921	0.877	0.769	0.903
	0.6189	0.6669	0.5829	0.6279	0.6169	0.5269	0.6119	0.6339	0.5979	0.5379	0.7428	0.6698	0.6768	0.6928	0.7738	0.6598	0.7918	0.6368	0.6208	0.5918	0.6376	0.6066	0.6116	0.6786	0.4866	0.4726	0.6556	0.5926	0.5336	0.5986	0.5779	0.5599	0.5149	0.5409	0.5729	0.5449	0.5849	0.4079	0.5489	0.5489	0.9989	0.9599	0.9569	0.9399	0.9169	0.9629	0.9169	0.8159	0.9709
	0.5948	0.6198	0.5708	0.5848	0.6108	0.5648	0.5998	0.6548	0.5838	0.5738	0.6636	0.6536	0.6966	0.6876	0.7586	0.6806	0.8096	0.6436	0.6216	0.5716	0.6368	0.6058	0.6098	0.6658	0.4568	0.4798	0.6478	0.5978	0.5138	0.5768	0.5309	0.5879	0.5209	0.5959	0.5819	0.5209	0.5829	0.3919	0.5169	0.5539	0.9878	0.9848	0.9658	0.9238	0.9128	0.9788	0.9288	0.8228	1.0018
	0.5839	0.5519	0.5619	0.5629	0.5769	0.5319	0.5719	0.6429	0.5679	0.5569	0.7006	0.6616	0.6816	0.6836	0.7576	0.6586	0.8086	0.6616	0.6186	0.5636	0.6984	0.6204	0.6184	0.7044	0.4514	0.4764	0.6044	0.5414	0.4784	0.5644	0.5165	0.5515	0.5435	0.5535	0.5755	0.4915	0.3825	0.3765	0.5115	0.5565	1.0209	1.0189	1.0049	0.9579	0.9539	0.9909	0.9439	0.8829	1.0359
	0.5738	0.5508	0.5508	0.5548	0.5618	0.5308	0.5598	0.6268	0.5488	0.5468	0.7276	0.6856	0.7066	0.7016	0.7686	0.6786	0.7696	0.6876	0.6146	0.5626	0.6476	0.5896	0.6246	0.7096	0.4526	0.4646	0.6106	0.5136	0.4466	0.5636	0.5166	0.5596	0.5506	0.5486	0.5336	0.5066	0.3286	0.3556	0.5136	0.5656	1.0338	1.0308	1.0088	0.9858	0.9728	1.0108	0.9658	0.9118	1.0128
	0.5569	0.5269	0.5699	0.5509	0.5419	0.5269	0.6089	0.5929	0.5439	0.5399	0.7119	0.6539	0.6819	0.6929	0.7879	0.6719	0.7649	0.6739	0.6089	0.5859	0.6598	0.5898	0.6118	0.6398	0.4148	0.4768	0.5948	0.4938	0.3988	0.5648	0.5236	0.5686	0.5466	0.5336	0.5216	0.4846	0.3086	0.3636	0.5036	0.5656	1.0159	1.0149	0.9909	0.9629	0.9549	1.0049	0.9669	0.8999	1.0249
	0.5409	0.5259	0.5909	0.5379	0.5689	0.5009	0.5689	0.5719	0.5409	0.5499	0.711	0.673	0.692	0.681	0.793	0.664	0.763	0.658	0.594	0.554	0.6619	0.5609	0.6089	0.7199	0.3469	0.4949	0.5869	0.4979	0.4079	0.5469	0.5177	0.5607	0.5477	0.5347	0.5277	0.4537	0.2727	0.3227	0.4837	0.5667	1.0199	1.0179	0.9819	0.9479	0.9499	0.9879	0.9329	0.8779	0.9669
	0.5419	0.5059	0.5769	0.5389	0.5419	0.5239	0.5669	0.5619	0.5429	0.5729	0.7597	0.6527	0.7067	0.6827	0.7967	0.5947	0.7827	0.6407	0.6397	0.5337	0.6615	0.5435	0.6095	0.6435	0.3935	0.4915	0.5925	0.4895	0.3945	0.5385	0.5204	0.5614	0.5544	0.5224	0.5274	0.4484	0.2754	0.3264	0.4864	0.5694	1.0379	1.0299	1.0009	0.9859	0.9709	1.0479	1.0009	0.9429	1.0079
	0.5508	0.5028	0.5958	0.5438	0.5348	0.5078	0.5318	0.5668	0.5358	0.5108	0.7239	0.6409	0.7129	0.7019	0.7929	0.5909	0.7699	0.6399	0.6009	0.5259	0.6631	0.5191	0.6101	0.6481	0.3451	0.5511	0.5941	0.4931	0.4121	0.5191	0.521	0.561	0.557	0.527	0.506	0.437	0.261	0.305	0.47	0.571	1.0508	1.0308	1.0028	0.9778	0.9558	1.0458	0.9898	0.9718	1.0098
	0.5708	0.5178	0.5328	0.5418	0.5758	0.4898	0.4918	0.5658	0.5208	0.5108	0.7379	0.6559	0.7309	0.7029	0.7919	0.6019	0.7599	0.5889	0.5949	0.5349	0.6662	0.5182	0.6092	0.6212	0.3282	0.5842	0.6382	0.4912	0.4162	0.5232	0.5313	0.5683	0.5473	0.5253	0.5063	0.4333	0.2653	0.3023	0.4603	0.5693	1.0538	1.0418	1.0158	0.9928	0.9788	1.0538	1.0128	1.0038	1.0418
	0.5668	0.5158	0.5478	0.5258	0.5238	0.4778	0.5078	0.5328	0.5078	0.5268	0.729	0.65	0.721	0.717	0.798	0.593	0.755	0.574	0.599	0.537	0.6657	0.5257	0.6077	0.5857	0.3257	0.5857	0.6097	0.4897	0.3757	0.5217	0.5369	0.5619	0.5519	0.5249	0.5039	0.4329	0.2659	0.3009	0.4549	0.5729	1.0818	1.0738	1.0488	1.0328	1.0138	1.0648	1.0348	0.9648	1.0788
	0.5637	0.5177	0.5667	0.5337	0.5257	0.4737	0.4947	0.5417	0.4927	0.5237	0.7379	0.6499	0.7229	0.7119	0.8029	0.5949	0.7469	0.5689	0.6019	0.5399	0.672	0.533	0.616	0.575	0.313	0.52	0.593	0.492	0.394	0.526	0.5455	0.5665	0.5545	0.5305	0.5035	0.4335	0.2705	0.3045	0.4515	0.5695	1.1047	1.0947	1.0747	1.0567	1.0417	1.0937	1.0537	0.9687	1.0987
	0.5667	0.5127	0.5207	0.5277	0.5237	0.4757	0.4957	0.5197	0.4797	0.5187	0.737	0.645	0.718	0.703	0.799	0.598	0.741	0.573	0.59	0.538	0.6668	0.5318	0.6068	0.5568	0.3068	0.4468	0.5898	0.4868	0.3838	0.5198	0.5473	0.5563	0.5483	0.5203	0.5103	0.4293	0.2723	0.2993	0.4433	0.5653	1.1307	1.1177	1.0977	1.0787	1.0627	1.1077	1.0587	1.0267	1.1047
	0.5698	0.5148	0.5148	0.5188	0.5268	0.4728	0.4908	0.5208	0.4798	0.5068	0.7351	0.6571	0.7141	0.7101	0.7911	0.5911	0.7271	0.5731	0.5981	0.5351	0.6657	0.5267	0.6047	0.5407	0.3057	0.3947	0.5877	0.4927	0.3917	0.5217	0.545	0.547	0.534	0.515	0.51	0.427	0.269	0.301	0.433	0.565	1.1428	1.1348	1.1178	1.1078	1.0888	1.1388	1.1008	0.9998	1.1308
	0.5687	0.5087	0.5127	0.5067	0.5137	0.4787	0.5037	0.5097	0.4777	0.5007	0.729	0.642	0.714	0.711	0.783	0.579	0.721	0.566	0.589	0.522	0.6552	0.5252	0.6102	0.5302	0.3002	0.3782	0.5832	0.4842	0.3902	0.5072	0.5407	0.5427	0.5367	0.5177	0.5177	0.4307	0.2677	0.3047	0.4317	0.5647	1.1187	1.1047	1.0887	1.0537	1.0447	1.1097	1.0697	1.0437	1.0847
	0.5626	0.5056	0.5026	0.5096	0.5166	0.4676	0.5096	0.5206	0.4716	0.4876	0.7343	0.6473	0.6883	0.7193	0.7833	0.5763	0.7203	0.5603	0.5903	0.5173	0.6534	0.5264	0.5984	0.5244	0.3024	0.3354	0.5824	0.4864	0.3824	0.5074	0.5389	0.5459	0.5439	0.5229	0.5189	0.4349	0.2669	0.3029	0.4269	0.5599	1.1576	1.1506	1.1316	1.1186	1.1056	1.1526	1.1126	1.0416	1.1516
1 day, 0:00:00	0.5686	0.5046	0.5026	0.4976	0.5146	0.4566	0.5046	0.5106	0.4696	0.4826	0.733	0.646	0.677	0.715	0.779	0.577	0.711	0.562	0.592	0.513	0.6492	0.5192	0.5962	0.5222	0.2952	0.3692	0.5802	0.4882	0.3862	0.5062	0.5377	0.5527	0.5427	0.5257	0.5227	0.4337	0.2667	0.3017	0.4327	0.5627	1.1586	1.1446	1.1286	1.1106	1.1036	1.1436	1.1006	1.0556	1.1486
	0.5717	0.5157	0.5007	0.4967	0.5107	0.4567	0.4877	0.5137	0.4727	0.4807	0.7434	0.6484	0.6724	0.7034	0.7784	0.5734	0.7044	0.5774	0.5964	0.5064	0.6496	0.5236	0.6096	0.5236	0.3016	0.3296	0.5846	0.4866	0.3846	0.5106	0.5363	0.5483	0.5373	0.5173	0.5213	0.4403	0.2653	0.2993	0.4103	0.5573	1.1747	1.1657	1.1527	1.1407	1.1297	1.1737	1.1387	1.1397	1.1797
	0.5626	0.5156	0.5006	0.4996	0.5126	0.4466	0.4916	0.5076	0.4666	0.4756	0.742	0.647	0.665	0.699	0.772	0.575	0.701	0.57	0.582	0.497	0.6425	0.5185	0.5955	0.5215	0.2975	0.3315	0.5745	0.4825	0.3785	0.5055	0.537	0.541	0.539	0.515	0.516	0.449	0.264	0.297	0.412	0.552	1.1886	1.1786	1.1656	1.1476	1.1366	1.1826	1.1326	1.0376	1.1766
	0.5635	0.5235	0.5085	0.4835	0.5135	0.4455	0.4845	0.5185	0.4675	0.4725	0.732	0.649	0.667	0.694	0.771	0.57	0.699	0.571	0.566	0.491	0.6453	0.5243	0.5933	0.5183	0.2963	0.3583	0.5733	0.4843	0.3843	0.5103	0.5335	0.5425	0.5395	0.5245	0.5195	0.4545	0.2645	0.2915	0.4115	0.5515	1.1835	1.1715	1.1585	1.1445	1.1375	1.1755	1.1385	1.0845	1.1765
	0.5597	0.5057	0.4947	0.4777	0.5067	0.4457	0.4767	0.5107	0.4617	0.4687	0.7273	0.6473	0.6653	0.6883	0.7633	0.5713	0.6963	0.5713	0.5643	0.4843	0.6264	0.5214	0.5904	0.5154	0.2904	0.3694	0.5684	0.4794	0.3854	0.5074	0.5312	0.5342	0.5362	0.5202	0.5152	0.4582	0.2662	0.2912	0.4142	0.5482	1.1987	1.1877	1.1777	1.1637	1.1657	1.1957	1.1617	1.1157	1.2097
	0.5597	0.4997	0.4967	0.4787	0.5047	0.4387	0.4677	0.5067	0.4507	0.4627	0.7173	0.6453	0.6563	0.6773	0.7553	0.5633	0.6953	0.5703	0.5563	0.4783	0.6235	0.5175	0.5845	0.5185	0.2875	0.3385	0.5715	0.4805	0.3855	0.5065	0.5277	0.5347	0.5347	0.5227	0.5187	0.4577	0.2657	0.2867	0.4177	0.5427	1.2037	1.1907	1.1797	1.1657	1.1617	1.1907	1.1517	1.0947	1.2027
	0.5615	0.4975	0.4915	0.4615	0.4975	0.4245	0.4605	0.5005	0.4455	0.4555	0.7135	0.6435	0.6565	0.6855	0.7515	0.5665	0.6955	0.5725	0.5515	0.4735	0.6158	0.5108	0.5848	0.5228	0.2918	0.3078	0.5678	0.4758	0.3928	0.5048	0.529	0.535	0.533	0.523	0.518	0.45	0.258	0.283	0.421	0.54	1.2185	1.2025	1.1905	1.1885	1.1785	1.2115	1.1755	1.0735	1.2135
	0.5585	0.5005	0.4925	0.4525	0.4945	0.4255	0.4595	0.5025	0.4375	0.4575	0.7072	0.6392	0.6612	0.6852	0.7402	0.5652	0.6762	0.5722	0.5532	0.4732	0.6127	0.5127	0.5987	0.5197	0.2777	0.3607	0.5467	0.4727	0.4107	0.4877	0.5301	0.5291	0.5341	0.5211	0.5141	0.4451	0.2561	0.2911	0.4251	0.5371	1.2355	1.2155	1.1995	1.2015	1.1865	1.2235	1.1915	1.0975	1.1985
	0.5576	0.4906	0.4866	0.4476	0.4966	0.4156	0.4576	0.4996	0.4346	0.4526	0.7034	0.6384	0.6624	0.6794	0.7374	0.5664	0.6664	0.5724	0.5624	0.4694	0.5878	0.5148	0.5978	0.5198	0.2928	0.3388	0.5528	0.4778	0.4018	0.4818	0.526	0.528	0.533	0.521	0.516	0.433	0.245	0.293	0.425	0.531	1.2566	1.2296	1.2106	1.2086	1.2006	1.2286	1.1946	1.0786	1.1896
	0.5515	0.4835	0.4835	0.4395	0.4875	0.4135	0.4575	0.4945	0.4305	0.4485	0.6913	0.6273	0.6533	0.6793	0.7243	0.5533	0.6593	0.5723	0.5563	0.4713	0.5739	0.5139	0.5999	0.5189	0.2969	0.3439	0.5579	0.4829	0.4029	0.4849	0.5217	0.5277	0.5307	0.5177	0.5127	0.4437	0.2417	0.2947	0.4277	0.5277	1.2445	1.2235	1.1915	1.1965	1.1845	1.2115	1.1765	1.1145	1.2105
	0.5525	0.4855	0.4765	0.4325	0.4895	0.4055	0.4475	0.4995	0.4175	0.4375	0.6785	0.6275	0.6475	0.6735	0.7225	0.5555	0.6465	0.5665	0.5455	0.4675	0.5548	0.5138	0.5998	0.5198	0.2938	0.3328	0.5148	0.4928	0.3868	0.4768	0.5173	0.5283	0.5323	0.5173	0.5183	0.4343	0.2383	0.2873	0.4233	0.5243	1.2465	1.2365	1.2045	1.1975	1.1925	1.2255	1.1875	1.0985	1.1925
	0.5425	0.4855	0.4815	0.4335	0.4915	0.4025	0.4515	0.5005	0.4175	0.4335	0.6612	0.6132	0.6392	0.6662	0.7112	0.5402	0.6382	0.5582	0.5402	0.4542	0.5523	0.5083	0.5903	0.5143	0.3163	0.3213	0.5123	0.4973	0.3813	0.4673	0.5145	0.5275	0.5265	0.5135	0.5085	0.4295	0.2255	0.2825	0.4245	0.5205	1.2595	1.2455	1.2195	1.2065	1.2125	1.2455	1.2015	1.1095	1.1565
	0.5255	0.4635	0.4645	0.4245	0.4845	0.3915	0.4415	0.4795	0.4095	0.4215	0.6564	0.6014	0.6344	0.6664	0.6994	0.5254	0.6164	0.5544	0.5484	0.4364	0.5429	0.5099	0.5869	0.5139	0.3039	0.3719	0.5109	0.5009	0.3799	0.4699	0.5098	0.5218	0.5268	0.5128	0.4908	0.4248	0.2238	0.2788	0.4228	0.5148	1.2405	1.2335	1.2095	1.1805	1.2045	1.2325	1.1895	1.0815	1.1875
	0.5165	0.4655	0.4535	0.4195	0.4725	0.3855	0.4365	0.4825	0.4075	0.4175	0.6482	0.5962	0.6302	0.6622	0.6902	0.5102	0.6102	0.5512	0.5362	0.4362	0.5378	0.5088	0.5628	0.5168	0.3048	0.3718	0.5078	0.4898	0.3788	0.4698	0.5077	0.5277	0.5257	0.5107	0.4727	0.4327	0.2257	0.2767	0.4217	0.5107	1.2355	1.2265	1.2005	1.1695	1.1925	1.2215	1.1775	1.0805	1.1735
	0.5125	0.4625	0.4565	0.4135	0.4765	0.3785	0.4355	0.4805	0.3935	0.4095	0.6362	0.5852	0.6202	0.6552	0.6702	0.4842	0.5982	0.5422	0.5292	0.4212	0.5339	0.5059	0.5559	0.5129	0.2959	0.3519	0.5049	0.4909	0.3779	0.4659	0.5008	0.5228	0.5278	0.5078	0.4598	0.4258	0.2228	0.2768	0.4198	0.5048	1.2325	1.2165	1.2155	1.1725	1.2015	1.2425	1.2015	1.0745	1.1785
	0.5146	0.4626	0.4506	0.4096	0.4766	0.3796	0.4316	0.4626	0.3836	0.4126	0.6296	0.5826	0.6186	0.6526	0.6626	0.4846	0.5756	0.5386	0.5246	0.4086	0.5299	0.5049	0.5619	0.5099	0.2919	0.3639	0.5049	0.4889	0.3749	0.4639	0.5012	0.5232	0.5242	0.5092	0.4562	0.4242	0.2222	0.2772	0.4192	0.5012	1.2336	1.2226	1.2326	1.1776	1.2246	1.2586	1.2236	1.0946	1.1916
	0.5105	0.4575	0.4415	0.4035	0.4645	0.3745	0.4305	0.4655	0.3815	0.4035	0.6166	0.5766	0.6126	0.6486	0.6506	0.4746	0.5696	0.5366	0.5226	0.4076	0.533	0.504	0.562	0.505	0.294	0.378	0.502	0.475	0.377	0.459	0.4948	0.5228	0.5238	0.5088	0.4528	0.4268	0.2198	0.2748	0.4178	0.4958	1.2205	1.2065	1.2195	1.1695	1.2095	1.2505	1.2125	1.1085	1.1605
	0.5075	0.4555	0.4385	0.3935	0.4525	0.3655	0.4285	0.4645	0.3845	0.3995	0.6068	0.5688	0.6058	0.6468	0.6308	0.4698	0.5588	0.5318	0.5168	0.4078	0.5272	0.5002	0.5442	0.5042	0.2952	0.3752	0.4982	0.4672	0.3772	0.4542	0.4907	0.5177	0.5207	0.5047	0.4497	0.4207	0.2187	0.2787	0.4137	0.4907	1.2245	1.2095	1.2195	1.1775	1.2275	1.2665	1.2375	1.0945	1.1485
	0.5054	0.4594	0.4474	0.3964	0.4634	0.3634	0.4314	0.4754	0.3864	0.3994	0.6067	0.5537	0.6047	0.6427	0.6227	0.4647	0.5647	0.5247	0.5137	0.4027	0.5238	0.4928	0.5268	0.4978	0.2918	0.3618	0.4918	0.4638	0.3738	0.4458	0.4882	0.5152	0.5202	0.5032	0.4462	0.4202	0.2192	0.2792	0.4252	0.4892	1.2244	1.2104	1.2284	1.1804	1.2394	1.2704	1.2514	1.1114	1.1864
	0.5045	0.4555	0.4355	0.3875	0.4465	0.3545	0.4105	0.4495	0.3845	0.3915	0.5979	0.5479	0.5979	0.6439	0.6099	0.4659	0.5299	0.5219	0.5159	0.3959	0.5202	0.4912	0.5302	0.4862	0.2982	0.3812	0.4942	0.4662	0.3732	0.4462	0.4856	0.5156	0.5196	0.5036	0.4456	0.4206	0.2206	0.2826	0.4156	0.4896	1.1995	1.1875	1.2485	1.1605	1.2285	1.2765	1.2435	1.0455	1.1955
	0.5006	0.4546	0.4326	0.3886	0.4416	0.3376	0.4006	0.4416	0.3736	0.3836	0.5939	0.5319	0.5989	0.6409	0.5759	0.4659	0.5209	0.4999	0.5099	0.3909	0.5154	0.4884	0.5214	0.4824	0.2884	0.3594	0.4904	0.4524	0.3734	0.4404	0.4845	0.5105	0.5205	0.5015	0.4455	0.4185	0.2195	0.2805	0.4145	0.4845	1.2136	1.1946	1.2426	1.1706	1.2316	1.2756	1.2516	1.0106	1.1956
	0.5025	0.4515	0.4295	0.3845	0.4365	0.3385	0.3975	0.4485	0.3855	0.3825	0.5976	0.5236	0.5966	0.6376	0.5626	0.4656	0.5456	0.5006	0.5006	0.3916	0.5161	0.4891	0.5231	0.4591	0.2861	0.3741	0.4911	0.4531	0.3771	0.4451	0.483	0.513	0.519	0.5	0.437	0.42	0.222	0.287	0.415	0.478	1.2095	1.1885	1.2235	1.1625	1.2215	1.2475	1.2305	1.0625	1.0925
	0.4985	0.4515	0.4285	0.3885	0.4385	0.3375	0.3975	0.4475	0.3795	0.3845	0.5857	0.5257	0.5917	0.6267	0.5617	0.4667	0.5437	0.4987	0.4917	0.3937	0.5143	0.4833	0.5193	0.4433	0.2853	0.3173	0.4853	0.4513	0.3723	0.4353	0.4749	0.5069	0.5129	0.4959	0.4359	0.4169	0.2219	0.2879	0.4099	0.4719	1.2265	1.2005	1.2265	1.1655	1.2205	1.2465	1.2325	1.0495	1.1795
	0.4975	0.4485	0.4255	0.3705	0.4275	0.3215	0.3855	0.4415	0.3595	0.3735	0.5439	0.5079	0.5989	0.6259	0.5599	0.4649	0.5199	0.4809	0.5019	0.3969	0.5106	0.4816	0.5246	0.4426	0.2876	0.3146	0.4846	0.4426	0.3786	0.4296	0.4762	0.5052	0.5152	0.4972	0.4342	0.4172	0.2242	0.2882	0.4122	0.4652	1.1965	1.1725	1.2075	1.1665	1.2275	1.2675	1.2425	1.0335	1.1735
1 day, 12:00:00	0.4965	0.4525	0.4255	0.3575	0.4205	0.3135	0.3805	0.4445	0.3605	0.3725	0.5289	0.5039	0.5959	0.6179	0.5629	0.4649	0.5129	0.4769	0.4879	0.3939	0.5105	0.4795	0.5215	0.4325	0.2875	0.3095	0.4835	0.4415	0.3755	0.4275	0.4726	0.5056	0.5156	0.4986	0.4366	0.4126	0.2236	0.2876	0.4126	0.4676	1.2015	1.1765	1.2145	1.1665	1.2315	1.2595	1.2495	1.0285	1.0605
	0.4986	0.4576	0.4296	0.3616	0.4226	0.3186	0.3766	0.4496	0.3596	0.3746	0.5261	0.5001	0.6001	0.6201	0.5651	0.4611	0.5071	0.4791	0.4871	0.3961	0.5106	0.4806	0.5206	0.4366	0.2916	0.3266	0.4866	0.4426	0.3776	0.4266	0.4732	0.5042	0.5142	0.4962	0.4332	0.4152	0.2292	0.2932	0.4102	0.4622	1.1846	1.1626	1.1936	1.1326	1.1956	1.2416	1.2216	1.0696	1.0646
	0.5023	0.4583	0.4313	0.3643	0.4273	0.3143	0.3793	0.4493	0.3583	0.3763	0.5307	0.4967	0.5987	0.6197	0.5667	0.4657	0.5137	0.4697	0.4847	0.4017	0.5063	0.4753	0.5193	0.4413	0.2903	0.3623	0.4843	0.4403	0.3783	0.4233	0.4692	0.5032	0.5132	0.4962	0.4322	0.4152	0.2292	0.2942	0.4112	0.4582	1.1983	1.1623	1.2083	1.1393	1.2013	1.2423	1.2183	1.0133	1.1643
	0.5005	0.4635	0.4335	0.3675	0.4325	0.3155	0.3795	0.4525	0.3675	0.3775	0.519	0.478	0.6	0.618	0.566	0.464	0.518	0.456	0.491	0.402	0.5053	0.4743	0.5173	0.4293	0.2903	0.3723	0.4823	0.4393	0.3753	0.4173	0.4632	0.4972	0.5082	0.4922	0.4252	0.4142	0.2262	0.2942	0.4082	0.4532	1.1975	1.1645	1.2185	1.1405	1.2015	1.2405	1.2235	1.0625	1.1875
	0.4984	0.4664	0.4394	0.3744	0.4354	0.3214	0.3844	0.4554	0.3664	0.3814	0.5087	0.4827	0.6047	0.6217	0.5667	0.4637	0.5127	0.4427	0.4837	0.3997	0.5032	0.4742	0.5182	0.4322	0.2882	0.3692	0.4822	0.4362	0.3732	0.4202	0.4632	0.4992	0.5072	0.4932	0.4272	0.4132	0.2302	0.2972	0.4072	0.4512	1.1934	1.1714	1.2224	1.1374	1.2074	1.2474	1.2254	1.0414	1.1494
	0.4955	0.4645	0.4335	0.3685	0.4305	0.3175	0.3815	0.4575	0.3725	0.3805	0.5151	0.4841	0.5971	0.6221	0.5641	0.4661	0.5031	0.4431	0.4801	0.4031	0.4985	0.4725	0.5125	0.4245	0.2885	0.3675	0.4805	0.4385	0.3755	0.4165	0.4585	0.4955	0.5055	0.4895	0.4235	0.4145	0.2335	0.2935	0.4065	0.4455	1.1995	1.1695	1.2365	1.1345	1.2135	1.2505	1.2275	1.0525	1.2055
	0.4975	0.4675	0.4335	0.3765	0.4355	0.3195	0.3825	0.4585	0.3765	0.3865	0.5168	0.4808	0.5988	0.6188	0.5628	0.4598	0.5048	0.4428	0.4778	0.4048	0.5006	0.4746	0.5136	0.4226	0.2916	0.3756	0.4826	0.4396	0.3776	0.4136	0.4582	0.4952	0.5042	0.4892	0.4232	0.4132	0.2342	0.2962	0.4062	0.4442	1.1795	1.1635	1.2225	1.1305	1.2075	1.2465	1.2225	1.0685	1.1835
	0.5003	0.4733	0.4433	0.3833	0.4413	0.3243	0.3883	0.4613	0.3803	0.3903	0.5098	0.4768	0.5998	0.6208	0.5658	0.4588	0.5048	0.4348	0.4788	0.4048	0.4973	0.4713	0.5113	0.4253	0.2913	0.3633	0.4803	0.4383	0.3753	0.4133	0.4574	0.4954	0.5044	0.4894	0.4274	0.4144	0.2364	0.3004	0.4084	0.4404	1.1733	1.1623	1.2123	1.1233	1.2063	1.2433	1.2223	1.0923	1.1583
	0.4953	0.4713	0.4423	0.3883	0.4363	0.3293	0.3893	0.4653	0.3863	0.3903	0.5087	0.4757	0.5987	0.6227	0.5647	0.4587	0.5067	0.4327	0.4787	0.4047	0.4994	0.4754	0.5124	0.4254	0.2934	0.3604	0.4854	0.4404	0.3794	0.4124	0.4581	0.4971	0.5021	0.4901	0.4281	0.4151	0.2411	0.3041	0.4091	0.4421	1.1643	1.1473	1.1963	1.1093	1.1893	1.2263	1.2063	1.0863	1.1503
	0.4974	0.4734	0.4474	0.3884	0.4424	0.3254	0.3914	0.4644	0.3864	0.3934	0.5048	0.4738	0.5968	0.6178	0.5618	0.4578	0.4988	0.4238	0.4798	0.4058	0.4938	0.4698	0.5088	0.4298	0.2888	0.3688	0.4798	0.4348	0.3758	0.4078	0.4576	0.4986	0.5036	0.4906	0.4266	0.4166	0.2456	0.3016	0.4076	0.4396	1.1694	1.1514	1.2024	1.1134	1.2084	1.2514	1.2284	1.0524	1.1744
	0.4961	0.4761	0.4471	0.3951	0.4431	0.3291	0.3951	0.4671	0.3921	0.3961	0.5068	0.4788	0.6028	0.6158	0.5628	0.4568	0.5018	0.4328	0.4758	0.4078	0.4946	0.4726	0.5076	0.4236	0.2926	0.3856	0.4816	0.4366	0.3756	0.4066	0.4576	0.4986	0.4986	0.4866	0.4226	0.4126	0.2436	0.3006	0.4056	0.4356	1.1571	1.1241	1.1971	1.0951	1.2051	1.2381	1.2151	1.0311	1.1721
	0.4972	0.4782	0.4502	0.4022	0.4482	0.3332	0.4002	0.4682	0.3962	0.3982	0.5098	0.4808	0.6008	0.6138	0.5658	0.4588	0.5038	0.4318	0.4758	0.4088	0.4917	0.4717	0.5047	0.4217	0.2927	0.3887	0.4817	0.4377	0.3757	0.4067	0.4534	0.4924	0.4974	0.4854	0.4214	0.4134	0.2464	0.3024	0.4054	0.4334	1.1362	1.1032	1.1852	1.0682	1.1972	1.2342	1.2082	0.9902	1.1702
	0.4989	0.4829	0.4559	0.4049	0.4539	0.3359	0.4089	0.4749	0.4029	0.3999	0.5066	0.4806	0.6046	0.6186	0.5716	0.4656	0.5086	0.4296	0.4826	0.4126	0.4883	0.4703	0.5063	0.4253	0.2923	0.3773	0.4843	0.4383	0.3763	0.4073	0.4613	0.4993	0.5033	0.4923	0.4293	0.4183	0.2483	0.3083	0.4093	0.4333	1.1379	1.0989	1.1799	1.0679	1.1869	1.2269	1.1979	1.0169	1.1229
	0.5033	0.4863	0.4593	0.4153	0.4563	0.3423	0.4113	0.4753	0.4013	0.4043	0.494	0.477	0.595	0.619	0.568	0.461	0.511	0.43	0.477	0.41	0.4885	0.4675	0.5065	0.4205	0.2935	0.3895	0.4815	0.4325	0.3735	0.4055	0.4531	0.4881	0.4941	0.4821	0.4251	0.4071	0.2491	0.3011	0.4021	0.4261	1.1323	1.0763	1.1723	1.0323	1.1913	1.2363	1.2053	1.0083	1.1583
	0.5049	0.4919	0.4639	0.4189	0.4639	0.3409	0.4089	0.4809	0.4079	0.4069	0.5039	0.4769	0.6029	0.6209	0.5729	0.4649	0.5199	0.4289	0.4819	0.4059	0.4873	0.4683	0.5063	0.4293	0.2913	0.3803	0.4773	0.4293	0.3693	0.4033	0.4495	0.4895	0.4935	0.4845	0.4255	0.4115	0.2515	0.3015	0.4045	0.4265	1.1119	1.0789	1.1469	1.0249	1.1749	1.2219	1.1969	1.0059	1.1309
	0.5074	0.4954	0.4664	0.4274	0.4644	0.3514	0.4204	0.4824	0.4134	0.4124	0.4984	0.4744	0.5974	0.6184	0.5704	0.4644	0.5174	0.4294	0.4804	0.4114	0.4848	0.4668	0.5058	0.4288	0.2938	0.3718	0.4798	0.4288	0.3678	0.4048	0.4479	0.4849	0.4919	0.4819	0.4249	0.4059	0.2529	0.2989	0.4009	0.4219	1.1034	1.0814	1.1674	1.0114	1.1894	1.2324	1.2104	0.9524	1.1594
	0.5103	0.4993	0.4713	0.4333	0.4693	0.3543	0.4243	0.4893	0.4203	0.4143	0.4951	0.4771	0.6041	0.6191	0.5701	0.4661	0.5191	0.4341	0.4871	0.4131	0.4927	0.4757	0.5117	0.4367	0.2977	0.3787	0.4867	0.4377	0.3757	0.4067	0.4531	0.4921	0.5011	0.4921	0.4301	0.4111	0.2591	0.3031	0.4081	0.4231	1.1023	1.0863	1.1523	1.0083	1.1673	1.2233	1.1903	0.9993	1.1293
	0.5153	0.5033	0.4763	0.4393	0.4733	0.3593	0.4283	0.4893	0.4183	0.4193	0.495	0.481	0.594	0.613	0.571	0.47	0.521	0.437	0.483	0.412	0.4869	0.4699	0.5019	0.4269	0.2969	0.3839	0.4829	0.4359	0.3719	0.4069	0.4545	0.4915	0.4895	0.4805	0.4285	0.4075	0.2635	0.3025	0.4005	0.4205	1.0843	1.0503	1.1383	0.9953	1.1583	1.2283	1.1883	0.9893	1.1523
	0.5143	0.5063	0.4773	0.4393	0.4753	0.3563	0.4323	0.4953	0.4273	0.4233	0.4928	0.4828	0.6008	0.6178	0.5738	0.4688	0.5228	0.4398	0.4888	0.4208	0.4857	0.4717	0.5087	0.4377	0.2997	0.3907	0.4887	0.4357	0.3727	0.4067	0.4557	0.4937	0.4907	0.4877	0.4297	0.4077	0.2727	0.3037	0.4007	0.4187	1.0753	1.0473	1.1123	0.9893	1.1553	1.2223	1.1823	0.9913	1.1303
	0.5243	0.5143	0.4853	0.4523	0.4813	0.3683	0.4413	0.4983	0.4303	0.4273	0.5001	0.4861	0.5991	0.6171	0.5761	0.4741	0.5341	0.4431	0.4911	0.4181	0.4839	0.4699	0.5049	0.4309	0.2989	0.3919	0.4849	0.4349	0.3689	0.4039	0.4547	0.4857	0.4887	0.4787	0.4307	0.4057	0.2657	0.3057	0.3987	0.4157	1.0633	1.0293	1.1193	0.9713	1.1573	1.2213	1.1973	1.0373	1.1493
	0.5273	0.5213	0.4933	0.4593	0.4873	0.3703	0.4453	0.5023	0.4333	0.4313	0.499	0.488	0.594	0.61	0.575	0.476	0.531	0.443	0.492	0.419	0.4836	0.4736	0.5076	0.4366	0.3016	0.4006	0.4886	0.4376	0.3716	0.4076	0.4594	0.4914	0.4894	0.4824	0.4334	0.4074	0.2694	0.3084	0.4014	0.4154	1.0493	1.0123	1.1173	0.9193	1.1623	1.2203	1.1983	1.0183	1.1573
	0.5343	0.5243	0.4943	0.4603	0.4893	0.3703	0.4483	0.5083	0.4383	0.4333	0.4951	0.4921	0.5931	0.6111	0.5771	0.4811	0.5341	0.4491	0.4941	0.4191	0.4871	0.4781	0.5051	0.4391	0.3021	0.3981	0.4921	0.4421	0.3761	0.4081	0.4623	0.4963	0.4893	0.4853	0.4383	0.4113	0.2773	0.3123	0.4063	0.4143	1.0433	1.0023	1.1333	0.8933	1.1683	1.2083	1.1923	1.0273	1.1553
	0.5355	0.5315	0.4995	0.4705	0.4955	0.3765	0.4545	0.5135	0.4465	0.4415	0.5011	0.4901	0.5871	0.6061	0.5751	0.4811	0.5441	0.4481	0.4961	0.4191	0.4851	0.4761	0.5041	0.4421	0.3011	0.3971	0.4901	0.4401	0.3731	0.4081	0.4665	0.5025	0.4865	0.4865	0.4325	0.4135	0.2775	0.3135	0.4065	0.4145	1.0095	0.9825	1.0725	0.8905	1.1335	1.2095	1.1695	1.0355	1.1535
	0.5381	0.5381	0.5071	0.4741	0.5041	0.3811	0.4631	0.5201	0.4531	0.4451	0.4961	0.4941	0.5981	0.6171	0.5801	0.4871	0.5471	0.4541	0.5041	0.4231	0.4888	0.4758	0.5118	0.4468	0.3088	0.3988	0.4988	0.4428	0.3738	0.4118	0.475	0.511	0.492	0.495	0.442	0.417	0.285	0.32	0.41	0.412	1.0071	0.9821	1.0741	0.8921	1.1231	1.2011	1.1631	1.0651	1.1411
2 days, 0:00:00	0.5414	0.5444	0.5124	0.4794	0.5104	0.3824	0.4624	0.5294	0.4644	0.4474	0.4963	0.4933	0.5963	0.6123	0.5843	0.4903	0.5403	0.4603	0.4993	0.4283	0.4991	0.4821	0.5211	0.4551	0.3121	0.4021	0.5071	0.4481	0.3811	0.4101	0.4801	0.5171	0.5001	0.4991	0.4511	0.4231	0.2921	0.3251	0.4161	0.4131	1.0104	0.9874	1.0844	0.8904	1.1264	1.1974	1.1594	1.0804	1.1244
	0.5421	0.5461	0.5181	0.4841	0.5151	0.3881	0.4711	0.5281	0.4611	0.4491	0.4963	0.4973	0.5963	0.6203	0.5853	0.4903	0.5283	0.4583	0.5063	0.4283	0.493	0.491	0.522	0.463	0.31	0.408	0.507	0.456	0.384	0.411	0.4857	0.5187	0.5037	0.4987	0.4487	0.4267	0.2927	0.3307	0.4217	0.4117	1.0011	0.9751	1.0571	0.8851	1.1121	1.1941	1.1471	1.0851	1.1561
	0.5491	0.5551	0.5251	0.4941	0.5231	0.3951	0.4771	0.5331	0.4641	0.4571	0.5044	0.4994	0.5964	0.6114	0.5834	0.4954	0.5364	0.4624	0.5044	0.4314	0.4853	0.4813	0.5133	0.4523	0.3113	0.4053	0.4983	0.4473	0.3783	0.4113	0.4856	0.5156	0.4936	0.4916	0.4416	0.4256	0.2976	0.3266	0.4216	0.4056	0.9941	0.9781	1.0351	0.8851	1.1041	1.1781	1.1421	1.0311	1.1441
	0.5452	0.5552	0.5272	0.5012	0.5272	0.3932	0.4802	0.5402	0.4762	0.4612	0.5022	0.5012	0.5892	0.6122	0.5822	0.4952	0.5322	0.4682	0.5092	0.4312	0.4911	0.4861	0.5131	0.4561	0.3151	0.4081	0.5041	0.4561	0.3841	0.4111	0.4915	0.5155	0.4925	0.4955	0.4435	0.4305	0.3045	0.3335	0.4255	0.4035	0.9832	0.9752	1.0372	0.8852	1.0972	1.1672	1.1222	0.9812	1.1412
	0.5572	0.5642	0.5372	0.5102	0.5382	0.4012	0.4872	0.5452	0.4812	0.4682	0.5106	0.5096	0.5916	0.6126	0.5896	0.5036	0.5426	0.4756	0.5086	0.4356	0.4963	0.4963	0.5213	0.4593	0.3193	0.4073	0.5123	0.4573	0.3953	0.4153	0.5004	0.5134	0.4934	0.4964	0.4494	0.4364	0.3114	0.3394	0.4294	0.4034	0.9802	0.9752	1.0182	0.8832	1.0652	1.1612	1.1052	1.0552	1.1462
	0.5528	0.5648	0.5418	0.5178	0.5408	0.4068	0.4928	0.5508	0.4928	0.4718	0.5104	0.5064	0.5934	0.6134	0.5844	0.5024	0.5404	0.4764	0.5144	0.4404	0.4967	0.5027	0.5247	0.4637	0.3207	0.4107	0.5157	0.4587	0.3937	0.4117	0.498	0.508	0.488	0.495	0.45	0.436	0.316	0.341	0.43	0.397	0.9748	0.9728	1.0168	0.8808	1.0598	1.1238	1.0908	1.0288	1.1418
	0.5591	0.5691	0.5501	0.5261	0.5491	0.4111	0.5011	0.5531	0.4951	0.4781	0.5245	0.5115	0.5945	0.6125	0.5915	0.5095	0.5475	0.4825	0.5125	0.4445	0.5043	0.5103	0.5343	0.4713	0.3273	0.4133	0.5243	0.4663	0.3993	0.4213	0.5077	0.5127	0.4897	0.5007	0.4587	0.4397	0.3277	0.3487	0.4347	0.3967	0.9821	0.9741	1.0161	0.8801	1.0501	1.1181	1.0791	1.0841	1.1321
	0.5691	0.5781	0.5551	0.5341	0.5561	0.4161	0.5081	0.5611	0.5041	0.4821	0.5183	0.5193	0.5973	0.6213	0.5953	0.5143	0.5543	0.4903	0.5233	0.4483	0.5082	0.5172	0.5442	0.4812	0.3322	0.4112	0.5332	0.4702	0.3872	0.4212	0.5071	0.5101	0.4921	0.5021	0.4691	0.4411	0.3371	0.3561	0.4361	0.3931	0.9961	0.9831	1.0331	0.8811	1.0421	1.0851	1.0641	0.9971	1.1091
	0.57	0.586	0.567	0.541	0.562	0.425	0.518	0.562	0.506	0.49	0.5224	0.5264	0.6074	0.6304	0.5984	0.5164	0.5514	0.4864	0.5274	0.4524	0.5083	0.5243	0.5493	0.4893	0.3343	0.4113	0.5393	0.4773	0.3923	0.4203	0.503	0.508	0.492	0.501	0.473	0.445	0.347	0.362	0.44	0.388	1.006	0.996	1.034	0.879	1.021	1.076	1.053	1.033	1.124
	0.5753	0.5873	0.5673	0.5473	0.5683	0.4283	0.5233	0.5663	0.5083	0.4973	0.5195	0.5275	0.5965	0.6235	0.5955	0.5215	0.5615	0.4975	0.5225	0.4555	0.5182	0.5302	0.5502	0.4802	0.3382	0.4172	0.5482	0.4842	0.4002	0.4212	0.5098	0.5108	0.4888	0.4968	0.4808	0.4508	0.3568	0.3708	0.4448	0.3888	1.0103	1.0003	1.0343	0.8773	1.0103	1.0903	1.0503	1.1243	1.1323
	0.5665	0.5855	0.5705	0.5525	0.5705	0.4305	0.5265	0.5675	0.5175	0.4975	0.5185	0.5195	0.5935	0.6165	0.5905	0.5195	0.5615	0.4975	0.5245	0.4565	0.5163	0.5403	0.5493	0.4823	0.3373	0.4173	0.5473	0.4853	0.3943	0.4213	0.5027	0.5007	0.4797	0.4857	0.4817	0.4497	0.3587	0.3717	0.4447	0.3847	1.0115	0.9885	1.0195	0.8755	0.9875	1.0335	1.0265	1.1055	1.1485
	0.5742	0.5942	0.5832	0.5632	0.5792	0.4392	0.5362	0.5792	0.5282	0.5062	0.5265	0.5305	0.6055	0.6265	0.5975	0.5305	0.5735	0.5065	0.5315	0.4635	0.5191	0.5461	0.5551	0.4871	0.3451	0.4151	0.5561	0.4901	0.4021	0.4291	0.511	0.508	0.481	0.489	0.485	0.457	0.372	0.381	0.449	0.392	1.0402	1.0102	1.0392	0.8842	1.0062	1.0422	1.0412	1.0332	1.0922
	0.5701	0.5901	0.5821	0.5671	0.5791	0.4461	0.5401	0.5761	0.5311	0.5111	0.5164	0.5244	0.5994	0.6094	0.5944	0.5284	0.5734	0.5064	0.5264	0.4644	0.5231	0.5571	0.5581	0.4961	0.3491	0.4181	0.5661	0.4941	0.4081	0.4261	0.5014	0.5004	0.4794	0.4844	0.4864	0.4574	0.3844	0.3904	0.4474	0.3814	1.0461	1.0111	1.0371	0.8741	0.9851	1.0151	1.0191	0.9881	1.1321
	0.5831	0.6021	0.6021	0.5791	0.5891	0.4501	0.5511	0.5861	0.5421	0.5171	0.5264	0.5344	0.6084	0.6194	0.6054	0.5414	0.5904	0.5174	0.5384	0.4764	0.5289	0.5639	0.5609	0.5049	0.3549	0.4189	0.5769	0.4989	0.4149	0.4309	0.5067	0.5037	0.4797	0.4857	0.4887	0.4607	0.3987	0.3987	0.4497	0.3837	1.0581	1.0291	1.0481	0.8941	1.0041	1.0271	1.0271	0.9911	1.0781
	0.5782	0.6052	0.5962	0.5822	0.5942	0.4622	0.5572	0.5892	0.5482	0.5242	0.5233	0.5333	0.5963	0.6093	0.6073	0.5423	0.5993	0.5173	0.5453	0.4723	0.526	0.566	0.557	0.507	0.36	0.422	0.577	0.497	0.418	0.427	0.4987	0.4987	0.4737	0.4777	0.4887	0.4597	0.4087	0.4057	0.4487	0.3737	1.0722	1.0422	1.0632	0.8992	1.0092	1.0262	1.0442	0.9462	1.1032
	0.582	0.61	0.6	0.59	0.601	0.461	0.565	0.592	0.554	0.532	0.5255	0.5425	0.5975	0.6185	0.6175	0.5525	0.6125	0.5255	0.5535	0.4795	0.5328	0.5738	0.5618	0.5158	0.3658	0.4228	0.5858	0.4998	0.4228	0.4298	0.5017	0.5037	0.4777	0.4757	0.4887	0.4637	0.4227	0.4137	0.4487	0.3747	1.075	1.047	1.063	0.914	1.02	1.043	1.051	0.949	1.079
	0.575	0.608	0.598	0.596	0.598	0.468	0.57	0.587	0.55	0.535	0.5245	0.5455	0.5865	0.6055	0.6185	0.5435	0.6155	0.5255	0.5385	0.4795	0.5351	0.5811	0.5601	0.5221	0.3681	0.4231	0.5971	0.5071	0.4321	0.4331	0.5053	0.5053	0.4793	0.4733	0.4963	0.4683	0.4383	0.4253	0.4513	0.3773	1.086	1.064	1.082	0.917	1.026	1.056	1.068	0.917	1.103
	0.5781	0.6161	0.6081	0.6001	0.6061	0.4761	0.5791	0.5861	0.5591	0.5461	0.5256	0.5586	0.5876	0.6116	0.6236	0.5496	0.6246	0.5296	0.5516	0.4806	0.5383	0.5863	0.5583	0.5253	0.3703	0.4243	0.5953	0.5043	0.4343	0.4343	0.4993	0.4983	0.4753	0.4683	0.4933	0.4673	0.4483	0.4293	0.4513	0.3733	1.1001	1.0741	1.0911	0.9241	1.0331	1.0561	1.0701	0.9111	1.0881
	0.5782	0.6172	0.6072	0.6062	0.6092	0.4802	0.5832	0.5872	0.5632	0.5472	0.5226	0.5686	0.5846	0.6096	0.6236	0.5566	0.6316	0.5366	0.5556	0.4826	0.5423	0.5953	0.5593	0.5303	0.3723	0.4223	0.5993	0.5063	0.4383	0.4363	0.4971	0.4941	0.4721	0.4611	0.4911	0.4681	0.4591	0.4351	0.4511	0.3721	1.1132	1.0822	1.1082	0.9332	1.0502	1.0702	1.0872	0.9012	1.0892
	0.5821	0.6251	0.6131	0.6101	0.6191	0.4871	0.5941	0.5891	0.5731	0.5511	0.5214	0.5824	0.5874	0.6154	0.6314	0.5664	0.6494	0.5434	0.5664	0.4974	0.5502	0.6062	0.5642	0.5402	0.3802	0.4212	0.6092	0.5112	0.4462	0.4412	0.4942	0.4902	0.4732	0.4572	0.4932	0.4702	0.4722	0.4442	0.4502	0.3692	1.1181	1.0891	1.1141	0.9441	1.0561	1.0731	1.0921	0.9051	1.0681
	0.5871	0.6321	0.6211	0.6211	0.6261	0.4941	0.6031	0.5961	0.5831	0.5611	0.5234	0.5954	0.6014	0.6294	0.6394	0.5754	0.6624	0.5554	0.5774	0.5014	0.561	0.619	0.572	0.548	0.383	0.419	0.615	0.518	0.453	0.448	0.4891	0.4951	0.4751	0.4591	0.4911	0.4741	0.4881	0.4521	0.4541	0.3701	1.1141	1.0921	1.1171	0.9561	1.0631	1.0861	1.0981	0.9151	1.0531
	0.585	0.632	0.627	0.615	0.629	0.5	0.599	0.585	0.568	0.552	0.5256	0.5986	0.5956	0.6326	0.6426	0.5846	0.6686	0.5626	0.5806	0.4956	0.5681	0.6221	0.5731	0.5521	0.3891	0.4251	0.6131	0.5171	0.4601	0.4491	0.4862	0.4912	0.4762	0.4572	0.4872	0.4752	0.5032	0.4602	0.4532	0.3672	1.124	1.104	1.127	0.967	1.08	1.099	1.114	0.904	1.088
	0.5862	0.6232	0.6362	0.6212	0.6342	0.5022	0.5962	0.5852	0.5762	0.5542	0.5157	0.6097	0.5897	0.6447	0.6497	0.5997	0.6787	0.5547	0.5907	0.4957	0.5673	0.6163	0.5683	0.5553	0.3923	0.4303	0.6103	0.5163	0.4643	0.4543	0.4879	0.4839	0.4729	0.4549	0.4839	0.4779	0.5139	0.4699	0.4539	0.3689	1.1312	1.1162	1.1342	0.9772	1.0902	1.1112	1.1182	0.9032	1.0722
	0.5743	0.6033	0.6363	0.6223	0.6253	0.5083	0.6033	0.5743	0.5773	0.5603	0.5147	0.6137	0.5827	0.6427	0.6497	0.6087	0.6857	0.5637	0.5937	0.4937	0.5754	0.6164	0.5744	0.5604	0.3874	0.4214	0.6134	0.5154	0.4664	0.4524	0.4855	0.4775	0.4635	0.4495	0.4815	0.4775	0.5235	0.4775	0.4485	0.3615	1.1343	1.1153	1.1423	0.9823	1.0963	1.1173	1.1273	0.8993	1.0863
2 days, 12:00:00	0.574	0.605	0.643	0.635	0.623	0.52	0.618	0.578	0.583	0.563	0.5085	0.6325	0.5915	0.6505	0.6625	0.6255	0.6815	0.5805	0.6035	0.5085	0.5943	0.6273	0.5773	0.5703	0.3943	0.4233	0.6243	0.5173	0.4783	0.4603	0.4824	0.4824	0.4654	0.4474	0.4794	0.4824	0.5404	0.4894	0.4484	0.3644	1.132	1.117	1.142	0.995	1.102	1.122	1.13	0.905	1.058
	0.5737	0.5997	0.6477	0.6327	0.6107	0.5347	0.6267	0.5757	0.5897	0.5697	0.5104	0.6354	0.5904	0.6654	0.6664	0.6344	0.6894	0.5894	0.6144	0.5114	0.5994	0.6274	0.5774	0.5744	0.3964	0.4244	0.6254	0.5134	0.4844	0.4634	0.4786	0.4796	0.4606	0.4476	0.4826	0.4806	0.5516	0.4986	0.4456	0.3636	1.1107	1.0977	1.1267	0.9847	1.0867	1.1307	1.1317	0.8977	1.0527
	0.5551	0.5731	0.6471	0.6401	0.5831	0.5341	0.6131	0.5671	0.5921	0.5611	0.5106	0.6256	0.5686	0.6626	0.6656	0.6396	0.6976	0.5966	0.6116	0.5016	0.6015	0.6265	0.5785	0.5725	0.3935	0.4255	0.6195	0.5075	0.4875	0.4635	0.463	0.464	0.452	0.44	0.474	0.474	0.56	0.494	0.441	0.354	1.1381	1.1241	1.1491	0.9981	1.1061	1.1381	1.1411	0.8991	1.0831
	0.5623	0.5803	0.6523	0.6503	0.5933	0.5393	0.6183	0.5713	0.5973	0.5683	0.5117	0.6417	0.5727	0.6727	0.6737	0.6537	0.7087	0.6127	0.6187	0.5027	0.5972	0.6272	0.5752	0.5722	0.3992	0.4302	0.6162	0.5022	0.4892	0.4622	0.4564	0.4604	0.4484	0.4334	0.4654	0.4724	0.5684	0.4974	0.4344	0.3474	1.1373	1.1263	1.1543	1.0013	1.1123	1.1433	1.1403	0.9003	1.0643
	0.5558	0.5798	0.6588	0.6508	0.5948	0.5538	0.6248	0.5628	0.6008	0.5718	0.4997	0.6497	0.5807	0.6747	0.6717	0.6547	0.6977	0.6257	0.6187	0.5147	0.6125	0.6375	0.5815	0.5785	0.3995	0.4265	0.6255	0.5065	0.4995	0.4725	0.4514	0.4604	0.4464	0.4334	0.4614	0.4724	0.5824	0.5054	0.4324	0.3504	1.1318	1.1238	1.1468	1.0118	1.1058	1.1398	1.1338	0.8988	1.0558
	0.5638	0.5828	0.6618	0.6548	0.5908	0.5568	0.6338	0.5698	0.6078	0.5758	0.5026	0.6596	0.5846	0.6796	0.6746	0.6606	0.6986	0.6346	0.6206	0.5166	0.6175	0.6365	0.5795	0.5805	0.4045	0.4335	0.6205	0.4995	0.5015	0.4705	0.45	0.459	0.444	0.431	0.456	0.47	0.594	0.51	0.426	0.346	1.1278	1.1088	1.1408	1.0018	1.0968	1.1508	1.1388	0.8988	1.0558
	0.554	0.567	0.656	0.648	0.582	0.551	0.638	0.559	0.605	0.577	0.5096	0.6546	0.5776	0.6936	0.6816	0.6616	0.7236	0.6276	0.6256	0.5146	0.6176	0.6426	0.5846	0.5796	0.4016	0.4246	0.6256	0.5006	0.5046	0.4746	0.4395	0.4545	0.4395	0.4265	0.4565	0.4665	0.5915	0.5085	0.4225	0.3355	1.144	1.134	1.158	1.017	1.122	1.162	1.153	0.894	1.082
2 days, 15:30:00	0.5538	0.5718	0.6638	0.6568	0.5818	0.5648	0.6438	0.5598	0.6048	0.5808	0.5006	0.6676	0.5846	0.7026	0.6936	0.6726	0.7226	0.6426	0.6356	0.5176	0.6236	0.6416	0.5846	0.5866	0.4076	0.4296	0.6276	0.4976	0.5056	0.4926	0.433	0.451	0.436	0.423	0.463	0.466	0.608	0.517	0.419	0.34	1.1388	1.1268	1.1488	1.0148	1.1088	1.1548	1.1468	0.9038	1.0608
[truncated: 1 more columns]

## Sheet: Fig. 2C
Time (h)	0% mucin										0,05% mucin										0,1% mucin										0,2% mucin										Bacterial Control (0%)
00:00:00	0.0284	0.0384	0.0304	0.0284	0.0294	0.0304	0.0304	0.0304	0.0304	0.0294	0.0241	0.0251	0.0261	0.0251	0.0251	0.0321	0.0241	0.0181	0.0321	0.0201	0.0113	0.0183	0.0183	0.0143	0.0183	0.0193	0.0133	0.0183	0.0233	0.0173	-0.0214	-0.0024	-0.0114	-0.0004	-0.0104	-0.0104	-0.0104	-0.0114	-0.0154	-0.0014	0.0294	0.0404	0.0324	0.0284	0.0294	0.0454	0.0334	0.0304	0.0434
	0.031	0.033	0.032	0.03	0.031	0.031	0.032	0.031	0.031	0.031	0.0268	0.0248	0.0268	0.0258	0.0258	0.0288	0.0258	0.0218	0.0248	0.0208	0.0123	0.0143	0.0143	0.0133	0.0133	0.0163	0.0133	0.0153	0.0173	0.0163	-0.0191	-0.0071	-0.0101	-0.0081	-0.0111	-0.0111	-0.0111	-0.0101	-0.0171	-0.0071	0.031	0.041	0.034	0.03	0.031	0.045	0.034	0.03	0.042
	0.033	0.037	0.035	0.034	0.034	0.034	0.035	0.034	0.034	0.034	0.0275	0.0275	0.0295	0.0285	0.0285	0.0295	0.0285	0.0245	0.0255	0.0225	0.0156	0.0166	0.0166	0.0176	0.0166	0.0196	0.0176	0.0176	0.0196	0.0196	-0.0145	-0.0045	-0.0045	-0.0045	-0.0055	-0.0085	-0.0055	-0.0045	-0.0105	-0.0055	0.034	0.044	0.037	0.033	0.034	0.049	0.037	0.033	0.044
	0.0392	0.0422	0.0412	0.0402	0.0402	0.0402	0.0402	0.0402	0.0402	0.0392	0.0348	0.0348	0.0368	0.0358	0.0358	0.0368	0.0358	0.0298	0.0308	0.0288	0.0235	0.0255	0.0255	0.0245	0.0245	0.0265	0.0255	0.0245	0.0255	0.0255	-0.0089	0.0041	0.0061	0.0021	0.0041	-0.0009	0.0051	0.0011	-0.0009	0.0021	0.0402	0.0492	0.0432	0.0392	0.0402	0.0542	0.0422	0.0392	0.0502
	0.0474	0.0514	0.0494	0.0484	0.0494	0.0494	0.0494	0.0494	0.0494	0.0484	0.0457	0.0457	0.0477	0.0467	0.0457	0.0477	0.0467	0.0397	0.0397	0.0377	0.0363	0.0383	0.0363	0.0363	0.0353	0.0383	0.0363	0.0353	0.0373	0.0383	0.0051	0.0161	0.0171	0.0131	0.0201	0.0101	0.0211	0.0161	0.0151	0.0141	0.0484	0.0584	0.0524	0.0484	0.0494	0.0634	0.0514	0.0484	0.0594
	0.06	0.064	0.063	0.061	0.062	0.063	0.061	0.062	0.062	0.061	0.0629	0.0629	0.0659	0.0639	0.0629	0.0649	0.0629	0.0549	0.0539	0.0519	0.0555	0.0545	0.0535	0.0525	0.0525	0.0555	0.0525	0.0525	0.0555	0.0565	0.0211	0.0331	0.0391	0.0311	0.0351	0.0261	0.0411	0.0381	0.0241	0.0331	0.061	0.071	0.064	0.061	0.062	0.076	0.064	0.061	0.072
	0.0785	0.0835	0.0815	0.0805	0.0805	0.0815	0.0795	0.0805	0.0795	0.0795	0.0892	0.0892	0.0922	0.0892	0.0882	0.0902	0.0892	0.0772	0.0772	0.0742	0.0817	0.0837	0.0807	0.0787	0.0797	0.0827	0.0807	0.0787	0.0827	0.0857	0.0441	0.0581	0.0671	0.0571	0.0601	0.0521	0.0661	0.0661	0.0491	0.0571	0.0805	0.0895	0.0835	0.0795	0.0805	0.0945	0.0835	0.0795	0.0905
	0.1052	0.1102	0.1072	0.1062	0.1072	0.1072	0.1052	0.1062	0.1062	0.1052	0.1259	0.1259	0.1299	0.1249	0.1249	0.1259	0.1229	0.1099	0.1099	0.1069	0.1174	0.1224	0.1184	0.1154	0.1164	0.1214	0.1184	0.1144	0.1194	0.1234	0.0808	0.0958	0.1108	0.0948	0.0988	0.0898	0.1048	0.1068	0.0858	0.0958	0.1072	0.1162	0.1092	0.1052	0.1072	0.1212	0.1092	0.1042	0.1152
	0.138	0.144	0.14	0.14	0.14	0.139	0.136	0.137	0.136	0.136	0.1691	0.1721	0.1741	0.1701	0.1681	0.1711	0.1681	0.1491	0.1501	0.1461	0.1653	0.1703	0.1643	0.1613	0.1623	0.1693	0.1663	0.1603	0.1653	0.1693	0.128	0.139	0.158	0.134	0.147	0.138	0.153	0.146	0.131	0.14	0.14	0.149	0.144	0.139	0.139	0.152	0.14	0.136	0.148
	0.186	0.191	0.187	0.187	0.186	0.183	0.18	0.182	0.182	0.182	0.2282	0.2332	0.2362	0.2302	0.2282	0.2312	0.2262	0.2052	0.2072	0.2022	0.2297	0.2337	0.2257	0.2227	0.2247	0.2287	0.2267	0.2227	0.2217	0.2237	0.1847	0.2017	0.2067	0.1927	0.2057	0.1977	0.2117	0.1987	0.1867	0.1977	0.19	0.198	0.192	0.187	0.188	0.199	0.188	0.184	0.196
	0.2472	0.2492	0.2442	0.2422	0.2412	0.2372	0.2322	0.2342	0.2342	0.2352	0.2941	0.3011	0.3051	0.3001	0.2941	0.3001	0.2891	0.2751	0.2741	0.2681	0.3018	0.3038	0.2948	0.2938	0.2978	0.2978	0.2898	0.2958	0.2828	0.2838	0.2517	0.2647	0.2707	0.2467	0.2637	0.2527	0.2747	0.2617	0.2467	0.2537	0.2502	0.2582	0.2512	0.2502	0.2462	0.2552	0.2432	0.2382	0.2542
	0.3131	0.3121	0.3041	0.3021	0.2991	0.2951	0.2901	0.2911	0.2931	0.2931	0.3703	0.3743	0.3803	0.3803	0.3643	0.3773	0.3603	0.3583	0.3563	0.3483	0.3802	0.3692	0.3632	0.3692	0.3792	0.3692	0.3512	0.3792	0.3372	0.3392	0.3132	0.3342	0.3302	0.3022	0.3222	0.3092	0.3382	0.3192	0.3072	0.3172	0.3161	0.3241	0.3081	0.3161	0.3101	0.3161	0.3051	0.2951	0.3161
	0.3741	0.3691	0.3601	0.3581	0.3511	0.3441	0.3381	0.3371	0.3401	0.3431	0.4423	0.4493	0.4483	0.4533	0.4353	0.4473	0.4243	0.4313	0.4273	0.4213	0.4597	0.4177	0.4267	0.4377	0.4517	0.4277	0.4047	0.4517	0.3887	0.3927	0.378	0.394	0.391	0.353	0.376	0.362	0.385	0.381	0.363	0.368	0.3791	0.3821	0.3651	0.3721	0.3631	0.3661	0.3561	0.3411	0.3711
	0.4304	0.4224	0.4104	0.4064	0.3974	0.3884	0.3884	0.3794	0.3864	0.3864	0.5139	0.5189	0.5209	0.5289	0.5039	0.5159	0.4879	0.5119	0.5089	0.4989	0.5311	0.4821	0.5041	0.5131	0.5241	0.5001	0.4601	0.5271	0.4461	0.4641	0.4609	0.4739	0.4649	0.4159	0.4389	0.4219	0.4409	0.4429	0.4209	0.4389	0.4324	0.4354	0.4124	0.4214	0.4114	0.4174	0.4014	0.3864	0.4134
	0.4672	0.4712	0.4572	0.4502	0.4432	0.4312	0.4302	0.4202	0.4272	0.4282	0.5642	0.5742	0.5732	0.5872	0.5572	0.5682	0.5352	0.5702	0.5692	0.5602	0.5882	0.5332	0.5532	0.5632	0.5782	0.5422	0.4942	0.5752	0.4862	0.5062	0.5076	0.5226	0.5176	0.4566	0.4776	0.4726	0.4796	0.4896	0.4646	0.4846	0.4802	0.4832	0.4512	0.4592	0.4522	0.4592	0.4422	0.4172	0.4472
	0.5052	0.5102	0.4932	0.4832	0.4782	0.4672	0.4632	0.4542	0.4582	0.4612	0.6032	0.6212	0.6202	0.6372	0.6032	0.6132	0.5772	0.6192	0.6112	0.6082	0.6391	0.5641	0.6011	0.6111	0.6251	0.5901	0.5281	0.6251	0.5301	0.5331	0.5555	0.5675	0.5645	0.4955	0.5155	0.5215	0.5105	0.5295	0.5095	0.5255	0.5172	0.5102	0.4832	0.4772	0.4752	0.4822	0.4662	0.4382	0.4692
	0.5364	0.5414	0.5294	0.5194	0.5154	0.4994	0.5024	0.4914	0.4994	0.4954	0.6584	0.6694	0.6694	0.6814	0.6484	0.6614	0.6284	0.6734	0.6734	0.6654	0.6844	0.6104	0.6454	0.6564	0.6684	0.6394	0.5814	0.6724	0.5724	0.5674	0.6059	0.6199	0.6119	0.5439	0.5669	0.5699	0.5609	0.5759	0.5569	0.5769	0.5524	0.5524	0.5164	0.5214	0.5174	0.5254	0.5074	0.4734	0.5214
	0.5783	0.5863	0.5573	0.5433	0.5423	0.5293	0.5263	0.5153	0.5223	0.5193	0.6905	0.7215	0.7165	0.7315	0.6945	0.7105	0.6635	0.7315	0.7185	0.7125	0.7027	0.6617	0.6677	0.6907	0.7277	0.6597	0.6157	0.7167	0.6007	0.5797	0.5975	0.6565	0.6415	0.5655	0.5725	0.5895	0.5685	0.5935	0.5675	0.6055	0.5993	0.5983	0.5503	0.5643	0.5523	0.5643	0.5433	0.4973	0.5463
	0.6044	0.6234	0.5934	0.5804	0.5784	0.5644	0.5684	0.5504	0.5604	0.5554	0.7434	0.7634	0.7594	0.7704	0.7374	0.7504	0.7164	0.7764	0.7604	0.7594	0.7776	0.7146	0.7256	0.7366	0.7456	0.6996	0.6556	0.7666	0.6626	0.6086	0.63	0.703	0.701	0.607	0.615	0.637	0.605	0.67	0.607	0.646	0.6274	0.6234	0.5864	0.5894	0.5794	0.5984	0.5744	0.5194	0.5814
	0.6341	0.6481	0.6191	0.6051	0.6051	0.5931	0.5981	0.5811	0.5881	0.5861	0.7461	0.7661	0.7631	0.7771	0.7521	0.7541	0.7181	0.7741	0.7551	0.7591	0.8112	0.7502	0.7442	0.7652	0.7742	0.7392	0.6772	0.7892	0.6992	0.6312	0.6537	0.7197	0.7407	0.6237	0.6477	0.6617	0.6227	0.6847	0.6357	0.6527	0.6521	0.6391	0.6151	0.5981	0.5911	0.6191	0.5881	0.5411	0.6141
	0.6664	0.6614	0.6354	0.6194	0.6264	0.6174	0.6224	0.6024	0.6124	0.6064	0.7595	0.7825	0.7965	0.8385	0.7865	0.8005	0.7625	0.8215	0.8045	0.7975	0.8316	0.7876	0.7656	0.7826	0.7816	0.7426	0.6566	0.8146	0.7306	0.6296	0.6676	0.7056	0.7636	0.6506	0.6456	0.6676	0.6266	0.7266	0.6596	0.6776	0.6924	0.6804	0.6524	0.6424	0.6244	0.6564	0.6214	0.5684	0.6574
	0.7	0.708	0.668	0.657	0.654	0.641	0.653	0.625	0.63	0.629	0.765	0.763	0.771	0.843	0.791	0.793	0.764	0.85	0.812	0.806	0.8419	0.7819	0.7739	0.8119	0.8039	0.7619	0.6619	0.8399	0.7489	0.6209	0.7034	0.6774	0.7864	0.6894	0.6524	0.6554	0.6254	0.7474	0.6614	0.6574	0.719	0.701	0.672	0.649	0.63	0.665	0.627	0.586	0.679
	0.7269	0.7439	0.6709	0.6499	0.6809	0.6639	0.6699	0.6469	0.6339	0.6549	0.7997	0.7687	0.7057	0.8307	0.8237	0.8007	0.7627	0.8357	0.8017	0.7857	0.7526	0.6716	0.6866	0.7666	0.7796	0.6956	0.5896	0.8156	0.7026	0.6036	0.664	0.639	0.699	0.636	0.649	0.645	0.577	0.657	0.643	0.647	0.7489	0.7409	0.6969	0.7019	0.6709	0.7079	0.6759	0.5909	0.7029
	0.7401	0.7721	0.7231	0.6891	0.7151	0.6821	0.7101	0.6791	0.6731	0.6801	0.8025	0.7795	0.7495	0.8645	0.7985	0.8305	0.7685	0.8325	0.8225	0.8095	0.7727	0.7407	0.7567	0.7537	0.8347	0.6977	0.6357	0.8707	0.7207	0.6317	0.6714	0.7024	0.7124	0.7114	0.6834	0.6704	0.6244	0.7174	0.6794	0.6574	0.7641	0.7491	0.7181	0.6971	0.6791	0.7221	0.6851	0.6041	0.7201
12:00:00	0.739	0.826	0.789	0.759	0.743	0.728	0.736	0.705	0.712	0.727	0.8576	0.8196	0.7246	0.8596	0.7556	0.8146	0.7496	0.8106	0.7466	0.8056	0.766	0.696	0.69	0.751	0.8	0.72	0.631	0.783	0.696	0.654	0.6638	0.7548	0.7238	0.7058	0.7078	0.6658	0.6068	0.6818	0.6548	0.6938	0.788	0.782	0.736	0.755	0.721	0.755	0.722	0.627	0.776
	0.793	0.859	0.798	0.761	0.771	0.744	0.773	0.73	0.744	0.727	0.8817	0.7847	0.7677	0.9017	0.7387	0.7967	0.7997	0.8457	0.8457	0.8827	0.802	0.703	0.71	0.766	0.814	0.712	0.661	0.845	0.724	0.687	0.7053	0.7623	0.7463	0.7273	0.7743	0.7053	0.6183	0.6913	0.6903	0.6693	0.82	0.813	0.77	0.767	0.736	0.776	0.736	0.631	0.807
	0.8719	0.8809	0.8189	0.7859	0.8039	0.7799	0.7749	0.7539	0.7649	0.7669	0.8566	0.7756	0.8426	0.8666	0.8126	0.8436	0.8446	0.8966	0.8986	0.8726	0.7989	0.7809	0.7669	0.8039	0.8469	0.7779	0.6769	0.8949	0.7569	0.6799	0.6824	0.8034	0.7514	0.7384	0.7714	0.7164	0.6544	0.7044	0.6854	0.6774	0.8399	0.8319	0.7949	0.7819	0.7569	0.7939	0.7489	0.6549	0.8369
	0.906	0.88	0.844	0.823	0.839	0.812	0.832	0.789	0.788	0.795	0.8708	0.7938	0.8658	0.9388	0.9088	0.9578	0.8468	0.8878	0.9348	0.9008	0.8252	0.7612	0.7922	0.8492	0.8872	0.8162	0.6892	0.9092	0.7652	0.6892	0.7482	0.7432	0.7622	0.7102	0.8112	0.7532	0.7402	0.7942	0.7112	0.8282	0.866	0.863	0.82	0.815	0.788	0.825	0.787	0.654	0.857
	0.8998	0.9138	0.8308	0.8138	0.8558	0.8198	0.8518	0.7988	0.8038	0.7928	0.8777	0.8767	0.8617	0.9637	0.9567	0.8647	0.8577	0.8447	0.8507	0.8647	0.8155	0.7795	0.7995	0.8355	0.8845	0.8645	0.6835	0.8865	0.8005	0.7705	0.7553	0.7433	0.8113	0.7103	0.7693	0.7923	0.7073	0.8073	0.7203	0.7013	0.8948	0.8738	0.8438	0.8558	0.8288	0.8438	0.8158	0.7178	0.8758
	0.9241	0.9351	0.8541	0.8291	0.8691	0.8331	0.8791	0.8141	0.8251	0.8071	0.8935	0.8965	0.8635	0.9725	0.9535	0.9405	0.9155	0.8965	0.9305	0.8895	0.8451	0.8201	0.8361	0.8541	0.9341	0.8771	0.6951	0.9631	0.8111	0.8031	0.7557	0.7977	0.8517	0.7507	0.7517	0.8017	0.8147	0.8297	0.7387	0.7027	0.8961	0.8901	0.8541	0.8531	0.8251	0.8421	0.8131	0.6941	0.9111
	0.953	0.946	0.868	0.834	0.866	0.844	0.864	0.828	0.838	0.824	0.9196	0.9116	0.8626	1.0016	0.9796	0.9766	0.9206	0.9296	0.9286	0.8796	0.8472	0.8452	0.7782	0.8802	0.9432	0.8802	0.7212	0.8882	0.8052	0.8712	0.7774	0.7424	0.8514	0.7204	0.7634	0.8674	0.7974	0.8584	0.7704	0.7204	0.941	0.932	0.877	0.881	0.853	0.873	0.835	0.75	0.91
	0.972	0.937	0.849	0.872	0.888	0.84	0.902	0.833	0.821	0.85	0.9097	0.8977	0.8147	0.9987	0.8977	0.9217	0.9057	0.8907	0.9367	0.8917	0.8444	0.8424	0.8174	0.8354	0.8744	0.8924	0.7194	0.9184	0.8504	0.8824	0.7781	0.7611	0.9211	0.8161	0.7821	0.8791	0.8181	0.8711	0.8101	0.7981	0.977	0.972	0.924	0.914	0.883	0.904	0.868	0.79	0.949
	0.99	0.98	0.897	0.874	0.892	0.85	0.906	0.84	0.839	0.858	0.9016	0.8786	0.8466	0.9636	0.9776	0.9556	0.9156	0.8726	0.8566	0.8466	0.8811	0.8341	0.8451	0.8781	0.8871	0.9211	0.7201	0.9001	0.8651	0.8791	0.8019	0.7749	0.9299	0.8129	0.8239	0.8779	0.8179	0.8829	0.8399	0.7559	0.969	0.961	0.914	0.927	0.902	0.921	0.877	0.769	0.903
	0.9619	0.9669	0.9249	0.8879	0.9029	0.8859	0.9509	0.8679	0.8419	0.8679	0.9078	0.8598	0.8458	0.9198	0.9438	0.9108	0.8828	0.8678	0.8738	0.8498	0.8936	0.8286	0.8616	0.8876	0.8786	0.9006	0.7066	0.9046	0.9016	0.8596	0.8179	0.7839	0.9449	0.8429	0.8379	0.8669	0.8169	0.9099	0.8089	0.8099	0.9989	0.9599	0.9569	0.9399	0.9169	0.9629	0.9169	0.8159	0.9709
	0.9858	0.9918	0.8878	0.9058	0.9568	0.8988	0.9358	0.8978	0.9058	0.8938	0.9246	0.8556	0.8626	0.9506	0.9326	0.9146	0.9266	0.8576	0.8656	0.8656	0.9288	0.8328	0.8348	0.9148	0.8838	0.9458	0.7348	0.9188	0.8768	0.8748	0.8669	0.8469	0.9479	0.8359	0.8879	0.8779	0.8599	0.9169	0.8279	0.8499	0.9878	0.9848	0.9658	0.9238	0.9128	0.9788	0.9288	0.8228	1.0018
	0.9959	0.9499	0.9139	0.9229	0.9629	0.9049	0.9599	0.9119	0.9129	0.8999	0.9216	0.8556	0.9036	0.9096	0.9046	0.9166	0.9436	0.8606	0.8946	0.8566	0.8974	0.8214	0.8214	0.9064	0.8884	0.9604	0.7334	0.9194	0.8274	0.8484	0.8385	0.8445	0.9815	0.8605	0.8855	0.8705	0.8515	0.8605	0.8365	0.8405	1.0209	1.0189	1.0049	0.9579	0.9539	0.9909	0.9439	0.8829	1.0359
	0.9538	0.9378	0.8878	0.8988	0.9428	0.8908	0.9368	0.9358	0.8818	0.8998	0.9236	0.9036	0.9106	0.9346	0.9416	0.9096	0.9046	0.8656	0.9126	0.8546	0.9116	0.8406	0.8306	0.9356	0.9116	0.9256	0.7206	0.9246	0.8386	0.8606	0.8506	0.8796	0.9546	0.8776	0.8596	0.8506	0.8566	0.8236	0.8336	0.8516	1.0338	1.0308	1.0088	0.9858	0.9728	1.0108	0.9658	0.9118	1.0128
	0.9159	0.9319	0.8709	0.8949	0.9419	0.8889	0.9239	0.9349	0.9369	0.9239	0.9299	0.9329	0.8999	0.9319	0.9679	0.9289	0.9699	0.8559	0.9439	0.8829	0.9298	0.8458	0.8378	0.9058	0.8948	0.9068	0.7118	0.9498	0.8758	0.8878	0.8656	0.9026	0.9316	0.8706	0.8656	0.8586	0.8856	0.8326	0.8126	0.8736	1.0159	1.0149	0.9909	0.9629	0.9549	1.0049	0.9669	0.8999	1.0249
	0.9339	0.9269	0.8789	0.8859	0.9479	0.8999	0.9219	0.9379	0.9329	0.9249	0.948	0.952	0.922	0.921	0.933	0.931	1.006	0.861	0.908	0.882	0.9569	0.8539	0.8279	0.8869	0.8989	0.9029	0.7179	0.9589	0.8719	0.9039	0.8687	0.8667	0.9547	0.8697	0.8647	0.9117	0.8907	0.8437	0.8157	0.8897	1.0199	1.0179	0.9819	0.9479	0.9499	0.9879	0.9329	0.8779	0.9669
	0.9219	0.9189	0.8739	0.8839	0.9489	0.9379	0.8849	0.9519	0.9219	0.9359	0.9467	0.9437	0.9167	0.9277	0.9177	0.9937	0.9997	0.8457	0.9507	0.9097	0.9555	0.8685	0.8385	0.8735	0.8915	0.8985	0.7215	0.9465	0.8745	0.8795	0.9194	0.8794	0.9764	0.8764	0.8564	0.8984	0.8974	0.8674	0.8264	0.9044	1.0379	1.0299	1.0009	0.9859	0.9709	1.0479	1.0009	0.9429	1.0079
	0.9038	0.9178	0.8818	0.8728	0.9038	0.9278	0.8868	0.9348	0.9278	0.9158	0.9789	0.9319	0.9459	0.9529	0.9069	1.0269	0.9589	0.8969	0.9309	0.9079	0.9791	0.9051	0.8821	0.8881	0.9031	0.9181	0.7611	0.9511	0.9001	0.8801	0.916	0.873	0.947	0.88	0.864	0.865	0.907	0.889	0.839	0.902	1.0508	1.0308	1.0028	0.9778	0.9558	1.0458	0.9898	0.9718	1.0098
	0.8868	0.9218	0.9018	0.9388	0.9438	0.9308	0.9408	0.9178	0.9138	0.8978	0.9909	0.9419	0.9229	0.9749	0.9179	0.9849	0.9759	0.8929	0.9379	0.9249	0.9592	0.9252	0.8762	0.8832	0.8982	0.9092	0.7652	0.9852	0.8892	0.8902	0.8823	0.8923	0.9923	0.8943	0.8653	0.8813	0.9143	0.9123	0.8553	0.9123	1.0538	1.0418	1.0158	0.9928	0.9788	1.0538	1.0128	1.0038	1.0418
	0.9008	0.9408	0.8848	0.9028	0.9318	0.9248	0.9238	0.8388	0.8478	0.8948	0.985	0.96	0.937	0.989	0.917	0.99	0.916	0.91	0.933	0.927	0.9797	0.9207	0.8697	0.8957	0.9217	0.9027	0.7117	0.9777	0.8747	0.9027	0.8969	0.9299	1.0079	0.9019	0.8799	0.8729	0.9189	0.9239	0.8669	0.9139	1.0818	1.0738	1.0488	1.0328	1.0138	1.0648	1.0348	0.9648	1.0788
	0.8737	0.9477	0.9357	0.8917	0.9317	0.8617	0.9327	0.8077	0.8097	0.8527	0.9869	0.9729	0.9569	0.9999	0.9279	0.9939	0.9229	0.8859	0.9449	0.9539	0.965	0.971	0.893	0.894	0.921	0.924	0.667	0.973	0.842	0.978	0.8965	0.9255	1.0015	0.9175	0.8975	0.8835	0.9205	0.9135	0.8685	0.9115	1.1047	1.0947	1.0747	1.0567	1.0417	1.0937	1.0537	0.9687	1.0987
	0.8837	0.9447	0.9187	0.8797	0.9037	0.8467	0.9187	0.8027	0.8137	0.8397	0.987	0.975	0.984	1.021	0.939	0.99	0.924	0.883	0.951	0.933	0.9548	0.9228	0.9008	0.9018	0.9228	0.8828	0.6508	0.9658	0.8648	0.9128	0.8873	0.9233	0.9863	0.9123	0.9133	0.8963	0.9193	0.9143	0.8623	0.9183	1.1307	1.1177	1.0977	1.0787	1.0627	1.1077	1.0587	1.0267	1.1047
	0.8938	0.9198	0.9008	0.8728	0.8738	0.8338	0.8748	0.7968	0.8018	0.8348	1.0081	0.9781	1.0211	1.0191	0.9421	0.9841	0.9131	0.8941	0.9401	0.9151	0.9517	0.9277	0.9007	0.9217	0.9157	0.8597	0.6427	0.9667	0.8757	0.9127	0.871	0.916	0.983	0.92	0.919	0.854	0.916	0.92	0.85	0.911	1.1428	1.1348	1.1178	1.1078	1.0888	1.1388	1.1008	0.9998	1.1308
	0.8737	0.9337	0.9137	0.8887	0.8647	0.8177	0.8627	0.7917	0.8097	0.8267	0.99	1.004	0.988	0.966	0.962	0.983	0.909	0.893	0.93	0.927	0.9662	0.9422	0.9182	0.9662	0.9252	0.8902	0.6262	0.9662	0.8732	0.9262	0.8737	0.9207	0.9827	0.9277	0.9077	0.8547	0.9217	0.9217	0.8457	0.9207	1.1187	1.1047	1.0887	1.0537	1.0447	1.1097	1.0697	1.0437	1.0847
	0.8686	0.9356	0.9276	0.9006	0.8746	0.7926	0.8686	0.7696	0.7896	0.7886	0.9743	1.0033	1.0703	0.9573	0.9463	0.9733	0.9163	0.9353	0.9253	0.9173	0.9584	0.9564	0.9414	0.9624	0.9564	0.9354	0.6534	0.9644	0.8824	0.9374	0.8809	0.9289	0.9729	0.9279	0.8989	0.8619	0.9189	0.9389	0.8589	0.9289	1.1576	1.1506	1.1316	1.1186	1.1056	1.1526	1.1126	1.0416	1.1516
1 day, 0:00:00	0.8566	0.9306	0.9236	0.8876	0.8606	0.7946	0.8576	0.7626	0.7786	0.7766	0.984	1.013	1.007	0.962	0.949	0.945	0.925	0.906	0.921	0.915	0.9552	0.9452	0.9442	0.9352	0.9442	0.9192	0.5812	0.9722	0.9012	0.9502	0.8907	0.9317	0.9807	0.9367	0.9067	0.8857	0.9127	0.9457	0.8737	0.9357	1.1586	1.1446	1.1286	1.1106	1.1036	1.1436	1.1006	1.0556	1.1486
	0.8537	0.9307	0.9217	0.8177	0.8647	0.7877	0.8677	0.7557	0.7757	0.7737	0.9754	0.9824	1.0134	0.9574	0.9754	0.9504	0.9034	0.9174	0.9054	0.9104	0.9546	0.9646	0.9576	0.9486	0.9666	0.8916	0.6696	0.9606	0.9066	0.9556	0.8933	0.9373	0.9783	0.9343	0.9173	0.8703	0.9173	0.9573	0.8703	0.9373	1.1747	1.1657	1.1527	1.1407	1.1297	1.1737	1.1387	1.1397	1.1797
	0.8456	0.9116	0.9056	0.7976	0.8516	0.7726	0.8506	0.7636	0.7636	0.7716	0.971	0.967	1.03	0.961	0.953	0.96	0.908	0.924	0.908	0.907	0.9505	0.9755	0.9735	0.9565	0.9835	0.8785	0.5845	0.9505	0.9135	0.9515	0.897	0.941	0.974	0.944	0.921	0.883	0.921	0.961	0.87	0.939	1.1886	1.1786	1.1656	1.1476	1.1366	1.1826	1.1326	1.0376	1.1766
	0.8445	0.9005	0.8885	0.8015	0.8505	0.7685	0.8445	0.7505	0.7665	0.7815	0.972	0.967	1.018	0.953	0.99	0.965	0.907	0.928	0.903	0.917	0.9493	0.9863	0.9873	0.9533	0.9803	0.8983	0.7013	0.9403	0.9113	0.9543	0.8975	0.9465	0.9605	0.9465	0.9205	0.8875	0.9185	0.9465	0.8655	0.9385	1.1835	1.1715	1.1585	1.1445	1.1375	1.1755	1.1385	1.0845	1.1765
	0.8197	0.8907	0.8717	0.7927	0.8377	0.7607	0.8437	0.7447	0.7637	0.7827	0.9733	0.9773	1.0253	0.9493	0.9723	0.9633	0.9033	0.9463	0.8973	0.9193	0.9464	0.9834	0.9944	0.9524	0.9794	0.8884	0.7054	0.9294	0.9134	0.9534	0.8982	0.9442	0.9502	0.9302	0.9162	0.8822	0.9102	0.9302	0.8622	0.9092	1.1987	1.1877	1.1777	1.1637	1.1657	1.1957	1.1617	1.1157	1.2097
	0.8167	0.8757	0.8667	0.7917	0.8247	0.7547	0.8357	0.7407	0.7657	0.7897	0.9683	0.9923	1.0343	0.9663	1.0003	0.9493	0.9033	0.9473	0.8893	0.9113	0.9425	0.9795	1.0085	0.9555	0.9815	0.8995	0.7125	0.9265	0.9065	0.9575	0.8957	0.9457	0.9437	0.9317	0.9207	0.8837	0.9037	0.9347	0.8597	0.9157	1.2037	1.1907	1.1797	1.1657	1.1617	1.1907	1.1517	1.0947	1.2027
	0.7945	0.8885	0.8495	0.7875	0.8305	0.7445	0.8115	0.7375	0.7595	0.7835	0.9785	1.0155	1.0295	0.9705	1.0115	0.9535	0.9305	0.9775	0.8985	0.9235	0.9548	0.9888	1.0298	0.9728	0.9968	0.9128	0.5758	0.9158	0.9158	0.9678	0.895	0.947	0.937	0.948	0.927	0.89	0.895	0.91	0.863	0.918	1.2185	1.2025	1.1905	1.1885	1.1785	1.2115	1.1755	1.0735	1.2135
	0.7875	0.8665	0.8625	0.7805	0.8195	0.7345	0.7995	0.7515	0.7555	0.7765	0.9682	1.0292	1.0472	0.9792	1.0112	0.9582	0.9242	0.9652	0.9112	0.9232	0.9637	0.9987	1.0437	0.9917	0.9977	0.9207	0.7977	0.9137	0.9167	0.9787	0.8961	0.9431	0.9351	0.9501	0.9271	0.9091	0.8821	0.8981	0.8761	0.9111	1.2355	1.2155	1.1995	1.2015	1.1865	1.2235	1.1915	1.0975	1.1985
	0.7996	0.8236	0.8906	0.7656	0.8056	0.7216	0.7966	0.7776	0.7376	0.7606	0.9644	1.0344	1.0454	0.9874	1.0094	0.9524	0.9254	0.9634	0.9044	0.9314	0.9708	1.0038	1.0468	0.9968	0.9878	0.9318	0.6678	0.9118	0.9218	0.9698	0.887	0.937	0.903	0.946	0.924	0.918	0.877	0.87	0.872	0.908	1.2566	1.2296	1.2106	1.2086	1.2006	1.2286	1.1946	1.0786	1.1896
	0.8035	0.8215	0.8725	0.7765	0.7985	0.7745	0.8095	0.7585	0.7365	0.7685	0.9383	1.0283	1.0413	0.9833	0.9973	0.9613	0.9313	0.9623	0.8953	0.9243	0.9559	0.9969	1.0449	0.9889	0.9829	0.9249	0.6609	0.9079	0.9199	0.9649	0.8717	0.9287	0.9137	0.9257	0.9137	0.9097	0.8707	0.8917	0.8707	0.9067	1.2445	1.2235	1.1915	1.1965	1.1845	1.2115	1.1765	1.1145	1.2105
	0.7905	0.8865	0.8335	0.7825	0.7595	0.7485	0.8085	0.7775	0.7615	0.7805	0.9405	1.0325	1.0405	0.9835	0.9925	0.9585	0.9315	0.9545	0.8935	0.9235	0.9558	1.0078	1.0538	1.0018	0.9868	0.9348	0.5978	0.9008	0.9198	0.9438	0.8703	0.9273	0.8913	0.9323	0.9223	0.9143	0.8683	0.8633	0.8813	0.9013	1.2465	1.2365	1.2045	1.1975	1.1925	1.2255	1.1875	1.0985	1.1925
	0.7895	0.8465	0.8415	0.7735	0.7505	0.7275	0.8165	0.7815	0.7755	0.7885	0.9392	1.0292	1.0292	0.9792	0.9982	0.9472	0.9312	0.9532	0.8892	0.9232	0.9503	1.0093	1.0553	0.9953	0.9873	0.9393	0.5763	0.8953	0.9273	0.9133	0.8525	0.9385	0.8925	0.9375	0.9225	0.9125	0.8645	0.8565	0.8825	0.9025	1.2595	1.2455	1.2195	1.2065	1.2125	1.2455	1.2015	1.1095	1.1565
	0.8175	0.8275	0.8075	0.7615	0.7395	0.7245	0.8415	0.7895	0.7985	0.7825	0.9414	1.0224	1.0304	0.9684	0.9934	0.9434	0.9124	0.9464	0.8804	0.9064	0.9459	1.0109	1.0599	0.9939	0.9869	0.9459	0.6449	0.8859	0.9279	0.8929	0.8398	0.9458	0.8808	0.9308	0.9298	0.9018	0.8648	0.8548	0.8788	0.8938	1.2405	1.2335	1.2095	1.1805	1.2045	1.2325	1.1895	1.0815	1.1875
	0.8315	0.8485	0.7985	0.7745	0.7745	0.7485	0.7925	0.8035	0.7925	0.7985	0.9412	1.0222	1.0232	0.9592	0.9962	0.9412	0.9242	0.9462	0.8742	0.9032	0.9258	1.0108	1.0598	0.9828	0.9848	0.9398	0.6438	0.8818	0.9268	0.8948	0.8157	0.9367	0.8847	0.9087	0.9237	0.8897	0.8667	0.8677	0.8637	0.8857	1.2355	1.2265	1.2005	1.1695	1.1925	1.2215	1.1775	1.0805	1.1735
	0.8455	0.8475	0.8015	0.7635	0.7745	0.7705	0.7855	0.8195	0.7985	0.8015	0.9432	1.0102	1.0162	0.9612	0.9952	0.9322	0.9232	0.9452	0.8732	0.8962	0.9209	1.0159	1.0579	0.9789	0.9839	0.9199	0.7259	0.8769	0.9159	0.8869	0.7778	0.9308	0.8738	0.8958	0.9278	0.8878	0.8698	0.8488	0.8528	0.8848	1.2325	1.2165	1.2155	1.1725	1.2015	1.2425	1.2015	1.0745	1.1785
	0.8546	0.8546	0.8256	0.7756	0.8256	0.7796	0.8036	0.8126	0.8026	0.8126	0.9436	1.0106	1.0016	0.9676	0.9876	0.9266	0.9196	0.9456	0.8706	0.8936	0.9119	1.0219	1.0539	0.9809	0.9859	0.9159	0.7169	0.8719	0.9099	0.8759	0.7702	0.9142	0.8692	0.8822	0.9252	0.8802	0.8752	0.8382	0.8472	0.8772	1.2336	1.2226	1.2326	1.1776	1.2246	1.2586	1.2236	1.0946	1.1916
	0.8575	0.8655	0.8255	0.7655	0.8025	0.8005	0.7995	0.8225	0.8145	0.8195	0.9286	1.0066	0.9986	0.9586	0.9826	0.9226	0.9196	0.9376	0.8666	0.8956	0.912	1.031	1.046	0.976	0.981	0.911	0.712	0.871	0.907	0.874	0.7628	0.9148	0.8678	0.8808	0.9048	0.8728	0.8688	0.8338	0.8368	0.8728	1.2205	1.2065	1.2195	1.1695	1.2095	1.2505	1.2125	1.1085	1.1605
	0.8605	0.8685	0.8385	0.7775	0.8045	0.7985	0.8145	0.8345	0.8265	0.8235	0.9228	1.0008	0.9988	0.9568	0.9788	0.9148	0.9108	0.9308	0.8658	0.8898	0.8932	1.0322	1.0472	0.9802	0.9772	0.9052	0.6952	0.8662	0.8972	0.8712	0.7467	0.9107	0.8587	0.8727	0.8577	0.8697	0.8737	0.8197	0.8387	0.8697	1.2245	1.2095	1.2195	1.1775	1.2275	1.2665	1.2375	1.0945	1.1485
	0.8554	0.8754	0.8374	0.7904	0.8234	0.8014	0.8104	0.8584	0.8244	0.8304	0.9147	0.9917	0.9887	0.9557	0.9387	0.9127	0.9107	0.9247	0.8597	0.8837	0.8938	1.0298	1.0428	0.9768	0.9648	0.8998	0.6638	0.8608	0.8928	0.8698	0.7412	0.9012	0.8522	0.8612	0.8442	0.8602	0.8732	0.8192	0.8272	0.8642	1.2244	1.2104	1.2284	1.1804	1.2394	1.2704	1.2514	1.1114	1.1864
	0.8735	0.8865	0.8545	0.8095	0.8505	0.8145	0.8295	0.8385	0.8425	0.8335	0.9049	0.9859	0.9739	0.9409	0.9359	0.9079	0.9059	0.9159	0.8569	0.8819	0.8812	1.0382	1.0422	0.9682	0.9612	0.8852	0.6542	0.8582	0.8872	0.8662	0.7436	0.8936	0.8476	0.8526	0.8456	0.8536	0.8786	0.8166	0.8146	0.8556	1.1995	1.1875	1.2485	1.1605	1.2285	1.2765	1.2435	1.0455	1.1955
	0.8806	0.8956	0.8576	0.8006	0.8266	0.8206	0.8466	0.8416	0.8546	0.8416	0.9029	0.9539	0.9739	0.9349	0.9029	0.9049	0.9009	0.9079	0.8519	0.8779	0.8834	1.0394	1.0354	0.9684	0.9554	0.8834	0.6394	0.8574	0.8824	0.8644	0.7435	0.8985	0.8405	0.8585	0.8165	0.8515	0.8865	0.8105	0.8015	0.8505	1.2136	1.1946	1.2426	1.1706	1.2316	1.2756	1.2516	1.0106	1.1956
	0.8825	0.9085	0.8655	0.8165	0.8475	0.8415	0.8505	0.8555	0.8585	0.8495	0.9056	0.9616	0.9706	0.9266	0.9026	0.9066	0.8946	0.9056	0.8506	0.8746	0.8771	1.0411	1.0351	0.9541	0.9571	0.8731	0.6451	0.8551	0.8821	0.8701	0.755	0.879	0.838	0.842	0.829	0.839	0.882	0.814	0.791	0.844	1.2095	1.1885	1.2235	1.1625	1.2215	1.2475	1.2305	1.0625	1.0925
	0.8845	0.9155	0.8745	0.8305	0.8525	0.8495	0.8615	0.8735	0.8695	0.8615	0.8917	0.9557	0.9687	0.9207	0.9107	0.8997	0.8837	0.9057	0.8437	0.8667	0.8633	1.0463	1.0343	0.9353	0.9533	0.8563	0.6373	0.8533	0.8713	0.8593	0.7629	0.8779	0.8319	0.8449	0.8299	0.8329	0.8849	0.8069	0.7959	0.8379	1.2265	1.2005	1.2265	1.1655	1.2205	1.2465	1.2325	1.0495	1.1795
	0.8795	0.9145	0.8725	0.8355	0.8575	0.8635	0.8705	0.8725	0.8705	0.8455	0.8959	0.9349	0.9649	0.9259	0.9009	0.9039	0.8879	0.8999	0.8489	0.8679	0.8686	1.0366	1.0156	0.9376	0.9426	0.8636	0.6476	0.8546	0.8726	0.8516	0.7552	0.8592	0.8292	0.8352	0.8262	0.8372	0.8852	0.8052	0.7772	0.8332	1.1965	1.1725	1.2075	1.1665	1.2275	1.2675	1.2425	1.0335	1.1735
1 day, 12:00:00	0.8765	0.9045	0.8735	0.8425	0.8615	0.8635	0.8725	0.8755	0.8705	0.8295	0.8969	0.9089	0.9459	0.9149	0.9009	0.8949	0.8849	0.8879	0.8489	0.8609	0.8535	1.0135	0.9995	0.9285	0.9285	0.8555	0.6555	0.8545	0.8725	0.8485	0.7486	0.8406	0.8256	0.8146	0.8006	0.8316	0.8746	0.8066	0.7586	0.8116	1.2015	1.1765	1.2145	1.1665	1.2315	1.2595	1.2495	1.0285	1.0605
	0.8676	0.9106	0.8756	0.8496	0.8686	0.8646	0.8706	0.8426	0.8646	0.7916	0.8971	0.9071	0.9431	0.9171	0.8951	0.9011	0.8871	0.8891	0.8561	0.8641	0.8546	1.0326	0.9996	0.9236	0.9376	0.8596	0.6616	0.8546	0.8716	0.8446	0.7492	0.8432	0.8212	0.8102	0.8022	0.8292	0.8742	0.8012	0.7622	0.8152	1.1846	1.1626	1.1936	1.1326	1.1956	1.2416	1.2216	1.0696	1.0646
	0.8883	0.8913	0.8873	0.8643	0.8683	0.8533	0.8843	0.8403	0.8433	0.8033	0.8897	0.9047	0.9417	0.9087	0.8897	0.8957	0.8847	0.8817	0.8477	0.8567	0.8583	1.0133	0.9973	0.9243	0.9263	0.8553	0.6613	0.8603	0.8683	0.8413	0.7392	0.8322	0.8182	0.8012	0.7962	0.8322	0.8852	0.7982	0.7582	0.8032	1.1983	1.1623	1.2083	1.1393	1.2013	1.2423	1.2183	1.0133	1.1643
	0.8765	0.8995	0.8885	0.8665	0.8635	0.8535	0.8785	0.8165	0.8305	0.8185	0.894	0.892	0.931	0.908	0.893	0.889	0.868	0.881	0.851	0.856	0.8473	0.9573	0.9833	0.9233	0.9193	0.8493	0.6683	0.8563	0.8643	0.8353	0.7292	0.8222	0.8152	0.7922	0.7922	0.8152	0.8942	0.7962	0.7472	0.7842	1.1975	1.1645	1.2185	1.1405	1.2015	1.2405	1.2235	1.0625	1.1875
	0.8754	0.9104	0.8994	0.8674	0.8564	0.8394	0.8584	0.8234	0.8344	0.8214	0.8917	0.8887	0.9337	0.9067	0.8867	0.8917	0.8707	0.8767	0.8547	0.8507	0.8422	0.9372	0.9832	0.9242	0.9232	0.8482	0.6642	0.8592	0.8622	0.8342	0.7202	0.8182	0.8102	0.7882	0.7842	0.8162	0.9032	0.7902	0.7212	0.7942	1.1934	1.1714	1.2224	1.1374	1.2074	1.2474	1.2254	1.0414	1.1494
	0.8895	0.9065	0.8935	0.8715	0.8475	0.8405	0.8605	0.8235	0.8465	0.8235	0.8931	0.8901	0.9341	0.8931	0.8791	0.8871	0.8671	0.8721	0.8501	0.8481	0.8345	0.9015	0.9815	0.9205	0.9045	0.8425	0.6685	0.8525	0.8565	0.8265	0.7085	0.8135	0.8045	0.7815	0.7875	0.8095	0.9035	0.7815	0.7115	0.7875	1.1995	1.1695	1.2365	1.1345	1.2135	1.2505	1.2275	1.0525	1.2055
	0.8955	0.9015	0.8885	0.8725	0.8455	0.8465	0.8605	0.8335	0.8545	0.8375	0.8918	0.8898	0.9248	0.8958	0.8848	0.8858	0.8728	0.8738	0.8498	0.8468	0.8346	0.8746	0.9636	0.9036	0.8716	0.8456	0.6716	0.8536	0.8556	0.8216	0.6992	0.8052	0.8052	0.7792	0.7842	0.7992	0.9062	0.7842	0.7062	0.7922	1.1795	1.1635	1.2225	1.1305	1.2075	1.2465	1.2225	1.0685	1.1835
	0.9073	0.9033	0.8903	0.8793	0.8523	0.8653	0.8713	0.8513	0.8643	0.8533	0.8868	0.8838	0.9038	0.8888	0.8708	0.8838	0.8668	0.8628	0.8468	0.8398	0.8373	0.8603	0.9363	0.8983	0.8653	0.8423	0.6713	0.8503	0.8483	0.8163	0.6904	0.7984	0.7944	0.7724	0.7644	0.7994	0.9074	0.7744	0.6824	0.7564	1.1733	1.1623	1.2123	1.1233	1.2063	1.2433	1.2223	1.0923	1.1583
	0.8813	0.8973	0.8843	0.8683	0.8533	0.8473	0.8623	0.8563	0.8633	0.8553	0.8837	0.8877	0.8997	0.8857	0.8727	0.8807	0.8627	0.8627	0.8437	0.8407	0.8424	0.8304	0.8774	0.8764	0.8394	0.8344	0.6754	0.8484	0.8314	0.8154	0.6881	0.7971	0.7971	0.7681	0.7711	0.7981	0.9111	0.7711	0.6871	0.7291	1.1643	1.1473	1.1963	1.1093	1.1893	1.2263	1.2063	1.0863	1.1503
	0.8494	0.8684	0.8554	0.8314	0.8494	0.8264	0.8484	0.8404	0.8484	0.8204	0.8828	0.8748	0.8988	0.8838	0.8678	0.8778	0.8658	0.8578	0.8458	0.8368	0.8398	0.8198	0.8598	0.8708	0.8378	0.8318	0.6728	0.8508	0.8258	0.8048	0.6826	0.7886	0.7886	0.7616	0.7566	0.7966	0.8996	0.7656	0.6756	0.7246	1.1694	1.1514	1.2024	1.1134	1.2084	1.2514	1.2284	1.0524	1.1744
	0.8551	0.8651	0.8511	0.8271	0.8521	0.8431	0.8581	0.8501	0.8551	0.8261	0.8818	0.8748	0.8938	0.8858	0.8708	0.8778	0.8568	0.8558	0.8408	0.8338	0.8406	0.7936	0.7986	0.8546	0.8046	0.8366	0.6756	0.8476	0.8226	0.8016	0.6736	0.7896	0.7836	0.7506	0.7596	0.7886	0.8926	0.7626	0.6706	0.7026	1.1571	1.1241	1.1971	1.0951	1.2051	1.2381	1.2151	1.0311	1.1721
	0.8652	0.8622	0.8472	0.8222	0.8582	0.8522	0.8602	0.8602	0.8572	0.8342	0.8818	0.8728	0.8878	0.8788	0.8668	0.8758	0.8558	0.8518	0.8418	0.8318	0.8387	0.7877	0.7537	0.8137	0.8027	0.8357	0.6747	0.8467	0.8197	0.7997	0.6674	0.7604	0.7814	0.7424	0.7574	0.7844	0.8924	0.7614	0.6684	0.7004	1.1362	1.1032	1.1852	1.0682	1.1972	1.2342	1.2082	0.9902	1.1702
	0.8539	0.8629	0.8529	0.8239	0.8619	0.8639	0.8689	0.8739	0.8659	0.8369	0.8786	0.8676	0.8816	0.8746	0.8616	0.8726	0.8536	0.8496	0.8406	0.8316	0.8423	0.7983	0.7383	0.8043	0.8003	0.8383	0.7013	0.8443	0.8113	0.7953	0.6613	0.7433	0.7793	0.7443	0.7413	0.7803	0.8893	0.7553	0.6623	0.6983	1.1379	1.0989	1.1799	1.0679	1.1869	1.2269	1.1979	1.0169	1.1229
	0.8543	0.8593	0.8453	0.8153	0.8453	0.8613	0.8533	0.8663	0.8483	0.8113	0.877	0.872	0.88	0.872	0.856	0.87	0.85	0.845	0.836	0.827	0.8375	0.8005	0.7325	0.7955	0.7985	0.8365	0.7255	0.8435	0.8085	0.7925	0.6561	0.7301	0.7711	0.7161	0.7371	0.7761	0.8891	0.7501	0.6551	0.6831	1.1323	1.0763	1.1723	1.0323	1.1913	1.2363	1.2053	1.0083	1.1583
	0.8369	0.8579	0.8459	0.8149	0.8479	0.8729	0.8559	0.8719	0.8509	0.8169	0.8719	0.8619	0.8839	0.8749	0.8539	0.8709	0.8509	0.8449	0.8389	0.8239	0.8403	0.7963	0.7273	0.7983	0.8003	0.8363	0.7373	0.8453	0.8093	0.7883	0.6525	0.6885	0.7685	0.6995	0.7295	0.7755	0.8635	0.7475	0.6485	0.6785	1.1119	1.0789	1.1469	1.0249	1.1749	1.2219	1.1969	1.0059	1.1309
	0.8314	0.8494	0.8364	0.8054	0.8294	0.8664	0.8354	0.8504	0.8324	0.8084	0.8694	0.8594	0.8834	0.8654	0.8534	0.8674	0.8444	0.8414	0.8354	0.8234	0.8368	0.8008	0.7308	0.7838	0.7948	0.8368	0.7248	0.8418	0.8058	0.7838	0.6469	0.6759	0.7649	0.6719	0.7289	0.7739	0.8349	0.7469	0.6459	0.6679	1.1034	1.0814	1.1674	1.0114	1.1894	1.2324	1.2104	0.9524	1.1594
	0.8283	0.8483	0.8353	0.8073	0.8313	0.8693	0.8313	0.8553	0.8343	0.8073	0.8721	0.8671	0.8761	0.8701	0.8581	0.8671	0.8431	0.8411	0.8331	0.8211	0.8317	0.8037	0.7417	0.7897	0.7987	0.8357	0.7257	0.8387	0.8077	0.7877	0.6451	0.6791	0.7701	0.6721	0.7241	0.7721	0.8311	0.7501	0.6451	0.6701	1.1023	1.0863	1.1523	1.0083	1.1673	1.2233	1.1903	0.9993	1.1293
	0.8393	0.8483	0.8273	0.8013	0.8243	0.8533	0.8303	0.8463	0.8233	0.8003	0.871	0.867	0.872	0.863	0.851	0.865	0.841	0.837	0.832	0.818	0.8309	0.7939	0.7299	0.7819	0.7929	0.8279	0.7249	0.8379	0.7969	0.7819	0.6425	0.6675	0.7595	0.6695	0.7225	0.7655	0.8145	0.7405	0.6475	0.6635	1.0843	1.0503	1.1383	0.9953	1.1583	1.2283	1.1883	0.9893	1.1523
	0.8143	0.8403	0.8263	0.8023	0.8183	0.8393	0.8243	0.8333	0.8233	0.7973	0.8658	0.8588	0.8768	0.8628	0.8508	0.8628	0.8378	0.8358	0.8318	0.8188	0.8307	0.7987	0.7367	0.7807	0.7957	0.8277	0.7287	0.8377	0.7927	0.7767	0.6357	0.6537	0.7567	0.6587	0.7177	0.7657	0.7977	0.7397	0.6397	0.6637	1.0753	1.0473	1.1123	0.9893	1.1553	1.2223	1.1823	0.9913	1.1303
	0.8203	0.8413	0.8243	0.7973	0.8163	0.8403	0.8253	0.8303	0.8163	0.7943	0.8641	0.8561	0.8741	0.8631	0.8501	0.8601	0.8381	0.8321	0.8301	0.8181	0.8299	0.7919	0.7329	0.7779	0.7919	0.8279	0.7349	0.8319	0.7889	0.7709	0.6357	0.6467	0.7517	0.6597	0.7137	0.7627	0.7777	0.7357	0.6367	0.6597	1.0633	1.0293	1.1193	0.9713	1.1573	1.2213	1.1973	1.0373	1.1493
	0.8263	0.8403	0.8233	0.7953	0.8143	0.8393	0.8163	0.8233	0.8113	0.7893	0.866	0.859	0.861	0.861	0.846	0.858	0.836	0.833	0.829	0.814	0.8276	0.7906	0.7316	0.7786	0.7926	0.8246	0.7386	0.8316	0.7896	0.7706	0.6334	0.6484	0.7504	0.6584	0.7094	0.7584	0.7574	0.7314	0.6324	0.6584	1.0493	1.0123	1.1173	0.9193	1.1623	1.2203	1.1983	1.0183	1.1573
	0.8323	0.8373	0.8193	0.7913	0.8143	0.8453	0.8183	0.8243	0.8133	0.7933	0.8631	0.8621	0.8561	0.8581	0.8461	0.8561	0.8311	0.8271	0.8271	0.8151	0.8221	0.7881	0.7311	0.7761	0.7931	0.8211	0.7481	0.8301	0.7871	0.7701	0.6293	0.6363	0.7463	0.6603	0.7093	0.7603	0.7423	0.7333	0.6303	0.6553	1.0433	1.0023	1.1333	0.8933	1.1683	1.2083	1.1923	1.0273	1.1553
	0.8355	0.8345	0.8205	0.7925	0.8095	0.8315	0.8145	0.8185	0.8105	0.7875	0.8601	0.8561	0.8561	0.8551	0.8431	0.8501	0.8291	0.8251	0.8261	0.8121	0.8201	0.7861	0.7281	0.7751	0.7901	0.8171	0.7531	0.8271	0.7811	0.7631	0.6205	0.6435	0.7405	0.6535	0.7015	0.7535	0.7235	0.7255	0.6255	0.6555	1.0095	0.9825	1.0725	0.8905	1.1335	1.2095	1.1695	1.0355	1.1535
	0.8181	0.8301	0.8151	0.7881	0.8091	0.8241	0.8141	0.8151	0.8091	0.7901	0.8581	0.8541	0.8591	0.8571	0.8431	0.8561	0.8311	0.8281	0.8261	0.8141	0.8228	0.7858	0.7288	0.7768	0.7888	0.8138	0.7638	0.8268	0.7818	0.7658	0.618	0.641	0.742	0.646	0.7	0.753	0.71	0.728	0.624	0.653	1.0071	0.9821	1.0741	0.8921	1.1231	1.2011	1.1631	1.0651	1.1411
2 days, 0:00:00	0.8024	0.8294	0.8164	0.7874	0.8054	0.8194	0.8114	0.8124	0.8104	0.7904	0.8523	0.8563	0.8583	0.8523	0.8423	0.8473	0.8253	0.8223	0.8193	0.8063	0.8191	0.7911	0.7371	0.7771	0.7921	0.8181	0.7631	0.8281	0.7791	0.7661	0.6161	0.6391	0.7461	0.6421	0.6951	0.7581	0.7041	0.7291	0.6211	0.6521	1.0104	0.9874	1.0844	0.8904	1.1264	1.1974	1.1594	1.0804	1.1244
	0.7971	0.8221	0.8071	0.7811	0.7981	0.8121	0.8041	0.8031	0.8031	0.7821	0.8553	0.8453	0.8583	0.8533	0.8373	0.8503	0.8253	0.8243	0.8223	0.8063	0.819	0.784	0.726	0.771	0.785	0.813	0.768	0.825	0.774	0.757	0.6147	0.6367	0.7367	0.6397	0.6837	0.7467	0.6767	0.7177	0.6157	0.6477	1.0011	0.9751	1.0571	0.8851	1.1121	1.1941	1.1471	1.0851	1.1561
	0.7991	0.8221	0.8091	0.7821	0.8011	0.8111	0.8071	0.8041	0.8041	0.7801	0.8514	0.8444	0.8544	0.8514	0.8364	0.8504	0.8244	0.8214	0.8234	0.8064	0.8163	0.7773	0.7213	0.7693	0.7813	0.8103	0.7703	0.8263	0.7723	0.7563	0.6126	0.6296	0.7326	0.6326	0.6806	0.7446	0.6466	0.7146	0.6116	0.6446	0.9941	0.9781	1.0351	0.8851	1.1041	1.1781	1.1421	1.0311	1.1441
	0.7982	0.8162	0.8032	0.7752	0.7962	0.8122	0.8072	0.8052	0.7972	0.7772	0.8502	0.8472	0.8502	0.8512	0.8372	0.8472	0.8252	0.8192	0.8192	0.8002	0.8151	0.7761	0.7191	0.7661	0.7761	0.8061	0.7681	0.8181	0.7701	0.7561	0.6025	0.6225	0.7315	0.6315	0.6835	0.7485	0.6535	0.7165	0.6105	0.6435	0.9832	0.9752	1.0372	0.8852	1.0972	1.1672	1.1222	0.9812	1.1412
	0.8082	0.8182	0.8032	0.7762	0.7972	0.8092	0.8072	0.8042	0.8002	0.7792	0.8506	0.8486	0.8496	0.8486	0.8396	0.8466	0.8226	0.8166	0.8176	0.8006	0.8093	0.7723	0.7183	0.7663	0.7773	0.8033	0.7703	0.8163	0.7693	0.7533	0.6074	0.6174	0.7284	0.6284	0.6794	0.7414	0.6384	0.7144	0.6084	0.6424	0.9802	0.9752	1.0182	0.8832	1.0652	1.1612	1.1052	1.0552	1.1462
	0.7958	0.8148	0.7998	0.7738	0.7928	0.8078	0.8028	0.8008	0.7918	0.7728	0.8474	0.8464	0.8434	0.8474	0.8364	0.8414	0.8204	0.8144	0.8174	0.7984	0.8107	0.7727	0.7167	0.7637	0.7737	0.8017	0.7747	0.8157	0.7647	0.7487	0.606	0.616	0.727	0.625	0.673	0.739	0.628	0.709	0.603	0.635	0.9748	0.9728	1.0168	0.8808	1.0598	1.1238	1.0908	1.0288	1.1418
	0.8021	0.8151	0.8001	0.7721	0.7951	0.8041	0.8021	0.7991	0.7961	0.7751	0.8475	0.8475	0.8435	0.8435	0.8345	0.8405	0.8205	0.8135	0.8115	0.7965	0.8093	0.7703	0.7173	0.7633	0.7743	0.7983	0.7773	0.8163	0.7663	0.7513	0.6017	0.6207	0.7237	0.6197	0.6717	0.7397	0.6227	0.7077	0.6007	0.6357	0.9821	0.9741	1.0161	0.8801	1.0501	1.1181	1.0791	1.0841	1.1321
	0.7871	0.8121	0.7981	0.7721	0.7941	0.8011	0.7981	0.7951	0.7941	0.7731	0.8483	0.8453	0.8443	0.8443	0.8363	0.8393	0.8133	0.8143	0.8123	0.7973	0.8062	0.7712	0.7182	0.7632	0.7712	0.7932	0.7752	0.8132	0.7632	0.7482	0.5961	0.6201	0.7231	0.6181	0.6711	0.7381	0.6191	0.7071	0.5991	0.6341	0.9961	0.9831	1.0331	0.8811	1.0421	1.0851	1.0641	0.9971	1.1091
	0.779	0.811	0.797	0.771	0.79	0.797	0.796	0.791	0.793	0.773	0.8424	0.8404	0.8464	0.8444	0.8294	0.8414	0.8184	0.8104	0.8134	0.7974	0.8063	0.7683	0.7153	0.7583	0.7693	0.7933	0.7733	0.8123	0.7593	0.7443	0.598	0.619	0.717	0.613	0.663	0.731	0.612	0.704	0.594	0.628	1.006	0.996	1.034	0.879	1.021	1.076	1.053	1.033	1.124
	0.7923	0.8103	0.7933	0.7673	0.7883	0.8003	0.7953	0.7923	0.7903	0.7693	0.8425	0.8455	0.8455	0.8425	0.8305	0.8385	0.8155	0.8105	0.8145	0.7925	0.8012	0.7602	0.7072	0.7572	0.7672	0.7892	0.7712	0.8082	0.7582	0.7432	0.5898	0.6048	0.7178	0.6118	0.6638	0.7328	0.6068	0.7018	0.5928	0.6258	1.0103	1.0003	1.0343	0.8773	1.0103	1.0903	1.0503	1.1243	1.1323
	0.7825	0.8055	0.7895	0.7645	0.7865	0.7955	0.7935	0.7885	0.7855	0.7665	0.8365	0.8285	0.8375	0.8385	0.8235	0.8335	0.8145	0.8075	0.8075	0.7905	0.8013	0.7593	0.7033	0.7513	0.7613	0.7873	0.7603	0.8073	0.7533	0.7393	0.5887	0.5997	0.7107	0.6047	0.6547	0.7287	0.5997	0.6987	0.5887	0.6217	1.0115	0.9885	1.0195	0.8755	0.9875	1.0335	1.0265	1.1055	1.1485
	0.7782	0.8052	0.7932	0.7652	0.7892	0.7942	0.7952	0.7882	0.7882	0.7682	0.8385	0.8385	0.8365	0.8395	0.8295	0.8325	0.8085	0.8055	0.8085	0.7895	0.7981	0.7561	0.7031	0.7531	0.7611	0.7841	0.7591	0.8061	0.7561	0.7401	0.588	0.601	0.709	0.602	0.657	0.728	0.6	0.699	0.589	0.622	1.0402	1.0102	1.0392	0.8842	1.0062	1.0422	1.0412	1.0332	1.0922
	0.7861	0.8001	0.7871	0.7611	0.7821	0.7921	0.7901	0.7831	0.7851	0.7651	0.8374	0.8374	0.8364	0.8374	0.8284	0.8354	0.8104	0.8024	0.8054	0.7894	0.7981	0.7561	0.7031	0.7491	0.7591	0.7821	0.7571	0.8051	0.7491	0.7351	0.5824	0.6004	0.7054	0.5964	0.6524	0.7254	0.5934	0.6924	0.5854	0.6184	1.0461	1.0111	1.0371	0.8741	0.9851	1.0151	1.0191	0.9881	1.1321
	0.7731	0.8031	0.7911	0.7631	0.7881	0.7961	0.7931	0.7831	0.7891	0.7671	0.8344	0.8354	0.8364	0.8374	0.8294	0.8324	0.8084	0.8054	0.8084	0.7884	0.7949	0.7539	0.7009	0.7499	0.7589	0.7829	0.7529	0.8049	0.7509	0.7369	0.5847	0.5967	0.7027	0.6057	0.6507	0.7207	0.5907	0.6937	0.5837	0.6187	1.0581	1.0291	1.0481	0.8941	1.0041	1.0271	1.0271	0.9911	1.0781
	0.7792	0.8012	0.7862	0.7592	0.7862	0.7902	0.7892	0.7812	0.7832	0.7642	0.8313	0.8323	0.8333	0.8353	0.8253	0.8313	0.8093	0.8023	0.8033	0.7873	0.793	0.751	0.698	0.748	0.755	0.779	0.75	0.805	0.747	0.733	0.5807	0.5887	0.6987	0.5927	0.6467	0.7227	0.5857	0.6887	0.5797	0.6127	1.0722	1.0422	1.0632	0.8992	1.0092	1.0262	1.0442	0.9462	1.1032
	0.771	0.797	0.785	0.757	0.786	0.793	0.788	0.781	0.785	0.764	0.8305	0.8345	0.8355	0.8345	0.8215	0.8295	0.8065	0.8035	0.8015	0.7855	0.7938	0.7558	0.6998	0.7468	0.7528	0.7788	0.7468	0.8028	0.7468	0.7318	0.5737	0.5927	0.6937	0.5897	0.6467	0.7177	0.5857	0.6887	0.5787	0.6127	1.075	1.047	1.063	0.914	1.02	1.043	1.051	0.949	1.079
	0.784	0.796	0.781	0.756	0.781	0.784	0.784	0.777	0.78	0.758	0.8295	0.8365	0.8315	0.8315	0.8215	0.8225	0.8035	0.7975	0.8025	0.7805	0.7881	0.7451	0.6921	0.7431	0.7521	0.7741	0.7401	0.8001	0.7421	0.7291	0.5693	0.5813	0.6943	0.5873	0.6423	0.7153	0.5773	0.6853	0.5743	0.6093	1.086	1.064	1.082	0.917	1.026	1.056	1.068	0.917	1.103
	0.7811	0.7941	0.7801	0.7551	0.7811	0.7821	0.7841	0.7771	0.7811	0.7631	0.8276	0.8256	0.8286	0.8286	0.8166	0.8266	0.8016	0.7966	0.8006	0.7816	0.7883	0.7433	0.6883	0.7393	0.7493	0.7723	0.7343	0.8003	0.7383	0.7283	0.5673	0.5813	0.6903	0.5813	0.6373	0.7123	0.5773	0.6803	0.5703	0.6053	1.1001	1.0741	1.0911	0.9241	1.0331	1.0561	1.0701	0.9111	1.0881
	0.7752	0.7942	0.7802	0.7542	0.7812	0.7842	0.7832	0.7762	0.7792	0.7592	0.8256	0.8216	0.8266	0.8286	0.8116	0.8236	0.8006	0.7916	0.7966	0.7786	0.7873	0.7423	0.6873	0.7363	0.7473	0.7713	0.7203	0.7973	0.7353	0.7253	0.5661	0.5701	0.6931	0.5741	0.6331	0.7121	0.5731	0.6781	0.5681	0.5981	1.1132	1.0822	1.1082	0.9332	1.0502	1.0702	1.0872	0.9012	1.0892
	0.7651	0.7971	0.7811	0.7551	0.7821	0.7861	0.7871	0.7761	0.7821	0.7631	0.8254	0.8214	0.8274	0.8294	0.8134	0.8264	0.8004	0.7944	0.7984	0.7794	0.7872	0.7412	0.6872	0.7332	0.7442	0.7712	0.7212	0.7962	0.7352	0.7272	0.5622	0.5642	0.6932	0.5682	0.6322	0.7082	0.5672	0.6762	0.5662	0.5992	1.1181	1.0891	1.1141	0.9441	1.0561	1.0731	1.0921	0.9051	1.0681
	0.7671	0.7961	0.7811	0.7541	0.7871	0.7871	0.7911	0.7821	0.7851	0.7621	0.8214	0.8284	0.8254	0.8304	0.8204	0.8244	0.7974	0.7974	0.7994	0.7744	0.787	0.744	0.689	0.735	0.746	0.77	0.727	0.8	0.736	0.725	0.5651	0.5671	0.6981	0.5681	0.6331	0.7131	0.5681	0.6811	0.5681	0.6031	1.1141	1.0921	1.1171	0.9561	1.0631	1.0861	1.0981	0.9151	1.0531
	0.764	0.789	0.775	0.751	0.781	0.785	0.786	0.776	0.776	0.756	0.8246	0.8336	0.8286	0.8286	0.8216	0.8256	0.7986	0.7926	0.7996	0.7746	0.7821	0.7461	0.6921	0.7331	0.7461	0.7731	0.7291	0.8031	0.7371	0.7281	0.5662	0.5662	0.7042	0.5722	0.6382	0.7122	0.5662	0.6842	0.5702	0.6002	1.124	1.104	1.127	0.967	1.08	1.099	1.114	0.904	1.088
	0.7622	0.7852	0.7742	0.7482	0.7792	0.7892	0.7792	0.7712	0.7752	0.7542	0.8177	0.8237	0.8217	0.8247	0.8157	0.8167	0.7927	0.7897	0.7997	0.7697	0.7793	0.7333	0.6763	0.7273	0.7373	0.7613	0.7333	0.7903	0.7303	0.7173	0.5649	0.5559	0.6929	0.5619	0.6259	0.7029	0.5599	0.6709	0.5719	0.5959	1.1312	1.1162	1.1342	0.9772	1.0902	1.1112	1.1182	0.9032	1.0722
	0.7623	0.7863	0.7713	0.7433	0.7733	0.7833	0.7773	0.7683	0.7683	0.7473	0.8157	0.8257	0.8197	0.8217	0.8087	0.8177	0.7947	0.7867	0.7897	0.7707	0.7774	0.7304	0.6754	0.7244	0.7334	0.7604	0.7234	0.7904	0.7234	0.7174	0.5635	0.5495	0.6895	0.5595	0.6215	0.7005	0.5575	0.6645	0.5685	0.5805	1.1343	1.1153	1.1423	0.9823	1.0963	1.1173	1.1273	0.8993	1.0863
2 days, 12:00:00	0.761	0.783	0.771	0.746	0.773	0.785	0.776	0.768	0.775	0.753	0.8175	0.8135	0.8215	0.8215	0.8045	0.8175	0.7945	0.7835	0.7925	0.7735	0.7773	0.7313	0.6753	0.7233	0.7333	0.7613	0.7233	0.7903	0.7243	0.7173	0.5644	0.5564	0.6914	0.5544	0.6174	0.6984	0.5594	0.6644	0.5754	0.5874	1.132	1.117	1.142	0.995	1.102	1.122	1.13	0.905	1.058
	0.7577	0.7807	0.7687	0.7417	0.7687	0.7797	0.7767	0.7677	0.7707	0.7487	0.8154	0.8044	0.8174	0.8184	0.8024	0.8134	0.7924	0.7814	0.7884	0.7694	0.7764	0.7284	0.6724	0.7214	0.7314	0.7594	0.7264	0.7874	0.7234	0.7134	0.5696	0.5536	0.6856	0.5556	0.6156	0.6956	0.5586	0.6656	0.5766	0.5886	1.1107	1.0977	1.1267	0.9847	1.0867	1.1307	1.1317	0.8977	1.0527
	0.7581	0.7771	0.7641	0.7401	0.7691	0.7741	0.7741	0.7651	0.7661	0.7471	0.8146	0.8136	0.8156	0.8176	0.8036	0.8126	0.7906	0.7816	0.7896	0.7646	0.7725	0.7265	0.6715	0.7195	0.7285	0.7565	0.7265	0.7875	0.7195	0.7135	0.567	0.541	0.686	0.545	0.614	0.698	0.555	0.667	0.569	0.588	1.1381	1.1241	1.1491	0.9981	1.1061	1.1381	1.1411	0.8991	1.0831
	0.7583	0.7713	0.7603	0.7343	0.7633	0.7783	0.7723	0.7653	0.7643	0.7473	0.8137	0.8177	0.8157	0.8187	0.8057	0.8107	0.7897	0.7827	0.7897	0.7697	0.7722	0.7302	0.6732	0.7192	0.7282	0.7562	0.7312	0.7882	0.7192	0.7092	0.5724	0.5344	0.6814	0.5424	0.6134	0.6964	0.5484	0.6634	0.5724	0.5794	1.1373	1.1263	1.1543	1.0013	1.1123	1.1433	1.1403	0.9003	1.0643
	0.7558	0.7758	0.7628	0.7388	0.7648	0.7778	0.7718	0.7638	0.7638	0.7458	0.8107	0.8107	0.8137	0.8137	0.8037	0.8097	0.7887	0.7807	0.7837	0.7647	0.7715	0.7235	0.6685	0.7165	0.7255	0.7545	0.7295	0.7875	0.7185	0.7095	0.5814	0.5374	0.6844	0.5384	0.6084	0.6924	0.5504	0.6654	0.5744	0.5814	1.1318	1.1238	1.1468	1.0118	1.1058	1.1398	1.1338	0.8988	1.0558
	0.7578	0.7738	0.7628	0.7358	0.7668	0.7758	0.7708	0.7658	0.7658	0.7478	0.8106	0.8226	0.8126	0.8186	0.8046	0.8126	0.7866	0.7806	0.7876	0.7636	0.7695	0.7255	0.6725	0.7165	0.7275	0.7545	0.7315	0.7895	0.7175	0.7095	0.596	0.54	0.687	0.542	0.611	0.692	0.552	0.671	0.58	0.581	1.1278	1.1088	1.1408	1.0018	1.0968	1.1508	1.1388	0.8988	1.0558
	0.755	0.77	0.759	0.733	0.76	0.77	0.765	0.756	0.758	0.74	0.8086	0.8276	0.8096	0.8146	0.8026	0.8026	0.7836	0.7766	0.7846	0.7596	0.7656	0.7196	0.6666	0.7126	0.7236	0.7496	0.7326	0.7876	0.7106	0.7036	0.5765	0.5315	0.6855	0.5335	0.6035	0.6855	0.5505	0.6625	0.5715	0.5695	1.144	1.134	1.158	1.017	1.122	1.162	1.153	0.894	1.082
2 days, 15:30:00	0.7548	0.7668	0.7558	0.7308	0.7578	0.7698	0.7648	0.7568	0.7578	0.7388	0.8066	0.8196	0.8076	0.8166	0.8026	0.8066	0.7826	0.7786	0.7826	0.7616	0.7656	0.7196	0.6676	0.7106	0.7216	0.7526	0.7396	0.7886	0.7146	0.7076	0.583	0.53	0.686	0.539	0.607	0.686	0.549	0.666	0.574	0.576	1.1388	1.1268	1.1488	1.0148	1.1088	1.1548	1.1468	0.9038	1.0608
[truncated: 1 more columns]

## Sheet: Fig. 2D
Time (h)	Bacterial Control (0%)										Bacterial Control (0.05%)										Bacterial Control (0.1%)										Bacterial Control (0.2%)
00:00:00	0.0294	0.0404	0.0324	0.0284	0.0294	0.0454	0.0334	0.0304	0.0434	0.0304	0.0211	0.0281	0.0331	0.0271	0.0291	0.0291	0.0321	0.0281	0.0301	0.0291	0.0203	0.0153	0.0193	0.0173	0.0153	0.0213	0.0153	0.0183	0.0193	0.0103	-0.0034	-0.0034	-0.0034	-0.0014	-0.0024	-0.0064	-0.0034	-0.0064	-0.0004	-0.0134
	0.031	0.041	0.034	0.03	0.031	0.045	0.034	0.03	0.042	0.032	0.0188	0.0258	0.0248	0.0228	0.0278	0.0238	0.0248	0.0248	0.0258	0.0268	0.0163	0.0133	0.0133	0.0123	0.0113	0.0163	0.0153	0.0143	0.0143	0.0103	-0.0091	-0.0081	-0.0061	-0.0081	-0.0081	-0.0111	-0.0081	-0.0081	-0.0061	-0.0111
	0.034	0.044	0.037	0.033	0.034	0.049	0.037	0.033	0.044	0.035	0.0225	0.0285	0.0275	0.0265	0.0305	0.0265	0.0275	0.0285	0.0295	0.0295	0.0186	0.0146	0.0166	0.0136	0.0156	0.0196	0.0166	0.0176	0.0156	0.0136	-0.0045	-0.0055	-0.0035	-0.0065	-0.0045	-0.0075	-0.0035	-0.0035	-0.0015	-0.0075
	0.0402	0.0492	0.0432	0.0392	0.0402	0.0542	0.0422	0.0392	0.0502	0.0402	0.0298	0.0358	0.0348	0.0328	0.0378	0.0328	0.0348	0.0348	0.0368	0.0358	0.0275	0.0225	0.0245	0.0185	0.0225	0.0275	0.0245	0.0265	0.0235	0.0215	0.0041	0.0031	0.0061	0.0021	0.0031	0.0011	0.0041	0.0011	0.0041	0.0001
	0.0484	0.0584	0.0524	0.0484	0.0494	0.0634	0.0514	0.0484	0.0594	0.0494	0.0407	0.0467	0.0457	0.0437	0.0487	0.0437	0.0457	0.0457	0.0477	0.0477	0.0403	0.0323	0.0373	0.0293	0.0343	0.0393	0.0353	0.0393	0.0363	0.0333	0.0161	0.0161	0.0181	0.0151	0.0151	0.0141	0.0181	0.0151	0.0181	0.0131
	0.061	0.071	0.064	0.061	0.062	0.076	0.064	0.061	0.072	0.062	0.0569	0.0649	0.0629	0.0599	0.0659	0.0609	0.0629	0.0629	0.0649	0.0639	0.0595	0.0495	0.0535	0.0445	0.0505	0.0565	0.0525	0.0575	0.0535	0.0505	0.0341	0.0341	0.0361	0.0331	0.0351	0.0341	0.0381	0.0361	0.0351	0.0311
	0.0805	0.0895	0.0835	0.0795	0.0805	0.0945	0.0835	0.0795	0.0905	0.0815	0.0802	0.0902	0.0882	0.0842	0.0922	0.0862	0.0872	0.0882	0.0912	0.0902	0.0877	0.0747	0.0807	0.0707	0.0767	0.0857	0.0777	0.0857	0.0787	0.0747	0.0591	0.0631	0.0651	0.0601	0.0631	0.0611	0.0631	0.0621	0.0621	0.0591
	0.1072	0.1162	0.1092	0.1052	0.1072	0.1212	0.1092	0.1042	0.1152	0.1072	0.1149	0.1269	0.1229	0.1189	0.1289	0.1229	0.1219	0.1239	0.1259	0.1249	0.1264	0.1094	0.1184	0.1044	0.1154	0.1234	0.1114	0.1194	0.1134	0.1114	0.0938	0.0998	0.1038	0.0988	0.1048	0.0968	0.1018	0.0988	0.1018	0.0938
	0.14	0.149	0.144	0.139	0.139	0.152	0.14	0.136	0.148	0.139	0.1571	0.1711	0.1681	0.1631	0.1771	0.1701	0.1671	0.1691	0.1711	0.1701	0.1743	0.1543	0.1663	0.1493	0.1593	0.1673	0.1563	0.1613	0.1553	0.1573	0.138	0.144	0.144	0.147	0.143	0.142	0.141	0.142	0.15	0.136
	0.19	0.198	0.192	0.187	0.188	0.199	0.188	0.184	0.196	0.187	0.2182	0.2332	0.2302	0.2242	0.2422	0.2372	0.2272	0.2292	0.2282	0.2312	0.2367	0.2177	0.2307	0.1987	0.2147	0.2267	0.2097	0.2177	0.2127	0.2137	0.2027	0.2007	0.2047	0.2137	0.1997	0.2007	0.1947	0.1997	0.2087	0.1907
	0.2502	0.2582	0.2512	0.2502	0.2462	0.2552	0.2432	0.2382	0.2542	0.2432	0.2871	0.3031	0.2961	0.2921	0.3081	0.3071	0.2911	0.2911	0.2911	0.2971	0.3028	0.2898	0.3038	0.2508	0.2768	0.2888	0.2678	0.2748	0.2698	0.2838	0.2667	0.2607	0.2597	0.2737	0.2557	0.2577	0.2477	0.2547	0.2567	0.2527
	0.3161	0.3241	0.3081	0.3161	0.3101	0.3161	0.3051	0.2951	0.3161	0.3001	0.3583	0.3813	0.3703	0.3633	0.3893	0.3713	0.3613	0.3513	0.3503	0.3673	0.3692	0.3672	0.3812	0.3052	0.3352	0.3562	0.3222	0.3352	0.3322	0.3552	0.3342	0.3222	0.3232	0.3292	0.3142	0.3192	0.3042	0.3132	0.3192	0.3162
	0.3791	0.3821	0.3651	0.3721	0.3631	0.3661	0.3561	0.3411	0.3711	0.3481	0.4243	0.4553	0.4473	0.4363	0.4633	0.4253	0.4273	0.4073	0.4063	0.4373	0.4177	0.4407	0.4547	0.3587	0.3937	0.4057	0.3777	0.3907	0.3877	0.4227	0.408	0.382	0.38	0.382	0.379	0.375	0.362	0.372	0.374	0.372
	0.4324	0.4354	0.4124	0.4214	0.4114	0.4174	0.4014	0.3864	0.4134	0.3914	0.4959	0.5219	0.5179	0.4979	0.5339	0.4879	0.4909	0.4619	0.4569	0.4969	0.4711	0.5141	0.5211	0.4191	0.4541	0.4531	0.4321	0.4451	0.4431	0.4901	0.4739	0.4559	0.4619	0.4419	0.4489	0.4389	0.4229	0.4409	0.4369	0.4379
	0.4802	0.4832	0.4512	0.4592	0.4522	0.4592	0.4422	0.4172	0.4472	0.4222	0.5492	0.5742	0.5692	0.5442	0.5942	0.5312	0.5362	0.5002	0.5062	0.5402	0.5102	0.5712	0.5692	0.4702	0.4932	0.4862	0.4812	0.4852	0.4842	0.5472	0.5256	0.5086	0.5156	0.4836	0.4906	0.4816	0.4616	0.4826	0.4746	0.4826
	0.5172	0.5102	0.4832	0.4772	0.4752	0.4822	0.4662	0.4382	0.4692	0.4462	0.5912	0.6182	0.6172	0.5852	0.6462	0.5712	0.5822	0.5352	0.5542	0.5862	0.5381	0.6141	0.6161	0.5111	0.5311	0.5301	0.5321	0.5251	0.5211	0.5881	0.5655	0.5535	0.5595	0.5315	0.5255	0.5195	0.5045	0.5245	0.5165	0.5205
	0.5524	0.5524	0.5164	0.5214	0.5174	0.5254	0.5074	0.4734	0.5214	0.4894	0.6324	0.6574	0.6614	0.6314	0.6904	0.6174	0.6304	0.5804	0.5804	0.6364	0.5794	0.6574	0.6614	0.5604	0.5774	0.5784	0.5914	0.5634	0.5614	0.6424	0.6199	0.6099	0.6129	0.5789	0.5669	0.5679	0.5539	0.5719	0.5609	0.5709
	0.5993	0.5983	0.5503	0.5643	0.5523	0.5643	0.5433	0.4973	0.5463	0.5143	0.6845	0.7135	0.7095	0.6815	0.7485	0.6505	0.6725	0.6105	0.6145	0.6805	0.6137	0.6987	0.6887	0.5817	0.5967	0.6027	0.6057	0.5897	0.5967	0.6867	0.6435	0.6455	0.6475	0.6085	0.5985	0.5865	0.5775	0.5945	0.5785	0.6065
	0.6274	0.6234	0.5864	0.5894	0.5794	0.5984	0.5744	0.5194	0.5814	0.5404	0.7414	0.7564	0.7624	0.7284	0.8034	0.7174	0.7274	0.6624	0.6804	0.7384	0.6696	0.7506	0.7416	0.6286	0.6466	0.6556	0.6666	0.6346	0.6426	0.7496	0.693	0.699	0.692	0.661	0.657	0.649	0.638	0.66	0.645	0.662
	0.6521	0.6391	0.6151	0.5981	0.5911	0.6191	0.5881	0.5411	0.6141	0.5581	0.7631	0.7791	0.7831	0.7521	0.8121	0.7341	0.7621	0.6851	0.6831	0.7771	0.6942	0.7702	0.7762	0.6622	0.6852	0.7012	0.7112	0.6702	0.6742	0.7812	0.7297	0.7467	0.7247	0.7017	0.6997	0.6877	0.6747	0.6977	0.6807	0.6957
	0.6924	0.6804	0.6524	0.6424	0.6244	0.6564	0.6214	0.5684	0.6574	0.5954	0.8145	0.8155	0.8285	0.8025	0.8525	0.7845	0.8055	0.7405	0.7325	0.8135	0.7316	0.8086	0.8106	0.7116	0.7266	0.7396	0.7576	0.7086	0.7106	0.8146	0.7646	0.7776	0.7606	0.7506	0.7326	0.7226	0.7156	0.7296	0.7146	0.7346
	0.719	0.701	0.672	0.649	0.63	0.665	0.627	0.586	0.679	0.612	0.828	0.834	0.851	0.825	0.87	0.777	0.825	0.752	0.749	0.833	0.7559	0.8189	0.8299	0.7339	0.7459	0.7649	0.7819	0.7359	0.7379	0.8469	0.7844	0.7954	0.7884	0.7854	0.7594	0.7454	0.7384	0.7504	0.7334	0.7664
	0.7489	0.7409	0.6969	0.7019	0.6709	0.7079	0.6759	0.5909	0.7029	0.6279	0.8847	0.8977	0.8987	0.8627	0.9357	0.8287	0.8507	0.7907	0.7807	0.8547	0.7806	0.8676	0.8356	0.7636	0.7476	0.7746	0.7846	0.7546	0.7606	0.8586	0.812	0.83	0.82	0.822	0.784	0.761	0.762	0.778	0.753	0.783
	0.7641	0.7491	0.7181	0.6971	0.6791	0.7221	0.6851	0.6041	0.7201	0.6411	0.9125	0.9015	0.9175	0.8935	0.9345	0.8345	0.8875	0.8045	0.8095	0.8955	0.8097	0.8737	0.8847	0.7847	0.7967	0.8157	0.8257	0.7867	0.7847	0.9047	0.8524	0.8564	0.8594	0.8664	0.8364	0.8054	0.7964	0.8154	0.7864	0.8044
12:00:00	0.788	0.782	0.736	0.755	0.721	0.755	0.722	0.627	0.776	0.674	0.9546	0.9516	0.9626	0.9276	0.9876	0.8776	0.9126	0.8496	0.8496	0.9256	0.828	0.907	0.878	0.805	0.797	0.831	0.83	0.803	0.808	0.909	0.8278	0.8628	0.8608	0.8838	0.8388	0.8278	0.8098	0.8368	0.8098	0.8348
	0.82	0.813	0.77	0.767	0.736	0.776	0.736	0.631	0.807	0.698	0.9997	0.9727	0.9947	0.9547	1.0147	0.9197	0.9517	0.8987	0.9017	0.9707	0.876	0.949	0.924	0.847	0.831	0.865	0.873	0.839	0.854	0.953	0.8863	0.9053	0.9123	0.9373	0.8933	0.8823	0.8753	0.8883	0.8543	0.8903
	0.8399	0.8319	0.7949	0.7819	0.7569	0.7939	0.7489	0.6549	0.8369	0.7299	1.0316	1.0156	1.0216	0.9896	1.0526	0.9956	0.9766	0.9506	0.9306	1.0036	0.9159	0.9999	0.9699	0.8969	0.8609	0.8969	0.9059	0.8699	0.9039	1.0029	0.9294	0.9514	0.9584	0.9844	0.9304	0.9194	0.9134	0.9274	0.8994	0.9224
	0.866	0.863	0.82	0.815	0.788	0.825	0.787	0.654	0.857	0.748	1.0688	1.0518	1.0668	1.0298	1.0918	1.0398	1.0198	0.9988	0.9568	1.0368	0.9712	1.0402	1.0242	0.9392	0.9172	0.9502	0.9682	0.9092	0.9342	1.0392	0.9752	0.9882	0.9762	1.0042	0.9752	0.9582	0.9432	0.9582	0.9532	0.9452
	0.8948	0.8738	0.8438	0.8558	0.8288	0.8438	0.8158	0.7178	0.8758	0.7798	1.0897	1.0727	1.0897	1.0527	1.1097	1.0437	1.0457	0.9897	0.9827	1.0537	0.9565	1.0425	1.0155	0.9365	0.9115	0.9535	0.9715	0.9215	0.9325	1.0245	0.9553	0.9743	0.9883	1.0153	0.9813	0.9623	0.9473	0.9673	0.9493	0.9383
	0.8961	0.8901	0.8541	0.8531	0.8251	0.8421	0.8131	0.6941	0.9111	0.7941	1.1115	1.0865	1.1035	1.0605	1.1205	1.0735	1.0635	1.0465	1.0265	1.0815	0.9921	1.0791	1.0561	0.9731	0.9561	0.9991	1.0141	0.9631	0.9931	1.0851	0.9967	1.0167	1.0277	1.0457	1.0207	1.0027	0.9907	1.0017	0.9857	0.9947
	0.941	0.932	0.877	0.881	0.853	0.873	0.835	0.75	0.91	0.818	1.1346	1.1066	1.1336	1.1016	1.1406	1.0806	1.0936	1.0756	1.0586	1.1166	1.0122	1.0932	1.0762	1.0092	1.0022	1.0432	1.0232	1.0012	1.0192	1.1152	1.0214	1.0334	1.0364	1.0664	1.0444	1.0434	1.0104	1.0324	1.0094	0.9914
	0.977	0.972	0.924	0.914	0.883	0.904	0.868	0.79	0.949	0.863	1.1527	1.1187	1.1477	1.1217	1.1557	1.0777	1.1097	1.0927	1.0737	1.1307	1.0534	1.1204	1.1084	1.0424	1.0214	1.0634	1.0584	1.0284	1.0464	1.1434	1.0531	1.0781	1.0671	1.0901	1.0781	1.0701	1.0451	1.0651	1.0361	1.0341
	0.969	0.961	0.914	0.927	0.902	0.921	0.877	0.769	0.903	0.833	1.1606	1.1366	1.1606	1.1236	1.1666	1.1136	1.1196	1.0926	1.0846	1.1406	1.0401	1.1261	1.1101	1.0381	1.0171	1.0611	1.0921	1.0211	1.0361	1.1311	1.0199	1.0499	1.0599	1.0849	1.0759	1.0539	1.0459	1.0499	1.0309	1.0159
	0.9989	0.9599	0.9569	0.9399	0.9169	0.9629	0.9169	0.8159	0.9709	0.8869	1.1848	1.1618	1.1818	1.1458	1.1888	1.1438	1.1428	1.1198	1.1188	1.1638	1.0736	1.1476	1.1396	1.0706	1.0326	1.0786	1.1106	1.0406	1.0686	1.1586	1.0569	1.0799	1.0919	1.1019	1.1049	1.0859	1.0719	1.0759	1.0589	1.0549
	0.9878	0.9848	0.9658	0.9238	0.9128	0.9788	0.9288	0.8228	1.0018	0.9088	1.1956	1.1736	1.1996	1.1636	1.1966	1.1606	1.1566	1.1466	1.1326	1.1796	1.1148	1.1638	1.1598	1.1048	1.0698	1.1208	1.1278	1.0868	1.1098	1.1818	1.0859	1.1199	1.1189	1.1419	1.1319	1.1289	1.1129	1.1199	1.0889	1.0739
	1.0209	1.0189	1.0049	0.9579	0.9539	0.9909	0.9439	0.8829	1.0359	0.9429	1.2206	1.1986	1.2206	1.1866	1.2176	1.1806	1.1796	1.1576	1.1546	1.2006	1.1314	1.1864	1.1844	1.1254	1.0784	1.1254	1.1444	1.0904	1.1174	1.1944	1.1125	1.1265	1.1365	1.1485	1.1495	1.1445	1.1225	1.1365	1.1085	1.0845
	1.0338	1.0308	1.0088	0.9858	0.9728	1.0108	0.9658	0.9118	1.0128	0.9448	1.2276	1.2076	1.2306	1.1986	1.2266	1.1906	1.1906	1.1696	1.1676	1.2116	1.1576	1.2016	1.2006	1.1476	1.1096	1.1526	1.1686	1.1206	1.1486	1.2056	1.1306	1.1576	1.1586	1.1696	1.1726	1.1696	1.1506	1.1566	1.1316	1.1206
	1.0159	1.0149	0.9909	0.9629	0.9549	1.0049	0.9669	0.8999	1.0249	0.9429	1.2409	1.2219	1.2449	1.2089	1.2339	1.2029	1.2039	1.1889	1.1809	1.2239	1.1728	1.2168	1.2148	1.1618	1.1308	1.1748	1.1858	1.1468	1.1738	1.2198	1.1436	1.1686	1.1736	1.1786	1.1886	1.1846	1.1696	1.1706	1.1426	1.1356
	1.0199	1.0179	0.9819	0.9479	0.9499	0.9879	0.9329	0.8779	0.9669	0.9139	1.247	1.234	1.254	1.22	1.245	1.209	1.211	1.183	1.193	1.231	1.1549	1.2199	1.2169	1.1579	1.1339	1.1809	1.1959	1.1479	1.1669	1.2189	1.1147	1.1447	1.1557	1.1707	1.1897	1.1787	1.1697	1.1617	1.1317	1.1007
	1.0379	1.0299	1.0009	0.9859	0.9709	1.0479	1.0009	0.9429	1.0079	0.9339	1.2587	1.2487	1.2677	1.2367	1.2577	1.2267	1.2337	1.2117	1.2097	1.2457	1.2125	1.2375	1.2425	1.1965	1.1855	1.2245	1.2095	1.1965	1.2185	1.2395	1.1704	1.1944	1.2094	1.2004	1.2154	1.2164	1.2054	1.1994	1.1664	1.1684
	1.0508	1.0308	1.0028	0.9778	0.9558	1.0458	0.9898	0.9718	1.0098	0.9388	1.2729	1.2689	1.2839	1.2479	1.2749	1.2369	1.2509	1.2129	1.2289	1.2569	1.1871	1.2461	1.2471	1.1931	1.1671	1.2101	1.2281	1.1631	1.1941	1.2351	1.146	1.178	1.18	1.202	1.211	1.199	1.195	1.182	1.158	1.124
	1.0538	1.0418	1.0158	0.9928	0.9788	1.0538	1.0128	1.0038	1.0418	0.9578	1.2749	1.2759	1.2909	1.2559	1.2809	1.2539	1.2629	1.2399	1.2369	1.2639	1.2212	1.2552	1.2682	1.2162	1.2202	1.2492	1.2472	1.2222	1.2412	1.2582	1.1913	1.2103	1.2233	1.2203	1.2353	1.2313	1.2263	1.2083	1.1893	1.1833
	1.0818	1.0738	1.0488	1.0328	1.0138	1.0648	1.0348	0.9648	1.0788	1.0138	1.28	1.284	1.298	1.259	1.286	1.26	1.272	1.247	1.252	1.268	1.2227	1.2627	1.2727	1.2267	1.2117	1.2467	1.2557	1.2177	1.2407	1.2567	1.1909	1.2129	1.2279	1.2319	1.2449	1.2309	1.2239	1.2159	1.1939	1.1729
	1.1047	1.0947	1.0747	1.0567	1.0417	1.0937	1.0537	0.9687	1.0987	1.0367	1.3069	1.2999	1.3119	1.2749	1.2989	1.2759	1.2869	1.2659	1.2629	1.2759	1.256	1.28	1.29	1.248	1.238	1.271	1.273	1.252	1.265	1.278	1.2095	1.2255	1.2515	1.2555	1.2585	1.2555	1.2505	1.2375	1.2165	1.2105
	1.1307	1.1177	1.0977	1.0787	1.0627	1.1077	1.0587	1.0267	1.1047	1.0487	1.298	1.298	1.313	1.285	1.293	1.279	1.289	1.268	1.27	1.27	1.2548	1.2778	1.2828	1.2538	1.2488	1.2808	1.2668	1.2578	1.2638	1.2718	1.2083	1.2243	1.2443	1.2453	1.2613	1.2573	1.2373	1.2363	1.2093	1.1903
	1.1428	1.1348	1.1178	1.1078	1.0888	1.1388	1.1008	0.9998	1.1308	1.0958	1.2861	1.2991	1.3081	1.2941	1.2921	1.2831	1.2941	1.2761	1.2761	1.2721	1.2467	1.2717	1.2777	1.2537	1.2547	1.2867	1.2817	1.2707	1.2687	1.2777	1.209	1.227	1.247	1.253	1.269	1.252	1.246	1.228	1.21	1.199
	1.1187	1.1047	1.0887	1.0537	1.0447	1.1097	1.0697	1.0437	1.0847	1.0367	1.304	1.321	1.32	1.306	1.31	1.29	1.295	1.282	1.278	1.295	1.2672	1.2842	1.2992	1.2672	1.2612	1.2952	1.2902	1.2852	1.2862	1.2842	1.2187	1.2497	1.2747	1.2657	1.2837	1.2727	1.2667	1.2497	1.2277	1.2207
	1.1576	1.1506	1.1316	1.1186	1.1056	1.1526	1.1126	1.0416	1.1516	1.1146	1.3033	1.3243	1.3373	1.3153	1.3173	1.3053	1.3113	1.2963	1.2913	1.3023	1.2734	1.2844	1.3034	1.2754	1.2884	1.3154	1.2974	1.2944	1.2954	1.2954	1.2209	1.2619	1.2779	1.2839	1.2849	1.2749	1.2679	1.2579	1.2239	1.2269
1 day, 0:00:00	1.1586	1.1446	1.1286	1.1106	1.1036	1.1436	1.1006	1.0556	1.1486	1.1116	1.29	1.316	1.332	1.296	1.306	1.299	1.312	1.291	1.286	1.298	1.2742	1.2762	1.3012	1.2692	1.2772	1.3082	1.2942	1.2882	1.2882	1.2852	1.2287	1.2527	1.2757	1.2757	1.2887	1.2717	1.2687	1.2617	1.2387	1.2397
	1.1747	1.1657	1.1527	1.1407	1.1297	1.1737	1.1387	1.1397	1.1797	1.1367	1.2904	1.3214	1.3434	1.3074	1.3154	1.3194	1.3314	1.3104	1.3144	1.2994	1.2676	1.2756	1.3026	1.2686	1.2966	1.3206	1.3006	1.2996	1.2966	1.2906	1.2413	1.2513	1.2803	1.2743	1.2833	1.2783	1.2683	1.2633	1.2483	1.2413
	1.1886	1.1786	1.1656	1.1476	1.1366	1.1826	1.1326	1.0376	1.1766	1.1436	1.288	1.321	1.341	1.304	1.311	1.321	1.331	1.323	1.318	1.295	1.2585	1.2705	1.2945	1.2685	1.2875	1.3145	1.2965	1.3025	1.2925	1.2845	1.241	1.246	1.273	1.26	1.285	1.272	1.266	1.259	1.249	1.229
	1.1835	1.1715	1.1585	1.1445	1.1375	1.1755	1.1385	1.0845	1.1765	1.1455	1.272	1.303	1.324	1.291	1.304	1.311	1.319	1.316	1.309	1.275	1.2463	1.2503	1.2773	1.2533	1.2963	1.3093	1.2873	1.2953	1.2743	1.2713	1.2285	1.2315	1.2635	1.2545	1.2695	1.2625	1.2555	1.2515	1.2405	1.2235
	1.1987	1.1877	1.1777	1.1637	1.1657	1.1957	1.1617	1.1157	1.2097	1.1717	1.2583	1.2913	1.3153	1.2813	1.2973	1.3183	1.3153	1.3183	1.3043	1.2693	1.2424	1.2444	1.2724	1.2474	1.2934	1.3024	1.2874	1.2934	1.2674	1.2624	1.2322	1.2302	1.2612	1.2602	1.2652	1.2602	1.2522	1.2482	1.2362	1.2242
	1.2037	1.1907	1.1797	1.1657	1.1617	1.1907	1.1517	1.0947	1.2027	1.1667	1.2823	1.3093	1.3293	1.2923	1.3013	1.3153	1.3153	1.3183	1.3053	1.2763	1.2485	1.2575	1.2825	1.2555	1.2835	1.3015	1.2885	1.3075	1.2765	1.2715	1.2327	1.2357	1.2547	1.2537	1.2697	1.2687	1.2557	1.2537	1.2387	1.2177
	1.2185	1.2025	1.1905	1.1885	1.1785	1.2115	1.1755	1.0735	1.2135	1.1825	1.2855	1.3165	1.3345	1.2965	1.2915	1.3095	1.3195	1.3215	1.3105	1.2885	1.2588	1.2688	1.2928	1.2658	1.2808	1.2998	1.2938	1.3188	1.2818	1.2818	1.235	1.24	1.267	1.259	1.272	1.272	1.263	1.26	1.242	1.224
	1.2355	1.2155	1.1995	1.2015	1.1865	1.2235	1.1915	1.0975	1.1985	1.1955	1.2812	1.3132	1.3292	1.2982	1.2812	1.3132	1.3142	1.3172	1.3112	1.2842	1.2547	1.2637	1.2877	1.2607	1.2747	1.2957	1.2887	1.3137	1.2747	1.2747	1.2241	1.2361	1.2541	1.2581	1.2711	1.2671	1.2621	1.2551	1.2381	1.2261
	1.2566	1.2296	1.2106	1.2086	1.2006	1.2286	1.1946	1.0786	1.1896	1.2086	1.2684	1.2994	1.3204	1.2914	1.2854	1.3054	1.3044	1.3154	1.3034	1.2684	1.2498	1.2568	1.2768	1.2548	1.2748	1.2948	1.2758	1.3058	1.2678	1.2618	1.218	1.231	1.254	1.245	1.267	1.26	1.254	1.245	1.232	1.218
	1.2445	1.2235	1.1915	1.1965	1.1845	1.2115	1.1765	1.1145	1.2105	1.2035	1.2463	1.2773	1.2993	1.2703	1.2773	1.2933	1.2893	1.2973	1.2823	1.2603	1.2469	1.2449	1.2709	1.2489	1.2829	1.2919	1.2799	1.2889	1.2599	1.2549	1.2187	1.2207	1.2457	1.2517	1.2587	1.2497	1.2497	1.2357	1.2257	1.2097
	1.2465	1.2365	1.2045	1.1975	1.1925	1.2255	1.1875	1.0985	1.1925	1.2125	1.2715	1.2955	1.3145	1.2855	1.2805	1.2985	1.3025	1.3045	1.2965	1.2785	1.2528	1.2578	1.2828	1.2548	1.2748	1.2938	1.2778	1.3018	1.2688	1.2608	1.2193	1.2353	1.2563	1.2543	1.2703	1.2583	1.2543	1.2433	1.2323	1.2153
	1.2595	1.2455	1.2195	1.2065	1.2125	1.2455	1.2015	1.1095	1.1565	1.2135	1.2462	1.2722	1.2972	1.2782	1.2642	1.2892	1.2892	1.2882	1.2832	1.2512	1.2293	1.2353	1.2603	1.2343	1.2563	1.2803	1.2633	1.2783	1.2443	1.2373	1.2075	1.2175	1.2335	1.2325	1.2535	1.2415	1.2365	1.2265	1.2115	1.1925
	1.2405	1.2335	1.2095	1.1805	1.2045	1.2325	1.1895	1.0815	1.1875	1.2045	1.2624	1.2844	1.3054	1.2854	1.2714	1.2834	1.2934	1.2844	1.2874	1.2694	1.2369	1.2409	1.2699	1.2459	1.2599	1.2819	1.2649	1.2869	1.2529	1.2479	1.2028	1.2188	1.2378	1.2418	1.2578	1.2488	1.2418	1.2318	1.2178	1.2018
	1.2355	1.2265	1.2005	1.1695	1.1925	1.2215	1.1775	1.0805	1.1735	1.1945	1.2532	1.2772	1.2982	1.2762	1.2702	1.2702	1.2852	1.2702	1.2762	1.2602	1.2288	1.2338	1.2688	1.2398	1.2578	1.2758	1.2628	1.2748	1.2428	1.2378	1.2007	1.2117	1.2307	1.2387	1.2477	1.2397	1.2347	1.2247	1.2117	1.1917
	1.2325	1.2165	1.2155	1.1725	1.2015	1.2425	1.2015	1.0745	1.1785	1.1935	1.2462	1.2692	1.2932	1.2712	1.2662	1.2612	1.2812	1.2612	1.2712	1.2562	1.2209	1.2259	1.2569	1.2309	1.2529	1.2689	1.2599	1.2669	1.2329	1.2329	1.1978	1.2048	1.2258	1.2328	1.2408	1.2338	1.2278	1.2168	1.2078	1.1838
	1.2336	1.2226	1.2326	1.1776	1.2246	1.2586	1.2236	1.0946	1.1916	1.1966	1.2516	1.2746	1.2966	1.2766	1.2696	1.2606	1.2816	1.2606	1.2756	1.2606	1.2219	1.2289	1.2609	1.2329	1.2489	1.2669	1.2599	1.2669	1.2349	1.2299	1.1982	1.2042	1.2212	1.2252	1.2432	1.2372	1.2292	1.2172	1.2022	1.1862
	1.2205	1.2065	1.2195	1.1695	1.2095	1.2505	1.2125	1.1085	1.1605	1.1865	1.2296	1.2496	1.2746	1.2596	1.2586	1.2526	1.2676	1.2526	1.2576	1.2436	1.208	1.215	1.243	1.218	1.25	1.26	1.252	1.251	1.22	1.224	1.1878	1.1878	1.2128	1.2258	1.2308	1.2268	1.2268	1.2078	1.1978	1.1778
	1.2245	1.2095	1.2195	1.1775	1.2275	1.2665	1.2375	1.0945	1.1485	1.1935	1.2268	1.2488	1.2748	1.2628	1.2548	1.2448	1.2678	1.2438	1.2538	1.2388	1.2052	1.2092	1.2392	1.2082	1.2432	1.2522	1.2422	1.2432	1.2122	1.2172	1.1917	1.1887	1.2057	1.2137	1.2257	1.2227	1.2167	1.2027	1.1927	1.1757
	1.2244	1.2104	1.2284	1.1804	1.2394	1.2704	1.2514	1.1114	1.1864	1.2024	1.2517	1.2687	1.2907	1.2837	1.2697	1.2507	1.2807	1.2527	1.2707	1.2597	1.2168	1.2218	1.2568	1.2278	1.2368	1.2618	1.2548	1.2638	1.2308	1.2318	1.1932	1.2002	1.2132	1.2272	1.2432	1.2362	1.2332	1.2202	1.2102	1.1952
	1.1995	1.1875	1.2485	1.1605	1.2285	1.2765	1.2435	1.0455	1.1955	1.1945	1.2369	1.2549	1.2799	1.2759	1.2609	1.2519	1.2739	1.2479	1.2609	1.2429	1.2072	1.2152	1.2442	1.2202	1.2482	1.2602	1.2512	1.2512	1.2212	1.2192	1.1866	1.1836	1.2096	1.2166	1.2296	1.2266	1.2246	1.2076	1.1996	1.1846
	1.2136	1.1946	1.2426	1.1706	1.2316	1.2756	1.2516	1.0106	1.1956	1.1996	1.2359	1.2539	1.2789	1.2789	1.2569	1.2399	1.2719	1.2419	1.2629	1.2479	1.2094	1.2164	1.2434	1.2194	1.2324	1.2554	1.2474	1.2534	1.2224	1.2224	1.1825	1.1905	1.2065	1.2285	1.2395	1.2365	1.2275	1.2155	1.2055	1.1925
	1.2095	1.1885	1.2235	1.1625	1.2215	1.2475	1.2305	1.0625	1.0925	1.1925	1.2316	1.2486	1.2716	1.2656	1.2516	1.2326	1.2626	1.2356	1.2536	1.2376	1.2001	1.2131	1.2381	1.2101	1.2351	1.2511	1.2451	1.2411	1.2141	1.2111	1.172	1.176	1.195	1.214	1.227	1.224	1.22	1.205	1.192	1.183
	1.2265	1.2005	1.2265	1.1655	1.2205	1.2465	1.2325	1.0495	1.1795	1.1945	1.2367	1.2547	1.2767	1.2717	1.2587	1.2337	1.2667	1.2327	1.2587	1.2427	1.2053	1.2163	1.2413	1.2193	1.2343	1.2493	1.2533	1.2403	1.2163	1.2153	1.1799	1.1789	1.1959	1.2159	1.2239	1.2239	1.2229	1.2079	1.1929	1.1809
	1.1965	1.1725	1.2075	1.1665	1.2275	1.2675	1.2425	1.0335	1.1735	1.1905	1.2369	1.2519	1.2749	1.2759	1.2549	1.2319	1.2639	1.2359	1.2559	1.2449	1.2076	1.2206	1.2456	1.2176	1.2356	1.2516	1.2556	1.2406	1.2186	1.2166	1.1822	1.1872	1.2082	1.2242	1.2292	1.2272	1.2222	1.2072	1.1952	1.1822
1 day, 12:00:00	1.2015	1.1765	1.2145	1.1665	1.2315	1.2595	1.2495	1.0285	1.0605	1.1875	1.2449	1.2639	1.2869	1.2879	1.2609	1.2439	1.2749	1.2409	1.2689	1.2509	1.2115	1.2255	1.2475	1.2215	1.2295	1.2535	1.2545	1.2495	1.2305	1.2275	1.1836	1.1916	1.2136	1.2216	1.2336	1.2396	1.2256	1.2156	1.2006	1.1936
	1.1846	1.1626	1.1936	1.1326	1.1956	1.2416	1.2216	1.0696	1.0646	1.1766	1.2241	1.2401	1.2651	1.2671	1.2461	1.2301	1.2571	1.2311	1.2471	1.2311	1.1976	1.2146	1.2336	1.2096	1.2336	1.2466	1.2456	1.2296	1.2176	1.2086	1.1772	1.1772	1.2002	1.2172	1.2252	1.2242	1.2152	1.2032	1.1922	1.1792
	1.1983	1.1623	1.2083	1.1393	1.2013	1.2423	1.2183	1.0133	1.1643	1.1793	1.2037	1.2247	1.2507	1.2587	1.2297	1.2107	1.2437	1.2117	1.2377	1.2137	1.1833	1.2003	1.2143	1.1963	1.2133	1.2333	1.2303	1.2133	1.1973	1.1973	1.1622	1.1642	1.1852	1.2042	1.2142	1.2102	1.2042	1.1912	1.1752	1.1682
	1.1975	1.1645	1.2185	1.1405	1.2015	1.2405	1.2235	1.0625	1.1875	1.1815	1.228	1.243	1.267	1.271	1.245	1.218	1.257	1.222	1.253	1.23	1.1963	1.2113	1.2293	1.2063	1.2163	1.2383	1.2393	1.2283	1.2103	1.2123	1.1682	1.1732	1.1892	1.2152	1.2202	1.2202	1.2142	1.1982	1.1862	1.1742
	1.1934	1.1714	1.2224	1.1374	1.2074	1.2474	1.2254	1.0414	1.1494	1.1724	1.1967	1.2087	1.2347	1.2447	1.2257	1.2117	1.2287	1.2077	1.2247	1.2047	1.1702	1.1852	1.2002	1.1792	1.2042	1.2242	1.2202	1.2012	1.1852	1.1932	1.1532	1.1572	1.1692	1.1902	1.1992	1.1982	1.1912	1.1772	1.1662	1.1552
	1.1995	1.1695	1.2365	1.1345	1.2135	1.2505	1.2275	1.0525	1.2055	1.1845	1.2141	1.2291	1.2541	1.2571	1.2351	1.2131	1.2441	1.2121	1.2361	1.2121	1.1875	1.1995	1.2205	1.1925	1.2185	1.2345	1.2295	1.2145	1.1955	1.2005	1.1635	1.1625	1.1835	1.2025	1.2075	1.2055	1.2005	1.1835	1.1715	1.1685
	1.1795	1.1635	1.2225	1.1305	1.2075	1.2465	1.2225	1.0685	1.1835	1.1825	1.2138	1.2288	1.2528	1.2568	1.2308	1.2118	1.2428	1.2118	1.2348	1.2148	1.1866	1.2046	1.2226	1.1966	1.2206	1.2376	1.2346	1.2116	1.1926	1.1986	1.1702	1.1602	1.1832	1.1992	1.2022	1.2022	1.1962	1.1782	1.1662	1.1722
	1.1733	1.1623	1.2123	1.1233	1.2063	1.2433	1.2223	1.0923	1.1583	1.1753	1.1918	1.2068	1.2328	1.2408	1.2178	1.2058	1.2288	1.2018	1.2218	1.2038	1.1693	1.1843	1.2013	1.1783	1.2113	1.2173	1.2203	1.1933	1.1783	1.1933	1.1624	1.1544	1.1784	1.1914	1.1974	1.1974	1.1904	1.1744	1.1634	1.1704
	1.1643	1.1473	1.1963	1.1093	1.1893	1.2263	1.2063	1.0863	1.1503	1.1613	1.1957	1.2117	1.2367	1.2437	1.2167	1.1897	1.2277	1.1917	1.2207	1.1997	1.1634	1.1864	1.2014	1.1744	1.1984	1.2184	1.2224	1.1884	1.1724	1.1864	1.1541	1.1431	1.1691	1.1881	1.1851	1.1891	1.1821	1.1681	1.1521	1.1591
	1.1694	1.1514	1.2024	1.1134	1.2084	1.2514	1.2284	1.0524	1.1744	1.1684	1.1848	1.1998	1.2258	1.2398	1.2088	1.1948	1.2188	1.1908	1.2148	1.1968	1.1598	1.1808	1.1908	1.1708	1.2028	1.2118	1.2178	1.1818	1.1698	1.1888	1.1576	1.1456	1.1616	1.1866	1.1876	1.1906	1.1816	1.1696	1.1586	1.1646
	1.1571	1.1241	1.1971	1.0951	1.2051	1.2381	1.2151	1.0311	1.1721	1.1621	1.2038	1.2158	1.2408	1.2498	1.2208	1.2048	1.2308	1.2008	1.2228	1.2088	1.1706	1.1906	1.2076	1.1826	1.2116	1.2256	1.2306	1.1946	1.1856	1.1956	1.1656	1.1486	1.1646	1.1916	1.1926	1.1956	1.1856	1.1726	1.1576	1.1646
	1.1362	1.1032	1.1852	1.0682	1.1972	1.2342	1.2082	0.9902	1.1702	1.1602	1.2048	1.2188	1.2448	1.2498	1.2218	1.2048	1.2328	1.2028	1.2248	1.2088	1.1787	1.1957	1.2137	1.1897	1.2117	1.2267	1.2367	1.1967	1.1937	1.1967	1.1724	1.1534	1.1754	1.2004	1.1934	1.1964	1.1894	1.1734	1.1604	1.1694
	1.1379	1.0989	1.1799	1.0679	1.1869	1.2269	1.1979	1.0169	1.1229	1.1429	1.1816	1.1976	1.2236	1.2346	1.2056	1.1886	1.2136	1.1836	1.2106	1.1916	1.1583	1.1743	1.1893	1.1643	1.1903	1.2043	1.2153	1.1733	1.1743	1.1893	1.1593	1.1463	1.1603	1.1893	1.1843	1.1913	1.1803	1.1623	1.1543	1.1583
	1.1323	1.0763	1.1723	1.0323	1.1913	1.2363	1.2053	1.0083	1.1583	1.1423	1.2	1.215	1.242	1.251	1.216	1.196	1.231	1.195	1.225	1.201	1.1655	1.1855	1.2025	1.1785	1.1985	1.2185	1.2245	1.1875	1.1895	1.1995	1.1561	1.1421	1.1601	1.1921	1.1881	1.1931	1.1811	1.1651	1.1541	1.1561
	1.1119	1.0789	1.1469	1.0249	1.1749	1.2219	1.1969	1.0059	1.1309	1.1329	1.1919	1.2059	1.2319	1.2469	1.2129	1.1999	1.2219	1.1909	1.2169	1.1949	1.1593	1.1773	1.1903	1.1703	1.1963	1.2143	1.2143	1.1793	1.1853	1.2013	1.1495	1.1425	1.1595	1.1785	1.1855	1.1875	1.1765	1.1605	1.1485	1.1555
	1.1034	1.0814	1.1674	1.0114	1.1894	1.2324	1.2104	0.9524	1.1594	1.1294	1.1984	1.2124	1.2384	1.2524	1.2144	1.1924	1.2254	1.1914	1.2244	1.2004	1.1638	1.1788	1.1998	1.1748	1.1928	1.2178	1.2198	1.1878	1.1928	1.2128	1.1469	1.1429	1.1579	1.1799	1.1899	1.1949	1.1809	1.1679	1.1519	1.1559
	1.1023	1.0863	1.1523	1.0083	1.1673	1.2233	1.1903	0.9993	1.1293	1.1243	1.1651	1.1731	1.2001	1.2201	1.1931	1.1901	1.1951	1.1811	1.1941	1.1841	1.1407	1.1567	1.1727	1.1487	1.1877	1.1987	1.2067	1.1617	1.1727	1.1977	1.1451	1.1251	1.1421	1.1651	1.1671	1.1761	1.1681	1.1541	1.1401	1.1511
	1.0843	1.0503	1.1383	0.9953	1.1583	1.2283	1.1883	0.9893	1.1523	1.1033	1.196	1.21	1.235	1.249	1.208	1.189	1.227	1.189	1.222	1.201	1.1639	1.1819	1.2019	1.1779	1.1909	1.2199	1.2239	1.1829	1.1919	1.2119	1.1465	1.1375	1.1575	1.1895	1.1855	1.1905	1.1815	1.1665	1.1515	1.1595
	1.0753	1.0473	1.1123	0.9893	1.1553	1.2223	1.1823	0.9913	1.1303	1.1123	1.1878	1.1988	1.2248	1.2448	1.2008	1.1848	1.2188	1.1828	1.2148	1.1958	1.1567	1.1757	1.1957	1.1737	1.1817	1.2117	1.2177	1.1797	1.1837	1.2087	1.1497	1.1357	1.1567	1.1767	1.1837	1.1897	1.1797	1.1647	1.1527	1.1547
	1.0633	1.0293	1.1193	0.9713	1.1573	1.2213	1.1973	1.0373	1.1493	1.1073	1.1931	1.2031	1.2311	1.2501	1.2041	1.1881	1.2251	1.1881	1.2211	1.1981	1.1569	1.1749	1.1959	1.1739	1.1869	1.2179	1.2209	1.1799	1.1849	1.2099	1.1447	1.1327	1.1537	1.1727	1.1837	1.1857	1.1757	1.1637	1.1477	1.1587
	1.0493	1.0123	1.1173	0.9193	1.1623	1.2203	1.1983	1.0183	1.1573	1.0863	1.183	1.197	1.225	1.241	1.193	1.178	1.218	1.181	1.214	1.195	1.1526	1.1706	1.1916	1.1696	1.1816	1.2086	1.2206	1.1756	1.1776	1.2076	1.1394	1.1294	1.1544	1.1734	1.1804	1.1854	1.1734	1.1614	1.1484	1.1584
	1.0433	1.0023	1.1333	0.8933	1.1683	1.2083	1.1923	1.0273	1.1553	1.1023	1.1741	1.1871	1.2151	1.2291	1.1851	1.1751	1.2071	1.1721	1.2011	1.1851	1.1411	1.1601	1.1821	1.1581	1.1851	1.2041	1.2161	1.1601	1.1641	1.1971	1.1363	1.1213	1.1413	1.1693	1.1663	1.1733	1.1663	1.1533	1.1393	1.1523
	1.0095	0.9825	1.0725	0.8905	1.1335	1.2095	1.1695	1.0355	1.1535	1.0675	1.1841	1.1971	1.2241	1.2411	1.1911	1.1791	1.2161	1.1761	1.2091	1.1901	1.1491	1.1671	1.1871	1.1691	1.1851	1.2071	1.2191	1.1641	1.1671	1.2051	1.1425	1.1285	1.1545	1.1755	1.1715	1.1745	1.1675	1.1535	1.1395	1.1555
	1.0071	0.9821	1.0741	0.8921	1.1231	1.2011	1.1631	1.0651	1.1411	1.0841	1.1751	1.1871	1.2131	1.2311	1.1841	1.1761	1.2061	1.1721	1.2041	1.1931	1.1398	1.1558	1.1808	1.1548	1.1798	1.1988	1.2128	1.1538	1.1628	1.2088	1.143	1.128	1.151	1.166	1.173	1.176	1.166	1.152	1.143	1.157
2 days, 0:00:00	1.0104	0.9874	1.0844	0.8904	1.1264	1.1974	1.1594	1.0804	1.1244	1.1024	1.1583	1.1613	1.1863	1.2083	1.1733	1.1793	1.1833	1.1663	1.1803	1.1823	1.1231	1.1411	1.1601	1.1331	1.1761	1.1821	1.1971	1.1361	1.1441	1.1981	1.1411	1.1181	1.1341	1.1481	1.1521	1.1581	1.1481	1.1361	1.1241	1.1451
	1.0011	0.9751	1.0571	0.8851	1.1121	1.1941	1.1471	1.0851	1.1561	1.0861	1.1713	1.1793	1.2063	1.2293	1.1733	1.1613	1.1983	1.1613	1.1933	1.1813	1.142	1.159	1.177	1.161	1.173	1.198	1.206	1.15	1.153	1.204	1.1387	1.1247	1.1517	1.1687	1.1667	1.1687	1.1597	1.1467	1.1357	1.1607
	0.9941	0.9781	1.0351	0.8851	1.1041	1.1781	1.1421	1.0311	1.1441	1.0541	1.1834	1.1914	1.2184	1.2374	1.1814	1.1774	1.2104	1.1744	1.2054	1.1904	1.1533	1.1663	1.1903	1.1693	1.1803	1.2103	1.2123	1.1653	1.1763	1.2173	1.1446	1.1366	1.1536	1.1776	1.1846	1.1866	1.1746	1.1586	1.1496	1.1636
	0.9832	0.9752	1.0372	0.8852	1.0972	1.1672	1.1222	0.9812	1.1412	1.0972	1.1732	1.1832	1.2092	1.2242	1.1762	1.1772	1.1992	1.1672	1.1912	1.1762	1.1461	1.1611	1.1851	1.1621	1.1861	1.2021	1.2101	1.1501	1.1671	1.2071	1.1415	1.1245	1.1435	1.1675	1.1665	1.1705	1.1585	1.1465	1.1335	1.1515
	0.9802	0.9752	1.0182	0.8832	1.0652	1.1612	1.1052	1.0552	1.1462	1.0812	1.1726	1.1876	1.2126	1.2226	1.1736	1.1666	1.2006	1.1616	1.1946	1.1756	1.1453	1.1633	1.1863	1.1653	1.1793	1.1973	1.2133	1.1493	1.1663	1.2063	1.1394	1.1244	1.1484	1.1614	1.1634	1.1664	1.1574	1.1454	1.1314	1.1564
	0.9748	0.9728	1.0168	0.8808	1.0598	1.1238	1.0908	1.0288	1.1418	1.1068	1.1724	1.1864	1.2124	1.2274	1.1744	1.1744	1.2024	1.1694	1.1984	1.1814	1.1447	1.1627	1.1827	1.1657	1.1827	1.1967	1.2137	1.1537	1.1687	1.2117	1.141	1.129	1.147	1.171	1.171	1.172	1.16	1.144	1.135	1.15
	0.9821	0.9741	1.0161	0.8801	1.0501	1.1181	1.0791	1.0841	1.1321	1.0741	1.1535	1.1685	1.1925	1.2045	1.1615	1.1565	1.1815	1.1495	1.1805	1.1675	1.1263	1.1473	1.1653	1.1433	1.1733	1.1793	1.2003	1.1313	1.1473	1.1993	1.1377	1.1127	1.1317	1.1557	1.1517	1.1547	1.1447	1.1337	1.1217	1.1547
	0.9961	0.9831	1.0331	0.8811	1.0421	1.0851	1.0641	0.9971	1.1091	1.0841	1.1593	1.1723	1.1953	1.2103	1.1643	1.1623	1.1913	1.1563	1.1903	1.1793	1.1312	1.1462	1.1692	1.1472	1.1692	1.1842	1.2022	1.1362	1.1532	1.2042	1.1391	1.1131	1.1341	1.1501	1.1511	1.1551	1.1421	1.1331	1.1241	1.1451
	1.006	0.996	1.034	0.879	1.021	1.076	1.053	1.033	1.124	1.088	1.1564	1.1664	1.1914	1.2114	1.1564	1.1514	1.1864	1.1524	1.1874	1.1684	1.1293	1.1523	1.1693	1.1503	1.1643	1.1843	1.1993	1.1393	1.1543	1.2053	1.134	1.115	1.143	1.163	1.16	1.16	1.149	1.138	1.128	1.155
	1.0103	1.0003	1.0343	0.8773	1.0103	1.0903	1.0503	1.1243	1.1323	1.1043	1.1555	1.1665	1.1925	1.2075	1.1575	1.1565	1.1825	1.1485	1.1805	1.1635	1.1232	1.1432	1.1642	1.1432	1.1702	1.1852	1.1952	1.1262	1.1502	1.2012	1.1318	1.1078	1.1288	1.1508	1.1468	1.1488	1.1408	1.1298	1.1178	1.1498
	1.0115	0.9885	1.0195	0.8755	0.9875	1.0335	1.0265	1.1055	1.1485	1.1095	1.1695	1.1775	1.2025	1.2205	1.1655	1.1715	1.1945	1.1635	1.1885	1.1755	1.1413	1.1623	1.1823	1.1633	1.1803	1.1993	1.2133	1.1473	1.1733	1.2193	1.1507	1.1297	1.1437	1.1607	1.1677	1.1727	1.1637	1.1497	1.1387	1.1627
	1.0402	1.0102	1.0392	0.8842	1.0062	1.0422	1.0412	1.0332	1.0922	1.0932	1.1605	1.1695	1.1935	1.2105	1.1595	1.1635	1.1855	1.1525	1.1845	1.1665	1.1271	1.1491	1.1691	1.1501	1.1721	1.1901	1.2061	1.1371	1.1611	1.2081	1.136	1.111	1.128	1.145	1.147	1.154	1.143	1.133	1.118	1.144
	1.0461	1.0111	1.0371	0.8741	0.9851	1.0151	1.0191	0.9881	1.1321	1.1151	1.1584	1.1684	1.1934	1.2114	1.1564	1.1624	1.1874	1.1534	1.1854	1.1674	1.1271	1.1511	1.1721	1.1521	1.1681	1.1941	1.2051	1.1411	1.1641	1.2101	1.1384	1.1144	1.1314	1.1504	1.1544	1.1584	1.1494	1.1374	1.1254	1.1574
	1.0581	1.0291	1.0481	0.8941	1.0041	1.0271	1.0271	0.9911	1.0781	1.0971	1.1524	1.1604	1.1844	1.2044	1.1504	1.1504	1.1764	1.1434	1.1784	1.1604	1.1189	1.1389	1.1609	1.1409	1.1629	1.1829	1.1939	1.1249	1.1489	1.2029	1.1347	1.1067	1.1277	1.1427	1.1407	1.1487	1.1357	1.1257	1.1127	1.1417
	1.0722	1.0422	1.0632	0.8992	1.0092	1.0262	1.0442	0.9462	1.1032	1.1152	1.1593	1.1673	1.1903	1.2083	1.1543	1.1573	1.1813	1.1483	1.1823	1.1683	1.129	1.144	1.17	1.146	1.171	1.189	1.199	1.135	1.155	1.208	1.1437	1.1157	1.1337	1.1527	1.1557	1.1607	1.1527	1.1347	1.1277	1.1567
	1.075	1.047	1.063	0.914	1.02	1.043	1.051	0.949	1.079	1.106	1.1545	1.1565	1.1795	1.2055	1.1495	1.1535	1.1755	1.1475	1.1805	1.1675	1.1228	1.1378	1.1588	1.1358	1.1598	1.1788	1.1958	1.1268	1.1478	1.2038	1.1367	1.1047	1.1237	1.1497	1.1467	1.1547	1.1447	1.1257	1.1227	1.1397
	1.086	1.064	1.082	0.917	1.026	1.056	1.068	0.917	1.103	1.118	1.1555	1.1625	1.1845	1.2035	1.1485	1.1535	1.1765	1.1415	1.1735	1.1585	1.1231	1.1391	1.1601	1.1361	1.1671	1.1811	1.1951	1.1191	1.1431	1.1991	1.1403	1.1063	1.1263	1.1473	1.1413	1.1463	1.1353	1.1213	1.1143	1.1583
	1.1001	1.0741	1.0911	0.9241	1.0331	1.0561	1.0701	0.9111	1.0881	1.1151	1.1606	1.1636	1.1856	1.2036	1.1486	1.1656	1.1766	1.1466	1.1746	1.1666	1.1283	1.1403	1.1643	1.1373	1.1693	1.1803	1.1993	1.1233	1.1503	1.2063	1.1443	1.1163	1.1313	1.1473	1.1483	1.1543	1.1433	1.1293	1.1203	1.1633
	1.1132	1.0822	1.1082	0.9332	1.0502	1.0702	1.0872	0.9012	1.0892	1.1252	1.1566	1.1596	1.1836	1.2036	1.1506	1.1666	1.1756	1.1496	1.1776	1.1666	1.1263	1.1373	1.1613	1.1373	1.1653	1.1813	1.1973	1.1273	1.1573	1.2083	1.1361	1.1131	1.1271	1.1461	1.1491	1.1521	1.1441	1.1271	1.1171	1.1591
	1.1181	1.0891	1.1141	0.9441	1.0561	1.0731	1.0921	0.9051	1.0681	1.1091	1.1534	1.1604	1.1834	1.2064	1.1454	1.1554	1.1744	1.1414	1.1754	1.1564	1.1262	1.1402	1.1612	1.1422	1.1612	1.1802	1.1992	1.1262	1.1562	1.2032	1.1242	1.1062	1.1242	1.1422	1.1442	1.1452	1.1342	1.1182	1.1082	1.1382
	1.1141	1.0921	1.1171	0.9561	1.0631	1.0861	1.0981	0.9151	1.0531	1.1061	1.1414	1.1454	1.1674	1.1894	1.1324	1.1454	1.1574	1.1264	1.1584	1.1544	1.114	1.123	1.145	1.122	1.155	1.161	1.186	1.11	1.139	1.197	1.1211	1.1011	1.1161	1.1351	1.1371	1.1371	1.1241	1.1101	1.1011	1.1451
	1.124	1.104	1.127	0.967	1.08	1.099	1.114	0.904	1.088	1.121	1.1156	1.1206	1.1446	1.1716	1.1176	1.1366	1.1396	1.1156	1.1446	1.1446	1.0971	1.1081	1.1301	1.1061	1.1471	1.1491	1.1741	1.1011	1.1281	1.1931	1.1262	1.0942	1.1072	1.1262	1.1242	1.1292	1.1182	1.1072	1.0992	1.1582
	1.1312	1.1162	1.1342	0.9772	1.0902	1.1112	1.1182	0.9032	1.0722	1.1192	1.1487	1.1557	1.1797	1.2037	1.1367	1.1467	1.1737	1.1347	1.1687	1.1617	1.1173	1.1353	1.1583	1.1363	1.1603	1.1783	1.1953	1.1193	1.1473	1.2043	1.1289	1.1019	1.1189	1.1379	1.1379	1.1399	1.1289	1.1149	1.1069	1.1539
	1.1343	1.1153	1.1423	0.9823	1.0963	1.1173	1.1273	0.8993	1.0863	1.1163	1.1487	1.1577	1.1817	1.2037	1.1347	1.1567	1.1787	1.1427	1.1727	1.1657	1.1194	1.1414	1.1624	1.1434	1.1664	1.1814	1.1984	1.1314	1.1634	1.2124	1.1375	1.1075	1.1265	1.1475	1.1525	1.1525	1.1425	1.1285	1.1235	1.1695
2 days, 12:00:00	1.132	1.117	1.142	0.995	1.102	1.122	1.13	0.905	1.058	1.105	1.1455	1.1535	1.1765	1.2005	1.1325	1.1475	1.1695	1.1345	1.1655	1.1555	1.1153	1.1333	1.1503	1.1383	1.1553	1.1763	1.1883	1.1183	1.1543	1.2023	1.1304	1.1014	1.1224	1.1384	1.1404	1.1404	1.1304	1.1184	1.1084	1.1514
	1.1107	1.0977	1.1267	0.9847	1.0867	1.1307	1.1317	0.8977	1.0527	1.0907	1.1504	1.1564	1.1794	1.2054	1.1344	1.1544	1.1724	1.1404	1.1694	1.1554	1.1204	1.1374	1.1564	1.1454	1.1654	1.1794	1.1944	1.1284	1.1584	1.2064	1.1346	1.1036	1.1206	1.1386	1.1406	1.1416	1.1316	1.1206	1.1076	1.1356
	1.1381	1.1241	1.1491	0.9981	1.1061	1.1381	1.1411	0.8991	1.0831	1.1141	1.1476	1.1496	1.1726	1.1976	1.1266	1.1586	1.1656	1.1406	1.1636	1.1626	1.1265	1.1395	1.1585	1.1425	1.1695	1.1785	1.1965	1.1245	1.1565	1.2165	1.156	1.114	1.13	1.149	1.149	1.153	1.14	1.132	1.117	1.176
	1.1373	1.1263	1.1543	1.0013	1.1123	1.1433	1.1403	0.9003	1.0643	1.1123	1.1437	1.1507	1.1717	1.1977	1.1287	1.1527	1.1707	1.1397	1.1687	1.1617	1.1182	1.1312	1.1512	1.1372	1.1582	1.1682	1.1962	1.1192	1.1522	1.2062	1.1404	1.0974	1.1184	1.1374	1.1394	1.1424	1.1314	1.1204	1.1104	1.1494
	1.1318	1.1238	1.1468	1.0118	1.1058	1.1398	1.1338	0.8988	1.0558	1.0898	1.1507	1.1517	1.1747	1.1987	1.1307	1.1537	1.1667	1.1367	1.1637	1.1547	1.1165	1.1355	1.1485	1.1355	1.1635	1.1675	1.1905	1.1135	1.1495	1.2015	1.1294	1.0954	1.1144	1.1324	1.1334	1.1334	1.1214	1.1124	1.0954	1.1414
	1.1278	1.1088	1.1408	1.0018	1.0968	1.1508	1.1388	0.8988	1.0558	1.0998	1.1396	1.1406	1.1626	1.1866	1.1216	1.1406	1.1586	1.1276	1.1576	1.1466	1.1105	1.1315	1.1455	1.1305	1.1535	1.1675	1.1915	1.1075	1.1485	1.1995	1.125	1.092	1.113	1.129	1.128	1.132	1.122	1.11	1.097	1.132
	1.144	1.134	1.158	1.017	1.122	1.162	1.153	0.894	1.082	1.122	1.1396	1.1416	1.1636	1.1836	1.1196	1.1486	1.1566	1.1286	1.1536	1.1526	1.1146	1.1256	1.1476	1.1306	1.1586	1.1636	1.1896	1.1096	1.1486	1.2016	1.1285	1.0955	1.1145	1.1315	1.1345	1.1385	1.1275	1.1145	1.1045	1.1515
2 days, 15:30:00	1.1388	1.1268	1.1488	1.0148	1.1088	1.1548	1.1468	0.9038	1.0608	1.1108	1.1446	1.1416	1.1626	1.1866	1.1226	1.1466	1.1566	1.1306	1.1536	1.1486	1.1146	1.1276	1.1466	1.1286	1.1606	1.1656	1.1866	1.1076	1.1466	1.1976	1.132	1.096	1.114	1.13	1.128	1.132	1.121	1.109	1.101	1.141

## Sheet: Fig. 2E-G
0% mucin	0,05% mucin	0,1% mucin	0,2% mucin
(Fig. 2E) MOI=0.1
30000000000	20000000000	4000000000	6000000000
10000000000	10000000000	7000000000	2500000000
30000000000	10000000000	10000000000	2300000000
3000000000	20000000000	10000000000	4000000000
3000000000	20000000000	5000000000	6000000000
(Fig. 2F) MOI=0.01
1000000000	140000000	20000000	50000000
10000000	300000000	200000000	100000000
200000000	80000000	80000000	50000000
500000000	100000000	100000000	50000000
100000000	100000000	150000000	100000000
(Fig. 2G) MOI=0.001
10000000	10000000	2000000	200000000
10000000	30000000	7000000	60000000
50000000	10000000	4000000	60000000
80000000	10000000	4000000	60000000
20000000000	30000000	1500000	70000000

## Sheet: Fig. 3A
Temperature	Phage + Bacteria (0%)										Phage + Bacteria (0.2%)										Phage Pretreatment (0.2%)										Bacterial Pretreatment (0.2%)
25C	2600000000	6000000000	2000000000	8000000000	4000000000	32000000000	36000000000	8000000000	4000000000	2000000000	20000000000	14000000000	6000000000	80000000000	30000000000	20000000000	20000000000	20000000000	12000000000	8000000000	8000000000	4000000000	100000000000	40000000000	22000000000	20000000000	80000000000	40000000000	44000000000	20000000000	12000000000	2000000000000	80000000000	2000000000000	2000000000000	2000000000000	2000000000000	240000000000	2000000000000	2000000000000
37C	40000000	180000000	260000000	280000000	660000000	300000000	200000000	100000000	106000000	16000000	18000000	260000000	12000000	40000000	12000000	40000000	28000000	100000000	8000000	12000000	12000000	60000000	6000000	16000000	28000000	32000000	6000000	6000000	4000000	36000000	120000000	40000000	34000000	52000000	20000000	20000000	26000000	62000000	34000000	60000000

## Sheet: Fig. 3B
Temperature	Phage + Bacteria (0%)										Phage + Bacteria (0.2%)										Phage Pretreatment (0.2%)										Bacterial Pretreatment (0.2%)										Bacterial Control (0%)
25C	20000000	20000000	20000000	8000000	20000000	14000000	18000000	120000000	40000000	20000000	80000000	200000000	6200000	40000000	20000000	60000000	40000000	18000000	24000000	10000000	40000000	12000000	200000000	20000000	20000000	40000000	40000000	200000000	200000000	200000000	20000000	1000000000000	2000000000000	4000000000	200000000000	2000000000000	220000000000	20000000	1000000000	2000000000000	4000000000	10000000000	22000000000	8000000000	26000000000	20000000000	20000000000	20000000000	32000000000
37C	2000000000	200000000	2000000000	2000000000	2000000000	1400000000	800000000	200000000	1600000000	800000000	400000000	600000000	180000000	400000000	200000000	440000000	300000000	400000000	160000000	520000000	400000000	200000000	260000000	200000000	600000000	1400000000	400000000	200000000	280000000	600000000	200000000	200000000	2000000000	400000000	160000000	400000000	200000000	2000000000	400000000	600000000	20000000000	20000000000	18000000000	2000000000	2000000000	2000000000	2000000000	600000000	1800000000
[truncated: 11 more columns]

## Sheet: Fig. 3C
Time (h)	Phage + Bacteria (0%)										Bacterial Control (0%)										Phage + Bacteria (0.2%)										Phage Pretreatment (0.2%)										Bacteria Pretreatment (0.2%)
00:00:00	-0.0081	0.0089	0.0099	0.0059	-0.0001	-0.0051	-0.0061	-0.0061	-0.0001	0.0009	-0.0061	0.0099	0.0109	0.0089	0.0049	-0.0031	-0.0051	-0.0061	-0.0051	-0.0041	-0.0153	-0.0123	-0.0123	-0.0113	-0.0213	-0.0303	-0.0303	-0.0233	-0.0183	-0.0233	-0.0293	-0.0203	-0.0093	-0.0143	-0.0183	-0.0273	-0.0323	-0.0353	-0.0313	-0.0253	-0.0153	-0.0023	-0.0033	-0.0033	-0.0053	-0.0183	-0.0213	-0.0193	-0.0183
	-0.0014	-0.0004	-0.0004	-0.0004	-0.0004	0.0006	0.0006	0.0006	0.0006	0.0006	0.0006	-0.0004	-0.0004	-0.0004	-0.0004	0.0016	0.0006	0.0006	0.0006	0.0006	-0.0284	-0.0284	-0.0284	-0.0264	-0.0274	-0.0284	-0.0274	-0.0284	-0.0284	-0.0284	-0.0304	-0.0294	-0.0264	-0.0264	-0.0294	-0.0284	-0.0264	-0.0324	-0.0274	-0.0264	-0.0194	-0.0134	-0.0114	-0.0114	-0.0114	-0.0104	-0.0134	-0.0104	-0.0114
	-0.0013	-0.0003	-0.0003	-0.0003	-0.0003	0.0007	-0.0003	0.0007	0.0007	0.0007	-0.0003	-0.0013	-0.0003	-0.0003	-0.0003	0.0007	0.0007	-0.0003	-0.0003	-0.0003	-0.0304	-0.0304	-0.0304	-0.0294	-0.0304	-0.0304	-0.0304	-0.0314	-0.0304	-0.0314	-0.0364	-0.0344	-0.0294	-0.0304	-0.0344	-0.0314	-0.0304	-0.0364	-0.0324	-0.0314	-0.0144	-0.0084	-0.0064	-0.0064	-0.0074	-0.0054	-0.0084	-0.0064	-0.0084
	-0.0004	-0.0004	-0.0004	-0.0004	-0.0004	0.0006	-0.0004	0.0006	0.0006	0.0006	0.0006	-0.0004	-0.0004	-0.0004	-0.0004	0.0006	0.0006	0.0006	-0.0004	0.0006	-0.0272	-0.0272	-0.0272	-0.0262	-0.0262	-0.0282	-0.0262	-0.0282	-0.0292	-0.0282	-0.0332	-0.0332	-0.0302	-0.0302	-0.0332	-0.0322	-0.0312	-0.0352	-0.0312	-0.0302	-0.0042	0.0028	0.0078	0.0068	0.0048	0.0078	0.0018	0.0058	0.0038
	-0.0001	-0.0001	-0.0001	-0.0001	-0.0001	-0.0001	-0.0001	0.0009	-0.0001	-0.0001	0.0009	-0.0001	-0.0001	-0.0001	-0.0001	0.0009	0.0009	0.0009	-0.0001	0.0009	-0.0216	-0.0216	-0.0206	-0.0196	-0.0206	-0.0216	-0.0206	-0.0216	-0.0226	-0.0216	-0.0266	-0.0276	-0.0246	-0.0246	-0.0266	-0.0266	-0.0256	-0.0286	-0.0246	-0.0236	0.0134	0.0234	0.0304	0.0264	0.0244	0.0284	0.0214	0.0264	0.0234
	0	0	0	0	0	0	0	0	0	0	0.002	0.001	0.001	0.001	0.001	0.002	0.002	0.002	0.001	0.002	-0.0169	-0.0169	-0.0169	-0.0159	-0.0169	-0.0179	-0.0159	-0.0179	-0.0189	-0.0179	-0.0209	-0.0229	-0.0199	-0.0199	-0.0219	-0.0219	-0.0199	-0.0239	-0.0199	-0.0189	0.0331	0.0431	0.0561	0.0481	0.0471	0.0501	0.0421	0.0481	0.0451
03:00:00	0	0	0	0	0	0	0	0	0	0	0.004	0.003	0.003	0.004	0.003	0.005	0.004	0.004	0.003	0.004	-0.01	-0.01	-0.011	-0.009	-0.01	-0.011	-0.01	-0.011	-0.011	-0.01	-0.013	-0.015	-0.012	-0.013	-0.014	-0.015	-0.013	-0.016	-0.013	-0.011	0.054	0.066	0.093	0.072	0.073	0.072	0.067	0.07	0.075
	0.0005	0.0005	0.0005	0.0005	-0.0005	-0.0005	-0.0005	0.0005	-0.0005	-0.0005	0.0075	0.0075	0.0075	0.0075	0.0075	0.0085	0.0075	0.0075	0.0065	0.0075	-0.0019	-0.0019	-0.0029	-0.0009	-0.0019	-0.0029	-0.0009	-0.0029	-0.0029	-0.0009	-0.0029	-0.0059	-0.0039	-0.0039	-0.0059	-0.0059	-0.0049	-0.0079	-0.0049	-0.0029	0.0781	0.0961	0.1281	0.0971	0.0981	0.1071	0.0921	0.1041	0.1011
	0.0012	0.0012	0.0002	0.0002	-0.0008	0.0002	-0.0008	0.0002	-0.0008	-0.0008	0.0152	0.0152	0.0142	0.0142	0.0132	0.0142	0.0142	0.0142	0.0132	0.0142	0.0099	0.0079	0.0079	0.0089	0.0079	0.0069	0.0089	0.0079	0.0069	0.0079	0.0139	0.0059	0.0089	0.0099	0.0089	0.0049	0.0069	0.0029	0.0089	0.0089	0.1309	0.1249	0.1609	0.1209	0.1209	0.1299	0.1179	0.1449	0.1239
	0.0014	0.0014	0.0004	0.0014	-0.0006	-0.0006	-0.0006	-0.0006	-0.0006	-0.0016	0.0274	0.0264	0.0264	0.0274	0.0264	0.0264	0.0274	0.0264	0.0254	0.0264	0.0219	0.0189	0.0179	0.0189	0.0179	0.0179	0.0199	0.0179	0.0179	0.0199	0.0259	0.0199	0.0219	0.0219	0.0209	0.0189	0.0189	0.0179	0.0229	0.0219	0.1609	0.1529	0.1819	0.1459	0.1569	0.1599	0.1469	0.1829	0.1499
	0.0013	0.0013	0.0013	0.0013	-0.0007	-0.0007	-0.0007	0.0003	-0.0017	-0.0017	0.0453	0.0453	0.0443	0.0443	0.0433	0.0443	0.0443	0.0433	0.0423	0.0433	0.0347	0.0407	0.0307	0.0307	0.0307	0.0297	0.0317	0.0317	0.0297	0.0317	0.0437	0.0347	0.0377	0.0357	0.0337	0.0337	0.0347	0.0307	0.0357	0.0357	0.1547	0.1767	0.2017	0.1767	0.1997	0.1747	0.1627	0.1947	0.1807
	0.0014	0.0024	0.0014	0.0014	-0.0006	0.0004	-0.0016	-0.0006	-0.0016	-0.0026	0.0704	0.0694	0.0684	0.0684	0.0664	0.0674	0.0674	0.0664	0.0654	0.0664	0.0493	0.0483	0.0443	0.0443	0.0453	0.0453	0.0453	0.0453	0.0573	0.0483	0.0673	0.0543	0.0573	0.0663	0.0573	0.0643	0.0513	0.0473	0.0583	0.0533	0.1503	0.1703	0.2113	0.1843	0.2423	0.1983	0.1793	0.1833	0.1973
06:00:00	0.0025	0.0045	0.0015	0.0025	-0.0015	0.0005	-0.0025	0.0005	-0.0035	-0.0045	0.1045	0.1015	0.0995	0.1005	0.0965	0.0975	0.0975	0.0965	0.0965	0.0975	0.0739	0.0679	0.0639	0.0659	0.0649	0.0639	0.0649	0.0679	0.0649	0.0639	0.0889	0.0789	0.0799	0.0799	0.0749	0.0769	0.0769	0.0689	0.0739	0.0769	0.1539	0.1839	0.2639	0.1989	0.1979	0.2309	0.1909	0.2039	0.2159
	-0.0002	0.0038	0.0018	0.0048	-0.0002	0.0008	-0.0012	0.0008	-0.0052	-0.0052	0.1418	0.1388	0.1368	0.1378	0.1328	0.1348	0.1338	0.1338	0.1318	0.1328	0.0899	0.0829	0.0819	0.0759	0.0769	0.0779	0.0909	0.0839	0.0849	0.0869	0.1149	0.1029	0.1069	0.1019	0.0979	0.1039	0.0999	0.0899	0.0969	0.0959	0.1669	0.1889	0.2949	0.1999	0.2099	0.2229	0.1849	0.2069	0.2649
	-0.0064	0.0016	0.0016	0.0016	0.0026	0.0026	0.0006	0.0016	-0.0034	-0.0024	0.1856	0.1856	0.1806	0.1836	0.1776	0.1766	0.1756	0.1746	0.1736	0.1716	0.1031	0.0931	0.0921	0.1081	0.1171	0.1231	0.0961	0.1021	0.0931	0.0951	0.1321	0.1131	0.1201	0.1131	0.1071	0.1171	0.1121	0.1061	0.1091	0.1151	0.1581	0.1901	0.3071	0.1991	0.2091	0.2041	0.1841	0.2121	0.2781
	0.0077	-0.0023	0.0017	0.0007	0.0027	0.0027	-0.0023	-0.0013	-0.0053	-0.0043	0.2367	0.2337	0.2317	0.2327	0.2277	0.2267	0.2237	0.2237	0.2207	0.2217	0.1112	0.1032	0.1002	0.1612	0.0922	0.0992	0.0952	0.1202	0.1192	0.1102	0.1502	0.1512	0.1242	0.1112	0.1082	0.1272	0.1282	0.1032	0.1102	0.1142	0.1552	0.1922	0.3052	0.1932	0.2062	0.2232	0.1792	0.2102	0.2822
	0.0076	0.0046	0.0086	-0.0114	-0.0024	-0.0084	-0.0074	0.0036	0.0096	-0.0044	0.3026	0.2946	0.2946	0.2946	0.2886	0.2836	0.2796	0.2806	0.2746	0.2786	0.0986	0.1336	0.0816	0.1476	0.0756	0.0826	0.0876	0.1626	0.0846	0.1746	0.1206	0.1266	0.1936	0.1026	0.1036	0.1376	0.1186	0.0906	0.0976	0.0986	0.1346	0.1756	0.2966	0.1756	0.1916	0.1946	0.1586	0.1986	0.2826
	-0.0159	-0.0099	-0.0029	-0.0069	-0.0009	-0.0019	0.0121	-0.0009	0.0161	0.0111	0.3771	0.3631	0.3661	0.3611	0.3511	0.3461	0.3421	0.3411	0.3351	0.3421	0.1011	0.1131	0.1401	0.1391	0.0581	0.0631	0.0641	0.0871	0.0601	0.1901	0.0841	0.1181	0.1261	0.0991	0.0761	0.1401	0.0891	0.0691	0.0731	0.0821	0.0971	0.1501	0.2911	0.1391	0.1791	0.1991	0.1191	0.1821	0.2621
09:00:00	0.0062	0.0062	0.0042	0.0072	-0.0038	-0.0128	-0.0098	-0.0018	-0.0008	0.0052	0.4332	0.4172	0.4222	0.4182	0.4062	0.4002	0.3922	0.3952	0.3892	0.4002	0.078	0.057	0.097	0.115	0.032	0.039	0.07	0.072	0.032	0.158	0.047	0.094	0.05	0.065	0.037	0.116	0.088	0.046	0.06	0.053	0.071	0.119	0.26	0.101	0.131	0.171	0.081	0.159	0.216
	-0.005	-0.019	-0.019	0.02	0.013	-0.015	0.007	0.013	0.025	-0.02	0.506	0.481	0.491	0.489	0.479	0.467	0.458	0.469	0.461	0.47	0.0105	0.0475	0.0365	0.0555	-0.0015	0.0045	0.0015	0.0575	0.0035	0.0955	0.0165	0.0125	0.0195	0.0245	0.0055	0.0465	0.0185	0.0195	0.0115	0.0075	0.0155	0.0865	0.2545	0.0645	0.1125	0.1285	0.0475	0.1105	0.1955
	0.0054	-0.0116	-0.0036	0.0034	-0.0106	0.0044	-0.0116	0.0164	-0.0006	0.0084	0.5604	0.5354	0.5494	0.5524	0.5314	0.5054	0.5084	0.5244	0.5204	0.5284	0.0144	0.0084	0.0284	0.0254	-0.0156	-0.0086	-0.0116	0.0484	-0.0106	0.0474	0.0354	-0.0116	0.0464	0.0004	-0.0096	0.0134	-0.0026	-0.0056	-0.0136	-0.0096	0.0224	0.0544	0.2224	0.0394	0.0764	0.1314	0.0234	0.0794	0.1764
	-0.0137	-0.0067	-0.0037	0.0023	0.0023	-0.0037	0.0043	0.0123	0.0223	-0.0157	0.6143	0.5863	0.6073	0.6023	0.5823	0.5563	0.5573	0.5723	0.5683	0.5783	-0.013	-0.017	0.041	0.026	-0.019	-0.019	-0.002	0.058	-0.02	0.026	0.055	-0.019	0.003	-0.017	-0.021	-0.007	-0.012	-0.019	-0.013	-0.018	-0.001	0.036	0.209	0.018	0.056	0.106	0.008	0.068	0.184
	-0.0075	-0.0045	0.0005	0.0055	-0.0035	-0.0085	0.0045	0.0075	0.0025	0.0035	0.6445	0.6155	0.6425	0.6395	0.6195	0.5835	0.5905	0.6085	0.6035	0.6155	-0.0192	-0.0212	0.0038	0.0068	-0.0222	-0.0222	-0.0212	-0.0212	-0.0102	0.0198	-0.0232	-0.0222	-0.0022	-0.0202	0.0048	-0.0152	-0.0172	-0.0252	-0.0102	0.0098	-0.0082	0.0508	0.1968	0.0058	0.0278	0.0548	-0.0032	0.0338	0.1838
	-0.0073	-0.0043	-0.0043	-0.0043	0.0027	-0.0043	0.0007	0.0097	0.0007	0.0107	0.6907	0.6547	0.6757	0.6807	0.6587	0.6147	0.6287	0.6507	0.6407	0.6577	-0.0211	-0.0221	-0.0081	0.0049	-0.0231	-0.0241	-0.0221	-0.0231	-0.0241	0.0169	-0.0271	-0.0231	-0.0151	-0.0231	-0.0181	-0.0191	-0.0211	-0.0251	-0.0231	-0.0151	0.0629	0.0409	0.1819	0.0049	0.0319	0.0769	-0.0021	0.0369	0.1739
12:00:00	0.0047	-0.0023	-0.0033	-0.0013	-0.0023	0.0067	0.0037	-0.0033	0.0017	-0.0043	0.7237	0.6727	0.7037	0.6917	0.6637	0.6307	0.6457	0.6597	0.6447	0.6697	-0.0224	-0.0244	-0.0104	0.0026	-0.0244	-0.0244	-0.0244	-0.0244	-0.0244	0.0136	-0.0274	-0.0264	-0.0224	-0.0244	-0.0214	-0.0214	-0.0224	-0.0274	-0.0234	-0.0164	0.0466	0.0206	0.1876	-0.0034	0.0096	0.0456	-0.0164	0.0186	0.1446
	-0.0034	-0.0024	-0.0014	-0.0024	0.0006	-0.0014	0.0016	-0.0014	0.0026	0.0076	0.7546	0.6966	0.7216	0.7036	0.6756	0.6476	0.6556	0.6696	0.6526	0.6806	-0.023	-0.023	-0.011	0.002	-0.024	-0.025	-0.025	-0.025	-0.024	0.006	-0.022	-0.022	-0.02	-0.025	-0.026	-0.009	-0.02	-0.029	-0.025	-0.023	0.055	0.015	0.181	-0.004	0.006	0.038	-0.016	0.029	0.151
	-0.0027	-0.0017	0.0003	-0.0007	0.0003	-0.0017	0.0013	0.0083	-0.0017	-0.0017	0.7703	0.7183	0.7343	0.7193	0.7033	0.6753	0.6793	0.6963	0.6773	0.7163	-0.0224	-0.0234	-0.0104	0.0096	-0.0234	-0.0254	-0.0064	-0.0244	-0.0234	0.0016	-0.0264	-0.0244	-0.0134	-0.0244	-0.0144	-0.0234	-0.0214	-0.0264	-0.0174	-0.0024	-0.0214	0.0166	0.1686	0.0026	0.0096	0.0136	-0.0064	0.0276	0.1376
	-0.0029	-0.0019	0.0031	0.0061	-0.0009	-0.0019	-0.0019	0.0051	-0.0019	-0.0029	0.8061	0.7511	0.7611	0.7501	0.7281	0.7081	0.7061	0.7251	0.7061	0.7431	-0.0156	-0.0226	-0.0096	0.0014	-0.0236	-0.0256	-0.0166	-0.0246	-0.0246	-0.0066	-0.0156	-0.0096	-0.0166	-0.0256	-0.0206	-0.0236	-0.0126	-0.0266	-0.0076	-0.0116	0.0154	-0.0016	0.1714	0.0044	0.0194	0.0694	-0.0146	0.0344	0.1574
	-0.0005	0.0005	0.0005	0.0005	-0.0005	-0.0005	-0.0005	0.0025	-0.0005	-0.0015	0.8185	0.7675	0.7745	0.7635	0.7465	0.7265	0.7215	0.7415	0.7215	0.7615	-0.0226	-0.0236	-0.0096	0.0024	-0.0216	-0.0246	-0.0186	-0.0226	-0.0226	-0.0046	-0.0166	-0.0216	-0.0166	-0.0256	-0.0196	-0.0116	-0.0176	-0.0106	-0.0136	-0.0156	-0.0256	-0.0146	0.1554	0.0164	0.0304	0.0574	-0.0226	0.0214	0.1044
	-0.0008	0.0002	0.0002	0.0002	0.0002	0.0002	0.0002	0.0002	0.0002	-0.0008	0.8212	0.7882	0.7952	0.7842	0.7632	0.7482	0.7402	0.7612	0.7392	0.7712	-0.0225	-0.0225	-0.0105	0.0005	-0.0225	-0.0255	-0.0185	-0.0235	-0.0225	-0.0025	-0.0205	-0.0155	-0.0205	-0.0245	-0.0215	-0.0225	-0.0185	-0.0265	-0.0195	-0.0195	-0.0265	-0.0175	0.1625	0.0035	0.0065	0.0575	-0.0245	0.0415	0.1485
15:00:00	-0.0013	-0.0003	0.0037	0.0007	-0.0003	-0.0003	-0.0003	-0.0003	-0.0003	-0.0013	0.8677	0.8287	0.8307	0.8167	0.7987	0.7807	0.7707	0.8037	0.7817	0.8207	-0.018	-0.011	-0.009	0.001	-0.023	-0.025	-0.017	-0.021	-0.02	0.001	-0.015	-0.02	-0.018	-0.022	-0.022	-0.021	-0.022	-0.026	-0.015	-0.017	-0.026	0	0.149	-0.02	0.038	0.055	-0.009	0.024	0.128
	-0.0013	-0.0003	-0.0003	0.0007	-0.0003	-0.0003	-0.0003	0.0017	0.0007	-0.0003	0.9037	0.8647	0.8687	0.8567	0.8257	0.8107	0.8017	0.8347	0.8157	0.8557	-0.0185	-0.0165	-0.0065	0.0015	-0.0185	-0.0225	-0.0185	-0.0205	-0.0195	-0.0085	-0.0175	-0.0155	-0.0175	-0.0195	-0.0195	-0.0175	-0.0205	-0.0225	-0.0155	-0.0185	-0.0265	-0.0085	0.1345	-0.0035	0.0425	0.0025	-0.0205	0.0485	0.1335
	-0.0016	0.0004	0.0004	0.0004	-0.0006	-0.0006	-0.0006	0.0014	0.0004	0.0004	0.9294	0.8974	0.8974	0.8924	0.8594	0.8444	0.8354	0.8664	0.8524	0.8894	-0.0199	-0.0169	-0.0069	0.0011	-0.0189	-0.0209	-0.0169	-0.0199	-0.0189	-0.0099	-0.0189	-0.0199	-0.0179	-0.0189	-0.0179	-0.0159	-0.0189	-0.0219	-0.0149	-0.0169	-0.0179	0.0181	0.1361	-0.0059	0.0661	0.0551	-0.0229	-0.0139	0.0981
	-0.0018	0.0002	0.0012	0.0002	-0.0008	-0.0008	-0.0008	0.0012	0.0012	0.0002	0.9662	0.9352	0.9252	0.9222	0.8912	0.8652	0.8552	0.8732	0.8752	0.9002	-0.0178	-0.0148	-0.0058	0.0012	-0.0178	-0.0218	-0.0158	-0.0178	-0.0188	-0.0108	-0.0188	-0.0188	-0.0158	-0.0148	-0.0158	-0.0068	-0.0178	-0.0198	-0.0148	-0.0158	-0.0238	0.0952	0.1352	-0.0068	0.0892	0.0622	0.0542	-0.0198	0.1052
	-0.0022	0.0008	-0.0002	-0.0002	-0.0002	-0.0002	-0.0002	0.0008	0.0008	0.0008	0.9818	0.9588	0.9488	0.9478	0.9228	0.8908	0.8778	0.9018	0.8918	0.9288	-0.015	-0.011	-0.004	0.003	-0.016	-0.019	-0.013	-0.015	-0.017	-0.011	-0.02	-0.019	-0.015	-0.014	-0.015	-0.01	-0.017	-0.02	-0.013	-0.015	-0.023	0.097	0.123	-0.015	0.062	0.065	0.082	-0.02	0.08
	-0.0024	0.0016	0.0006	0.0006	-0.0004	-0.0004	-0.0004	0.0006	0.0006	-0.0004	0.9776	0.9546	0.9306	0.9226	0.8916	0.8826	0.8586	0.8836	0.8586	0.9056	-0.0119	-0.0069	-0.0019	0.0031	-0.0139	-0.0179	-0.0109	-0.0129	-0.0149	-0.0089	-0.0139	-0.0119	-0.0119	-0.0099	-0.0119	-0.0089	-0.0139	-0.0159	-0.0109	-0.0119	-0.0079	0.0551	0.1241	-0.0069	0.0881	0.0581	0.0851	-0.0199	0.1131
18:00:00	-0.0023	0.0027	0.0007	-0.0003	0.0007	-0.0003	-0.0003	0.0007	-0.0003	-0.0013	1.0267	0.9807	0.9747	0.9687	0.9397	0.9287	0.9017	0.9397	0.9367	0.9677	-0.0099	-0.0049	0.0011	0.0081	-0.0099	-0.0159	-0.0079	-0.0099	-0.0139	-0.0069	-0.0149	-0.0129	-0.0099	-0.0079	-0.0089	-0.0049	-0.0109	-0.0129	-0.0079	-0.0099	0.0031	0.0811	0.1191	-0.0169	0.0881	0.0761	0.0791	-0.0199	0.1001
[truncated: 11 more columns]

## Sheet: Fig. 3D
Time (h)	Phage + Bacteria (0%)										Bacterial Control (0%)										Phage + Bacterial (0.2%)										Phage Pretreatment (0.2%)										Bacterial Pretreatment (0.2%)
00:00:00	0.0173	0.0273	0.0213	0.0063	0.0103	0.0123	0.0043	0.0113	0.0173	0.0263	0.0053	0.0043	0.0033	0.0033	0.0033	0.0033	0.0053	0.0053	0.0063	0.0243	-0.031	-0.032	-0.037	-0.038	-0.029	-0.038	-0.039	-0.031	-0.024	-0.014	-0.039	-0.041	-0.036	-0.04	-0.02	-0.042	-0.029	-0.012	-0.032	-0.027	-0.007	-0.006	-0.007	-0.002	-0.002	-0.003	-0.004	-0.001	0.009
	0.0107	0.0097	0.0097	0.0097	0.0087	0.0087	0.0087	0.0087	0.0097	0.0097	0.0117	0.0107	0.0097	0.0097	0.0087	0.0097	0.0097	0.0097	0.0097	0.0097	-0.0271	-0.0271	-0.0281	-0.0271	-0.0281	-0.0271	-0.0281	-0.0261	-0.0261	-0.0281	-0.0281	-0.0291	-0.0281	-0.0291	-0.0291	-0.0311	-0.0301	-0.0311	-0.0311	-0.0301	0.0329	0.0309	0.0339	0.0339	0.0359	0.0359	0.0329	0.0349	0.0379
	0.0158	0.0138	0.0138	0.0138	0.0128	0.0138	0.0128	0.0128	0.0128	0.0128	0.0168	0.0148	0.0138	0.0138	0.0128	0.0138	0.0148	0.0138	0.0138	0.0138	-0.0297	-0.0287	-0.0297	-0.0297	-0.0307	-0.0297	-0.0297	-0.0297	-0.0287	-0.0307	-0.0307	-0.0317	-0.0297	-0.0307	-0.0317	-0.0327	-0.0327	-0.0337	-0.0337	-0.0327	0.0773	0.0713	0.0753	0.0783	0.0783	0.0803	0.0773	0.0783	0.0853
	0.0229	0.0209	0.0209	0.0209	0.0199	0.0209	0.0199	0.0199	0.0199	0.0199	0.0239	0.0229	0.0209	0.0219	0.0209	0.0209	0.0219	0.0209	0.0219	0.0209	-0.0202	-0.0212	-0.0212	-0.0212	-0.0222	-0.0212	-0.0212	-0.0212	-0.0202	-0.0212	-0.0212	-0.0222	-0.0192	-0.0212	-0.0222	-0.0242	-0.0232	-0.0242	-0.0242	-0.0232	0.1538	0.1438	0.1498	0.1528	0.1528	0.1588	0.1508	0.1558	0.1638
	0.0366	0.0346	0.0336	0.0336	0.0326	0.0326	0.0326	0.0316	0.0336	0.0336	0.0386	0.0366	0.0356	0.0346	0.0336	0.0346	0.0346	0.0336	0.0346	0.0346	-0.0007	-0.0017	-0.0027	-0.0037	-0.0037	-0.0027	-0.0027	-0.0027	-0.0007	-0.0027	-0.0007	-0.0017	0.0003	-0.0007	-0.0017	-0.0037	-0.0037	-0.0047	-0.0047	-0.0037	0.2473	0.2363	0.2423	0.2463	0.2453	0.2573	0.2453	0.2473	0.2673
	0.0585	0.0565	0.0545	0.0555	0.0535	0.0545	0.0545	0.0545	0.0555	0.0565	0.0625	0.0595	0.0575	0.0575	0.0565	0.0565	0.0575	0.0565	0.0575	0.0585	0.0255	0.0215	0.0185	0.0205	0.0195	0.0215	0.0225	0.0235	0.0265	0.0275	0.0275	0.0255	0.0275	0.0265	0.0265	0.0255	0.0245	0.0245	0.0235	0.0255	0.3255	0.3165	0.3215	0.3205	0.3245	0.3475	0.3255	0.3275	0.3585
03:00:00	0.0954	0.0934	0.0904	0.0894	0.0884	0.0894	0.0884	0.0894	0.0904	0.0914	0.1014	0.0984	0.0964	0.0954	0.0934	0.0944	0.0954	0.0944	0.0954	0.0964	0.0677	0.0607	0.0577	0.0607	0.0607	0.0607	0.0627	0.0627	0.0667	0.0687	0.0727	0.0697	0.0717	0.0687	0.0687	0.0677	0.0667	0.0677	0.0677	0.0687	0.3717	0.3677	0.3727	0.3677	0.3767	0.3997	0.3757	0.3767	0.4197
	0.149	0.147	0.144	0.146	0.141	0.143	0.142	0.143	0.144	0.145	0.156	0.155	0.152	0.151	0.149	0.15	0.149	0.149	0.15	0.152	0.1254	0.1174	0.1144	0.1164	0.1134	0.1184	0.1174	0.1194	0.1254	0.1244	0.1314	0.1274	0.1284	0.1254	0.1244	0.1254	0.1224	0.1254	0.1264	0.1264	0.4054	0.4004	0.4084	0.4014	0.4104	0.4304	0.4114	0.4134	0.4484
	0.2168	0.2138	0.2088	0.2078	0.2048	0.2068	0.2048	0.2058	0.2078	0.2088	0.2188	0.2208	0.2158	0.2128	0.2118	0.2118	0.2128	0.2118	0.2128	0.2148	0.1902	0.1882	0.1812	0.1822	0.1822	0.1832	0.1872	0.1892	0.1962	0.1872	0.2022	0.1992	0.1992	0.1962	0.1952	0.1972	0.1922	0.1972	0.1972	0.1972	0.4362	0.4342	0.4382	0.4332	0.4382	0.4612	0.4422	0.4492	0.4832
	0.2898	0.2888	0.2818	0.2828	0.2788	0.2828	0.2798	0.2828	0.2838	0.2848	0.2938	0.2948	0.2878	0.2858	0.2838	0.2828	0.2838	0.2818	0.2818	0.2848	0.2599	0.2569	0.2549	0.2539	0.2529	0.2569	0.2589	0.2609	0.2689	0.2609	0.2719	0.2729	0.2729	0.2699	0.2699	0.2719	0.2639	0.2709	0.2699	0.2689	0.4759	0.4749	0.4819	0.4739	0.4779	0.4989	0.4869	0.4919	0.5299
	0.3452	0.3452	0.3372	0.3382	0.3342	0.3402	0.3352	0.3362	0.3412	0.3402	0.3662	0.3662	0.3562	0.3552	0.3542	0.3522	0.3542	0.3492	0.3492	0.3552	0.316	0.314	0.314	0.311	0.315	0.315	0.322	0.322	0.329	0.32	0.337	0.335	0.334	0.33	0.332	0.335	0.325	0.336	0.332	0.329	0.505	0.506	0.519	0.51	0.52	0.539	0.523	0.532	0.571
	0.4011	0.4031	0.3911	0.3891	0.3851	0.3911	0.3861	0.3881	0.3941	0.3941	0.4231	0.4241	0.4141	0.4071	0.4111	0.4061	0.4131	0.4081	0.4111	0.4141	0.3548	0.3548	0.3488	0.3478	0.3538	0.3498	0.3618	0.3618	0.3628	0.3538	0.3858	0.3778	0.3728	0.3728	0.3738	0.3788	0.3698	0.3808	0.3758	0.3698	0.5248	0.5298	0.5388	0.5338	0.5478	0.5568	0.5508	0.5598	0.6048
06:00:00	0.4473	0.4473	0.4293	0.4263	0.4233	0.4303	0.4293	0.4323	0.4403	0.4503	0.4853	0.4803	0.4653	0.4633	0.4683	0.4613	0.4703	0.4643	0.4663	0.4733	0.3905	0.3855	0.3835	0.3835	0.3815	0.3865	0.3945	0.3985	0.4025	0.3935	0.4295	0.4175	0.4135	0.4145	0.4125	0.4155	0.4075	0.4165	0.4125	0.4075	0.5565	0.5555	0.5675	0.5615	0.5735	0.5915	0.5725	0.5865	0.6455
	0.4772	0.4982	0.4792	0.4702	0.4672	0.4812	0.4682	0.4702	0.4962	0.5032	0.5392	0.5312	0.5142	0.5152	0.5202	0.5082	0.5212	0.5182	0.5112	0.5212	0.4144	0.4084	0.4054	0.4074	0.4124	0.4094	0.4164	0.4224	0.4254	0.4164	0.4574	0.4464	0.4424	0.4454	0.4434	0.4474	0.4384	0.4454	0.4394	0.4384	0.5784	0.5724	0.5834	0.5694	0.5824	0.6184	0.5834	0.6054	0.6784
	0.4983	0.5203	0.5023	0.4943	0.4903	0.5073	0.4923	0.4973	0.5193	0.5213	0.5883	0.5713	0.5573	0.5563	0.5583	0.5463	0.5583	0.5603	0.5523	0.5633	0.4391	0.4281	0.4291	0.4341	0.4311	0.4361	0.4371	0.4481	0.4501	0.4411	0.5081	0.4841	0.4711	0.4781	0.4741	0.4821	0.4681	0.4831	0.4781	0.4731	0.5941	0.5831	0.5991	0.5911	0.5951	0.6201	0.6061	0.6201	0.6801
	0.5268	0.5418	0.5208	0.5218	0.5278	0.5418	0.5288	0.5448	0.5768	0.5738	0.5868	0.5528	0.5448	0.5438	0.5518	0.5488	0.5548	0.5648	0.5588	0.5828	0.4831	0.4691	0.4701	0.4681	0.4731	0.4711	0.4741	0.4781	0.4791	0.4851	0.5101	0.4961	0.5001	0.4991	0.4971	0.5021	0.4941	0.5111	0.5151	0.5141	0.5781	0.5771	0.5851	0.5891	0.6041	0.6361	0.6201	0.6451	0.6941
	0.5281	0.5621	0.5691	0.5511	0.5601	0.5711	0.5701	0.5851	0.6041	0.5861	0.6531	0.6411	0.6201	0.6181	0.6211	0.6161	0.6201	0.6241	0.6241	0.6321	0.5153	0.4903	0.5003	0.4913	0.5053	0.4913	0.5043	0.5113	0.5103	0.5213	0.5333	0.5173	0.5273	0.5233	0.5183	0.5223	0.5183	0.5373	0.5423	0.5453	0.5953	0.6043	0.6013	0.6073	0.6113	0.6453	0.6393	0.6433	0.6963
	0.5487	0.6017	0.6147	0.5957	0.5907	0.5937	0.5757	0.5867	0.6027	0.5917	0.7047	0.6867	0.6647	0.6627	0.6657	0.6597	0.6617	0.6657	0.6677	0.6747	0.5572	0.5242	0.5362	0.5352	0.5292	0.5322	0.5302	0.5342	0.5362	0.5582	0.5382	0.5562	0.5602	0.5592	0.5552	0.5662	0.5572	0.5832	0.5772	0.5632	0.5962	0.6022	0.6202	0.6262	0.6192	0.6532	0.6482	0.6442	0.7122
09:00:00	0.5455	0.6155	0.6425	0.6005	0.6005	0.6085	0.6275	0.6375	0.6565	0.6235	0.7055	0.6675	0.6535	0.6505	0.6545	0.6585	0.6495	0.6655	0.6615	0.6845	0.566	0.56	0.571	0.579	0.557	0.568	0.57	0.576	0.577	0.576	0.543	0.523	0.538	0.534	0.534	0.545	0.542	0.557	0.557	0.558	0.617	0.611	0.632	0.64	0.613	0.649	0.649	0.649	0.703
	0.5763	0.6543	0.6913	0.6693	0.6533	0.6353	0.6283	0.6253	0.6393	0.6213	0.7673	0.7303	0.7073	0.6993	0.7093	0.7073	0.6953	0.7063	0.7033	0.7203	0.5928	0.5848	0.5878	0.5908	0.5748	0.5838	0.5738	0.5898	0.5868	0.6008	0.5768	0.5728	0.5738	0.5728	0.5628	0.5808	0.5748	0.5838	0.5798	0.5758	0.6088	0.6138	0.6318	0.6418	0.6218	0.6638	0.6598	0.6648	0.7008
	0.5916	0.6556	0.6736	0.6566	0.6426	0.6406	0.6676	0.6436	0.6596	0.6646	0.7726	0.7376	0.7156	0.7126	0.7236	0.7246	0.7206	0.7236	0.7246	0.7506	0.5904	0.5994	0.6034	0.6074	0.5764	0.6004	0.5954	0.6134	0.6194	0.6144	0.5584	0.5464	0.5634	0.5684	0.5514	0.5704	0.5514	0.5754	0.5754	0.5794	0.6244	0.6304	0.6464	0.6534	0.6354	0.6684	0.6534	0.6654	0.7044
	0.6146	0.6846	0.7056	0.6916	0.6776	0.6636	0.6646	0.6586	0.6586	0.6456	0.8286	0.7786	0.7586	0.7486	0.7626	0.7666	0.7576	0.7626	0.7606	0.7806	0.6246	0.6126	0.6186	0.6206	0.5926	0.6246	0.5956	0.6206	0.6256	0.6336	0.5986	0.5806	0.5976	0.5876	0.5966	0.6086	0.5866	0.6066	0.6296	0.6416	0.6266	0.6196	0.6366	0.6446	0.6326	0.6626	0.6516	0.6556	0.6946
	0.6423	0.6973	0.6893	0.6703	0.6893	0.6853	0.6803	0.6783	0.6883	0.6793	0.8423	0.8003	0.8013	0.7983	0.7903	0.8013	0.7993	0.7953	0.8013	0.7923	0.632	0.638	0.632	0.639	0.601	0.638	0.607	0.629	0.64	0.627	0.622	0.593	0.592	0.604	0.605	0.614	0.605	0.627	0.623	0.65	0.638	0.646	0.649	0.67	0.656	0.688	0.675	0.684	0.719
	0.6806	0.7476	0.7606	0.7486	0.7526	0.7536	0.7446	0.7476	0.7396	0.7166	0.8656	0.8206	0.8146	0.8216	0.8096	0.8246	0.8266	0.8226	0.8216	0.8226	0.6401	0.6571	0.6621	0.6651	0.6121	0.6581	0.6141	0.6461	0.6491	0.6601	0.6371	0.6331	0.6131	0.6361	0.6371	0.6461	0.6261	0.6571	0.6601	0.6791	0.6201	0.6201	0.6311	0.6491	0.6421	0.6671	0.6571	0.6691	0.7001
12:00:00	0.6825	0.7555	0.7455	0.7485	0.7495	0.7535	0.7365	0.7245	0.7385	0.7305	0.8635	0.8075	0.8225	0.8285	0.7925	0.8055	0.8385	0.8355	0.8325	0.8195	0.6573	0.6613	0.6613	0.6713	0.6403	0.6693	0.6423	0.6693	0.6763	0.6693	0.6263	0.6363	0.6093	0.6353	0.6263	0.6553	0.6403	0.6673	0.6823	0.6883	0.6393	0.6393	0.6463	0.6583	0.6513	0.6763	0.6593	0.6733	0.7013
	0.6987	0.7597	0.7517	0.7387	0.7397	0.7437	0.7327	0.7277	0.7447	0.7267	0.8757	0.8367	0.8217	0.8297	0.8017	0.8017	0.8677	0.8577	0.8547	0.8067	0.6635	0.6625	0.6725	0.6825	0.6435	0.6705	0.6465	0.6725	0.6765	0.6795	0.6365	0.6485	0.6365	0.6495	0.6595	0.6605	0.6595	0.6835	0.6815	0.6895	0.6325	0.6285	0.6435	0.6505	0.6435	0.6645	0.6615	0.6725	0.6985
	0.7385	0.7925	0.7865	0.7655	0.7725	0.7795	0.7675	0.7745	0.7885	0.7715	0.8965	0.8615	0.8225	0.8285	0.8255	0.8195	0.8935	0.8785	0.8765	0.8165	0.6726	0.6716	0.6776	0.6886	0.6616	0.6806	0.6686	0.6836	0.6856	0.7056	0.6576	0.6606	0.6566	0.6686	0.6826	0.6786	0.6756	0.7016	0.7006	0.7066	0.6436	0.6386	0.6446	0.6566	0.6516	0.6856	0.6676	0.6756	0.7126
	0.7314	0.8044	0.7954	0.7924	0.7814	0.7864	0.7794	0.7854	0.7904	0.7654	0.9124	0.8684	0.8334	0.8474	0.8424	0.8424	0.9124	0.8884	0.8954	0.8474	0.6698	0.6698	0.6798	0.6758	0.6638	0.6768	0.6678	0.6808	0.6808	0.7058	0.6538	0.6448	0.6348	0.6568	0.6718	0.6658	0.6648	0.6908	0.6958	0.7068	0.6408	0.6248	0.6408	0.6518	0.6518	0.6788	0.6698	0.6818	0.7128
	0.7572	0.8122	0.7992	0.7912	0.7812	0.7852	0.7742	0.7842	0.7972	0.7792	0.9302	0.9132	0.8492	0.8162	0.8782	0.8622	0.9082	0.9052	0.9402	0.8572	0.6838	0.6808	0.6888	0.6868	0.6778	0.6878	0.6778	0.6898	0.6958	0.7158	0.6628	0.6558	0.6408	0.6648	0.6808	0.6758	0.6688	0.7038	0.7048	0.7118	0.6578	0.6448	0.6588	0.6668	0.6728	0.6948	0.6838	0.6938	0.7268
	0.7658	0.8208	0.8128	0.7998	0.7978	0.8078	0.7978	0.7988	0.8158	0.8038	0.9338	0.9358	0.8718	0.8398	0.8928	0.8848	0.8978	0.9018	0.9268	0.9038	0.6545	0.6555	0.6715	0.6665	0.6615	0.6625	0.6645	0.6695	0.6735	0.6915	0.6575	0.6485	0.6425	0.6585	0.6635	0.6685	0.6615	0.6905	0.6855	0.7045	0.6255	0.6155	0.6415	0.6435	0.6485	0.6745	0.6615	0.6755	0.7075
15:00:00	0.7347	0.8027	0.7967	0.7747	0.7617	0.7607	0.7407	0.7407	0.7477	0.7217	0.9697	0.8717	0.8617	0.8317	0.8787	0.8457	0.8757	0.9267	0.9427	0.8607	0.6854	0.6814	0.6944	0.6954	0.6854	0.6924	0.6954	0.6954	0.7064	0.7244	0.6874	0.6864	0.6734	0.6904	0.6934	0.6974	0.6874	0.7204	0.7114	0.7204	0.6594	0.6534	0.6684	0.6804	0.6804	0.7084	0.6914	0.7124	0.7424
	0.7555	0.7975	0.7935	0.7895	0.7915	0.8015	0.7975	0.8065	0.8165	0.7995	0.9785	0.8975	0.8875	0.8615	0.8995	0.8815	0.8905	0.9545	0.9375	0.9165	0.6812	0.6722	0.6932	0.6862	0.6782	0.6822	0.6852	0.6842	0.6902	0.7132	0.6752	0.6772	0.6582	0.6752	0.6812	0.6892	0.6752	0.7152	0.7032	0.7182	0.6412	0.6392	0.6602	0.6632	0.6792	0.7002	0.6802	0.7022	0.7322
	0.8115	0.8155	0.8025	0.7945	0.7835	0.7905	0.7795	0.7855	0.7875	0.7625	0.9925	0.9225	0.9105	0.8845	0.9265	0.9055	0.9145	0.9775	0.9645	0.9385	0.6821	0.6701	0.6871	0.6811	0.6741	0.6801	0.6801	0.6921	0.7011	0.7111	0.6811	0.6701	0.6521	0.6681	0.6751	0.6851	0.6711	0.7021	0.7011	0.7191	0.6411	0.6361	0.6531	0.6621	0.6711	0.6981	0.6751	0.6971	0.7291
	0.7644	0.7984	0.7784	0.7494	0.7464	0.7564	0.7314	0.7304	0.7364	0.7354	1.0244	0.9494	0.9434	0.9164	0.9594	0.9474	0.9374	0.8924	0.9674	0.9534	0.7116	0.6936	0.7076	0.7046	0.6966	0.7006	0.6956	0.7156	0.7326	0.7436	0.7146	0.7106	0.6886	0.7116	0.7076	0.7196	0.7046	0.7376	0.7296	0.7416	0.6696	0.6616	0.6756	0.6866	0.6916	0.7186	0.6896	0.7156	0.7416
	0.7691	0.8141	0.8071	0.7971	0.8011	0.8101	0.8041	0.7991	0.8071	0.7921	1.0181	0.9391	0.9451	0.9261	0.9521	0.9361	0.9641	0.8861	0.9801	0.9571	0.705	0.687	0.697	0.701	0.689	0.71	0.693	0.715	0.724	0.745	0.664	0.677	0.667	0.686	0.689	0.703	0.691	0.722	0.722	0.737	0.633	0.641	0.656	0.666	0.677	0.703	0.679	0.701	0.73
	0.7713	0.8223	0.8133	0.8053	0.8033	0.8183	0.8143	0.8153	0.8283	0.8233	1.0213	0.9623	0.9613	0.9393	0.9743	0.9633	0.9843	0.9353	1.0103	0.9813	0.7026	0.6876	0.6986	0.7026	0.6876	0.7116	0.6886	0.7166	0.7226	0.7456	0.6456	0.6766	0.6676	0.6886	0.6896	0.7026	0.6946	0.7206	0.7226	0.7386	0.6036	0.6266	0.6466	0.6546	0.6706	0.6916	0.6686	0.6936	0.7206
18:00:00	0.796	0.839	0.827	0.814	0.811	0.822	0.817	0.818	0.829	0.831	0.983	0.955	0.958	0.937	0.97	0.958	0.979	0.939	1.002	0.989	0.7032	0.6922	0.6992	0.7002	0.6852	0.7142	0.6972	0.7172	0.7262	0.7482	0.6922	0.6922	0.6822	0.7022	0.7022	0.7152	0.7052	0.7332	0.7322	0.7472	0.6142	0.6232	0.6462	0.6502	0.6672	0.6882	0.6682	0.6872	0.7172
[truncated: 11 more columns]

[truncated: 6 more sheets: Fig. 4A, Fig. 4B, Fig. 5A, Fig. 5B, Fig. 6A, Fig. 6B]
