# Supplementary material for: Mucin modulates phage infection dynamics and biofilm formation in enteropathogenic Yersinia enterocolitica
Source: Curr Res Microb Sci. 2026 Jun 3;11:100618. doi: 10.1016/j.crmicr.2026.100618 (PMC13284502; doi:10.1016/j.crmicr.2026.100618)
Supplement: Supplementary file 2 [file mmc2.xlsx]

## Sheet: Fig. S1B
Sample	fMtkYen801			Bacterial Host
8081-c, O:8	79.2139	77.8534	78.8738	4.72411	0.188964	-4.91308
6471/76-c, O:3	-13.7885	-13.4873	-15.1941	2.37617	-0.23427	-2.1419
277/74, O:9	-30.0616	-20.3618	-18.1678	-1.19323	-0.73133	1.92456
20373/79, O:3	-1.11376	2.10819	4.13683	0.556881	-0.15911	-0.39777
5854, O:3	-12.716	-11.3683	-13.4416	-1.00207	-0.06911	1.07118
9568/79, O:3	-10.3534	-6.81899	-6.28347	-0.49982	0.999643	-0.49982
1309/80, O:6,31	86.7552	81.1765	83.5674	-0.68311	0.56926	0.113852
4945/74, O:9	-65.0208	-63.6175	-58.7838	-2.02703	1.2474	0.779626
22848/79, O:7,8	-7.37625	16.5966	18.7318	0.097056	1.35878	-1.45584
767/73, O:9	-10.458	-8.8175	-6.04921	-0.20506	-0.30759	0.512645
467/73, O:9	-16.1302	-13.4772	-14.0078	-1.59179	-0.42448	2.01627
189/80, O:6,30	11.7929	14.3071	16.103	-0.77821	-0.23945	1.01766
590/80, O:6	0.732127	0.990525	-1.59345	2.79931	-0.68906	-2.11025
3672/74, O:9	-6.28694	-3.86889	-2.41805	-0.32241	0.967222	-0.64481
3102/80, O:10	-7.53386	-3.0474	-4.82506	1.43905	2.2009	-3.63995
13752/73, O:9	-11.4221	-12.4839	-8.62291	-3.02445	1.4157	1.60875
2812/79, O:1b	-3.7422	-2.0493	-3.0294	5.52421	-3.564	-1.9602
6737/80, O:6,30	58.36	53.1259	50.945	-2.09363	-0.17447	2.2681
3604/80, O:6,30	72.73	74.8526	79.2748	-2.97759	0.471698	2.5059
3229, O:50	-6.00654	-5.82813	-6.45257	-0.20815	0.327089	-0.11894
3788/80, O:10	0.546896	0.382827	-1.99617	-1.42193	-0.84769	2.26962
324/80, O:3	0.779133	3.42141	1.99865	-0.54201	0.271003	0.271003
438/80, O:6,31	-3.39912	1.28838	1.1239	0.137061	0.301535	-0.4386
1261/79, O:3	2.60025	2.78822	-3.60276	-2.94486	-0.12531	3.07017
p310, O:8	36.8852	-0.86066	1.47541	1.72131	-0.61475	-1.10656
CDCA2635, O:8	50.4584	-10.9365	-1.99738	-2.685	-2.39031	5.07531
TAMU, O:8	72.9207	73.5928	2.77233	4.03248	-0.8401	-3.19238
404/81, O:16	10.7286	9.80633	4.27298	2.70519	0.399631	-3.10483
1539	6.11872	-3.10502	-5.11416	6.84931	-2.6484	-4.20091
wa+, O:8	-0.32751	0.655022	0.327511	0.436681	0.218341	-0.65502
317/82, O:16	-0.10352	3.51967	3.51967	-0.31056	3.00207	-2.69151
677/82, O:1b	-3.56283	-4.5739	-6.74049	12.6143	-7.17381	-5.44054
38/83, O:48	3.19716	-4.35169	4.52931	0.62167	0.888099	-1.50977
3400/83, O:16	11.9555	-3.33642	2.59499	-5.09731	9.73123	-4.63392
4367/83, K1 nt	3.00253	-7.04804	-3.06574	-2.11757	1.95955	0.158028
7104/83, O:35,36	-4.33938	9.16451	0.712435	2.84974	-0.64767	-2.20207
9613/83, O:41(27)K1	12.9188	1.80412	-0.99871	0.161082	-1.67526	1.51418
14779/83, O:5	20.135	1.73173	1.64367	0.763135	0.322865	-1.086
15712/83, O:14	-5.90452	-3.92588	91.049	-2.2299	-0.81658	3.04648
17223/83, O:5	2.84623	0.03471	1.49254	-0.6942	0.555363	0.138841
17869/83, O:7,8	9.7561	9.56098	11.4146	0.487805	0.780488	-1.26829
18425/83, O:25,26,44	3.80599	4.00808	0.471539	2.29033	1.58302	-3.87336
18710/83, O:5	3.77982	3.66973	2.89908	2.12844	1.3578	-3.48624

## Sheet: Fig. S1C
8081c, O:8	6737/80, O:6,3	3604/80, O:6,3	TAMU, O:8	wa+, O:8	15712/83, O:14	17869/83, O:7,8
1	0.1	1.7	0.17	0.06	0.03	0.07

## Sheet: Fig. S2
8081	8081-c	8081-c-R2	YeO8c-WbcEGB
0.2	1	0	0

## Sheet: Fig. S3A
pH	fMtkYen801
2	0	0	0
3	0	0	0
4	2000	5000	1666.67
5	166667	100000	666667
6	33333.3	100000	266667
7	666667	100000	233333
8	66666.7	100000	33333.3
9	400000	266667	2000000
10	0	0	0
11	0	0	0

## Sheet: Fig. S3B
Temperature	fMtkYen801
25C	2000000	333000	333000
37C	1000000	1000000	1000000
40C	33300	66700	100000
65C	0	0	0

## Sheet: Fig. S6
	0% mucin										0.2% mucin
MOI=1	1.2347	1.2137	1.2077	1.1967	1.1827	1.2037	1.1807	1.1887	1.2177	0.8287	1.2123	1.1973	1.2263	1.2393	1.2033	1.1993	1.2233	1.2233	1.2243	1.2653
MOI=0.1	0.763	0.581	0.511	0.729	0.435	0.409	0.486	0.448	0.451	0.645	1.1014	1.0574	1.0904	0.9864	0.8394	0.9214	0.8974	0.9794	1.0514	1.0714
MOI=0.01	0.574	0.605	0.643	0.635	0.623	0.52	0.618	0.578	0.583	0.563	0.4824	0.4824	0.4654	0.4474	0.4794	0.4824	0.5404	0.4894	0.4484	0.3644
MOI=0.001	0.761	0.783	0.771	0.746	0.773	0.785	0.776	0.768	0.775	0.753	0.5644	0.5564	0.6914	0.5544	0.6174	0.6984	0.5594	0.6644	0.5754	0.5874

## Sheet: Fig. S7A
	0% Mucin										0.05% Mucin										0.1% Mucin										0.2% Mucin										Bacterial Control
0	0.0017	0.0017	-0.0003	-0.0013	-0.0023	-0.0023	-0.0023	-0.0013	-0.0023	-0.0023	-0.0012	-0.0032	-0.0042	-0.0042	-0.0062	-0.0052	-0.0062	-0.0052	-0.0062	-0.0072	-0.0051	-0.0051	-0.0061	-0.0071	-0.0061	-0.0061	-0.0071	-0.0061	-0.0071	-0.0061	-0.0067	-0.0117	-0.0077	-0.0097	-0.0047	-0.0037	-0.0067	-0.0067	-0.0057	-0.0067	0.0027	0.0007	0.0007	0.0007	-0.0003	-0.0003	-0.0003	-0.0003	0.0007
	0.0069	0.0049	0.0069	0.0099	0.0119	0.0099	0.0059	0.0019	0.0069	0.0019	0.0044	0.0014	0.0064	-0.0026	-0.0026	-0.0026	-0.0026	0.0014	-0.0006	0.0004	-0.0021	-0.0021	-0.0001	-0.0011	-0.0041	-0.0011	-0.0021	0.0019	-0.0021	-0.0021	-0.0009	-0.0069	-0.0019	-0.0079	-0.0029	-0.0039	-0.0079	-0.0049	-0.0049	-0.0109	0.0219	0.0189	0.0189	0.0179	0.0179	0.0179	0.0169	0.0179	0.0169
12	0.0021	0.0031	0.0021	0.0021	0.0011	0.0001	0.0011	0.0011	0.0001	0.0001	-0.0011	-0.0021	-0.0041	-0.0031	-0.0051	-0.0051	-0.0041	-0.0041	-0.0061	-0.0051	-0.0055	-0.0035	-0.0015	-0.0045	-0.0045	-0.0045	-0.0045	-0.0045	-0.0045	-0.0045	-0.0018	-0.0088	-0.0018	-0.0038	-0.0048	-0.0048	-0.0068	-0.0058	-0.0078	-0.0108	0.3841	0.3761	0.3881	0.3891	0.3821	0.3701	0.3881	0.3851	0.3671
	0.0029	0.0049	0.0039	0.0019	0.0019	0.0009	0.0009	0.0019	0.0009	0.0009	-0.0008	-0.0018	-0.0028	-0.0028	-0.0048	-0.0048	-0.0038	-0.0048	-0.0048	-0.0058	-0.0082	-0.0072	-0.0042	-0.0052	-0.0052	-0.0062	-0.0062	-0.0052	-0.0052	-0.0072	-0.0068	-0.0118	-0.0038	-0.0078	-0.0078	-0.0078	-0.0098	-0.0098	-0.0128	-0.0148	0.7999	0.7809	0.7579	0.7839	0.7939	0.7799	0.7979	0.7969	0.8209
24	0.013	0.016	0.04	0.002	0.004	0.01	0.001	0.002	0	0.001	0.008	-0.003	0	-0.004	-0.006	-0.001	-0.005	-0.006	-0.006	-0.007	-0.0102	-0.0092	0.0008	-0.0102	-0.0082	-0.0082	-0.0112	-0.0072	0.0038	-0.0082	-0.0098	0.0002	0.0922	-0.0068	-0.0118	0.0062	-0.0118	-0.0028	-0.0138	0.0002	1.059	1.013	0.992	0.982	1.013	0.984	1.008	1.005	1.012
	0.1089	0.0809	0.1739	0.0049	0.0369	0.0829	0.0039	0.0009	-0.0001	0.0009	0.1292	-0.0008	0.0702	-0.0028	-0.0048	0.0902	-0.0038	-0.0038	-0.0048	-0.0058	0.0015	-0.0035	0.1275	-0.0085	-0.0075	0.0055	-0.0085	0.0385	0.0455	-0.0015	-0.0045	0.1555	0.4885	0.0755	0.0155	0.1855	0.0045	0.0835	-0.0065	0.1035	1.2159	1.1709	1.1189	1.0839	1.1089	1.0969	1.1159	1.1259	1.1779
36	0.4119	0.3229	0.2969	0.0299	0.1859	0.2649	0.0229	0.0019	-0.0001	-0.0001	0.5988	-0.0002	0.2728	-0.0032	-0.0032	0.3778	-0.0042	-0.0042	-0.0042	-0.0062	0.095	0.017	0.342	-0.008	-0.007	0.068	-0.006	0.213	0.189	0.036	-0.0026	0.4424	0.7884	0.0384	0.1844	0.3934	0.0664	0.2874	0.0074	0.3034	1.3189	1.2439	1.1759	1.1759	1.2199	1.2109	1.2209	1.1739	1.2539
	0.8387	0.5047	0.6617	0.1357	0.3487	0.4867	0.1037	0.0057	-0.0003	-0.0003	0.9044	-0.0016	0.4874	-0.0026	-0.0046	0.6314	-0.0046	-0.0046	-0.0046	-0.0066	0.2002	0.0692	0.4242	-0.0088	-0.0068	0.1102	0.0022	0.3972	0.3122	0.1262	-0.0027	0.5673	0.9683	0.0673	0.3163	0.4943	0.1583	0.4543	0.0203	0.4773	1.2787	1.2557	1.2547	1.2617	1.2617	1.2617	1.2797	1.2657	1.2687
48	0.9933	0.5393	0.7883	0.2663	0.5543	0.5023	0.2263	0.0083	-0.0007	0.0003	1.1057	-0.0013	0.7387	-0.0033	-0.0053	0.8927	-0.0053	-0.0053	-0.0053	-0.0063	0.311	0.144	0.735	-0.009	-0.007	0.111	0.012	0.636	0.381	0.225	-0.0011	0.8359	1.0539	0.1239	0.4509	0.7219	0.2849	0.6549	0.0209	0.6739	1.2313	1.2123	1.2003	1.2083	1.2163	1.2083	1.2323	1.2193	1.2213
	1.1803	0.7973	0.9953	0.4113	0.7793	0.7143	0.3203	0.0063	-0.0007	0.0003	1.1556	-0.0014	0.9776	-0.0034	-0.0054	1.0816	-0.0054	-0.0054	-0.0054	-0.0074	0.5664	0.2084	1.0694	-0.0076	-0.0076	0.1104	0.0184	0.8524	0.6124	0.4064	-0.0032	1.0378	1.1078	0.1618	0.5568	1.0018	0.3088	0.9698	0.0328	0.9298	1.2183	1.2103	1.2023	1.2033	1.2193	1.2103	1.2313	1.2253	1.2243
60	1.2192	1.0002	1.0062	0.4772	0.8242	0.9122	0.3782	0.0042	0.0002	0.0002	1.1778	-0.0022	1.0238	-0.0002	-0.0062	1.0288	-0.0052	-0.0062	-0.0072	-0.0082	0.7855	0.2555	1.2075	-0.0095	-0.0065	0.1185	0.0255	0.9555	0.9225	0.4285	-0.0024	1.0946	1.1026	0.1926	0.7216	1.0856	0.4006	1.0786	0.1176	1.0606	1.1642	1.1352	1.1292	1.1352	1.1532	1.1422	1.1642	1.1572	1.1632
	1.2561	1.0851	1.0661	0.5491	0.7691	1.0261	0.4461	0.0041	0.0001	0.0001	1.1947	-0.0023	1.0257	0.0037	-0.0063	1.0327	-0.0063	-0.0063	-0.0073	-0.0083	0.8726	0.2796	1.2526	-0.0074	-0.0064	0.1306	0.0626	0.9826	1.0566	0.5046	-0.0022	1.1218	1.1108	0.2378	0.7998	1.1238	0.5528	1.1318	0.1888	1.1088	1.1651	1.1311	1.1271	1.1341	1.1511	1.1381	1.1591	1.1561	1.1591
[truncated: 1 more columns]

## Sheet: Fig. S7B
	0% Mucin										0.05% Mucin										0.1% Mucin										0.2% Mucin										Bacterial Control
0	-0.0013	-0.0003	-0.0013	-0.0023	-0.0023	-0.0023	-0.0013	-0.0023	-0.0003	-0.0003	-0.0042	-0.0052	-0.0052	-0.0062	-0.0062	-0.0062	-0.0052	-0.0052	-0.0062	-0.0052	-0.0031	-0.0051	-0.0061	-0.0071	-0.0061	-0.0061	-0.0071	-0.0071	-0.0071	-0.0061	-0.0067	-0.0067	-0.0057	-0.0057	-0.0097	-0.0087	-0.0057	-0.0077	-0.0087	-0.0067	0.0027	0.0007	0.0007	0.0007	-0.0003	-0.0003	-0.0003	-0.0003	0.0007
	-0.0001	-0.0001	0.0009	-0.0001	-0.0001	-0.0001	-0.0001	-0.0001	0.0009	0.0009	-0.0036	-0.0046	-0.0036	-0.0046	-0.0056	-0.0046	-0.0036	-0.0026	-0.0046	-0.0046	-0.0031	-0.0051	-0.0051	-0.0041	-0.0041	-0.0051	-0.0061	-0.0041	-0.0051	-0.0071	-0.0079	-0.0089	-0.0189	-0.0069	-0.0119	-0.0099	-0.0089	-0.0099	-0.0139	-0.0119	0.0219	0.0189	0.0189	0.0179	0.0179	0.0179	0.0169	0.0179	0.0169
12	0.0001	0.0011	0.0011	0.0001	0.0001	0.0001	0.0001	0.0001	0.0021	0.0001	-0.0021	-0.0031	-0.0031	-0.0041	-0.0041	-0.0051	-0.0041	-0.0031	-0.0051	-0.0041	-0.0025	-0.0035	-0.0035	-0.0025	-0.0035	-0.0045	-0.0035	-0.0035	-0.0045	-0.0065	-0.0058	-0.0058	-0.0178	-0.0018	-0.0098	-0.0058	-0.0038	-0.0048	-0.0088	-0.0118	0.3841	0.3761	0.3881	0.3891	0.3821	0.3701	0.3881	0.3851	0.3671
	0.0009	0.0009	0.0019	0.0009	-0.0001	-0.0001	0.0009	0.0009	0.0019	0.0009	-0.0028	-0.0028	-0.0038	-0.0048	-0.0048	-0.0048	-0.0038	-0.0038	-0.0058	-0.0048	-0.0022	-0.0062	-0.0042	-0.0042	-0.0032	-0.0062	-0.0052	-0.0052	-0.0062	-0.0092	-0.0098	-0.0088	-0.0198	-0.0068	-0.0108	-0.0088	-0.0078	-0.0098	-0.0148	-0.0138	0.7999	0.7809	0.7579	0.7839	0.7939	0.7799	0.7979	0.7969	0.8209
24	0.003	0.003	0.005	0.001	0.005	0.001	0.002	0.002	0.002	0.001	-0.002	-0.004	0.001	-0.005	-0.005	-0.006	-0.002	-0.006	-0.006	-0.006	0.0528	-0.0072	0.0058	0.0168	-0.0032	-0.0012	-0.0062	-0.0082	-0.0092	-0.0052	-0.0068	-0.0098	-0.0248	-0.0098	0.0032	-0.0078	-0.0068	-0.0128	-0.0138	-0.0188	1.059	1.013	0.992	0.982	1.013	0.984	1.008	1.005	1.012
	0.0079	0.0009	0.0199	0.0009	0.0709	0.0019	0.0059	0.0049	0.0019	0.0009	-0.0038	-0.0028	0.0432	-0.0038	-0.0038	-0.0048	0.0172	-0.0038	-0.0048	-0.0038	0.1915	-0.0055	0.1095	0.1295	0.0115	0.0765	0.0135	-0.0055	-0.0065	0.0775	0.1605	-0.0045	-0.0215	-0.0045	0.1485	0.0435	0.0395	-0.0045	-0.0015	0.0095	1.2159	1.1709	1.1189	1.0839	1.1089	1.0969	1.1159	1.1259	1.1779
36	0.0689	0.0009	0.1519	0.0009	0.3019	0.0059	0.0239	0.0119	0.0019	0.0009	-0.0042	-0.0022	0.2038	-0.0032	-0.0042	-0.0042	0.1368	-0.0032	-0.0042	-0.0052	0.325	-0.004	0.251	0.319	0.082	0.333	0.115	-0.005	-0.007	0.298	0.4454	-0.0006	-0.0196	-0.0026	0.3594	0.2374	0.2294	-0.0036	0.0414	0.1584	1.3189	1.2439	1.1759	1.1759	1.2199	1.2109	1.2209	1.1739	1.2539
	0.2197	0.0007	0.3727	0.0007	0.3677	0.0097	0.0937	0.0217	0.0017	0.0007	-0.0036	-0.0036	0.2894	-0.0036	-0.0046	-0.0046	0.2544	-0.0036	-0.0056	-0.0046	0.4612	-0.0048	0.3622	0.4522	0.2572	0.4932	0.2632	-0.0048	-0.0058	0.4652	0.4463	0.0203	-0.0207	-0.0027	0.4953	0.4063	0.3393	-0.0047	0.1413	0.3253	1.2787	1.2557	1.2547	1.2617	1.2617	1.2617	1.2797	1.2657	1.2687
48	0.3793	0.0013	0.5463	0.0003	0.6553	0.0163	0.2693	0.0533	0.0023	0.0003	-0.0023	-0.0033	0.4597	-0.0033	-0.0053	-0.0053	0.3427	-0.0043	-0.0053	0.0037	0.543	-0.004	0.489	0.635	0.367	0.492	0.383	-0.005	-0.006	0.491	0.6079	0.0909	-0.0201	-0.0001	0.4059	0.4599	0.4699	-0.0031	0.2799	0.4849	1.2313	1.2123	1.2003	1.2083	1.2163	1.2083	1.2323	1.2193	1.2213
	0.5883	0.0013	0.5983	0.0003	0.9553	0.0233	0.3703	0.1383	0.0023	0.0003	-0.0004	-0.0044	0.5486	-0.0054	-0.0054	-0.0064	0.4726	-0.0044	-0.0054	0.0416	0.8614	-0.0046	0.6004	0.8954	0.5124	0.7944	0.5094	-0.0056	-0.0076	0.7214	0.9798	0.1688	-0.0222	-0.0002	0.5628	0.5838	0.6178	-0.0012	0.5038	0.6588	1.2183	1.2103	1.2023	1.2033	1.2193	1.2103	1.2313	1.2253	1.2243
60	0.7592	0.0012	0.6062	0.0012	1.0702	0.0402	0.5802	0.3192	0.0022	0.0012	0.0008	-0.0052	0.7698	-0.0052	-0.0062	-0.0062	0.4858	-0.0062	-0.0062	0.1038	1.0955	-0.0055	0.7825	1.0855	0.6275	1.0775	0.7475	-0.0045	-0.0065	0.9885	1.1916	0.2066	-0.0224	-0.0044	0.8496	0.7616	0.8286	-0.0044	0.6306	0.8116	1.1642	1.1352	1.1292	1.1352	1.1532	1.1422	1.1642	1.1572	1.1632
	0.7741	0.0021	0.7031	0.0011	1.0831	0.0651	0.5951	0.4351	0.0021	0.0011	0.0017	-0.0053	0.9477	-0.0063	-0.0063	-0.0063	0.5427	-0.0063	-0.0073	0.1387	1.1526	-0.0044	0.9126	1.0856	0.7666	1.1796	0.9346	-0.0054	-0.0074	1.1176	1.2548	0.2148	-0.0242	-0.0042	1.0218	0.8798	1.0068	-0.0042	0.7688	0.8988	1.1651	1.1311	1.1271	1.1341	1.1511	1.1381	1.1591	1.1561	1.1591
[truncated: 1 more columns]

## Sheet: Fig. S7C
	0% Mucin										0.05% Mucin										0.1% Mucin										0.2% Mucin										Bacterial Control
0	-0.0013	-0.0013	-0.0013	-0.0023	-0.0013	-0.0013	-0.0013	-0.0003	-0.0013	-0.0023	-0.0032	-0.0032	-0.0032	-0.0052	-0.0022	-0.0032	-0.0042	-0.0052	-0.0042	-0.0052	-0.0031	-0.0051	-0.0051	-0.0071	-0.0041	-0.0061	-0.0061	-0.0061	-0.0071	-0.0061	-0.0077	-0.0077	-0.0117	-0.0117	-0.0047	-0.0107	-0.0107	-0.0077	-0.0097	-0.0117	0.0027	0.0007	0.0007	0.0007	-0.0003	-0.0003	-0.0003	-0.0003	0.0007
	-0.0001	-0.0001	-0.0001	-0.0001	-0.0001	-0.0001	-0.0011	-0.0001	-0.0011	-0.0011	-0.0036	-0.0036	-0.0046	-0.0046	-0.0066	-0.0046	-0.0046	-0.0036	-0.0036	-0.0066	-0.0041	-0.0041	-0.0051	-0.0041	-0.0031	-0.0051	-0.0051	-0.0051	-0.0071	-0.0121	-0.0159	-0.0089	-0.0159	-0.0149	-0.0209	-0.0139	-0.0189	-0.0189	-0.0209	-0.0259	0.0219	0.0189	0.0189	0.0179	0.0179	0.0179	0.0169	0.0179	0.0169
12	0.0011	0.0001	0.0011	0.0001	0.0001	0.0001	0.0001	0.0001	-0.0009	-0.0009	-0.0031	-0.0031	-0.0041	-0.0041	-0.0051	-0.0031	-0.0041	-0.0041	-0.0031	-0.0061	-0.0065	-0.0045	-0.0045	-0.0045	-0.0045	-0.0055	-0.0045	-0.0045	-0.0065	-0.0135	-0.0158	-0.0098	-0.0138	-0.0148	-0.0158	-0.0138	-0.0168	-0.0198	-0.0168	-0.0218	0.3841	0.3761	0.3881	0.3891	0.3821	0.3701	0.3881	0.3851	0.3671
	0.001	0.001	0.001	0.001	0.001	0	0	0.001	0	-0.001	-0.0028	-0.0028	-0.0038	-0.0048	-0.0048	-0.0038	-0.0048	-0.0038	-0.0038	-0.0058	-0.0062	-0.0052	-0.0052	-0.0052	-0.0022	-0.0062	-0.0052	-0.0052	-0.0082	-0.0142	-0.0138	-0.0128	-0.0168	-0.0008	-0.0218	-0.0158	-0.0198	-0.0198	-0.0218	-0.0308	0.754	0.743	0.724	0.731	0.74	0.73	0.732	0.749	0.782
24	0.002	0.001	0.003	0.003	0.03	0.001	0	0.001	0	0	-0.003	-0.004	-0.004	-0.006	-0.007	-0.002	-0.006	-0.003	-0.006	-0.007	-0.0082	-0.0052	-0.0062	-0.0052	-0.0002	-0.0082	-0.0042	-0.0052	-0.0072	-0.0162	-0.0188	-0.0118	-0.0208	-0.0208	-0.0238	-0.0178	-0.0218	-0.0248	-0.0248	-0.0338	1.059	1.013	0.992	0.982	1.013	0.984	1.008	1.005	1.012
	0.0009	0.0009	0.0089	0.0099	0.3489	0.0009	0.0009	0.0009	-0.0001	0.0029	0.0082	0.0002	0.0492	-0.0048	-0.0048	0.0562	-0.0038	0.0692	-0.0028	-0.0058	-0.0085	0.0225	0.0135	-0.0045	0.0555	-0.0045	0.0765	0.0035	-0.0045	0.0085	-0.0185	-0.0085	-0.0175	-0.0175	-0.0185	-0.0145	-0.0045	-0.0195	-0.0235	0.0365	1.2159	1.1709	1.1189	1.0839	1.1089	1.0969	1.1159	1.1259	1.1779
36	0.0009	0.0009	0.0169	0.0349	0.6969	0.0009	0.0049	-0.0001	-0.0001	0.0189	0.0438	0.0428	0.2798	-0.0052	-0.0052	0.4658	-0.0042	0.3388	-0.0032	-0.0062	-0.008	0.178	0.016	-0.003	0.277	0.012	0.346	0.023	-0.003	0.216	-0.0146	-0.0046	-0.0136	-0.0136	-0.0186	-0.0116	0.0314	-0.0166	-0.0216	0.2984	1.3189	1.2439	1.1759	1.1759	1.2199	1.2109	1.2209	1.1739	1.2539
	0.0007	0.0007	0.0187	0.1477	0.8587	-0.0003	0.0157	-0.0003	-0.0003	0.1017	0.1724	0.4304	0.5864	-0.0046	-0.0056	0.8424	-0.0046	0.6074	-0.0036	-0.0066	-0.0088	0.3922	0.0172	-0.0038	0.4852	0.0612	0.5632	0.0782	-0.0008	0.4822	-0.0147	0.0013	-0.0137	-0.0127	-0.0187	-0.0117	0.0843	-0.0157	-0.0207	0.5243	1.2787	1.2557	1.2547	1.2617	1.2617	1.2617	1.2797	1.2657	1.2687
48	0.0013	0.0003	0.0183	0.3793	0.8963	0.0003	0.0443	0.0003	-0.0007	0.3343	0.3327	0.8747	0.9147	-0.0053	-0.0063	1.1087	-0.0053	0.8437	-0.0033	-0.0073	-0.009	0.57	0.022	-0.003	0.678	0.139	0.76	0.341	0.089	0.719	-0.0141	0.0929	-0.0141	-0.0111	-0.0161	-0.0101	0.2289	-0.0161	-0.0211	0.6709	1.2313	1.2123	1.2003	1.2083	1.2163	1.2083	1.2323	1.2193	1.2213
	0.0003	0.0003	0.0473	0.4973	1.1473	0.0003	0.1283	0.0003	-0.0007	0.4913	0.4486	1.0926	1.1446	-0.0064	-0.0074	1.2896	-0.0064	1.0586	-0.0044	-0.0074	-0.0076	0.7684	0.0514	-0.0046	0.8564	0.2154	0.8834	0.6224	0.4134	0.8844	-0.0142	0.2718	-0.0132	-0.0112	-0.0172	-0.0092	0.3878	-0.0132	-0.0222	0.9548	1.2183	1.2103	1.2023	1.2033	1.2193	1.2103	1.2313	1.2253	1.2243
60	0.0012	0.0012	0.4532	0.6802	1.2372	0.0002	0.2732	0.0002	-0.0008	0.6172	0.5938	1.0818	1.2868	-0.0072	-0.0082	1.4038	-0.0062	1.2128	-0.0042	-0.0082	0.0405	0.9965	0.0795	-0.0045	1.0695	0.1775	1.0125	0.7415	0.6945	1.0815	-0.0154	0.5076	-0.0144	-0.0124	-0.0184	-0.0104	0.5476	-0.0124	-0.0234	1.1686	1.1642	1.1352	1.1292	1.1352	1.1532	1.1422	1.1642	1.1572	1.1632
	0.0011	0.0011	0.7001	0.9581	1.2231	0.0001	0.3391	0.0011	-0.0009	0.8131	0.7647	1.1827	1.3157	-0.0063	-0.0073	1.4467	-0.0073	1.2407	-0.0053	-0.0083	0.1146	1.0986	0.0976	-0.0044	1.1656	0.1476	1.1016	0.7896	0.7586	1.1726	-0.0152	0.5668	-0.0132	-0.0122	-0.0172	-0.0092	0.6258	-0.0072	-0.0222	1.2958	1.1651	1.1311	1.1271	1.1341	1.1511	1.1381	1.1591	1.1561	1.1591
[truncated: 1 more columns]

## Sheet: Fig. S7D
	Bacterial Control (0%)										Bacterial Control (0.05%)										Bacterial Control (0.1%)										Bacterial Control (0.2%)
0	0.0027	0.0007	0.0007	0.0007	-0.0003	-0.0003	-0.0003	-0.0003	0.0007	0.0007	-0.0022	-0.0022	0.0008	-0.0022	-0.0022	-0.0022	-0.0042	-0.0032	-0.0032	-0.0032	0.0029	0.0049	-0.0011	-0.0041	-0.0011	-0.0011	-0.0011	-0.0021	-0.0031	-0.0011	0.0023	-0.0007	-0.0027	-0.0017	0.0043	0.0093	-0.0027	0.0013	-0.0037	-0.0067
	0.0152	0.0132	0.0132	0.0132	0.0122	0.0112	0.0122	0.0122	0.0122	0.0122	0.0089	0.0069	0.0089	0.0099	0.0089	0.0079	0.0059	0.0059	0.0069	0.0059	0.0129	0.0049	0.0119	0.0069	0.0089	0.0129	0.0099	0.0089	0.0049	-0.0011	0.0054	0.0054	0.0024	0.0074	0.0024	-0.0016	0.0014	0.0034	0.0034	0.0004
12	0.3841	0.3761	0.3881	0.3891	0.3821	0.3701	0.3881	0.3851	0.3671	0.3991	0.4709	0.4429	0.4659	0.4229	0.4229	0.4509	0.4489	0.4579	0.4699	0.4599	0.4565	0.4405	0.4165	0.4345	0.4375	0.4385	0.4525	0.4505	0.4445	0.4115	0.4202	0.4352	0.4002	0.4532	0.4052	0.4122	0.3812	0.3892	0.4102	0.4042
	0.7999	0.7809	0.7579	0.7839	0.7939	0.7799	0.7979	0.7969	0.8209	0.8389	0.8542	0.9072	0.9052	0.8672	0.8462	0.8842	0.8852	0.9092	0.8962	0.8862	0.8058	0.8478	0.8498	0.8228	0.8568	0.8298	0.8268	0.8548	0.8848	0.8418	0.7652	0.7772	0.7662	0.7772	0.7642	0.7642	0.7782	0.7602	0.8022	0.7802
24	1.059	1.013	0.992	0.982	1.013	0.984	1.008	1.005	1.012	1.037	1.117	1.148	1.172	1.125	1.157	1.169	1.162	1.161	1.15	1.119	1.0918	1.0858	1.1028	1.0968	1.1228	1.1088	1.0728	1.0948	1.1228	1.0928	1.0262	1.0312	1.0042	1.0302	1.0042	1.0152	1.0152	1.0032	1.0242	1.0362
	1.2159	1.1709	1.1189	1.0839	1.1089	1.0969	1.1159	1.1259	1.1779	1.1969	1.2442	1.2472	1.2822	1.2742	1.2722	1.2852	1.2762	1.2612	1.2602	1.2242	1.2225	1.2055	1.2215	1.2385	1.2515	1.2345	1.2215	1.2045	1.2175	1.1955	1.1645	1.1645	1.1715	1.1675	1.1645	1.1735	1.1515	1.1275	1.1675	1.1865
36	1.3189	1.2439	1.1759	1.1759	1.2199	1.2109	1.2209	1.1739	1.2539	1.3059	1.2798	1.2778	1.3058	1.3108	1.3018	1.3168	1.3038	1.2818	1.2948	1.2748	1.272	1.222	1.263	1.277	1.288	1.265	1.261	1.256	1.265	1.201	1.1694	1.1684	1.1714	1.1784	1.1634	1.1764	1.1494	1.1434	1.1934	1.1904
	1.2787	1.2557	1.2547	1.2617	1.2617	1.2617	1.2797	1.2657	1.2687	1.2857	1.2394	1.2314	1.2384	1.2494	1.2444	1.2524	1.2354	1.2164	1.2214	1.2464	1.2102	1.1862	1.2072	1.2332	1.2522	1.2202	1.2152	1.2092	1.2192	1.1532	1.1323	1.1443	1.1373	1.1603	1.1423	1.1393	1.1373	1.1343	1.1363	1.1703
48	1.2313	1.2123	1.2003	1.2083	1.2163	1.2083	1.2323	1.2193	1.2213	1.2343	1.1847	1.1947	1.1907	1.2087	1.2017	1.2147	1.1897	1.1717	1.1757	1.2027	1.154	1.143	1.16	1.18	1.203	1.182	1.164	1.172	1.169	1.103	1.0749	1.0999	1.0879	1.1059	1.1049	1.0969	1.1029	1.0899	1.0879	1.1209
	1.2183	1.2103	1.2023	1.2033	1.2193	1.2103	1.2313	1.2253	1.2243	1.2333	1.1746	1.1716	1.1746	1.1966	1.1856	1.2016	1.1796	1.1606	1.1616	1.2086	1.1304	1.1224	1.1384	1.1694	1.1854	1.1584	1.1494	1.1624	1.1544	1.0844	1.0528	1.0548	1.0508	1.0708	1.0698	1.0638	1.0698	1.0598	1.0668	1.1068
60	1.1642	1.1352	1.1292	1.1352	1.1532	1.1422	1.1642	1.1572	1.1632	1.1702	1.1328	1.1208	1.1218	1.1458	1.1388	1.1568	1.1348	1.1158	1.1178	1.1678	1.0975	1.0795	1.0895	1.1135	1.1305	1.1195	1.1035	1.1035	1.1065	1.0495	1.0226	1.0356	1.0326	1.0436	1.0556	1.0476	1.0486	1.0376	1.0366	1.0906
	1.1651	1.1311	1.1271	1.1341	1.1511	1.1381	1.1591	1.1561	1.1591	1.1651	1.1347	1.1207	1.1187	1.1417	1.1367	1.1607	1.1367	1.1167	1.1187	1.1817	1.1056	1.0846	1.0896	1.1086	1.1266	1.1126	1.0996	1.1036	1.1076	1.0546	1.0288	1.0308	1.0328	1.0398	1.0618	1.0518	1.0538	1.0388	1.0428	1.1078

[truncated: 3 more sheets: Fig.S8, Fig. S9C, Fig. S10]
