# Supplementary material for: Mucin modulates phage infection dynamics and biofilm formation in enteropathogenic Yersinia enterocolitica
Source: Curr Res Microb Sci. 2026 Jun 3;11:100618. doi: 10.1016/j.crmicr.2026.100618 (PMC13284502; doi:10.1016/j.crmicr.2026.100618)
Supplement: Supplementary file 3 [file mmc3.zip › Supplementary file 2a_8081c_WT_polypolished.fasta]

>contig_1 polypolish
ATTTGATGCCTGGCAGTGTCCTACTCTCGCATGGGGAGACCCCACACTACCATCGGCGCTACGGCGTTTCACTTCTGAGTTCGGCATGGATTCAGGTGGGTCCACCGCGCTATGGCCGCCAGGCAAATTCTGTTTCAATTAACCCGCTACATGTATTAATCACGCAGCCAGCCAATCCAATCTCGGAACTTCGCTGAAAATATCTATCTCTCAAATTCAAAACACCTTTGGTGTTGTAAGGTTAAGCCTCACGGATCATTAGTACTGGTTAGCTCAATGCATCGCTGCACTTACACACCCAGCCTATCAACGTCATAGTCTTTAACGTTCCTTCAGGGGGCTTAAAGCCCCAGGGAAGACTCATCTCGAGGCAAGTTTCCCGCTTAGATGCTTTCAGCGGTTATCTCTTCCGAATTTAGCTACCGGGCAATGCCATTGGCATGACAACCCGAACACCAGTGATTCGTCCACTCCGGTCCTCTCGTACTAGGAGCAGCCCCTCTCAATCTTCCAACGCCCACGGCAGATAGGGACCGAACTGTCTCACGACGTTCTAAACCCAGCTCGCGTACCACTTTAAATGGCGAACAGCCATACCCTTGGGACCTACTTCAGCCCCAGGATGTGATGAGCCGACATCGAGGTGCCAAACACCGCCGTCGATATGAACTCTTGGGCGGTATCAGCCTGTTATCCCCGGAGTACCTTTTATCCGTTGAGCGATGGCCCTTCCATTCAGAACCACCGGATCACTAAGACCTACTTTCGTACCTGCTCGAGCCGTCACTCTCGCAGTCAAGCTAGCTTATGCCTTTGCACTAACCTCACGATGTCCGACCGTGATTAGCTAACCTTCGTGCTCCTCCGTTACTCTTTGGGAGGAGACCGCCCCAGTCAAACTACCCACCAGACACTGTCCTCACCCCAGATTATGGGGCCGAGTTAGAACATCAAACATTAAAGGGTGGTATTTCAAGGTTGGCTCCATGCAGACTGGCGTCCACACTTCGATGCCTCCCACCTATCCTACACATCAAGGCTCAATGTTCAGTGTCAAGCTATAGTAAAGGTTCACGGGGTCTTTCCGTCTTGCCGCGGGTACACTGCATCTTCACAGCGAGTTCAATTTCACTGAGTCTCGGGTGGAGACAGCCTGGCCATCATTACGCCATTCGTGCAGGTCGGAACTTACCCGACAAGGAATTTCGCTACCTTAGGACCGTTATAGTTACGGCCGCCGTTTACTGGGGCTTCGATCAAGAGCTTCGCCTTGCGGCTGACCCCATCAATTAACCTTCCAGCACCGGGCAGGCGTCACACCGTATACGTCCACTTTCGTGTTTGCACAGTGCTGTGTTTTTATTAAACAGTTGCAGCCAGCTGGTATCTGCGACTGGCTTCGGCGCCGGGAGCAAGTCCCTTTACCTAATGCCAGCGTGCCTTCTCCCGAAGTTACGGCACCATTTTGCCTAGTTCCTTCACCCGAGTTCTCTCAAGCGCCTGAGTATTCTCTACCTGACCACCTGTGTCGGTTTGGGGTACGATTTAATGTTACCTGATGCTTAGAGGCTTTTCCTGGAAGCTTGGCATCAACTACTTCACCACCGTAGTGGCTCGTCATCACACCTCAGCGTTGATAAGCAACCGGATTTACCAAGTCGCTCCGCCTACATGCTTAAACCGGGACAACCGTCGCCCGGCTAGCCTAGCCTTCTCCGTCCCCCCTTCGCAGTAACACCAAGTACAGGAATATTAACCTGTTTCCCATCGACTACGCTTTTCAGCCTCGCCTTAGGGGTCGACTCACCCTGCCCCGATTAACGTTGGACAGGAACCCTTGGTCTTCCGGCGTGCGGGTTTTTCACCCGCATTATCGTTACTTATGTCAGCATTCGCACTTCTGATACCTCCAGCAACCCTCACAGGTCACCTTCAACGGCTTACAGAACGCTCCCCTACCCAACGAACGTATCCCTAAGCCAACTCGACTTTATTGGACGCATTGACGTCGCTGCGCTCCGTCAATCATTATCCACTGCCGTGAATTGTCTTGGGTGATACGTTCGCTGCCGCAGCTTCGGTGCATGGTTTAGCCCCGTTACATCTTCCGCGCAGGCCGACTCGACCAGTGAGCTATTACGCTTTCTTTAAATGATGGCTGCTTCTAAGCCAACATCCTGGCTGTCTGTGCCTTCCCACATCGTTTCCCACTTAACCATGACTTTGGGACCTTAGCTGGCGGTCTGGGTTGTTTCCCTCTTCACGACGGACGTTAGCACCCGCCGTGTGTCTCCCGTGATAACATTCTTCGGTATTCGGAGTTTGCATCGGTTTGGTAAGTCGGGATGACCCCCTAGCCGAAACAGTGCTCTACCCCCGAAGATGAGTTCACGAGGCGCTACCTAAATAGCTTTCGGGGAGAACCAGCTATCTCCCGGTTTGATTGGCCTTTCACCCCCAGCCACAAGTCATCCGCTAATTTTTCAACATTAGTCGGTTCGGTCCTCCAGTTAGTGTTACCCAACCTTCAACCTGCCCATGGCTAGATCACCGGGTTTCGGGTCTATACCTTGCAACTATTCGCCCAGTTAAGACTCGGTTTCCCTACGGCTCCCCTATTCGGTTAACCTTGCTACAAAATATAAGTCGCTGACCCATTATACAAAAGGTACGCAGTCACACCACGAAGGTGCTCCCACTGCTTGTACGTACACGGTTTCAGGTTCTATTTCACTCCCCTCGCCGGGGTTCTTTTCGCCTTTCCCTCACGGTACTGGTTCACTATCGGTCAGTCAGGAGTATTTAGCCTTGGAGGATGGTCCCCCCATATTCAGACAGGATGTCACGTGTCCCGCCCTACTCATCGAACTCACAACGTATGCATTTTTGTGTACGGGACTATCACCCTGTACCGTGCGACTTTCCAGACGCTTCCACTAACACATATGCTGATTCAGGTTCTGGGCTCCTCCCCGTTCGCTCGCCGCTACTGGGGGAATCTCGGTTGATTTCTTTTCCTCGGGGTACTTAGATGTTTCAGTTCCCCCGGTTCGCCTTGCATGGCTATGTATTCACCATGCAATAGTGCAACGAATTGCACTGGGTTTCCCCATTCGGGTATCGTCGGTTATAACGGTTCATATCACCTTACCGACGCTTTTCGCAGATTAGCACGCCCTTCATCGCCTCTGACTGCCTAGGCATCCACCGTGTACGCTTAGTCGCTTAACCTCACAACCCAAAGATGTTTCTTCTTTATTGGTGTGGCTGCGAACACACTCTGCGTCGTTGTGCAGTGCGCGCAATCTTCATGAACGTAGCGTTCACTCCGGTTGCTGTGCGCTGTACGCCTTGCTGAGTATCTTCTCGCTCACACTGCAACAATGATAAACACATTGGCATTGCGATTATTTGAGAGACTCTAATACAGGTTAATCCTTATCTCAGTACTTCTACGGAGAGATAAGTTTCAGCTGTATTGTTTCAATTTTCAGCTTGTTCCAGATTGTTAAAGAGCAATATCTTAAACACGACTTGTTAAAGTCATCTTTAAGATACTTTTGAGTTCATAAAGAACCGGTTGATAATGTCTTTCACACATTATCGGAGTGGCGTCCCCAAGGGGATTCGAACCCCTGTTACAGCCGTGAAAGGGCAGTGTCCTAGGCCTCTAGACGATGGGGACACAAAAATTTCTACTGAATCATGGATTCAGTATTTTTGTGTAAAGGTGAGAATGTGGTGACACATTCGAACGACTGATGCAGTAAAAACTCGATACCGAGGCCTTACAACACAATCATCACCCTCATCAACAGGTGCTCTTGCTCGTTTACATTCATCAGACAATCTGTGTGGACACTACGCAATGCGTATCTGAGGTAAGGAGGTGATCCAACCGCAGGTTCCCCTACGGTTACCTTGTTACGACTTCACCCCAGTCATGAATCACAAAGTGGTAAGCGCCCTCCCGAAGGTTAAGCTACCTACTTCTTTTGCAACCCACTCCCATGGTGTGACGGGCGGTGTGTACAAGGCCCGGGAACGTATTCACCGTAGCATTCTGATCTACGATTACTAGCGATTCCGACTTCATGGAGTCGAGTTGCAGACTCCAATCCGGACTACGACAGACTTTATGTGGTCCGCTTGCTCTCGCGAGTTCGCTTCACTTTGTATCTGCCATTGTAGCACGTGTGTAGCCCTACTCGTAAGGGCCATGATGACTTGACGTCATCCCCACCTTCCTCCGGTTTATCACCGGCAGTCTCCTTTGAGTTCCCACCATTACGTGCTGGCAACAAAGGATAAGGGTTGCGCTCGTTGCGGGACTTAACCCAACATTTCACAACACGAGCTGACGACAGCCATGCAGCACCTGTCTCACGGTTCCCGAAGGCACTAAAGCATCTCTGCTAAATTCCGTGGATGTCAAGAGTAGGTAAGGTTCTTCGCGTTGCATCGAATTAAACCACATGCTCCACCGCTTGTGCGGGCCCCCGTCAATTCATTTGAGTTTTAACCTTGCGGCCGTACTCCCCAGGCGGTCGACTTAACGCGTTAGCTCCGGAAGCCACGCCTCAAGGGCACAACCTCCAAGTCGACATCGTTTACAGCGTGGACTACCAGGGTATCTAATCCTGTTTGCTCCCCACGCTTTCGCACCTGAGCGTCAGTCTTTGTCCAGGGGGCCGCCTTCGCCACCGGTATTCCTCCAGATCTCTACGCATTTCACCGCTACACCTGGAATTCTACCCCCCTCTACAAGACTCTAGCTTGCCAGTTTCAAATGCAGTTCCCACGTTAAGCGCGGGGATTTCACATCTGACTTAACAAACCGCCTGCGTGCGCTTTACGCCCAGTAATTCCGATTAACGCTTGCACCCTCCGTATTACCGCGGCTGCTGGCACGGAGTTAGCCGGTGCTTCTTCTGCGAGTAACGTCAATCCAACAACGTATTAAGTTATTGGCCTTCCTCCTCGCTGAAAGTGCTTTACAACCCGAAGGCCTTCTTCACACACGCGGCATGGCTGCATCAGGCTTGCGCCCATTGTGCAATATTCCCCACTGCTGCCTCCCGTAGGAGTCTGGACCGTGTCTCAGTTCCAGTGTGGCTGGTCATCCTCTCAGACCAGCTAGGGATCGTCGCCTAGGTGAGCCATTACCCCACCTACTAGCTAATCCCATCTGGGCACATCCGATGGCGTGAGGCCCTAAGGTCCCCCACTTTGGTCCGAAGACGTTATGCGGTATTAGCTACCGTTTCCAGTAGTTATCCCCCTCCATCAGGCAGTTTCCCAGACATTACTCACCCGTCCGCCGCTCGCCGGCAAAGTAGTAAACTACTTCCCGCTGCCGCTCGACTTGCATGTGTTAGGCCTGCCGCCAGCGTTCAATCTGAGCCATGATCAAACTCTTCAATTTAAGATTTGTTTGATTTGCTATGAATTAACATAGCGATGCTCAAAGATTACTTTCTGCAAATATGCATTCGAACCGAAGTTCAAATGTGTACTGCTTTGGTCACTCTTCAAGACTTTGATATTGCTTCTGCCTGCCGAAACAGGCTTCGATATCGTCTTGCGAGTGCCCACACAGATTGTCTGATAAATTGTTAAAGAGCGTTCGTTACCCGTTTGCCTTGCGGCGAATCTTACGGTAACGCGGGAGGCAGATAATACGCTTTCCCGCTGAAGAGTCAAGAGTTTATTTGGTTTCTTTCGAAGTCAAACTCAATCATTTCTCTTCCTGACCCGGCGAAGTCTGTTTCGTTGTTCCCAGTCAGTGGAGGCGCATTATAGGGAGTTCCTGACAGCCTGCAACCCCTAATTTCAAAAAAATTTTCAACCGTGTTTTTTTTCAGCAAAAATGGGGTAAAAGGCCAGAATTTAAACAATTATTAAGCTAAACATTAACTACCCAAGTTAAACAGTAGAGTAAAATAGAAGTATAAGAAGATAGATAGGACAAAACACCATGCAACTAAATACCCAACAGCAGGCCGCCCAGCGCAATCTTTCGTATCTGTTGGCCGAAAAAATTGGCCAGCGCATTCTTGCGGGGGAATATGAAGCCGGCAGTATATTGCCTGGCGAGATAGAGTTGGGGGAGCAATTTGGTGTCAGCCGTACCGCAGTACGTGAAGCGGTAAAGATGCTCGCCGCAAAAGGCATGTTATTACCGCGTCCGCGTATCGGCACCCGAGTGATGCCACAAACCAATTGGAACTTCCTTGACCAAGAGTTGCTGACCTGGTGGATGACCAGAGAGAACTTCGATCAAGTGATGCAACACTTCCTTATATTAAGGAGGTCACTCGAGCCTCAAGCCTGTTCTCTGGCGGCTATCAATGTCAGCGGAAAACAAAAAGCCCTGTTAACATCGTTAATGACAGAAATGTGCGAGCTGCATGCCCATTTTAATCGCGAACGATGGATTCAAGTGGATGCCCAATTTCATCAATTGATCTATGAAGCCAGTGGTAATCCATTTTTAACGTCTTTCGCTAATTTGTTCAGTTCGGTTTATCACAGTTACTTTCGTTCTATTACCGGCGATGAGGTGATTAAGCTGCAACACCATCAAAATATTGTCGATACTATTCTGGCTGGCGATAGCCAAGGTGCATTGGTAGCTTGTCAGGTGTTATTAAAAGAGAAAGACTAACGGTCAGATGTTCTTTATATCTATATATAGACAGAGAGGGTACTCACGCCCACCCAATATAATCAGGACGGACAATGATAAAATCTGCGCGCAGCATGGCGGGTCTCCCTTGGATAGCCGCCATGGCTTTCTTTATGCAGGCTTTGGATGCCACCATACTGAATACGGCACTCCCTTCAATTGCTGAAAGCCTTAATCGCTCACCTCTAACTATGCAGTCAGCTATTATCAGCTATACCCTCACGGTGGCAATGTTGATTCCGGTGAGTGGTTGGTTGGCCGATCGTTTCGGCACTCGGCGCATTTTCATTTTGGCTGTTTCATTATTTACGCTGGGGTCATTACTGTGCGCGCTTTCCGGTTCTCTACCATTTTTGGTGGCATCCCGAGTTATTCAAGGGGTGGGTGGTGCCATGATGATGCCCGTCGCCAGGCTAGCACTTATCCGGGCTTATCCGCGCAGTGAGTTATTGCCAGTATTAAATTTCGTCACCATCCCCGGATTAATCGGCCCTGTCATGGGACCATTATTAGGGGGGTTATTGGTCACCTACGCCACATGGCACTGGATTTTTATCCTTAATATTCCCATCGGCTTACTGGGTATCTTTTATGCCCGTAAATATATGCCCGACTTCACTATGCCGAAACGCGCCTTTGATATTATCGGTTTTCTGTTATTCGGTAGCAGCTTGGTTATGATATCCGTGAGCCTGGAAATAATGGGTCGCCCAGATATTGCCAGCTACTTGCCAGCCGCTGTGCTGTTGGGCGGTTTATTAATGCTGCTCTTCTATATATTCCACGCCAAAGGCCATCCTAATCCGCTAATTGGTTTGCCGCTGTTTAAAACCCGAACCTTTTCCGTCGGCATTGCGGGTAATGTAGCTTCACGTTTAGGCACTGGCTGCGTTCCTTTCCTGATGCCACTCATGTTGCAAGTCGGGTTTGGTTATTCCGCTATTATTGCCGGTTGTATGATGGCCCCCACCGCCATTGGTTCGATGATGGCAAAATCAGCGGTAACTCAAGTTTTACGTTCACTGGGTTACCGCACGGTGTTGGTGGGCATTACGGCTATTATCGGTGTACTGATTGCCTTGTTTGCTTTTCAATCGCCGGGCATGTCACCTTGGTTGATGATATTGCCACTGTTTATATTGGGTATGGCGATGTCGACACAATTTACGGCAATGAACACCATTACTCTGGCTGATTTAACCGATAACAATGCCAGCTCAGGTAACAGTGTTTTAGCAGTGACCCAGCAACTGGCGATTAGCTTTGGCGTTGCCATCAGTGCCGTAGTTTTGCGGTTTTACGATGGGTTGTCGTTTGGAAATAATATTGACCACTTCCACTACACCTTTATTACGATGGGTGCCGTGACATTGCTGTCATCGATGGTGTTCTTATTACTCAAACCTAGAGATGGCGATAACTTGATTCAGGGCCGTAATGTGAAAAAGGTTACGCAGCCCGCAGAGAGTGAAGTTTAACGAGTAGCGACCGATCCGCGCTCGATTAGCTCGGGAGTGAGAATCAGAACTTGTGGTTCCGCTTCCGGGCTATTTAGCCGATGAATAAGAGTATCAATAGCCAACTCACCGAGGGAATCTTTGGGCTGATGAATGGTCGTCAACGGTGGCGTCATATATTGTGCAATTTCGATATCATCATAACCAATGACCGCCATGTCCTGCGGAATCGATAACCCAGCCTGATGTAAGGCCTGATAAACCCCAACCGCCATCGCATCATTACTGGTAAAGACCGCTTCAGGGGGTTGCGGCAATGCCAGTAGCTGCTTCATGGCAACCAAGCCGCCCCCAAATTCAAAATCACTGGCCACTTCATAATCAGGGAGCACCGGTAGACCCGCGCGATCCATTGCTTGGCGGAATCCTTGCAAACGTTCTTTAGCCGGTGTTTTATCTTGTGGGCCTGCAATACAGGCGATACGAGTATATCCTCTGGCAATCAGGTACGAAGTTGCCATTTCCCCACCTAATAAAGAGTTATCCTGAATGACATCATTCACTCCTTCAAAGGGTGCCCAATCCATCATAATGATCGGTAGAGAAGGGTAGCAGCGCAGAATATCCTGCGACGGGCGATGACTTTCGGTACACATCAGTAGCAAACCATCGACGCGCTTTTGCATTAGAGTTTCAATACTACGACTCATGCGATCGATATCACCCTCGGTATTACACAAAATCAAACTGTAGCCGCGCTCATAGCAACTACGCTCCACACCACGAACCACTTCAGCGTAAAACGGGTTGCTACTGGCAGTGACTAACATGCCGATAGTCCGGGTTTCATTGAGTTTTAAACTACGCGCTAACGCAGATGGGGCATAGTTAAGTTGCTTGATGGCAGCCAGCACTTTGTCGCGAATAGGATCGCTAACAAAACGATTTTTATTAATAACATGTGAGACAGTAGAGGTTGATACGCCCGCTAAGCGAGCGACATCTTTCATGGTGGCCAAAGTTATACCCGATCTTGTAAGAAACTATCGATCTCGGCCCGCCAAGGAATGGAAGGTTGTGCGCCAGGGCGAGTCACTGCAATCGCAGCCGCAGCATGAGCAAAACGGACGGCTGAACCCATTGCCTGCCCTTCCAGTAATGCAGTCAATAATGCGCCATTGAATGTATCACCGGCGGCAATGGTATCTACTGCATTAACTTTAAAGCCAGCGACTAATTTGCCCTGACCTTGCTCGCTAAGCCACACTCCACGGCTGCCCAACGTAATAATCACAGTGGCGATACCTTTATCATGCAAAATTTGCGCGGCTTTCGCTGCGTCATCATCCTGCTCAATATGAATGCCCGTTAAGCGCTCAGCTTCTGTTTCATTTGGAGTAATCATATCCACCAGCGATAACAGCTCATCTGGTAGTTCGCGTGCAGGGGCCGGATTCAGGATAACCTGAGTTTGATGCTGTTTTGCCAATTTAGCGGCGGCGATAACCGTCTCAAGTGGAGATTCCAGTTGCATCAATAATGCATCGGCATCAATAACTTGCTGTTGATAACGGCCAAGATACTCCGGTGTTACAGCCGAGTTTGCCCCAGCATGAATACCAATGACGTTCTCGCCTTCACCATTAACAAAAATCAGCGCTACCCCTGTGGTGGTGCCTGCTACCGCCTCAATAGGTGCGGTATCAATATTGTCACTGGCTAATTGCAGACGTACCCGGTCACCAATATCATCTTCACCCACACAGGCAATAAACGCGATATTCGCCCCACTACGGCCAGCAGCAACGGCCTGATTAGCACCTTTGCCACCGAAAGCAACTTTATACTGCTTCCCGATCACCGTTTCACCTGGACGCGGAAACTGCTCAATATTCAGAATATGGTCGGCATTGATGCTGCCCAAGACCACCAGTTTACCTGTTTCCATCGTATTTATTCCTTTGTCATTGAAGTTGCAGGGGTGTTAGCTACGTTCACTCACCCGAATCACTGATTTGAATCAGCTCATCGTGATTCATTCACTTGCTGCCTACCTGCAACTCCAATTACCTTGGGTTTATTGAATGACAACTACTGATTGAATGAGGATATTATTTAGTCACTAACTTCAGATCTACTGGGATAACGGCCTGGACTTTCTCGCCTTTCAATACCTTATCCGCAGTTTGTACACCAATGACACCAATCTGGTCTGGGCGTTGAGCAATAGTTGCGCCCATTTTGCCACTTTCGACAGCTTTAATACCATCGTCAGTACCATCAAAACCAACCACTAACACATCAGTTTTGCCCGCAGTCTGCAAGGCGCGTAAAGCACCCAGTGCCATTTCGTCATTCTGAGCAAACACAGCTTGAACATCTGGATGAGCTGTCAGCAAGTTCTGCATAACGTTCAAACCTTTAGTCCGATCAAAATCTGCTGGTTGACTAGCCAACAACTGAAATTTGTTTTTTTCCATTGATTGTTTGAAGCCTTCGCCGCGCTCACGAGCAGCAGACGCACCAGCAATCCCTTCCAACTGAATGACTTTGGCATCACTACCGACTTTCTTAGCAATGTAATCACCGGCCATTTTGCCACCGAAACGGTTGTCAGAGGCTACGTGGCTCACCACCGTGCCTGCATTAGCCAGACGGTCGAGAGTAATGACCGGAATGTTGGCCTGATTGGCCATTTTAACCGCGTTGCCCACGGCATCGGAATCAGTTGGGTTGATCAATAGCAATTTAGTGCCACGCACAGTTAAATCCTGCACGTTGGCTAATTCTTTAGCTGGGTTGTTTTGGGAATCCAAAATCACCAGGTTGTAGCCCAGTTTATCCGCTTCTTTTTGTGCGCCGTCTTTCATTGAAACAAAGAACGGGTTATTCAGCGTGGAAACAACCAACGCAATGGTGTCTTTTGCCAGCGCGTTAGCACTGACGGTAGCGCTCAATGCAACAACAGAGATCAAAGTAGCCAGTTTCTTCATTTTCATGGTCGCAATTCCTGTAGGGAGAGAGGTTATTTGCTGCTTTTATTGTCTACCAATACCGCCAGCAGGATAACCACTGCTTTGACGATCATTTGGTAGTAAGAGGAGACACCCAATAAATTCAAACCGTTATTTAAAAATCCGAGGATTAATGCGCCGATCAGGGTGCCAACGATCCGCCCTTTACCCCCAGCAAGACTGGTACCCCCCAGAACTACGGCTGCGATTGCATCCAGTTCATAACCGGTACCGGCAGTAGGTTGTGCTGATGATAAGCGGGCAACTTCGATAATCCCTGCCAATGCCGCTAACAACCCACAGAGTGAATAAACAATAATTTTAACTTTATCAACGCTGATACCAGAGAGGCGTGTTGCGGACTCATTGCCCCCCAGCGCATAAATATAACGACCCAGACGCGTGTGATGCAGCATGTACCATGCCGCAATAAAAACAATTGCCATCAGCCAGATAGGCGTTGGGATCCCCAATGGGCGACCAATACCGAACCAGCCAAAGGTATCTGCCACATCAGTAAAACCGGTGTTTATCGGGCTACCATTGGTGTAAACCATGGTGACACCACGCAGTAACAGCATCATGACCAGGGTAGCAATAAAGGCCTGCACTTTGCCTTTAGCCACAATCACCCCAGTGATACCGCCGACAAACGCCCCCAGCGCCAGCGCGGCACCCACGGCAACCAGCGCATTAACTTCCAACCCGACAATGGAGGCCGCAACAGCGCCAGTCAGCGCCAGTAATGACCCCACTGACAGGTCAATCCCTGAAGTTAGGATAACCAGTGTCATCCCGACGGCCATAATGGCGTTGACGGAAGTCTGCTGGAGAATGTTAAACATGTTATTCAGGGTAAAGAAGTTCGGGCTTAGTGACGAAACCACAGCAATCAGCACCAGCAGCGCAATCAGTGATTTTTGTTCTAATAACCATTCTTTACTGAACCAGCGCTTTGTATTGATAGTCTGGGAACTCATATCTGATGACTCCTGCTCTACTCATCATATTGCAAGCTGCATGTGCGTTGGCTTCCTGCAACTCGAATTATTGAGAGTCTAAATAAATTATTTTTCCAATAAATCGCGCTTGCCGACGGCAGCAGCCATCAACACTTCCTGGGTAGCCTGTTCAATAGAGAACTCGCCGCTTAGCTGACCTTCATGCATCACAATGATGCGGTCACTCATGCCCAACACTTCCGGCATTTCCGAGGAGACCAATATGATGCTCAGCCCTTCTTGTTTGAATTGATTGATTAACTGGTAGATCTCTTTTTTGGCCCCGACGTCGACACCGCGAGTCGGTTCATCAAGGATCAAAACTTTCGGCCGAGTCATTAGACCGCGGGCGATAGCCACTTTTTGCTGATTCCCACCGGACAGCAAACCAATCGGCTGTTCCATGGAAGGCGTTTTGATATTAAATAGACGAATGAAATCCGCTACCGCCTGCTGTTCATCAGCATGTTTGAGCGAACCGCCTGAACGGCTGAAATAACGCAATGCAGTCAAAGACATATTCTCTTTAACTGACATTCCGAGTACTAAACCATCCCGTTTACGGTCTTCAGAAATATAAACAATACCATTGGCTAAACCGTCCTGCGGTGAATGAGTCACGACTTCACGGCCATCCAACATCACAAAGCCCGATTTACGCGGCAGCGCACCATAGATGATTTTCATCAGCTCAGTGCGGCCAGCGCCCATCAGGCCAGCCACTCCCAAGATCTCGCCACTGTAGAGAGTAAAATTGACATTCTCGACCCCAGGGCCGCATAGCTGTTTGACCTGTAAACGTTTTTCGCCGCGCGGTAAATTCAGACGCGGGTATTGCTCTTCCAATTTACGGCCAACCATCATTTCAATCAGAGCGTTTTCAGTTAGTGTATTAACCGGTTTTTCGGCGATAAACTGCCCATCACGGAATACCGTGACGTCATCGCAAATCTCAAAGATTTCTTTAAGGCGGTGGGAAATATAAACAATGCCGCGACCTTCCGCTTTCAGCTCTTTAATGACATTAAATAAAGAGGCTGTTTCGGTGTCAGTCAGGGCATCGGTAGGCTCATCCATAATGATGACTTTGGATTCAAAGCTCAGCACTTTGGCGATTTCCACCATTTGCTGATCACCAATAGAAAGCTCGCCCACCAGCCGATGGCTGCTGTAGCTGATATTAAGGCGCGCCAACAGTAAATCAGCTTCGGCATACATTTTTTTCCAATCAATGCCGCCAAAATGATTAACAAACTCGCGCCCTAAAAAGATATTTTCTGCGATGGTTAACTGTGGAATCAGGTTAAGTTCCTGATGAATAATGCCGATACCCGCTTCCTGCGACTCTTTCGGGCCATTAAACACCACTTCTTTACCCAAAAAATGCTGGCTGCCGGCATCCTTATTGTAGATGCCGGTCAGCACTTTCATCATGGTCGATTTTCCGGCCCCATTTTCGCCTACCAGTGCCATCACCCGACCAGGATAGACACTTAGCGCAGCACCTGAGAGTGCTTTGACGCCGGGAAAGGCTTTATCAATCCCTTTCAGTTGCAGCAAAGGTTGCATAAACGCCTCAGAAAGTTACGCCGGAGCAGAGAATAATGTTAGCAAAGGGGGAACATTCCCCGCTACGAATCACTGCCCGGCTTTGTTTGGTCTGCTCTTTAAAAGCCTCATGGCTGATATAGTGCAAAGCAATTTGGTTTCCCTGGTGTTGCTCAAGTTGTGATAGTTGTGCGAGTAACGTTTCATGGAGTTGCGGGTTATTTTTAACAATCTCCTGCGCAAGGTAAGCACTCTCAACCTGCATTTCTTGTGTTACCACCTCAAAAACCTGAAGGAATCCAGGGACGCCTTGAGTCAGTGCCAAATCGATACGCGTGGTGGTTGCCGGTATTGGCAGCCCCGCATCACCTATCACAATCTGATCGGTATGGCCCAAGCGAGAGATAACAGCGGAAATATCAGAATTTAGTAATGCACCTTTTTTCATTTTCTACCCCAACAGCGAAACGTTTCGCTGATACTGAGTTTAGAAAAATGGCAGCAGAAGGCAAACCCAATTGGGTGAAATTGTGATCGCCATCGAAACGTTTCGCCGAACAAATGAAAAATGGGAATGATGAATGTGAAAAAGGCCGTTATGTCTAACGGCCTTCTAAGTTAAATCTCTACCTGCGTCCCCAGCTCAATCACCCTATTCGGTGGGATTTCAAACTGATCGGCGGCACGCAGCGCATTACGACTAAGGGCAATAAACAGTTTGCCGCGCAAAAACAGATACCACGGCCGTTTGGTCAAGATAAGTGACTCGTGGGACATAAAGAATGAGGTCTCCATCATCTGGCAAGGTAACCCCTCCAAACCGCAGCGATGGAAAATCTCTTCCACATTCGGAGTTTCGCGCCAACCGTAACTCGCCACAACCCGCCAGAATGTCGGAGAGAGCTGCTCGATAGTCACTCGATTAACATTATGGACATAAGGCGCATCTTCAGTTCGCAGTGTCAGTAGAACAACCCGATCATGTAACACTTTGTTATGTTTAAGGTTATGCAGTAATGCAAACGGGATGACATTCATCGCCCGAGACATATACACCGCCGTGCCAGGAACACGTACCGGAGGCGATTTCTCCAATGAGGCAATCATCGCCTCCAGTGAGTTACCGTGTTCGTGCATACGGCGCAGCAAGCTGAAACGCTCACTCTTCCAAGTGGTCATAATGATAAACATCACCAGGCCCAATGACAGTGGTAACCAACCACCGGAGAACAATTTCAATGCGTTAGCAGAGAACATCGGCACATCAATAACCAATAATGCCACCAGCAAGAAGTAGACAAAGAAGCGATTCCAGTGCCAGTTTTTCAGTGCCACGGTGCAGAACAGAACACTGGTAATAACCATCGTGCCCGTCACCGCGATACCATAAGCCGCTGCCAAATTACTGGAACGTTCGAAGCCGACAATCACCAATACCACCGCCAGATACAGTGTCCAGTTAATCACCGGGATATATATCTGGCCTGACTCCATTTCCGAGGTATGAATAATACGCATCGGCGGCAAATAGCCTAAACGGACGGCTTGCCGGGTCAGGGAGAATACACCGGAGATGACAGCCTGTGAGGCAATTACCGTCGCCAACGTTGCCAGTATTAACAGTGGAATCAATGCCCAGTCAGGGGCGAGTAGGAAGAAGGGGTTTTTGATAGCTTCTGGGTTTTTCAATAATAACGCGCCCTGGCCAAAATAATTCAGCACCAATGACGGTAAGACCACAGTAAACCACGCCAATCGAATAGGAAATTTACCAAAGTGCCCCATGTCCGCATATAAAGCCTCCACCCCGGTAATTGCCAATACCACCGCACCAAGGGCAAAGAAAGAAACAGACTTATATTCAGTAAAGAAGCTGATTGCCCATTTAGGATTCAGTGCAGCCAATACTTCTGGGTTCGCGATAATGCTGCGCAACCCCAGCAGCGCCAGTGTCAGGAACCAAACCAGCATCACCGGGGCAAATAATTTACCCACGCTACCGGTACCGTGTTTTTGAATAACAAACAGCAGGGTTAAAACAGCAATCGAGCAGGGGACAATATAAGGATCAAGTGCAGGTGCGGCAATTTCCAGCCCTTCGATAGCCGACATAACGGATATGGCTGGCGTGATAACCACCTCGCCATAAAAGAAGCTACCGCCAATTAAGCCGAGAATAACCAAAATTGAAGTGGCTCTGGAAGAGGTATTACGCCCAGCCAAAGACATTAACGTTAAAATCCCCCCTTCACCGGCGTTATCCGCGCGCATGACATAGGTCAGATATTTAACCGAGACAATCAGAATTAACATCCAGAAGATCAGTGATAAAAAACCAAATACCACATCAGGACGGACATCAAAACCATAATGACCAGAAAAACACTCTCTCAGGGTATAGAGTGGGCTGGTACCAATATCACCATAAACGACCCCTATTGCAGCCAGGGTTACCGCCGATAAAGATTGTTTTTTATGTTCTGTGCTCATAATTGATTTCTTTTTGCTAGAACATCCATAAGCCGATGCGTGCACTTAGTCATCGCTACTGCCTGTTATGTATTCTTATACGCCTGCCAAAAGGCGCACAGTATGCACCATTTCAATAGATTGCCTACTCTTAAATCAAACAACAAAAAGTACGAAAATAGATCGACTACAAATAGGTGATGATATAAAAATATTACTAATCAATGAGCTATCCTATTAATAATAAAATGCTATACCGCTAAGAAAAAGAGGATCTATTCCCCCTGATCAGGTAAAAATCAATCAACTAACGGAACATATAGAGCAATTATGGCGCAATCATCACAATTAGCAGAAAGAATCTCCCGTTTGAGCAGTGCCCTTGAAAGTGGTCTGTATGAAAGACAGGAAGCTATCCGCTTGTGTTTACTGGCCGCACTAAGTGGCGAAAGCGTATTCCTGCTCGGCCCACCGGGGATTGCTAAAAGTCTGATTGCTCGACGCCTAAAATTTGCTTTTAGAAATGCCCGGGCATTTGAATATCTGATGACCCGTTTTTCGACACCGGAAGAAGTATTTGGCCCACTCTCTATTCAAGCTCTGAAAGAAGAGGGGCGCTATCAGCGCATGACTGGAGGTTATTTACCCGAAGCTGAAATCGTATTTCTGGATGAAATTTGGAAAGCAGGCCCAGCCATTCTAAATACTTTGCTGACCGCTATTAATGAACGACGCTTTCGTAATGGTGATCGGGAGGATAGTATTCCAATGCGCTTGTTGGTGACGGCCTCTAACGAATTACCCGATGCAGATAGCAGCCTGGAAGCGCTTTATGACCGAATGCTGATCCGCCTATGGCTGGATCGCGTGCAAGAAAAGCAGAATTTCCGCTCATTGCTTCTCAGCCGACAAAATGAAAATCATAATCCGGTAGCTGAAAATCTCAGTATCAGCGATGAAGAGTTTTATCAGTGGCAGCCCTTAATAGACAAAATAGCCCTACCGGATAACTGTTTTGAGCTTATTTTTCAGCTACGTCAGCAGCTCAGCGCACAAGAGCAAGCGCCGTATGTCTCTGACCGGCGATGGAAAAAGGCTCTGCGTTTACTGCAAGCTAGCGCCTTCTTCAGCGGGCGAGATGAAATAACGCCAATAGACTTAATTTTGCTGAAAGATTGCTTATGGCATGATTTAAGTTCACTTAAATTGCTACAGCAACAGCTTGAACAGTTGCTAACTGAACAGGGGTATCAGCAACAAAGCCTATTAATGAAGCTCCAGCATATACATGCTCAATGGTTGAAGCACCAACAGCAGCAAAGTGACCATCAAGCACTGACGGTGACCAAACAAAGCGGTATGTTCAGCCGTAAACCGCAATATTCTCTGCCAGACCATCTTACTGATAGCACCCTGACACTATTTTTGCAAAAACCACTCAGCTTGCATGACATTCAGGTCAATCATCTGCAAATAGAGAAAGATATGCTGGTTCAATGGTTAAATAAAGGTGGGGTTTTACGTGCCAAATTAAATGGTGTCGGTTATGCCCAATCTATTGATGCTGAAGTTGATGATCAACTGCATATCACGGTGCTGGATGTCAGTCGCCAATCATCAATATTGTCGCAACCCGGAGCTTCCACTGCCAGTGTGCCCCCCGAGCTGCTGGTGGAGTTGGCGGAATTGGAAAATAGCCTGGCAGAGCAACGGCGGCTATTCAGTCAACATCAACCTTGCTTGTTTACGCCGTCCTCTTGGTTAGCAAAAATAGAAGCCAGCTTATTGAATGTGGCTGAGCAAGTGAAACAGCTACAACAAAAACTACGCGGTCATTGATCTATGCTCAGCCTGGCGACACTGGATTTGCTGCTATCGATAAGTGAAAGTGAGCTTATCGAAGAGATGGTGGTGGGGCTACTGGCCTCACCGCAGTTAGCCATATTCTTTGAAAAATTTCCGCGCATTAAACGGGCATTAATGAAGGATATCCCCGGCTGGAAGCAAAACTTACAACAGCGAATTAGGGAGGCAAAAGTCCCCGCTGGTCTGGCAAACGAGTTTGCTTTATACCAACAGAGTCAATTGGAAGATAGCCCGCTATTTTATGCCCATCTCCCGCAGATTGTGGTGCAACTGCAACAATGGCATTCCCCTTTCGCCACACAAGCTAAAACATTGCTGCATACCGCTGATTTAGAGAGAAATCCCCAAACCGGTGATAGCTTTCAAACTCTCTTTTTACAGCGCTGGCGTGTCAGCCTAACCTTACAAACCATCACCATCCATCATCAACTACTGGAACAAGAGCGAGAGCAACTTTTAGCTGAGTTACAACAGCGGCTTGCGCTCAGTGGTGCTTTGGAACCTATTCTTGCAACCAATGATGGGGCGGCAGGGCGGCTTTGGGATATGAGCCAAGGGCATTTACAGCGTGGTGATTATCAGTTATTGCTGCAATATGGCGATTTTCTGCAACAGCAGCCGGAATTACAGCAACTTGCAGAGCAATTGGGCCGCAGTCGATCCGCCAAAGCGCAACCTACCCCTGATGCCCGCTTTGAGCCTTATACCGTGATGGTTCGCCAACCTGATACCGTGCCAGAAGAGGTCAGTGGCATTCACCAGAGCAATGATATTCTACGATTATTGCCGACCGAGTTGGTCATGTTAGGAATGAGTGAGTTAGAGTTTGAGTTTTATCGCCGCTTACTGGAGCGACGTTTACTCACCTATCGCTTACAAGGTGATAATTGGCAGGAAAAAACCTTACAGCACCCTATCAGCCTTAAAAGTCATGACGAACAACCCCGCGGCCCCTTTATTGTCTGTGTCGATACATCGGGTTCGATGGGTGGCTTCAGTGAGCAGTGTGCCAAAGCTTTCTGTCTAGCCCTGCTACGTATTGCGCTGGAGGATAATCGCCGCTGTTACATCATGCTGTTCGCCACTGAAATCATTCACTACGAGCTATCATCAGCCAGTGGTATTGAGCAGGCGATACGCTTTCTCAGCCAACATTTTCGTGGCGGCACCGATCTGGCGGCCTGCTTAGCCAGCACTCTGAGCAAAATGGAAGAGCGAGATTGGTATGATGCCGATGCAGTGATTATTTCAGATTTCATTGCCCAGCGCTTACCTGAAGAGCTGATCAGAAAAATTAAAATCCAGCAGCAAGCCCATCAACACCGGTTCCATGCCGTGGCAATGTCGGCCTATGGCAAGCCCGGTATCATGCGGATTTTCGATCATATCTGGCGCTTTGATACCGGGTTAAAAAGCCGTTTAATGCGCCGCTGGAAGCGCTAAGAAACTATTCTAGTTCAGTAACCCTGCCCCGACGTTAATTGATAATCCCAAGATCGTCATATTGAAAATAAAGGATAACACTGACTGCAATAGCACCACACGACGGATATCTGACGAGCCAGTCGAGACATCAGCGGTTTGGGAAGCGACACCAATAGTGAATGAAAAATAAAGAAAATCCCAATAAGTAGGCTCAGTAACCTCTTTAGGGAAAATTAACGGGAGAACAGCGTCTGACTCATCGCGGGATAAATAAAATAAATGGGCATAATGCATAGTAAAAGCGGTTGGCAATAGTAACCACGAGACCAATAATGTCATTCCAGTGAGGACTAAATGGAATGCTTTGGCCGAACCCGATAACTGATTCGCCGTGCTTAACTCAAACAGAATAACCAGAATACTCGCCAAACACGCCATACTAACAATACTTAGCACCATACTGGCACTTTCATCCTGCACACGAGCTATTAATCTGATTTTTTTCGGATCATTGCGCAATAATTGCAGCCATAAAAACAACAAATAGAGCCACGCGAAAATATTCCAACTCACCATCACACGCAGTAATACAGTGAAATGTGATGGCAACAGAAAGTAAGCGATTATTCCCGCACCAACGGATAATAATAATCTTGGACGAGCATGTGAGTAATGTCTAAGTGGATGAAACCAGGCCATAACGTCAGCTAACCTTATAAGGTGAATATTCTATTATTATGCCACCTACAGCATAGATTAAAGAACCTACTTACGTTTATGACGTTAAAACCCGCTATCGCTGCATGAGCCATAGCGGGTTGAAATAATAAAGAGAAATTCTGGCGGATGTTATTACAATAGACCTTCAACTTTCTCGCTGATTTCTGGCCCCCACACCCCACATTGGACCTGACCAATATGTTGTTGTTGCAACAATAACATCACTAAACGAGACTGACCGATACCGCCACCAATAGTCTGCGGCATTTCACCGTTTAGCAATGATTGGTGCCATTCCAGTTTCAAACGATCTTCATCAGATGTCAGAGCCAATTGGCGTTTCAACGCTTCTGCATCCACACGGATCCCCATGGATGAAATTTCAAAAGCATCTTCCAGCACCGGGTTCCAAACAATAATGTCGCCGTTTAGCCCAGCAAAACCTTCTGCACTCGGAGAGGTCCAGTCATCATAATCCGGGGCACGAACATCATGAGATTTACCGTCAGCCAATTTACCGCCAATCCCAATCAAGAAAACAGCACCCAGCTCTTTAGCAATGGCGCGTTCGCGACCTTTCGCATCCAGATCAGGGAATTTAGCGCGCAGGCTTTCACTGTGGATAAAATGAATCTGTTCTGGCAAGAAAGGTTTTATATCAAATTCTGCACTGATCGCTGCTTCAGTTTCTTTAATAGCCGCGTAGATTTTGTTAACAGTAGATTTCAGGTAAGCTAGGTTGCGCTCGCCATCACCCATGACGCGCTCCCAATCCCACTGATCGACATACACGGAATGAATGGCGCTCAAGCGATCTTCATCAGGACGCAATGCTTTCATATGGGTATAAATTCCTTGGTCAGCACCAAAATCAAAGCGACCTAAGGTTTTACGCTTCCATTTAGCTAATGAATGAACAACTTCAAAAGTTGCGTCTGGCAAGCTTTTTACTTTTACCTGAACGGCTTTCTCTGAACCAGACAGGTTATCTTGGGTACCGTCACCCACACGGCTCAGGATAGGTGCCTGCACCTCAATTAGGCCCAATTGCTGCTCTAATTGACGGGAAAAGAAGGATTTTACAAAACTGATCTGTTGTTGTTTTTGGATAAATTGCTTTTTCATTGTCGTTTTCTCAATTCGTTGCTGTCGATTATGCAAATTGTCTGTTGTGCCGTTTGGCTTGTCATCGATTAAGCAACATAATGAGGGTTAAATTCAATATCCAGCAAACAATATTGCCTTTTCACTTTTAATCATTCATTTTTATGTATCTATAATTAAATAATCGATAAAAAAAGGGGGTTAATATGAGTGAAATTTATCAAATCGATAATCTCGATCGTGGCATCCTGAACGCATTAATGGAAAATGCGCGCACGCCTTATGCAGAATTAGCTAAAAATTTTGGTGTTAGCCCAGGAACAATTCATGTCCGAGTTGAAAAAATGCGTCAGGCAGGGATTATCACCGCAGCTTGTGTTCACGTTAATCCAAAACAGCTGGGTTATGACGTGTGTTGCTTCATCGGCATCATTTTGAAAAGTGCCAAAGATTACCCTTCTGCATTAAAAAAACTGGAAAGTTTAGAAGAAGTTGTCGAGGCCTATTACACCACTGGCCATTACAGCATCTTTATTAAGGTCATGTGTAAATCGATAGATGCACTGCAACAGGTACTTATCAACAAGATCCAAACTATTGATGAGATCCAGTCAACCGAGACTCTTATTTCCCTGCAAAACCCCATCATGCGTACCATCGTGCCCTGAGCACTAAATAACTATACCCACATTATCCACAGGTAGATCCCAGCTGATTCACAGCGTACAATACTGGTTCATTACTTCGGTTGGGTTCTTTATGGCTGACATTACCTTGATCAGTGGCAGTACGCTTGGCAGTGCTGAATACGTTGCTGAACATTTAGCTGAGAAATTAGAAGAGGCGGGTTTCACGACAGAAACTCTGCATGGTCCGGAATTAGACGAGCTGACCCTGGATGGTATGTGGCTAATTATCACTTCCACTCATGGTGCAGGTGATCTGCCAGACAATCTTCAACCCTTATTAGAACAAATCGAGCAGCAGAAACCGGATCTCTCACAGGTTCGCTTTGGTGCTGTTGGTTTGGGCAGTTCAGAATATGACACTTTCTGTGGTGCGGTCAGAAAATTGGATCAGCAACTGATCATCCAGGGAGCCATTCGTGTGGGTGATATTTTAGAAATTGACGTCATCAAACATGAAATTCCTGAGGATCCGGCAGAGATTTGGGTTAAAAACTGGATTAATTTACTCTAATTTGCTTAAAGATCACGCGAACGAATGTGGATAAGTAAGCTTGAAAGCAGGGTATAAGCAGTACATATCCACATAACAACCTTAGTGACTTAAAGTGCCTGTGCATAACATGCCATTTAGATCCCAGCTTATACGCAATAGGATCACCGATCATTCACAGCAAACGATCCTCCTTAATCACATGATCTTAAATGTGAATAATCACTTATCCACAGAAGGTCATGATCCTAATAAGAGATCTAATAAAGAGATCTTTAAATAAAAAGATCTTCTTTTAATTAAGAGCGATCCTAAGCTGCTTGGTCGATCGTCTAAACTTGAGTAGAATCCCCCACCCCAGGGCAAACACAGAAATTCGCATAACGGCGAGGTGCAGTACCATGTTTTATCCAGATCAATTTGACGTCATCATCATTGGTGGTGGTCATGCCGGCACGGAAGCTGCAATGGCAGCGGCACGCATGGGACGTCAGACCTTATTGCTGACGCACAATATCGACACGTTGGGACAAATGTCTTGTAACCCAGCGATTGGCGGTATTGGTAAGGGGCATTTGGTAAAAGAGATCGATGCTCTGGGCGGGTTAATGGCAATGGCAACTGACCAGGCCGGTATTCAGTTTAGGATACTAAACGCCAGCAAAGGGCCAGCGGTAAGAGCAACTCGAGCCCAAGCCGACCGTGTTCTGTATCGCCAGGCTGTTCGTACCGCATTGGAAAACCAACCTAACTTGATGATTTTCCAACAGCCGGTAGAAGATCTGATTGTTGAAAACGATCGTGTGGTCGGTGCTGTGACCAAAATGGGGTTAAAATTCCGCGCTAAGGCTGTGGTTTTAACCGTCGGCACTTTCCTCGATGGCAAAATTCATATTGGCCTTGAGAACTACAGCGGCGGCCGTGCAGGTGATCCGCCATCCATCTCGTTGTCACAACGCCTGCGTGAATTACCGCTACGGGTTAATCGCCTTAAAACCGGTACGCCACCGCGTATTGATGCACGCACTATCGATTTTAGCCAATTGGCCCCACAACTGGGCGATACCCCCATTCCGGTATTCTCATTCCTGGGGAATGCTAGCCAGCATCCAGAACAAATGGCGTGTCATATCACCTACACCAATGAAAAAACCCACGAAGTGATCCGTAATAACCTGGATCGCAGCCCGATGTATGCGGGGATCATTGAGGGGATCGGGCCACGCTATTGCCCGTCGATCGAAGACAAAGTCATGCGCTTTGCTGATCGTAATTCACATCAGATCTTCCTTGAACCTGAAGGTCTGACCAGTAATGAGATCTACCCAAACGGTATTTCTACCAGCTTGCCTTTTGATGTTCAGATGCAGATAGTCCGCTCGATGAAAGGGCTGGAAAATGCACGCATCGTTCGTCCTGGTTATGCCATTGAATATGATTTCTTTGATCCTCGTGATTTGAAACCGACTCTGGAAAGTAAATATATCCAGGGTTTGTTCTTTGCCGGGCAAATCAATGGCACTACTGGCTATGAAGAAGCTGCGGCTCAAGGGCTGCTTGCAGGCCTCAATGCTGGCCGTTTCGCCAACGATGAAGATGGATGGTCACCTCGCCGCGATGAAGCTTACCTTGGCGTGCTGGTGGACGATTTAAGCACCCTCGGCACCAAAGAGCCGTACCGTATGTTTACATCACGAGCGGAATATCGTTTGATGCTGCGTGAAGACAACGCGGATCTGCGTTTGACTGAAATGGGCCGTAAGTTAGGGTTGGTCGATGATGCTCGCTGGGCTCACTTTAGCCAAAAAATTGAGCAAATTGAAAAAGAACGCCAACGCCTGCGTGATATCTGGGTTCATCCTCATTCTGAGAACGTAGCTGAAATCAATGCGGTGCTGAAAGCTCCATTGTCAAAAGAAGCCAATGGGGAAGAATTACTGCGTCGCCCTGAAATCGACTATCGTTTGTTAACAACGTTGCCTTCATTTGGCCCGGCATTAACTGATCCCCAAGCAGCAGATCAGGTTGAGATTCAGGTTAAATATGAAGGGTATATTGCCCGTCAGCAGGAAGAGATCGAAAAACAGTTACGGAATGAGAATACCTTATTGCCCGCTGATCTCGATTATCGCCAAGTGTCTGGTTTGTCGAATGAAGTTATTGCTAAATTGAATGATCATAAACCTAACTCGATCGGGCAAGCTTCACGTATTTCAGGCATTACACCTGCGGCAATTTCCATCTTGTTGGTTTGGCTGAAAAAACAAGGTTTGTTGCGCCGTAGCGCGTAACCATCAAACATTTGCCGGGTTGCAAGAATAAGCAGCCCGGTAATTCAGGCCACAACTCACTATTCAAACCACTGCTAAGCTAGATTATCATTCCACATATTGGCTTATTACACGCTGACAGAGTTTTTTCAGTCAGAGGATACTGTTGTGTTAAAAAAATTAGATTCCCTGCTGAGTGCAGCAGGTATTGAGTTACCTGATCAGCAAAAACACCAATTGATAGGCTATGTGGAACTGCTTGATAAGTGGAACAAAGCTTATAATCTGACTTCAGTGCGTGACCCAATGCAAATGCTGGTGCGGCATATACTGGATAGCATTGTCGTTAACCCACACTTGCAAGGCAGCCGTTTTATTGATGTCGGCACTGGGCCTGGGCTTCCAGGGATACCGTTAGCCATCGTGCGGCCCGATGCACACTTCGTTTTGCTTGATAGCTTGGGTAAGCGTGTTCGCTTTTTACGTCAGGTACAGCATGAGTTAGGGTTAAGCAATATCGAACCGGTACAAAGCCGTGTTGAGGACTTTGCCGCAAAACCGCCATTTGATGGTGTAATAAGCCGTGCATTTGCATCCTTACAAGATATGCTGTCCTGGTGTCATCATTTGCCCGCTAAGCCTGAAGGGCGCTTTTATGCGCTTAAAGGGGTAAGGCCGGATGATGAATTAGCAACATTGCCTGAAGGGATAGTTGTTGAGTCGGTTGTTCGACTGCGGGTACCAGAGTTGGACGGTGAACGTCATTTGGTTATTCTTAAGTCAAACTAACTTTGTTATTTATCAAAAAAATGTAATAAATCCTTAGAGTAAGTAAGGTGAATTGTCTGCGGTAGCACTTTTAATATTGGCTATTATTTATCCGCTGACTATAGTTCGGAAAGATTATATTTAACGCCTTGTTTACAATATCAGCAGTAATGAACGACATAATCATATTGAAGATGATCAAATAGTCACCCTGGTCATTATTTTATCGAAGATATCATTCTTCTTATGTGTCCGAAGTGTTGCTGGATTATTATCTGAAATGTCAACGGTAAGTTTTATCTAAGTAGATAAGTTGTTTGATAATGGTTTAAATTTAACATTATGATTTATAAAAGTTTTTAATGGCTCTTTTCGTTAAAGACAAAGCAGGCTGTTATGGGCTATAAATCGTTTTGTTTTAAGTTTTGTGATCAGTTGCACGCTTTATTGATAATAATTGGAATCGTCAGACAATTGAATTTGGCCTATATTCCGAGAGCAATCTGCTGAAAAGAGCCAGAAAGTAAAAAAATTGAATAATTGTTCACCTTTTCGTTACTTATCGATTGAATTCGTTTGAGTGGCCCGTATAATTTGCTCGTTTTTTGCTGCTTGACTCAATGGGGTAAAAGGCAGTTCTATACCTCACTTAATATGCCTTTAGTGTGGTTCGGAGAGAACAAACGTCATGTCTGTATCCCTTTATAGTGGGAAAATTGCACGAAAGTTACTGTTGTTGCAGTTAATGACTTTTGTTGTTCTCAGTGCTGTTTTTGGTTTTAGAAGCCTGGAATGGAGTGCTTCTGCTTTGGCAGGAGGGTTGGCAGCCTGGTTACCCAGTGCCATATTTATGTTGTTTGCTTGCCGCCATCAGGCAAAAACAGCTGCTCCGGGTCGTGTTGCGTGGTCATTTGCCATTGGCGAAGGGTTAAAAGTTATCATGACGATAATTTTGCTGATTGTGGCATTAGGGCTGTTTAAAGCAGCGTTTACGCCACTCGGTTTAACCTATTTAGCGGTGCTGATTGTGCAGATATTGGCACCGGCCGTGATAAGCGGCTACCGTACTTAACAGTTATCGTATTTAACGGTCACCGTATTTAACTACAAAAAGGGTAAGAGGCATCATGTCTGCATCAGGAGAAATCTCTACTCCAAGGGACTACATAGGTCACCATCTGAATAACCTTCAGTTGGACCTGCGTACCTTTGAGTTGGTCAATCCCCACTCACCTGGCCCTGCGACGTTCTGGACGTTGAACATTGACTCTTTGTTCTTCTCTGTCGTGCTGGGGTTAGCTTTTCTGTTTGTTTTCCGCAAAGTTGCGGCAGGTGCCACCAGTGGTGTGCCTGGCAAATTGCAGACGGCTGTTGAGTTAATTATCGGTTTTGTCGATAACAGCGTACGGGATATGTACCACGGCAAAAGTAAAGTCATCGCACCATTAGCCCTGACGGTGTTTGTTTGGGTTTTATTGATGAACATGATGGACTTACTACCAATCGATTTACTGCCTTACATTGGTGAACATGTCTTTGGGTTACCTGCGCTGCGTGTGGTACCTACCGCAGACGTGAGTATTACCTTGTCCATGGCATTGGGTGTCTTCATCCTGATCCTGTTCTATAGCATTAAAATGAAAGGTGTAGGCGGCTTCGTAAAAGAATTAACGATGCAGCCGTTCAATCACCCGATATTCATTCCAGTTAACTTAATTCTGGAAGGTGTCAGCCTGCTGTCCAAACCGGTTTCACTTGGTCTGCGACTGTTCGGCAACATGTATGCGGGTGAGTTGATCTTCATCCTGATTGCTGGCCTGTTGCCGTGGTGGTCACAGTGGATGCTCAGTTTACCTTGGGCTATTTTCCACATACTGATTATCACGTTACAAGCCTTTATCTTCATGGTTCTGACGATTGTCTATCTGTCGATGGCGTCCGAAGAGCACTGATTTTCTTAATATACCCTAAATAATTCGAGTTGCAGGAAGGCGGCAACTGAGCGAATCCCGAGGAGCTTACATAAGTTAAGTGACTGGGGTGAACGAAGGAAGCCAACGCACATGTAGCTTGAAGTATGAAGTGTATAACACTACTGCGTTTAACTGAAATAATTGGAGACTGTCATGGAAAACCTGAATATGGATCTGCTGTACATGGCTGCCGCTATAATGATGGGGTTAGCGGCAATCGGTGCTGCGATCGGTATCGGCATCCTGGGTGGTAAATTTTTGGAAGGCGCTGCACGTCAGCCTGACCTGATTCCTCTGCTGCGTACACAGTTCTTTATCGTCATGGGCCTGGTTGACGCCATCCCTATGATCGCTGTTGGTCTGGGTCTGTACGTGATGTTTGCTGTCGCGTAAGTAGAGTTTTCTCTACTGTGAACTACACCAAACTATTAACTTTTAAAGAGGCATTGTGCTGTGAATCTTAACGCAACAATCCTCGGCCAGGCCATCGCGTTTGTCCTGTTTGTCCTGTTTTGCATGAAGTATATATGGCCGCCGATTATGGCTGCCATCGAGAAGCGTCAAAAAGAAATTGCTGACGGTCTCTCTTCTGCAGAGCGTGCCAAAAAAGATTTGGACTTAGCGCAAGCCAATGCGACCGACCAACTGAAGAAGGCCAAAGCAGAAGCACAGGTGATTATTGAGCAGGCAAGTAAACGCAAAGCTCAGATCCTTGATGAAGCTAAAGCAGAAGCTGAACAGGAACGTAACAAAATCGTGGCGCAAGCGCAGGCAGAGATCGACGCCGAACGTAAGCGTGCTCGTGAAGAGTTGCGTAAGCAAGTCGCGATGTTGGCTATAGCTGGCGCCGAGAAGATCATCGAACGTTCCGTGGATGAAGCTGCTAACAGCGACATCGTTGATAAACTGGTCGCTGAACTGTAAGGAGGGAGGGGCTGATGTCTGAATTTGTAACTGTAGCTCGCCCCTACGCCAAAGCAGCTTTTGACTTTGCTGTTGAGCACCAGGCGGTTGATCGTTGGCAAGATATGCTGGCGTTTACTGCCCAAGTGACGCGCAATGAACAGATCGCTGAATTGCTTTCCGGTGCTGTAGCGCCAGAAACAATGTCTAAGACGTTTATTGCAGTCTGTGGTGATCAGCTCGATGAACCCGCACAGAACTTCATTCGAGTTATGGCGGAGAATGGCCGTTTACTGGTTCTTCCTGAGGTATTACTGCAGTTTATTCAACTGCGTGCCTCGCTGGAGTCGACCGTCGACGTTGAAGTGAGCTCTGCGAGCCCATTGAACGACGAACAGCTGGCTAAAATTGCCGCTGCGATGGAAAAACGTCTATCACGCAAAGTTAAGCTGAATTGCAAAATCGATAAGTCCGTAATGGCCGGCGTAGTAATACGTGCAGGCGATATGGTGATAGATGGCAGCGTTCGCGGTCGTCTAGAACGCCTGGCGGACGTCTTGCAGTCTTAAGGGGACTGGAGCATATGCAACTGAATTCCACCGAAATCAGCGAACTGATCAAGCAGCGCATTGCTCAGTTCAATGTGGTGAGCGAAGCTCACAATGAAGGTACTATTGTTTCCGTTAGTGACGGGATCATTCGTGTACACGGTCTGGCCGATGTTATGCAAGGCGAGATGATCGCACTGCCTGGCAACCGTTACGCAATCGCACTGAACCTGGAGCGCGACTCCGTAGGTGCTGTAGTTATGGGTCCGTACGCCGATCTTGCTGAAGGCATGAAGGTTAAATGTACTGGCCGTATCCTGGAAGTTCCTGTCGGTCGTGGCCTATTAGGTCGTGTCGTCAACACTCTGGGTGAACCTGTTGATGGTAAAGGTCCGGTAGAAAACGACGGCTTCTCAGCTGTTGAAGCTATCGCACCTGGCGTTATCGAACGTCAATCCGTTGATGAACCTGTTCAGACTGGCTATAAGTCAGTCGATGCCATGATTCCAATCGGTCGTGGTCAGCGTGAATTGATAATCGGTGACCGTCAGACAGGTAAAACTGCTCTGGCGATTGATGCGATCATCAACCAGCGCGATTCAGGCATTAAATGTGTGTATGTTGCTATCGGCCAGAAAGCCTCTACTGTTGCAAACGTAGTGCGTAAACTGGAAGAGCATGGCGCGTTGGCTAACACCATTGTGGTGGTGGCTACCGCATCAGAATCAGCAGCATTGCAATACCTGGCACCTTACTCCGGTTGTGCCATGGGTGAATATTTCCGCGACCGCGGTGAAGATGCGCTGATTATTTATGATGACCTGTCTAAACAGGCTGTTGCATATCGTCAAATCTCCTTGCTGCTCCGTCGTCCACCAGGTCGTGAAGCTTATCCTGGCGATGTATTCTACCTCCACTCCCGTTTGCTGGAGCGTGCTGCGCGTGTTAACGCCGATTACGTTGAAGCCTTTACCAAGGGTGAAGTGAAAGGTAAAACCGGTTCTTTGACCGCATTGCCAATCATTGAAACCCAAGCAGGGGACGTTTCCGCGTTCGTTCCGACCAACGTAATTTCTATTACTGATGGTCAGATCTTCCTGGAATCCAGCCTGTTTAACGCCGGTATTCGTCCTGCGGTTAACCCAGGTATCTCCGTATCCCGTGTGGGTGGTGCAGCGCAGACCAAGATCATGAAAAAACTGTCCGGTGGTATCCGTACCGCTCTGGCACAGTATCGTGAACTTGCCGCGTTCTCCCAGTTCGCATCCGATTTGGATGATGCAACACGTAAACAGCTGAGCCACGGTCAGAAAGTGACCGAGCTTCTGAAACAGAAACAATACGCACCGATGTCAGTTGCGCAGCAGTCTCTGGTTCTGTTCGCAGCTGAACGTGGTTATCTGGGTGATATCGAGTTGGCGAAGGTAGGTAGCTTTGAAGCTGCGCTGTTGGCGTTTGCTGACCGTGAGCATGCCGAGCTTCTGCAACAAATCAACCAAACTGGCGCGTATAACGATGAGATCGAGGCCAAGCTGAAAGGCATCCTTGATACATTTAAGGCAACCCAGTCCTGGTAACGCTATACGGCCCTGCTTTTCATTAGGAAAGCAGGCCGTCTGGCAATGAGGAGAAGCAGAAATGGCCGGCGCAAAAGAGATACGTTCCAAGATCGCCAGCGTGCAAAACACGCAAAAGATCACCAAAGCCATGGAGATGGTCGCCGCCTCCAAAATGCGTAAATCGCAGGAACGCATGGCGGCCAGCCGTCCTTATGCAGAAACAATGCGTAGTGTGATTGGTCACCTTGCGCTAGGTAATCTGGAATACAAACATCCATACCTGGAAGAGCGTGATGTTAAGCGCGTTGGGTATCTGGTGGTTTCTACAGACCGTGGCTTGTGTGGTGGTTTGAACATTAACTTGTTCAAAAAACTGTTGGCTGAGATGAAAGGTTGGTCTGAAAAAGGCGTTGAATGCGATTTAGCGCTGATCGGATCAAAAGCAGCGTCTTTCTTTGGCTCCGTGGGCGGCAAAATTGTTGCTCAAGTGACTGGCATGGGAGATAACCCTTCTCTGTCAGAACTTATCGGGCCAGTGAAAGTCATGCTGCAGGCCTATGATGAAGGTCGTTTGGATAAACTGTATATCGTTAATAACAAGTTTATCAATACGATGTCTCAGGAACCACGGATTATGCAGCTGTTACCACTTCCGCCAGCGGAAGACGGTGAGCTGAAGAAGAAATCCTGGGATTACCTGTATGAACCTGATCCTAAAGCACTGCTGGATACCCTCCTGCGTCGCTATGTGGAATCGCAAGTTTATCAGGGCGTCGTTGAAAACCTGGCCAGCGAACAGGCCGCGCGAATGGTAGCGATGAAAGCCGCCACCGATAACGGCGGTAGTCTGATCAAAGAGCTGCAGTTGGTTTACAACAAGGCTCGTCAGGCCAGCATCACTCAGGAACTCACCGAGATCGTCGGGGGAGCCTCCGCGGTTTAACCAGGTTATTACCCTAAATAGTTCAGATTGCGGGAAGGCGGCAACTGAGCAAATCCCCAGGCGCTTACTCAAGTAAGCAATTCGGGTGAGAGAAGGCAGCCAACGCCCCAGCAATTTGGAATATGACGGGTAAACGTATTACGTAGAGGATTCAAGATGGCTACTGGAAAGATTATCCAGGTAATCGGCGCCGTAGTGGACGTCGAATTCCCCCAAGACGCTGTACCAAAAGTGTACAACGCCCTTGAGGTTGAAGGCGCAGCTGAGAAGCTGGTGCTGGAAGTTCAGCAACAGCTGGGCGGTGGTGTTGTTCGTTGTATCGCAATGGGCTCTTCCGATGGTCTGAGCCGTGGGTTGAAAGTCATCAACCTGGAACACCCAATTGAAGTGCCTGTGGGCAAGTCAACTCTGGGCCGTATCATGAACGTATTGGGTGACCCAATCGACATGAAAGGTCCTATCGGCGAAGAAGAGCGTTGGGCAATCCATCGTGAAGCGCCTTCTTACGAAGATCTTGCCAGCTCGCAAGACTTGTTAGAAACCGGTATCAAGGTAATGGACTTGATTTGTCCGTTCGCTAAGGGCGGTAAAGTCGGTCTGTTCGGTGGTGCGGGTGTAGGTAAAACGGTAAACATGATGGAGCTTATTCGTAACATTGCGATTGAGCACTCAGGTTATTCCGTATTTGCTGGCGTGGGTGAGCGTACTCGTGAGGGTAACGACTTCTACCACGAGATGACTGACTCCAACGTTCTGGACAAAGTATCCTTGGTTTATGGCCAAATGAATGAGCCACCAGGTAACCGTCTGCGCGTTGCACTGACCGGCTTGACCATGGCGGAGAAATTCCGTGATGAAGGTCGTGACGTATTGCTGTTCATCGATAACATCTATCGCTATACCTTAGCCGGTACGGAAGTTTCCGCACTGCTGGGTCGTATGCCATCTGCCGTAGGTTACCAGCCAACGCTGGCAGAAGAGATGGGTGTGTTGCAGGAACGTATTACTTCCACCAAGACGGGTTCAATCACCTCTGTTCAGGCCGTTTACGTGCCAGCGGATGACTTGACTGACCCATCTCCAGCAACCACCTTTGCTCACTTGGATGCAACCGTCGTTCTGAGCCGCCAAATCGCCTCTCTGGGTATTTACCCAGCGGTTGACCCGCTTGACTCCACCAGCCGTCAGCTTGATCCGTTGGTTGTTGGTCAGGAGCATTACGATGTAGCGCGTGGCGTGCAGTCAATTCTGCAACGTTACCAGGAACTGAAAGATATTATCGCAATCTTGGGTATGGACGAGTTGTCAGAAGATGACAAACTGGTGGTATCCCGTGCGCGTAAAATCCAACGCTTCCTGTCTCAACCGTTCTTCGTGGCAGAAGTCTTTACCGGTTCACCGGGCAAGTTCGTATCGCTGAAAGATACCATTCGTGGTTTCAAAGGCATCATGAACGGCGACTATGACCACCTGCCGGAGCAGGCGTTCTACATGGTTGGCACCATTGAAGAAGCAGTGGAAAAAGCCAAGAAACTGTAACGCTGTTGACTGGAGGGTGACATGGCTGCAATGACTTACCATCTGGATGTTGTGAGCGCTGAGAAGAAAATGTTCTCTGGCGTGGTACAAAAAATTCAGGTGACGGGTAGTGAAGGTGAGTTAGGGATTTTCCCTGGTCACGCCCCACTGCTCACTGCCATTAAGCCTGGCATGATACGTATCGTTAAGCAGTTCGGTGAGGAAGAGTTTATTTATCTTTCTGGCGGCATCCTTGAGGTGCAACCGAGTGTGGTGATCGTATTGGCTGACACTGCTATTCGTGGAACTGATCTGGATGAAGCTAAGGCGTTGGAGTCTAAACGCAAAGCAGAAGAACATATCAATAACTCCCACGGCGATGTCGACTATGCACAGGCATCCGCTGAATTGGCGAAGGCGATTGCAAAACTACGTGTAATCGAGCTGACCAGGAAAGCGATGTAATTTTACAGTGGTGGGTTTTTAGTAACCCACTAATTTGTAAAATTATTATATATTTAAAGTAATTGAGGATGTCGGTTGCCAGCGAAGGTTGCTAAAACCGCCGCAACTTCAAATACGAAGAATATAAAGAACGATAGAATGCCAGTCAGTAAAGCTGATTGGCATTTTTTTTACCTTCATACGCAATAATATGCATTCGTTAATCACCTTCTTCCGACTTTCTGCTATTTAATTAAGCCTCAGCTAAACTAAAAGCGTTTCTTTCTGAAAACTCTTGTTTCTTGTCGTAAAATAAGTAGCTAATGACCTGCGCTGATGGGGCTGTTTTAATAAAAAAAGGTCATAAAACGTCGTCGATCGCAGACACTTTTATCTGCATTTTTTTATTACCCGCTCTATCGCTACAACCCTTTAACCATGCGGGTTGAGTACGTTTTTCGCTGAGAAATATGTAGTAATTATTTCGCTAAACAGGTTTACTTCCGTCTATTAATTTGGAGTTATCAGGTTGCTTATGTCTAACAGCTCAATGAGTGTAGTCATCCTTGCCGCAGGTAAGGGGACACGTATGTATTCCGACCTTCCTAAGGTGTTACACCCACTGGCAGGCAAGCCGATGGTTCAGCATGTTATTGATGCTGCCATGAAGTTGGGTGCTCAGCAGGTTCATCTGGTTTATGGGCATGGCGGCGAGTTGCTGCAAAAAACACTCACTGACCCGGCATTGAACTGGGTGTTGCAAGCTGAGCAGTTGGGTACCGGTCATGCGATGCAACAAGCTGCACCACATTTTGCTGATGATGAAGATGTCCTGATGCTGTACGGCGATGTGCCGTTAATCTCAGTTGATACTCTCCAGCGCTTGTTAGCGGCGAAGCCACAAGGTGGTATTGGCTTGTTAACGGTGAAGCTGGATAACCCTAGTGGTTATGGCCGTATTGTGCGTGAGAATGGCGATGTAGTCGGGATTGTTGAGCATAAAGATGCCAGCGACACGCAGCGTGAGATTAATGAAATAAATACCGGGATTTTGGTTGCCAATGGTCGTGATTTAAAGCGTTGGTTATCACTACTGAATAACAATAATGCTCAAGGTGAGTTTTATATCACCGATATTATTGCGCTGGCCCATGCTGATGGTAAGAAGATAGCTACGGTGCATCCCGCTCGTCTGAGTGAGGTTGAAGGTGTCAACAACCGGCTGCAATTAGCCGCTCTTGAACGCGTTTATCAGTCAGAGCAAGCTGAGAAGCTTTTACTGGCTGGGGTGATGTTGCTAGACCCAGCGCGCTTTGATTTGCGCGGAGAATTAACACATGGCCGTGACATCACTATTGATACCAATGTCATCATCGAAGGCCATGTGACTTTAGGTGATCGAGTTCGTATTGGAACTGGGTGTGTTCTCAAAAACTGTGTGATTGGTGATGATTCCGAAATCAGCCCATACAGTGTATTAGAAGATTCTCGTTTGGATGCTGGTTGTACTGTTGGGCCATTCGCCCGCCTGCGGCCTGGTGCGGAATTAGCTGAAGGCGCACATGTCGGTAACTTTGTTGAGATCAAGAAAGCCCGCTTGGGTAAAGGCTCTAAAGCTGGTCATCTCTCCTATTTAGGCGATGCTGAAATTGGCTCTGGCGTAAATATTGGCGCAGGAACTATAACTTGCAACTATGATGGAGCTAATAAGTTTAAAACTATTATTGGCGATGATGTCTTTGTCGGATCCGATACTCAACTGGTGGCTCCCGTCACTGTTGCAAACGGCGCGACGATTGCCGCAGGGACAACGGTCACCCGTGATATCGCCGAAAACGAGTTAGTGCTTAGCCGTGTTAAGCAAGTCCATGTGCAGGGTTGGCAACGCCCAATTAAGAAAAAATAATATATAAAACAGCCCCTTCAGCGTTCGTTATTCTGCATTGAAGGGATGTTTTGCCCTGTGTTTTTGGCATGTATATTTTTGCTGAGAGTACAGAACAAAACATAATAATCCCCAACTCTACAGGCTCGGGGAACCCGGAAAATCCGGAAATTCAGGTCACTGACATCGACAAGGTTCTAAAAGAACCTTACATAGGAATAAAACAGATGTGTGGAATTGTTGGCGCAGTAGCGCAACGTGATATCGCTGAGATTCTGATCGAAGGTTTACGTCGTCTTGAATACCGTGGCTATGACTCAGCAGGTTTAGCTGTAGTGGATGCTGCAGGTAATCTGACTCGTTTACGTCGTGTGGGTAAAGTTCAGGCACTGTCTGATGCGGCCGAAAATCAGGCTTTACATGGTGGAACCGGGATTGCACATACCCGTTGGGCTACTCATGGTGAGCCATCAGAGGCCAATGCGCACCCTCATGTTTCTGACTATATCTCCGTGGTTCACAACGGTATTATCGAAAATCACGAACCGTTACGTGAATTGCTGATTAGCCGTGGCTACCGTTTCAGTTCTGAAACTGACACTGAAGTTATTGCTCACCTGGTGCACTGGGAGCTACAGCAGGGCGGTTCTTTGCTGGAAGTGGTCAAACGTGTGATCCCGCAATTGCGTGGTGCGTACGGCACTGTGGTGATGGATAGCCGTGACCCAAGTCGCTTGGTCGCCGCCCGTTCTGGTAGCCCGCTGGTGATTGGCTGTGGTGTAGGTGAAAACTTTATCGCCTCCGACCAGCTGGCCCTGTTGCCGGTAACCCGTCGCTTTATCTTCCTGGAAGAAGGGGATGTGGTTGAAGTGACTCGCCGTAGCATCGCCATTTTTGATAAGCAGGGTAACGCTATTGAGCGCCCTGAAATCGAATCTCAGGTGCAATATGATGCCGGTGATAAAGGTGTTTACCGCCATTACATGCAAAAAGAGATTTATGAACAGCCGATGGCGATTAAAAATACGCTGGAAGGCCGTTTAAATCACGGGGCGATTGATTTATCAGAGCTTGGCCCGAAAGCCGATGCTCTACTGGCGGATGTGCAACATATCCAAATCATAGCCTGTGGTACTTCTTACAACTCAGGTATGGTTTCACGCTATTGGTTTGAGTCATTAGCCGGTGTGCCTTGTGACGTAGAAATCGCCTCTGAATTCCGCTACCGCAAATCTGCTGTGCGCCCTAATAGCTTGCTGATCACCTTGTCACAATCGGGTGAAACTGCGGATACGCTGGCTGCTCTGCGTTTATCCAAAGAGTTAGGATACTTAGGTTCGCTGGCAATTTGTAACGTCGCCGGTTCCTCGCTGGTTCGTGAATCAGATTTGGCCTTGATGACCAAAGCTGGAACCGAGATTGGCGTGGCCTCAACCAAAGCCTTTACCACTCAGCTGACCGTGTTATTAATGCTGGTGGGGCGTATCGGCAAGTTAAAAGGTGCTGATGCCAGTCTGGAGCACGATATTGTTCATGCGTTACAGGCGCTGCCTGCCCGCATCGAGCAGATGCTGTCTCTGGATAAAACCATTGAAGCGCTGGCTGAAGGTTTCTCTGATAAGCACAATGCATTGTTCCTTGGTCGTGGTGATCAATACCCGATTGCGATGGAAGGTGCGCTGAAACTGAAAGAGATCTCTTATATTCATGCTGAAGCTTATGCTGCGGGTGAATTGAAGCACGGCCCATTGGCATTGATTGATGCTGACATGCCGGTCATCGTGGTCGCGCCAAATAACGAATTGTTGGAAAAATTGAAATCTAACATTGAAGAAGTGCGCGCGCGCGGCGGTTTACTGTATGTATTCGCTGATCAAGATGCAGGTTTCACTGATAGCGAAGGCATGAAAATCATTCAGTTACCGCATGTGGAAGAGATTATTGCCCCTATCTTCTACACCGTGCCGCTACAGTTGCTGTCTTACCATGTCGCGCTTATCAAAGGTACCGATGTGGATCAGCCACGTAACCTGGCAAAATCGGTCACAGTTGAATAGCTGATTTTGATGCTAATCAGATTTAATCTGTATTGATATATAATAAATAGCCTACCATTAATAATGGCAGGCTATTTATTTAATGATTTTTATAATTATTTTTATTAATTACTCTGTTTGTTTTAAATTTCTATTAATAATGAATTTAATATTTTGTAATGTAAGTCATCTAGTGGCACTTGTTTTGATATGTAAGAGTTCGAATCCTGTAACCATAGTGTTTTTTTTATACTGATCAATTCTTTTTGTAAATACTTCTTATCATCATTGCACGAAAATTTTAGAGTTGAACTGCCCAGTGATTTAAGAACTGCACTTAACTCGGTAGCACTTTTCTTGGTGAACTTCCCTTGTTCTTTTACAGATTGAACTATTTTTGGGACGGTGTATTTTATTAAAACTTCAGATATTTTCATATTAAATTTCATTCCATGTTTAAGTATAGATCTGCGTAGTCTCTCTAAAGATATTTCAAGTATCTGCAAATTTCTTTCATAAACAGTATTTCTGCTGCCAATATTTTTAAGCTTTACGATGAATCGCCTCTGAGTGAGCCATACCGGAAGTTGTGATTCGACAGAGAGTGTCTCGTCCTATCTTTCTCGACTCAGAATGCCTCTGCTTTTTTTGATTGTCATATAACTGTCATATTTCGTACATTTTTCTGTCATTAAACTGTCCTATTTTCTCTCCTGCACCATACTTAATCTGATGAAAACTTTTAGAGTTAAATTCTAATATCCCATTAGGAGGGATTATGAAACTGATGCGTACCACCGTAGCCAGCATTGTGGCAGCGACTTTATCTATGACCACTGTGTCCGCGTTCGCTGCTGCTAGCCTGACAGGTGCAGGTGCGACATTCCCCGCGCCGGTGTATGCCAAGTGGGCAGATTCTTATCAGAAAGAAACAGGTAACAAAGTTAACTATCAGGGGATCGGTTCTTCAGGCGGCGTGAAACAAATCATTGCTAATACTGTAGATTTCGGTGCTTCTGATGCGCCATTAGCAGACGACAAACTGGCTGCTGAAGGTTTGTTCCAATTCCCGACAGTGATTGGCGGTGTGGTGTTGGCCGTGAATATCCCTGGCATTAAATCCGGTGAACTGACATTAGACGGTAAAACACTGGGTGATATCTATCTGGGTAATGTGAAAAAGTGGAATGACCCGGCTATCACTAAGTTGAACCCAGGCGTTAAATTGCCAGATCAAAATATCGCTGTGGTGCGCCGCGCTGATGGTTCCGGTACCTCATTTGTATTCACCAGCTACCTGGCTAAAGTGAATGCGGAATGGAAAGAAAAAGTAGGTGCTGGTTCGACTGTTAACTGGCCGACCGGTTTGGGTGGCAAAGGTAATGACGGTATCGCCGCCTTTGTACAGCGCTTACCTGGCTCCATTGGCTATGTAGAATATGCTTACGCCAAACAGAATAACCTGGCTTACACCAAACTGGTTTCTGCTGATGGCAAACCGGTTAGTCCGACTGAGCACAGCTTTAGCTCTGCGGCAAAAGGTGTAGACTGGAGCAAAACATTCGCTCAAGATTTAACCAATCAAAAAGGTGATGATGTATGGCCAATTACATCAACAACTTTCATCTTGGTACATAAAGAGCAAAAAAATGCCGCTAACGGCGCTGAAGTATTGAAGTTCTTTGACTGGGGTTACACCCACGGTGCTAAACAAGCCAACGAGCTGGATTATGCAACATTGCCAGCTGAAGTTGTCGAGCAAGTCCGTGCTGCCTGGAAAACTCAGATTAAAGACAGCAGCGGTAAGCCAATCTTCTGATTTACTGGCAACAAGCGGTTTATGAAATATTGATTCACAATATATATCCTAAATAATTCGAGTTGCAGGTAGGCGGCAATAGAGATAATCCCCAGGAGCTTACTTAAGTAAGTGACTGGGGTGAGCGAAAGCAGCCAATACCCCTGCAGCTTGAAGTATTAGGGGTAGGATGAGAAGAGAGTCTATGGCTGCGAATAAGCCGACAATCAAAGCACCGAGCCAATATGGTGACATCATTTTCAGTGCGCTGGTTAAACTGGCTGCGCTGATTACGCTATTTCTGTTGGGCGGCATTATCGTTTCACTGATTATTGCTTCCTGGCCAAGTATTGAGAAATTTGGTTGGGCTTTCCTGTGGACTAAAGAGTGGGATGCTCCAGCTGAACAGTTTGGTGCATTAGTGCCAATTTACGGTACGGTTGTTACCTCGGTTATCGCTTTGCTCATTGCGGTTCCGGTTAGTTTCGGTATTGCCCTGTTTCTCACTGAACTCGCGCCGAACTGGCTAAAACGCCCGCTGGGTGTGGCGATTGAATTGCTGGCTGCTATTCCAAGTATTGTTTACGGCATGTGGGGTCTTTTCGTTTTCGCTCCGCTGTTTGCCCGCTACTTCCAAGAGCCCGTCGGCAACGTGATGTCCGGCATCCCCATTGTTGGCGTATTGTTTTCTGGCCCAGCATTCGGTATTGGTATTCTGGCCGCCGGTGTCATCCTGGCTATCATGATTATTCCTTACATTGCCGCGGTTATGCGCGATGTGTTCGAACAAACCCCGGTGATGATGAAAGAGTCGGCCTATGGCATTGGCTGTACAACATGGGAAGTAATTTGGCGCATTGTGCTGCCTTATACTAAAAATGGCGTTATCGGCGGTGTGATGTTGGGCCTGGGTCGTGCGTTGGGTGAAACCATGGCCGTGACCTTTATTATCGGTAATACCTATCAGCTCGACAGCTTCTCGCTGTTTATGCCGGGCAACAGCATTACCTCTGCGTTGGCAAATGAATTTGCTGAAGCTGAATCTGGTTTACATACCGCGGCGTTGATGGAACTGGGTCTAATCTTATTCGTTATTACCTTTATCGTACTGGCTTTATCTAAGCTAATGATTTTGCGTCTGGCTAAGAAAGAGGGGCGCTAAGATGACGACGATGAATATGCAAAGTGATGCGACGCTAATGGAAACCCGCCGTAAAAAGCAGGCCTGGCGTCGTCAAAAGAATCGGATTGCCTTGATACTTTCAATGGCAACTATGGCGTTTGGCTTGTTCTGGTTAGTGTGGATTTTATTTTCTACCGTCACCAAAGGTATCGACGGCATGTCTTTGGCGCTGTTTACCGAGATGACACCACCACCTAATACCGCTGGCGGTGGTTTGGCTAACGCCATTGCCGGGAGTGGATTATTAATTCTGTGGGCGACCGTCATCGGCACCCCATTGGGCATCATGGCGGGAATTTATCTGGCGGAATATGGCCGTAAATCCTGGCTGGCAGAAATTACCCGCTTTATTAATGACATTTTGCTATCCGCTCCTTCTATCGTGGTCGGCTTGTTTGTTTACACCATTGTGGTTGCCAAGATGGAGCATTTCTCGGGCTGGGCTGGGGTGATTGCACTGGCGCTGTTACAGATACCTATTGTTATCCGTACCACTGAAAATATGTTGAAACTGGTGCCTGATAGCCTGCGCGAAGCGGCCTACGCATTAGGAACGCCAAAATGGCGCATGATATCGGCCATTACGTTGAAAGCCTCAATATCAGGTATTTTGACTGGGATCTTGCTGGCAGTCGCACGTATTGCCGGTGAAACGGCACCTTTGCTGTTCACGTCGCTCTCCAACCAATTCTGGAGCACCGATCTGACGCGGCCTATTGCGAACTTGCCGGTCACTATCTTTAAGTTTGCCATGAGCCCGTTTGCCGAATGGCAGCAGCTGGCATGGGCTGGGGTGCTGTTAATCACGCTATGTGTACTGTTACTGAATATTCTGGCTCGCGTTATTTTTGCTAAGAAAAAATATTAATCGGCTGAGAAAATGCCATTAATTAGCAAAGAAAATAACGATATTGCCAATAAATTCCAAAATGCGGCTACGGCGGCATTGGCTAAAAGAGAGAAGTCTTGATGAGTATGGCTACTGACATCAACAACAGCAAAATTCAGGTTCGCGATCTGAACTTCTACTACGGTAAATTCCATGCGCTGAAGAATATTTCGCTGGATATTGCCAAAAACCAGGTCACAGCATTCATTGGCCCATCAGGCTGTGGTAAGTCTACTCTGCTGCGTACATTCAATAAAATGTATCAGTTGTATCCGGATCAGCGTGCTGAAGGTGATATTTTGCTGGATGGGCAAAATATCCTGACCGATAAACAAGATATCGCGTTGTTGCGGGCCAAAGTGGGTATGGTTTTCCAAAAGCCAACGCCATTCCCCATGTCGATTTACGATAACATTGCCTTTGGTGTGAAACTGTTTGAGAACTTGTCTCGCGCTGATATGGATGAACGCGTGCAATGGGCATTGACCAAAGCGGCTTTGTGGAATGAAACCAAGGATAAGCTACACCAGAGCGGTTATAGCTTGTCGGGTGGGCAGCAGCAGCGTTTATGTATTGCCCGAGGTATCGCCATTCGTCCAGATGTGTTGTTGCTTGATGAGCCTTGTTCAGCACTTGACCCTATTTCTACCGGTCGAATTGAAGAGCTGATTAGTGAGTTGAAGTCGGACTATACCGTGGTGATTGTGACGCACAACATGCAGCAGGCCGCTCGCTGTTCAGATCACACAGCATTTATGTATCTGGGTGAGTTAATTGAATTCAGTGATACCGATACCCTGTTTACCGCACCACAGCAGAAACAGACGGAAGATTATATTACTGGTCGCTATGGCTGATCGGCCTATCCCCGTCATACTTCAAGCTGCATGTGCGTTGGCTGCTTTCGTTCACCCCAGTCACTTACTTGAGTAAGCTCCTGGGGATTTGCCCAATTGCCGCCTTCCTGCAACTCGAATTATTTAGGGTATACATCAATTTCGCCTACTTACATGTACGGGAAGTATTATGGATAACTTGAATCTTAATAAACATATTTCCGGCCAGTTCAATGCAGAACTTGAACATATCCGCACCCAGGTTTTGACCATGGGCGGGCTGGTGGAGCAACAATTATCTGACGCGATCACCGCCATGCACAATCAGGACGGTGAGTTGGCGCAGCGCGTCATCGAGGGTGATAAAAAGGTCAATATGATGGAAGTGGCTATTGATGAAGCCTGTGTGCGCATCATTGCCAAACGTCAACCGACGGCGAGTGATTTACGCTTGGTGATGGCTATTATCAAGACTATTTCTGAGCTGGAACGCATCGGTGATGTGGCGGATAAAATCTGCCGCACTGCGCTGGAAAAATTCTCGCATCAGCACCAGCCTTTGTTAGTCAGTTTGGAGTCTTTAGGCCGGCATACTGTGCAGATGCTGCATGATGTCTTGGATGCCTTTGCCCGTATGGATTTGGATGAAGCTATCCGAATCTATCGCGAAGATAAGAAAGTCGATCAGGAATATGAAGGCATTGTGCGCCAACTGATGACTTATATGATGGAAGATCCGCGAACTATCCCAAGTGTGCTAACAGCATTATTTTGCGCCCGTTCGATTGAACGTATTGGCGACCGCTGCCAGAATATTTGCGAATTTATCTTCTACTTTGTTAAAGGCCAGGATTTCCGTCACTTGGGCGGCGACGATTTAGAAAAACTGCTTTCCAGTAAGACTGAAAAATAACGACTTTCCTCAACCAAGTTAAGTCTTGTACTTGGTTGGGGGCTATTTTAATCAGTCTTCCCTCCTTTACATTGGCCTTCAATTTATTATCCTAATAGATTGATTTAATTTTGTTATCTTCTCGCTTATATTTCTCATCTATTTGTTGCTCACTGGATAAATATCAACATTGATTTTTGTCGTTTCCGGAAAAGTTATGATAAACGGCTGACCTAATCTTAATGCACTTGATTCATCTGGATAAACCTTAGCACCTATATCAAGAAAATCTTTTAATGATGCAACTACCAAGCTTTTGTTTCCATCACCTCCATATTGGCTCTGTAAATTATCGTGATTTAGTATTTTATTTTTAAAGTCATTCTTTTCCATCAGCATTACATTTATGGCATTTCTACACTCTTTTTTTGCTATATCGGATGATGGTTTAAGTTTTCCCATAGAAATACCGAAATTATTTTGATATGGATTATACCAATCTCTTACTTTTGCCACAGTATTCTTATGACCCTGTATTGTTTTGTTTTTTAAATCTGTAAATTTATCTCCCTGAACTCTTATAGCAACAAAATTTTCACTAATATCGAAGATTGACAAAATATTCTGTGTAATAAAATGCTCTTTTGATAAATCAGCACATCTGTAAGTAAGTAATTCTATAGGCGAACTTTTAGTCGATAATATATTTCCAGCAAATTTACTCGCTGCATGCCCCTTTGAAACCGCGTATGATCTACAACTCATACCCAAAATATTGCTGAGTGATGAAAAACCGCTTTTTATAAAATTCATTTTAACTAATCCTGTTTAAAATAATATAAGACTAACGAATTCTTTCGCAGAATGGTTGATTTTTTAACTGATATAAGAAGAAAACTTTGCAACTGGTGTAGAATAGAAAAGGCTAAAGATATTAATTTTATATGCCCCTATATCATAAGATATATGAGAACATACCGATATTTTTATGTATATCAGAAAACGATTGTAGTTAAATTCCGTCAGTTAGAGGACCATTTCATCATGGATTACTGCTGCATATTTAGGCCCAGCGAACAGCCCCTTAGGTGAGTTTTCGTTCCACTGAGCGTCAGACCCCTGTTATGGCATCTTTATTATTACGGAAGAGTCGGTTGGCCTTGCCAGAAAAGTTAAGCCCGCTGAAATTGTGAGTCAAGAAAAGCCAAAAACCGAAGAGATCAAAGCAGAAGCGTTAACGCCTATCACTCAATGGAATAGTAAATAATTCTGAATGATTACAATTAAGCAACATATGATGATGACGCAAATTGACCAAAATAGGCAGGAAAATGCGCGTCATTAGCCTACATTCTCGGGATTTTACTGAATTAATCTTCATAATTTTTAATTAGATAAAGACAATTTTGACGTCTTGGGGGCTGCCTTGTTTTTTTCTCCCAAAGATTTCACTATTTTTATCAATATAAGCAAACTTATTCACTGAGATTATTTGGTTATAAATATATCGTTTTATATTATTTCCTGACCTAACGCCGAATTGATAGCTTACACACAGCGCAACATCTTAATCATCTTAGGAGCTTTCAATGCAGCAATCTCTATCCACAAAAAAAAGCGTTCTGGCACTAACGTTGTTAGCGAGCCTGACCACACTTTCTGGTGCGGCTCATGCAGATAAACTGGATGATATCAAGCAAGCTGGCGTGGTACGGATTGCTGTTTTTGATAGTAACCCACCATTCGGTTATATCGATCCGCAGACCAAAAAACTGGTGGGATATGATGTGGATGTGGCAAATGCTATTGCGAAAGATTTAGGGGTAAAAGTTGAATTGCGGGCAACCAACCCGGCAAACCGCATTCCATTACTAACATCTAAGAAAGTGGATTTGATTGCTGCCAACTTCACCATTACTGATGACCGTGCCAAGGAAGTGAACTTCAGCTTGCCGTATTTTGCCACTGGCCAGAAATTTATTGCTCATAAAGGTGTGCTGAAAACACCAGAAGATATCGGCAAATTACGTATCGGTGCGGATAAAGGCACGGTACAGGAAATAACCTTACGTGACCGTTATCCAACCGCGAAAGTCATTTCCTACGATGATACTCCTGTGGCATTTACTGCTTTGCGCAATGGTAATGTTCAAGCTATCACTCAGGATGATGCCAAATTAGTCGGGCTACTGGGTAACCTTCCTGAAGCACAAAAAGCAGATTTTGAAATCTCACCATTCAGTATTACCAAAGAATATCAAGGTATTGGTATTCCTAAAGGCGAAGATCGTTTAACCGCTGAAGTGAACGAGACTCTGGTTAAACTGGAAAAAGATGGCGAAGCAGCAAAAATTTATGATCGCTGGTTCGGGCCAGAAACCAAAGCCGCTCAACCTCGTGGCGATTTCAAATTTGCACCATTGGATCAACAGCCTAAAGCCTAATATATCTTCGTCCTTGAAGTTGCAGGGGGGTTAGCTGCGCGTACTCACCCTAATCACTGTCTGGAGTCAGCTCATCGGGATTTGTTTGCTGGCAGCCTACCTGCAACGCCAATGACTTTGGCTATAAAGTTATGACTCACAGGTATGTAAGAGTAAAAAATGGATTTTATTGTGTACCTCAAAAAATACTCTATTGAGGCGTCAAACAGAAATAGGTCTAAAGTCCTATGAATCTACATCACCTCACTGATTGGTTACTGGCTCCGCAATATCTTGGCTGGTTGTGGCACGGTTTTCTGCTGACGTTGTGGATTTCAGCCTGCACGGTGGTAGCTTCGACGTTGTTGGGCTTTTTGCTGGCCGCCGCCAGAGACAGTGAACTCAAAGGGCTGCAATGGTTTTCCATTGGTTACAGCACCCTATTTCGCAACACACCACTGTTGATCCAGTTGTTCTTTTGGTACTTCGCTGCCAGTCAGTTTCTACCCGCATCCTGGATACCTTGGCTTAATACACCTCATGAAATCACGTTTTTCGGGTTAACCCTCGGCTGGCCTTCTTTCGAATTTTTGGCTGGTTTTATCGGGTTGACCTGCTATTCCACGGCATTTATTGCTGAAGAGTTGCGCTCGGGGATAAGCGGGGTTGCGAAGGGGCAAAAGTATGCTGCCCATGCACTGGGGTTGACAGGATGGCAGGCCATGCGCCATGTGGTGTTGCCGCAGGCGTTGAAGATAGCGATGCCACCGTTACTTGGCCAATATATGAATATTATTAAAAACTCGTCGTTAGCAATGGCTATTGGGGTGGCTGAGCTCTCTTATGCCTCTCGCCAGGTTGAAACAGAAACATTGCGAACATTCCAGGCTTTCGGTGTTGCGACGGTGTTGTATATCGCGATTATTGCGTTGATTGAGGCCTGGGGTATGTGGCGTCAGCAGCGAACCCTCGCTAAGGGGCACTGAGATGGATTTTACCATTATTGCTGATAACTGGACTTATCTGTTGTGGGGCATTTTTCCTGATGGCCCACTAGGCGGAGCTGCACTAACCTTGTTGATCAGCCTGCTAGCTGGAGTGGCTTCGGCAGTTTTAGGCACGGCGCTGGGCGTGGCGTTGGCGATGTCCCGCGGTGTTTGGGCCGCAGTATTGGCCGCAGTTCTAGGGTTTTTCCGCGCAATTCCGGTGATTATGTTGATTTTTTGGACGTATTTTCTGCTGCCAATGGTGTTTGGTGTGGATATACCGGAAATTACCACGGTGGTGTGCGCGCTGGCATTGATTGCATCGGCTTATCTGGCTCATGCGGTGAAAGCCGGGATCGTGGCAATTGGGGCTGGGCAGTGGCAGGCAGGGTTATCGTTAGGTTTTAATCGCTGGCAGGTTTTGTGGTTTGTGATCTTGCCACAAGCTTTGCGTATGATGGTGCCATCCTTTATTAATCAATGGATTTCGTTGATTAAGGACACCTCGCTAGCTTATATCGTCGGGGTAAATGAACTGACATTTTTGGCCACTCAGGTTAATAACCGCAGCATGGTTTACCCGATGGAAGTGTTCCTGTTCGTGGCATTGGTCTATTTCGTTTTATGTTTGACCTTAGATTTGCTGGCAAATGCACTTAACCGCTGTTTTAGCCCACAACATGCTATTAACAAGCAAAGCGCCATTAAACGGTCATGGCGCTGGTGGCAAAATAAGCCGGTATTGCCAGCAAGTTAATGGCTGGTAATCTGCCAGCCTCTTTCACGCCATAAATCAGGCAGTTGCTGCATATCATCAAACATAGTGACTAATGGGTGGTGAATCGGCTGGTTATGCGGGTCGGCGCAGTAATAATACACCGGTATCCCTGCGGCTATTCCGGCATGGGTACCGGCTGCTGAGTCTTCAACTAATATGCAGCGCTCGGCCGCGACATGCATCTTTTCTGCTGCATGATAAATCAGTGTCGGATCGGGCTTCCAACGCTGGATGTCATAGCCGCTATAAAGTTTGTCTTCAAAAAACGGCAGTAATCCGGTCAGCCCAAGAGAGTGCTGCATTTTACTCACCGGCCCATTGGACACCACGCAAACCGGCAACGTGATTTGCTCTAACAGGGCTTTTGCACCAGCGATGGGTTGTAACTCGGCATCAAATAAGCGGGCAACTTCGGCACGGTAGAGTTTTTCCAGCTTTTCTATGGGTTCATTCAGGCCGTTTTCTTGACTCACCCGCGCGACAATCTCATTGAGTTTTACGCCTTTAAAACGCTTAATCACCTCTTCCAGCGACAAGTGAATATCATAATGGGCAAACATCACAACATAGGCCCGACAACACAGAACTTCACTGTCGACCAACGTTCCGTCGCAATCGAACATAACGCATTCAATATTACTCACTTATTTCTCCCTTTAATCATACCAACCCTCTTTATCCTACTTTAACTATCCTGCCCCAGAATGCGATAGTTAATTACTCCGGCATCGATATTACTCATATCAAATGAATAAAATTCAATAAGTTGAATGAGAAATGGCTAATGTTTAATCAGCTGTTGCGCAACAAGGCTGATAAAAAATAGCCAAATAGAGTGTGATCTCGCTCTAAACAACAGTTTTTTTGTTATAGGATATCCCTAACTATCACTCCCTTCTGTGGAACTCCTCGAATGAGTAAACCAAACCTTGATATTGAGCAGGGGCTGCTCGAACGTGTTTTTAAACTGAAGCAACATGGGACTACCGCACGTACTGAGTTAATTGCGGGTATCACGACCTTCCTGACTATGGTCTATATCGTGTTCGTTAACCCACAGATTTTAGGGGTTGCGGGTATGGATGTGCAGGCCGTATTCGTGACGACCTGCCTGATTGCCGCCTTTGGTAGCATCTTTATGGGCCTATTGGCTAACTTACCGGTCGCTCTGGCACCGGCGATGGGGCTTAATGCTTTCTTCGCTTTTGTGGTGGTTGGCGCGATGGGTATTTCATGGCAAGTCGGCATGGGAGCTATTTTCTGGGGCGCAATCGGTTTCCTTTTGCTGACCATTTTCCGTATCCGATATTGGATGATTGCTAACATTCCGCTAAGCCTGCGGGTGGGGATCACCAGCGGTATCGGCCTGTTTATTGCGATGATGGGGCTGAAAAATGCGGGCATCGTGGTGGCAAATCCAGACACGTTAGTCGCGGTGGGAAATCTAACCTCTCACAGTGTGTTGTTGGGGGCGCTGGGCTTCTTTATTATCGCAGTTCTGGCATCTCGCAATATCCATGCCGCAGTCCTGGTATCGATTGTTGTGACGACATTAATCGGCTGGGCGCTGGGTGATGTCCATTACTCTGGCATCTTCTCCATGCCGCCAAGTGTGACCTCAGTGGTTGGGCAGGTCGATTTAGCCGGTGCGCTGAATATTAGTATGGCCGGAATCATTTTCTCCTTCATGCTGGTTAACCTGTTCGATTCATCCGGTACATTGATTGGTGTGACGGATAAAGCCGGTTTAACCGATCATAAAGGCAAGTTCCCGCGCATGAAACAAGCGCTGTATGTGGACAGCATTAGCTCTGTTGCCGGCGCGTTTATTGGTACGTCATCAGTGACGGCTTATATCGAAAGCTCTTCTGGTGTTTCTGTCGGTGGCCGTACCGGCTTAACTGCGGTGGTAGTGGGGATTTTATTCCTGCTGGTGATGTTTGTTTCTCCACTGGCGGGAATGGTGCCAGCCTATGCCGCCGCGGGTGCGTTGATTTATGTTGGCGTGCTGATGACCTCCAGCCTATCCCGTGTGAAATGGGATGACCTGACCGAAGCTGTTCCGGCGTTTGTTACCGCAGTGATGATGCCGTTCAGTTTCTCGATTACTGAAGGGATCGCGCTGGGCTTTATCTCTTACTGCCTGATGAAACTCGGTACTGGTCGCTGGCGTGAGATCAGCCCATGCGTGGTGGTGGTTGCGCTACTGTTTGTGCTGAAAATTGCGTTTGTTGATCACTAATCGCAAATTCTGTTGATCATTAATAGCAAATAGCGAAACGGCCCGCTCTCAGTATTGAAAGTGGGCCGTTTTATTGAATATCGTATTACTTCAACTGAGCGCTGATTTGCTCCAGTGCTTTTGTGGCACATTGTGCATCCAGATGCCCGCCGGGCGCGCCAGCAACACCTATCGCACCGACCACTTCATCTCCTGCTTTCACCGGCACACCGCCACCTAAGAGTAAGAAGCCGGGAATATCTTTCAGGTTATTGGCCGCGGGCGTTTTCTGACTGTTTTCCATAACTGTGCCACTTGGGGTTTTGGTCGACAGCGCAGTAAAGGCTTTTTGCTCACTGGCTTTTACGGTATGTGGGCCAGCATTATCAGCACGCAGCACAGTTTTGATGATGCCAGCGCGATCCACCACGGTGACCGCAACGTTATAGCCATCAGCCTGGCAAACGGCAAGGGTACGGCTTGCCACATCGGTAGCCAGAGCCAAAGAGATATTGCGTTCAGTATTCAGACCCGCAGCAGAAGCTTGAGTTATCAGGCCGATGAATAAGGCGGAGGTCAGGGCAAGAGGCTTGATCATATAAAATCCTTATTGTTAGCGAAGTGAATTCATCACAGTAATGCCATCCTACGGCGAAATATGGTGAAAAAACATTCGGCTAACTACCCGTTTTGCTAGGTACTTCTACCTATCCCCTGCGCACTTGACGCCGCAGGGGTGTTAGCTGCGTTCGCGCACCCGAATCACTTACTTATGTAAGCTCATCGGGATGAGCTTACTGGCTGCCTATCTGCAACGCCAATTGCTTTGGGGATTATTGGCGCACTTGACGCCGCAGGGGTGTTAGCTGCGTTCGCGCATCCGAATCACTTACTTATGTTAGCTCATCGGGATGAGCTTACTGGCTGCCTATCTGCAACGCCAATTGCTTTGGGGATTATTGGGCGGATAAGTGATAGTGATGAATCAGTGAGGCCAGCGAGTTGACCTCTAGCTTGGCAAAGATATTCGCGCGGTGAGCCTCAACCGTTCGTGGAGACAGTGACAATGTATGGGCAATCTGTTTGCTGGTTTCCCCTTGAATAATCAGGGCGGCAACTTCCCGCTCGCGGGCAGAGAGTTGGTTGAATAGCTGTTGATAGCTCTCCCGCTGCTTATGGGCTGTCAGCGATTGTTCATGCTGCTCCAGCGCCATACTGACGGTTTCGATCAGGACATCGGCATCAATAGGTTTGGTCAAAAACTCCAGTGCACCACCTTTAAAGGCCCGGCGGCATAATTCAACATTACCATGCCCCGTCATAATGATGACCGGCAGGGCGCTATTACGCTCTTGGATAGCTTCTAATATCGTCATGCCACTTTTACCCGGCATACGAATATCGAGCAGTACACAACTTGGCTGAGTAATGGCAAAGGTATCGAGGAATATCTGACCGTTACGGAATGCTTTAACCTCCCAGCCCATAGTGGTGAGTAATGCGCTCAACGCCGCGCGAACACCCTCATCGTCATCAATCAGATAAATGTGTTTTGTCATGCGTACTCCCAGCAATTAGAGGAAAAGTGAGGGTAAAGCAAGCGCCCCTATGTTCATTATTTCCCGCTTTTATGTCGCCTCCCATTCGTTGTACCAAGGTTTCACAAAGAGTCAGCCCTAAGCCCAACCCGCTCTCTCGGGTAGTATAGAAGGGGCTGAATAAGTTATCTAATTGCTGATGATTAAGCCCTGGTCCATTATCTTCAATCTGAATAACCCATTGTTTAAACTTAATATTTATGGTGAAAGTGATGGCTGGGTTTGATGTGTGTTGTAATGCTTGAAGGGCATTACTGAGCAAATTATGAAAAACCTGCTCCAGCCATAAAGGGTCACTTTGCAGTGTAGATAGATTTGCCGGAATAATATTTATGATTTTGACATTCGCTGCGGTTATTTCCTGACTCAACAACACATTCACTCGCCGCCAGATATCAGCCACGACAACCGGTTGTAAATTTATCTGCCCACGACTGAGTAAGGTTCGCAGCCGATCTAATAAAGCGGCAATGCGTTTGATTTGCTCAACAGAGGCCACCAGCAGTGGGGCAACTTGTTCATCCTGCGGCGGTAACAGCCGTAGCGCGGTCTGGTTATAGGTCAATGTTGCGGTGAGCGGCTGGTTTAATTCATGGGCGATGCCGGTTGCTATTTCCCCCATGGCATTGAGTCTGGCTTGATCGGCAAACTTGGCGCGCTGCTCGGCATGTAAACGGTGTTGAGCCAATAGTTGCCAGCGGTGCCAACTGTACAAGGCGGCGGCTATTATCAGCGAAAGCAGTAGGGCGGTGAACCAGGGTAAATCACGCCACACCGGGGTAGCATGACCTATTAAAGTGAAAGATTGCGCCCCTTCACCCACCGGTTTTTGCCATTGCCAGAAACTTTCAGGTGCTGAATGGCCCAAAATCGCGAGTTGCTGTTGCTGGTGGCGTAATACCAGACTGTCAAAATGGGGCGGTAAGCCCACCACGTGCAGCAACTTTTGAGCATTAACCTGCAAACCACTGCCACTGTATGAATTATCTAAACGGTAATCACCTTCTTGGATGTGCAAGCTGAGTTGACCGGGTTTCGATTGATCTGCTGGTGTTTGGTTTATCGCTACCAGTTGTGGGAAATGGCGCTGTAATTGCACCAGTTGGCTCGGTTCCAACGCCAAAAATAAAATTGCCTGCTGCTGCGCCAACTGTTGGCTCAATTCGCGATGAATAGTACGAAAATCAGCCTCGCGCTCAGCTTGCTGTGTATTTAGCCCGTACCAGCCCAGCCAGAGAGTGGACATCAGGGTCAGGATAAACCAGACAGTGATTTTAAAGGCCATGAGTGGGTCGCATCCACAAAAGAGAAGGTGGCTATTGATAACATGGGGCGCGATACAGAGGAAACCCCCAATACCGCATGTCATGGGGGTTTTGTAACCTTCGAGAGTTATTTCACCCGAACGCGCTCAATGTAAGTGGCAAAGGCTGCAAGCTGTTTGGCCAGAAAATCCAGCGTTCCTTGATCCGTCAGTTCTTTAGTTTGTTCATCTATTTTGCTTTGAATCACGCCGCCCATAAATTCAGGTTTATTCATCACCATCGCTTCAAGGAAAACCAAAATCTGACGCAGGTGATACTGGCAACGCGCTCCACCAATCGGCCCCATAGAGCTGGTCTGAATGGTCACCGGTTTGTTGGCGAGTGGCTGATTGGGTAAACGGGATAACCAGTCGATGGCATTCTTCAACCCGCCGGGGACCGAATAGTTATATTCCGGTGTCACGATAATGACCCCATCGGCCTGACGAATCTGCTCAGCAATGGCCTCAATCGTCGACGGGAACCCCTCTTCCTGCTGGATATCAGCATCATAAAGCGGGATATCACGAATAGATGGCAGAGCTTCAATAATCACACCAGTTGGCGCTAATTTAGGCAGCGCACGCGCCACCATGGCATTGTAGGAACCACTACGCAAGCTACCCAATAGGGTAACGATTTTAAGGGATTGTTGTGACATGGCATGCTCCCGATAAGTGAATAAATGGTGCTGTTCTATCCCCAGAGTAGGGCAAACTTATGCGATAAAACAATGACTATCTATCCTGTTATCTCTTTAAATTTCACTTAAATGAGTCCCAGTTGTGGATTTATTGCACTGAAATTGTGATCGCAGGATAAAAACGGAAAAATCGTTTCTTACTGTTATCAAGTCTATGAGTGGAATGCCGTTAATAGATCTGGAGCTATCCAGCTCTCTTACATTGAGCGACACGATAATGCTAAAAACCACTCAAGCCCGATTCACCTTACTCGTTAGTGCGTTTTTCATTTTCTTGCTGATAATCACCGTGGTGGTTATTCAGCTTTTTGTGACACCACAACTCAAACAATCTGAAAGTACCATTGTTAGTAATAGCGTTGACCAAATCGCGACTGCAATCACCGCACAAATGAACAAAGTGGAAGCACAAGCCCGCAGTATTACCCAGGCTGTTGCCATAATGGACAGTAATACCATTGACTCATTATTACCGGGGTTAGTAGATCAATATGGTGACAGCAATGTCTTTGGTGGTGGGATTTGGCCATTACCCAATAAACGCGAGCAAGGGGTGATTAAATTCAGCACTTTCTTTGCCCGTAATGGGGAAAATAAATTAACGGTGAATACCCACTGGAATTCGCCAGAGTCACAAAATTATTTTGAACAACCGTGGTACAAAGATGGCTTAAATGCCCCGAAAGGCTTCTGTGCCTGGGCTAAAGCTTATCAAGATGATGCCAGCCCGCAGCCGAGAACCAACTGCGCCATGGCGATTTATAAAGGCGACGAGGCTTATGGTGTTTCTACCATTGATGTCACTTTAGGTTTCTTTAACCGCTTGGTTAAGGAGATGGAACAGAAGGTCAATGGCACCATTCTGATTGTTGAAGCTGATGGCAAAATTGTGGGCAGCAGCGCCTTGGCCGATAGCAAAGCAGAATTAAAAAATCTGTCCGACTTTGCTGCCAGCTCACCAATGGCGGCAGAAACACAGCGGCTGTTGGCACAGATGAAAGACCAGAAATCACTGGAAAGTGAATTTGATGTCGATGGAACCTCTCATACCCTGTTTATCCGCCCGATCGCCAATAGCCCGTGGTATTTGGTCACTGACCTGCCAACTAGCTTATTGGTCAAACAGAGCCACAGTATCTTGCTGCATTTGGGGTTAGTGCAGATCCCCATTATGTTGATATTACTGTTGTTCCTGGTGTTCTCTATTCGCGTCTTTATGAAACGTCTGGCGGCTTTGAAAGAGAATATTACCGCATTATCTGCGGGAGGGGCTGATTTAACCCAGCGCTTGCCACAAAGCAGTAGCCCGGAATTCAACGCTATTAACCAGAGTTTCAACGATTTTATCGACTATTTGCAGCAAATGATGCGTCAGGTCGGTGAAAGTAGCTTAGCTATCGCGTCGGCATCGCGCCAAATTGCCAGCGGCAATCTGGATTTATCCGCTCGCACTGAAGATCAAGCCAGTTCGATTGAAGAAACCGCTGCTTCAATGGATGAACTGACCAGTACCGTTAAACAGAATGCGGATAATGCCAGCCATGCTAACCAGTTGGCGATGGATGCTTCCACTGTGGCGGTGAAAGGTAGCACGGTAGTGAAGAAAGTGGTGGATACTATGGGGTCAATCAATCATTCGTCGAAGAAAATCGTCGATATTATCAGTGTGATTGATAGCATCGCCTTCCAAACCAATATCCTGGCATTGAATGCGGCGGTAGAAGCAGCAAGAGCGGGTGAGCAAGGGCGTGGTTTTGCGGTCGTTGCTTCTGAAGTGCGTAATTTAGCACAGCGCTCAGCGACTTCTGCTCGCGAAATTAAAAAGCTGATTGAAGACTCAGTGGCTGATATTGCGATAGGCACGGGTTTGGTGGCAGATGCAGGTACCACGATGGATGACCTGATGAGTGGGGTTTCCAATGTGGCGGCATTAATGAATGAAATTATGTCATCAAGCCAGGAGCAAAGTTTGGGTATCGAGCAGGTTAATCTGGCGATTAATCAGTTAGATAACTCAACGCAGCAAAATGCGGCGTTGGTGGAACAAGTGGCGGCGGCAGCTCAAGCTATGCAGGATCAAACCTTGCAGTTGGAAAGTGTGATTAGCGGCTTTAAGGTTTAATTCTATACCCGTCATGCTTCAAGCTGCATGTGTGTTGGCTACGCTCAATAACCCGAATCACTTACTTATGTAAGCTCATCGGGATTATCTCGCTTGCCGCCTTCCTGCAACTCGAATTATTTAGGGTATATATTGCTGTTATGCCAAAAAACTTAATCCCTTTTGAATATCAGAAGGGGTTAAGGCTGCTGGCTAAGTCGATTGAAGGGGAAATGTTCCGTTGGGGTCGTAGTCGCGTAAGCGACCGGAGCGCCCCTGGGAGCAGTCGCTCCTTCACACACGGTTTATCATTAACCTCAGTTTTTTTATCTATGACTCACGGCGAATTTTACTGGCAAATAAATTTCCCAGTGATTGGATTAACTGCACGGTGATAATCAATACAATGGCTGTGGTCACAGTGACGAAAGTATCAAAGCGCTGATAACCATAAGTAATGGCTAAATCACCAATTCCACCACCGCCTACGGTACCTGCCATCGCAGTCGCACCAATCAAACCAATAGTGGCCGTAGTCAGCGCCAATATTAAAGATGAGAGTGCTTCGGGCAGTAAAAAATACCAAATGGCTTGTAATGGGGTGGCTCCCATCGATTTCGCCGCTTCCAAAATACCGGGATTGACATCCAGCAGTGAGTTTTCTACCAAGCGGCCAATATAGGGCGCGATAAAAATAATCAGCGGTACAATCGCCCCCGGTGTTCCTATGGTGGTATTCACAATAAGACGGGTGAGCGGGATAATCGCCACCATCAAAATAATAAAAGGCAGTGATCGGATGATATTGATAATGGGATTAAGAATATTATAAAAAATGCGATTCTTAATTAATCCGCCCGGCCGGGTCACTACCAGCAAAATGCCTAAAGGAATACCAATAAGGGAACCGATCACCAATGAAATACTAACCATAACCAAGGTGTCGTGTAGCGCCTGGACGAATTGGTCTAACGTAATTGCGGTTTCGATCATCAATTTATTTCCTGTATATCAATTCCTGTTCCTGCCAGATAATTAACAGCGCTATCAATGGTGTGATTCTCGCCAGTTAATAACAGCACCATATGGCCCAATGTGGTGTCTTGTATTTCTGACATATTGGCAAACAGAATATTGACGCCAATATCGTATTTTCTAATTAGCTGGTTGATTACCGGTTGGGTGGCTATCGCTCCGACAAATGCCAAACGGAATTGACGACCGGTATGGCTATTATTCAATAGCTTTTTCACGCTTTCTGGTAAGCTATCTTTGATGACGGTACGAACAAAGTTAATGGTTGTAGGATGAGTTGGATGACCAAACACCGTCAATACTGAACCTTGTTCAATAATTTGACCGTTTTCCATGACCGCCACTTTATTACAGATCTTTTGAATAACCGACATTTCATGAGTAATCAGTAAAACCGTAATATTGTACTGCTGATTAATTTTCTTCAGTAACAACAAAATCTGAGCAGTGGTTTGCGGGTCGAGTGACGATGTCGCTTCATCACACAGCAATATTGAGGGATTCGTGGCCAGAGCACGGGCAATACCGACCCGCTGCTTCTGCCCACCGGATAACTCATTCGGAAAACTGTGACTTTTATCCCCCAACCCGACGAAGTCCAGCAGTTCCGCAACACGTTCTTGAATGAATTTTTTGTTTTTCCCTAATAAAATAAGTGGCATCGCGACATTTTTAAAAACAGTCTTTGATTCCAGTAAATTAAAGTTCTGGAATATCATGCCAATATTTTTTTTCAATAACCGGAGTTGCTTTTGGCTGAAATCATGCAGGTTTTTACCATCAATAATCACATTGCCGGCCGTTGGGCTTTCCAGTGAATTGACCATGCGTAATAAGGTACTTTTCCCTGCACCGCTGTAGCCGATGATGCCAAATATATCGCCATTCTCGACGGTTAAATTAACATCATTAAGTGCTTGTAGTTTTATACCCTTACGTTCAAAGGTCTTGGAAATATGCTGAAGCTCAATCATCTGTTATTCCATTAGTTTAGATAATCAGGCAGCATATAACCTGTGTACTTCTCGTTTTCCAAAATATATTTCTTGAATTCAGGGGAGTGATATCCCGCAATAATATCTTTGGCAAACTCGGCATCTTTATTTTTACCGGCAACGGTCACCACATTAACAAACTGAGTGGTAGGTTTTTCAAGTTGCAGGGCAGAAGTCAGTTTTATTCCATTAGAAACCGCAAAATTGCCTTGGATAGCACCGTAATCGACATCAGGTAATGCTCTGACTTGTTGAGCGTTATCCATTTCTTTGATGACTAAATGATAAGGGTTTTCTGCAATATCTTTTTGCGAGAAGGTGGCCGGATCAATTTTTTCTTTCAGTTTTATCCAGCCAATAGATTGCAGTAACAGCGCTGCCCGGTATTCGTTTGAGGGCTGATTTGGGACTGAAATCCATGCACCATCTTTGGGTTTATCTTCTTTATTATTCTTATTAGAATAGAGGCCCATCGGGGGCGTGGGGACTTGTACAATACCTGTATTATCAATTCGTAACCGGTTATTTATCGCTTGCAGATAAATGGGGTGCTGCATGATGTTGCCATCAATTTCACCGGTACTGACGGCGTTATTGACCTGAATCCCATCATTGAAGTCTTTATATTCTACGCTGTAGCCTTTCTTTATGAGATAAGGTGCTACGCCTTTCTCGAATTGCTCTTTATAGGGGCCTGGGTTAAATCCTAATTTAATCACTTTACTCTCCTCACTATGGGCATTCAGTGAGGTTAAGATAATTAAACCAGATAAGACTATTGCCAGCGAACGCATTTTCATTTTCATTTCCCTGTGGAATAAATATTAATTCAGACTCTAAAGAGGAATTTATTCACAAGGTTGCAGGCTATTGGGTTCTCCGTAAACGAAGAATATAGACTTAGCTTATCCATTATCTATATATAGGATATGGAGATGGTATATCCAGATGGAATAACGAGAGGGGGGCGATCAGTAGATTAACAACCCACTGCATCATACACAGTGGGTTGTTGCGATATAAACCTGAGTTTAGCCCTGAATCAAATTAGGGATCTTCACCGCAGGGTTAACATCGGCTTCATAATCCACACCGTCGATGGCGAAACCGAACAGATTTAAGAACTCGGTTTTATAGCCGGTGAAATCGGTCAACTGGTAAATATTGTCGTTGGTCACCTGATCCCACAACTGCTGTACCTGGTTTTGAACTTCAGGATCCAGTTCTTTGTAATCTGCACGCAGACGACCGTCCTGGTCCATATGTGGTGCGCTGCCACACAGGCTATCTTTATACAGTGAATAAACCTGCTCGATACAACCCTCATGAGTGCCTTTCTCTTTCATCACTTTGAATAACAGTGACAGATACAGTGGCATCATTGGAATTGCAGAGCTGGCTTGAGTGACCACCGCTTTCAATACTGAAACACGCGCATCGCCGCCGCCATGAGCAGACAAGCTATCGCGGATCGCCAGAACTTTTTGATCCAAGTCCTTCTTGGCCGCGCCAATAGAGCCATTCCAATAGATATCATGAGTGATTTTTTCGCCCAGATAGGTGAACGCAGTGGTTTGTGCGCCTTCGGCCAACACGCCAGCTTCCAGCAGTGCATCAATCCACATCTGCCAATCTTCGCCACCCATTACTGCGACAGTGTTGTCGATCTCTTCTTGAGTTGCTGGTTGCAGCACCGCTTCTTTGATAACTTCTTTATCGGTATCAAGGCCACGGAACTTAACTTCATGCCCAATTGGCTTCAGTGTGGAGTTAAACACTTCGCCAGTTTTCGGGTGAGTACGGCGCGGTGAAGCCAGGCTGTAGATGACTTGATCAACCTGACCCAAATCTTGCTTGATAGCTTCAATTGTCAGACGTTTAATTTCATCGGAGAAAGCATCGCCATTGATACTTTTCGCGTACAGGCCTTTTTGCTCGGCAAATTTATGGAATGCGGCGCTGTTGTACCAACCAGAGGTGCCTGGTTTGCCTTCTTCACCCGGACGCTCAAAGAACACACCCAGTGTATCGGCACCACAACCAAATGCTGCTGTAATGCGGGCAGCCAGCCCGTACCCAGTTGACGCACCAATCACTAATACTCTTTTTGGGCCGTTAGCGATTGGGCCTTCTGCGGTGACATAGTCGATTTGCTTTTTGACGTTAGCTTCGCAGCCCGCCGGATGAGCAGTCACACAGATAAAGCCGCGTACACGTGGTTTTATAATCATGGAAACCTCAGGTTTATAGATATAGTTAAGTGTTTGAGCCGTGTTCAGATTGATGGACGGTTCAGACTCATAGAGCAAGCTTATCAAAATGCCTCTATGGCATCACACTCATTTTCCAATACAGAAACTGGAGAAAATCCGCCCCAGTAAGTCATCAGAGCTAAATTCACCGGTAATTTCGCTCAATGACTGTTGTGCTAAACGTAATTCTTCCGCCAGCAACTCACCAGCGTAAGCGCTTACTAACTGTTCGTGACCTTGTGCCAGATGTTGTGCGGCTGTTTCCAGCGCTTGCAAATGACGGCGGCGGGCCAGGAAACCGCCTTCGGTATTGCTGGTAAAGCCCATACTCTGTTTGAGATGGTTACGCAGCAGGTCAATGCCTTCACCGGTTCGGGCCGACAAGCGAATTAGTGAGTGACCATTTACTTCGGTCAAACCTAAGGTTTCACCTGTAATGTCAGCTTTATTACGTACCACGGTGATCGGCAGTGTAGCAGGCAAGCGCGCCATAAACTCTGGCCAGATAGCTGCCGGTTCAGTGGCGTCGGTGGTGGTGCCATCAACCATAAATAGCACCCGATCAGCTTGTTCAATCTCATGCCACGCACGTTCGATACCAATGCGCTCAACTTCGTCACTGGCTTCCCGTAGGCCTGCTGTATCAATTATATGCAATGGCATCCCATCGATATGAATATGTTCTCGCAATACATCACGAGTGGTGCCGGCAATATCGGTGACAATTGCGGCTTCACGGCCCGCTAACGCATTGAGTAAACTTGATTTTCCAGCATTCGGTCGGCCGGCAATGACCACTTTCATCCCTTCGCGCAGCAAACTGCCTTGTCGGGCTTCAGTGCGCACTTGTTCCAAATCTGCCATCACCCCATTCAATTGACCTTCAATCTTGCCATCAGACAGGAAATCAATTTCTTCATCTGGGAAGTCAATCGCAGCTTCGACGTAGATTCGCAAGTGAGTAAGTGCTTCCACCAATTGATGGATACGGACTGAAAATGCGCCCTGTAATGAATTCACTGCCGAGCGTGCTGCTTGCTCTGAGCTGGCGTCAATGAGATCAGCAATAGCTTCTGCTTGTGCCAGATCCAGCTTGTCGTTTAAGAATGCGCGCTCAGAGAATTCACCCGGACGGGCAATGCGCAGCCCTGGCAGGGCCAGAATGCGTTTTAACAGCAAATCCAGTATAACGGGGCCACCATGACCTTGCAGTTCCAGTACATCTTCGCCAGTGAAGGAATTTGGGCCAGGAAAGTAGAGTGCGATACCTTGGTCCAAGGTGCTGCCATCGACATCTTTAAACGGTAGGTAATCGGCATAGCGTGGCTTGGGTAATTTCCCCAAAACTGCTTGCGCAACCGTGGCGGCAGCACGACCTGAAACACGTAAAATACCAACGCCACCACGGCCTGGAGGTGTTGCTTGTGCCACGATAGTATCAGTGGTGCTCATGGTTATGCCTCTCTTTAAAAGAATAAGGCGGTCATATAATTATGACCGCCTCATATACCCTTCGTATTTGAAGTTACAGCGTTGTTAGCTGCTCTCCCAAGTCACTGACGTATGCCAGTGGCTTGGGTATCTAGCTGTTACTCCAATGACTTGGGGTATCTATCATGTTAAGACTGTTTTTTCTTATCGCGGCTGTGTAAACCACGTTTTTCCAGACCACGATAGATCAACTGCTGTTGCAGGATGGTCACCAGGTTACTGACGATATAGTACAGAACCAGACCGGCCGGGAACCACAGGAAGAACACTGTGAAGATAACAGGCATGAAGGTCATGATTTTCTGCTGCATCGGGTCAGTCACGGTGGTCGGTGACATCTTCTGAATGAAGTACATGGTGATACCCATCAGAATTGGCAGAATGTAGTACGGGTCTTGCGCTGACAAGTCATGAATCCACAAGATGAATGGCGCATGACGCAATTCAACGGAACTCATCAACATGTAGTACAACGCCAGGAAGATTGGCATCTGAATGACCAGCGGTAAGCAGCCACCCAGCGGGTTAACCTTCTCAGCTTTGTACAACGCCATCATTTCCTGACTCATACGCTGCTTATCGTCGCCGATACGCTCACGCATGGCAGCCAGTTTAGGCTGTAGCAAACGCATTTTCGCCATCGAGGTGTATTGCGCTTTAGTCAGCGGATACATGATACCACGCACGATAAAGGTAATAACGATGATGGAGAAGCCCCAGTTACCGACAAAGCTGTGAATGAATTTCAACAGTTTGAACAGTGGCTGAGAGATAAACCATAACCAACCATAGTCAACAGTCAGGTCAAGATGTGGCGCGATAGCGGCCATTTTGTCCTGAATTTCTGGGCCAACCCACAAGGTGGCACCCAGTTGTTTCTGCTCACCTGGCTGAATAACGACCGGTGCACCTTTAAAGCCGATGGCAGCCAAACCGTTACCCAAGTCAGCGGAATAGAAGGTGTTGGTTTCGTTAGCTGCTGGGATCCACGCGGTTGCAAAATATTGCTGCAACATCGCAACCCAGCCGCCTTTGGTGGTGATGTCCAGGCTCTTATCTTCGATATCACTAAAGCTATATTTTTTATATTTAGTTTCATCAGAAGAGTAAGCCGCACCACGATAAGTATGCAGCGCAAAGTTATTGCTGCCGGTATCACGGTGTTTAGGCAAGTTGATGCTTTGCTTTAACTGACCAAACAGCGTCAGCTCCAGCGGGGCAGCAGAGGCATTTTTAACGTGATAATCCACACCGATGGCGTAGTCATTACGTTTCAGCACAAATGTCTTGGTGAAAACGGAGCCATCTTTGCCGGTGAAGGTCAATGGAATACGCAGTTCGTCCTGGCCATCAGCTAATACAAAGCTGGTTTGAGGAACTTCAAACAGTGGGCGCTCGCCGTTAGCTGGATTATCCGGACCGCTTTTACCTGTCAGGCCACTTTGCGCCTGATAAATGAACGCAGGGGTGGTTTCCAGTAATTCGAAAGTTTTATCTGAACCCAGAGCATCCGGGTAAGCCAGCAGGTTAGCCTGCTCGATGTCACCGCCACGGGTATTAATGGTCAGAGACAGCACATCAGTTTTTACAGTAATCAGTTGACCCTGACCACTGCCTGGCACGGCCTGGCTTGCTTTATCACCGGTAGCAGTATTCGCAGTCTGTTGCGTGGTCTGAGCGGCTGGTTGTGGATTGTTGTCCACTTGCCAGGCTTGCCAGATCATGAAAGACACGAACAGCAGAGCGATGAGTAGAAGATTGCGTTGCGAATCCATCGTTAGTGTTCTCTGTTATCGTCGGGTTTCGGCGGCACGGGATCATCGCCACCTGGGTTCAAAGGGTGGCATTTTAATACGCGTTTCAGTGTTAACCAACTGCCTTTTATCATACCAAACCGGCTCAATGCCTCAATTCCGTAATGAGAACATGTCGGATGGAAACGACAACGCGGCCCCAACAGCGGACTAATCACGAGCTGATAGCCCCTGATTAGCCCGATCAGGATGCGGGAGCCTGGCGACAGTGGCGACGCCATAATTTTTCCAAAGCTTCCGTCAACGCACGGTTATCGAGGTCAGCCACACCCTTTTTCACCAAAACGACAAAATCCATAGACGGTAACGTATGCTGATGCAATCGGAAGCTTTCGCGAGCTAATCGCTTGATCCGATTACGTTCATGAGCACGTTTGACATGTTTTTTGGCGACGGTAAGACCGATGCGGGGATGCCCCAGCTCGTTCAGGCGGCCGAGGATGGTGATTTGCGGCGTGCCAGCCCGTTGTGGCTGCTGGAAGACGAAAGTGAAATGACTGGGAGTTAACAAACGTAACTCCCTAGGAAATGCTAGCTTAACCACTTAGATGGTTAGCTTTTATTACTTAGAAACAGTCAGACGAGAACGGCTTTTCGCACGACGGCGAGCCAGAACTTGACGACCATTTTTGGTGGCCATACGAGCACGGAAACCGTGGCTACGGTTGCGCTTCAATACGGACGGTTGGAAAGTGCGTTTCATAGCGATTTCTACCTAAACTTAAAATAATTACTGATTCAGTAAACGCGTTTGGCTGCTCGGAGTGAAGACACCGACGCCTCAATCGCAACATATAAAGAAGCGGGATTGTAATAATTGTACAGTCCTGAGTCAATTGACATTGCGCCCGCCCGCACAGAAGTTTTCTGTATCGGGAGTTTACCAAGAGCCTGTCCGTGTTCACCGCTGGTTTCTTTTTGACCAAGGTCATCAAGAGAACAGGCATCACACGTAGGGCTGAGGATTATACGGACTCCCTGATAAATCGCAAGGATCGCCGTGAGATCCTTTGCATATTAATGAGGATCTGTGATTGGAAATGGGGAAGGTGATACCATTATATTCCGAAATCCTTGCGGATCGTGGCTGTTGAGGGGCACGAAAAGCTGTGCGCCAGGTTACACTCCCAGCAGAAGTTATGGCCTGTGGATAAAAAGGATCTAATCTGTGAGGAAGGGGAGGATCTATTGCTCCTTTTGCGCTATGATCCGCCATTCCGATCACATCCACTACTCTGGGATCACTACTCCGAGATCGTGGGGGGATGTTAGTCGTAAAAACAACCGAAAAACGGTTCGCATGTCACTTTGGCTTGCTACAGGCCATATTGGCGTGTGTCAAAAACGATGAGTTACAAAAAATCCTGATTTCTTTCTTTTATTGATCTTGTTCGAGTGGAGTCCGCCGTGTCACTTTCGCTTTGGCAGCAGTGTCTTGCCCGATTGCAGGATGAGTTACCTGCCACAGAATTTAGTATGTGGATACGCCCCTTACAGGCGGAACTGAGTGACAATACTCTGGCGCTTTACGCACCTAATCGTTTTGTACTGGACTGGGTCCGTGATAAGTACTTAAACAATATCAATGGCTTACTTAATGATTTCTGTGGCAGTGAGGTTCCCTTACTGCGTTTTGAAGTGGGGAGTAAACCTGCGGTAAGAGCACACAGTCATCCAGTTACAGCCAGCGTTAGTGCGCCTGTTGCTCCGGTTACCCGTAGTGCACCTGTGCGCCCGAGCTGGGATAGCTCGCCTGCTCAACCTGAACTGTCTTACCGTTCGAATGTGAACCCTAAGCACACATTTGATAACTTCGTTGAAGGTAAATCGAACCAATTGGCTCGTGCGGCTGCACGTCAGGTTGCGGATAATCCGGGTGGTGCGTATAACCCGTTATTCCTTTATGGCGGTACAGGTTTAGGTAAAACTCACCTGTTACATGCTGTGGGAAATGGCATCATGGCCCGTAAAGCCAATGCCAAAGTGGTTTACATGCATTCTGAACGTTTTGTGCAAGATATGGTTAAAGCTTTGCAGAACAACGCGATAGAAGAGTTTAAACGCTATTATCGCTCGGTTGATGCATTATTAATCGATGATATCCAGTTCTTTGCCAATAAAGAGCGTTCCCAGGAAGAGTTTTTCCACACCTTTAATGCTTTGCTGGAAGGTAATCAGCAAATCATTCTGACCTCAGATCGCTATCCAAAAGAGATCAATGGGGTCGAAGATCGTTTGAAATCGCGGTTTGGCTGGGGCCTGACGGTGGCGATTGAGCCGCCAGAACTGGAAACCCGCGTGGCGATTTTGATGAAGAAAGCGGATGAAAATGATATCCGCTTGCCGGGTGAGGTCGCGTTCTTTATTGCCAAGCGTCTGCGTTCCAACGTGCGTGAGCTGGAAGGGGCATTGAATCGTGTGATCGCCAATGCCAATTTTACCGGGCGGGCCATCACCATTGATTTTGTTCGTGAAGCTCTGCGTGACTTACTGGCATTGCAGGAAAAGCTGGTTACTATCGATAATATTCAAAAGACTGTCGCAGAATATTATAAAATTAAGGTCGCAGACCTGCTCTCCAAACGGCGTTCCCGTTCGGTAGCACGCCCACGCCAAATGGCGATGGCATTGGCTAAAGAGCTAACCAACCACAGCCTGCCTGAAATCGGCGATGCGTTTGGTGGCCGCGACCATACCACGGTGTTGCATGCTTGCCGCAAGATTGAACAATTGCGTGAAGAGAGTCACGACATCAAAGAAGATTTCTCTAACTTAATCAGAACATTATCCTCCTAGCGCTATGAAATTTATCATTGAACGTGAGCATCTGCTAAAACCGCTGCAACAGGTCAGTAGCCCGCTGGGTGGACGTCCTACGTTGCCAATATTGGGTAACTTGTTGCTACAAGTCACGGAAGGCTCGTTGCTGCTGACCGGTACCGATCTGGAAATGGAGATGGTTGCGCGCGTGGCGCTGTCTCATCCCCATGAGCAGGGTGCGACCACTGTACCAGCTCGGAAGTTTTTTGATATCTGGCGTGGTTTGCCGGAAGGCGCAGAAATTACCGTCGCACTAGATGGTGACCGCCTGTTGGTGCGTTCTGGCCGCAGTCGTTTCTCGCTATCTACCTTGCCAGCGGCAGACTTCCCAAATTTGGATGATTGGCAAAGTGAAGTCGAATTCACCTTACCGCAAGCCACATTGAAGCGTCTGATTGAGTCTACTCAGTTCTCAATGGCTCATCAGGACGTGCGCTATTACTTGAACGGTATGCTGTTTGAGACTGAAGGCGAAGAGCTGCGCACCGTCGCAACTGATGGTCACCGTCTGGCTGTTTGCGCTATGCCAATTGGCCAGACATTACCGTCACATTCGGTGATCGTACCGCGTAAAGGCGTGATGGAGTTGGTCAGATTACTGGATGGTGGTGATACGCCGTTGCGCCTGCAAATTGGTAGCAACAATATCCGTGCGCATGTGGGTGATTTTATTTTTACCTCTAAGCTGGTTGATGGGCGCTTCCCAGACTATCGTCGCGTATTGCCAAAAAATCCGGATAAGACACTGAAAGCAAGCTGTGATTTGCTGAAACAAGCCTTTGCTCGTGCAGCTATTTTGTCCAACGAGAAGTTTCGTGGCGTTCGGCTCTATGTGAGTCAAAATCAGCTTAAGATCACCGCTAACAATCCGGAACAGGAAGAAGCGGAAGAGATCCTCGATGTTAGCTACGATGGGGCGGAAATGGAGATCGGTTTCAACGTCAGCTATGTGCTTGATGTGCTGAATGCGCTCAAGTGTGAAGATGTGAGCCTATTACTTACCGACTCGGTCTCCAGCGTGCAAATTGAAGACGGTGCTAGTCAGGCTGCGGCCTATGTTGTCATGCCAATGCGTCTTTGAACTATAGCGGGCTATCTTACTTGCCAGCTTGGGATTGGGCAGTGCTCACCATCCTCACGTACATTAAGTACGCTCCGGTGGTTGTGCGCTGTCCGCACCCAATCTGTCTGCGACAATTACGCCCTTGATGGTTTGATGTTCAATAATGAAGACATTTGCAGCATGGCTCTGACACGGTTGTTAATTAAAGATTTTCGCAATATCGAATCGGCAGACTTGGCACTGGCGTCGGGGTTTAATTTTTTAGTTGGCCCCAACGGCAGCGGTAAAACCAGTGTGTTGGAGGCGATTTATACCTTGGGTCATGGCCGCGCGTTTCGCAGTTTACAGGCAGGCCGCGTGATTCGTCACGAATGTGCCGAATTTGTGTTGCATGGTCGGGTTGATGCGAATGAGCGTGAATCATCCGTAGGGCTGAGTAAAAGCCGGCAAGGTGATACCAAAGTGCGCATTGATGGCACTGATGGTCATAAAGTGGCTGAATTGGCACAACTTCTGCCGATGCAACTGATTACCCCTGAAGGGTTTACCTTATTGAATGGCGGGCCAAAATTTCGGCGTGCCTTTTTAGACTGGGGTTGCTTTCATAATGAACCCGGTTTTTTTATGGCCTGGAGCAATCTGAAAAGATTACTTAAGCAGCGCAACGCCGCGCTGCGCCAGGTGAGTCGCTATACGCAAATCCGGGCCTGGGATCAGGAAATTATCCCGCTGGCTGAGCGCATTAGTGAGTGGCGGGCGGCATACAGTGACGCAATTGCGGCAGATATTTCAGCCACATGCGCCCTGTTCCTGCCAGAGTTCGCCCTGAGTTTCTCTTTCCAGCGCGGTTGGGATAAAGAGAGTGACTATGGTGAGTTGCTGGAACGCCAGTTTGAGCGTGACAGAGCGCTAACTTATACCGCCGTCGGGCCACATAAAGCGGATTTTCTCATTCGGGCCGATGGTACGCCGGTAGAAGATTTGCTATCGCGTGGTCAGCTAAAATTGCTGATGTGCGCACTGCGGTTAGCGCAGGGTGAGTTTCTCACCCGACAGAGCGGGCGGCGTTGCCTGTATCTGCTTGACGATTTTGCTTCCGAATTAGACACCGGCCGTCGTCGTTTATTGGCCGAGTGTTTAAAAGCTACCCAGGCACAGGTTTTTGTCAGTGCAGTAAGTGCTGAACAAGTGGCTGACATGGTAGGTGAAAAGGGCAAGATGTTCCGCGTGGAACATGGCAAAATAGAGGTTCAACCACAGGATTAAAAATGAGCGAGAAACGTTGATGTCGAATACTTATGACTCCTCAAGTATCAAGGTATTAAAAGGGCTGGATGCGGTTCGTAAGCGTCCGGGCATGTATATCGGTGATACTGATGACGGTACCGGTCTGCACCACATGGTATTCGAGGTTGTGGACAACGCTATCGACGAAGCCCTCGCTGGCCACTGTAAAGAAATTATCGTCACCATCCACTCGGATAACTCTGTTTCTGTACAGGATGATGGCCGTGGTATCCCAACCGGTATGCATGACGAGGAAGGGGTATCGGCAGCTGAGGTCATCATGACCGTGTTGCATGCTGGCGGTAAGTTTGACGATAACTCGTACAAAGTTTCCGGTGGTTTGCACGGCGTAGGTGTATCCGTTGTTAACGCCCTGTCTGAAAAACTGGAGCTGGTGATTCGCCGTGAAGGTAAAGTTCACGAGCAGACTTACAAGATGGGTGTGCCGCAGGCACCATTGAAAGTGGTGGGCGAAACCGATCAAACCGGGACAACCGTGCGTTTCTGGCCGAGCTTCCAGACGTTCACCAATAATACCGAATTCCAATATGAAATCCTGGCAAAACGTCTGCGTGAGCTGTCGTTCCTGAACTCTGGGGTTTCAATCAAGCTGAAAGACAAACGTAACGACAAAGAAGACCACTTCCATTACGAAGGCGGTATCAAAGCGTTTGTTGAGTATCTGAACAAAAACAAAAACCCGATCCACCCGAAAGTGTTCTATTTCTCCACCATGAAAGATGATATCGGTGTGGAAGTGGCATTGCAGTGGAACGATGGTTTCCAGGAAAATATTTACTGTTTCACCAACAACATTCCACAGCGCGATGGGGGGACTCACTTAGTCGGGTTCCGTACGGCGATGACTCGTACCCTGAATAGCTACATGGATAAAGAAGGTTACAGTAAAAAAGCGAAAATCAGTGCAACCGGTGATGATGCCCGTGAAGGCTTGATTGCTGTGGTTTCCGTGAAAGTGCCAGACCCTAAATTCTCCTCACAGACCAAAGATAAACTGGTTTCTTCTGAGGTAAAAACTGCGGTCGAAACGCTGATGAACGAGAAGCTGGTTGAGTATTTGCTGGAAAACCCAACCGACGCCAAAATCGTGGTTGGCAAAATTATTGACGCGGCCCGTGCTCGTGAAGCTGCGCGTAAAGCTCGTGAAATGACACGCCGTAAAGGTGCACTGGATTTGGCTGGCTTACCAGGCAAACTGGCTGACTGTCAGGAACGTGACCCAGCATTGTCCGAACTCTACTTAGTGGAAGGGGACTCAGCGGGCGGCTCTGCGAAACAAGGCCGTAACCGTAAAAATCAGGCTATTTTGCCGCTGAAAGGTAAAATTCTGAACGTCGAGAAAGCGCGTTTTGACAAAATGCTTTCTTCGCAGGAAGTGGCAACACTGATCACCGCGTTGGGTTGTGGTATTGGACGGGATGAATATAACCCGGACAAATTGCGTTATCACAATATCATTATCATGACCGATGCCGACGTGGATGGTTCTCACATCCGTACGTTATTGTTGACCTTCTTCTACCGCCAGATGCCGGAAATTATTGAACGTGGTCATGTGTTTATCGCTCAGCCGCCACTGTATAAAGTGAAAAAAGGTAAACAAGAGCAATACATCAAAGATGATGACGCGATGGAGCAGTATCAGATGACTCTGGCACTGGATGGCGCGGCTCTGCATATCAATGCTGATGCACCACCACTGGTAGGCGAACATCTGGAGAAACTGGTTGCCGAGCACTATAGCGTCCAGAAGACTATCGCTCGTATGGAACGTCGTTATCCGCGTGCTTTACTGAATAACCTGATTTATCAACCAACCTTGCAAGAAGAGGATTTGAGCGATAAAGAGGCGGTAACGCAATGGATTGATTCGCTGGTGGTCATGCTAAATGAGAAAGAACAGCATGGCAGCAGCTACAGTTCAGTGGTGCGCGAAAACCGTGAGCGTCAGCTGTTTGAGCCGGTATTGCGTATTCGTACCCACGGGGTTGATACCGATTATGATCTGGACTTCGATTTCATCCACGGTGGTGAATATCGCAAGATCTGTCTGTTGGGCGACAAGTTACGCGGCTTAATCGAAGAAGGTGCTTTTGTTGAACGTGGCGAGCGCCGTGTGCCGGTTTCAAGCTTCGAAGATGCACTTGACTGGTTGGTTAAAGAGTCGCGTCGTGGTCTGGCAATCCAGCGCTATAAAGGTCTGGGTGAAATGAACCCAGAGCAACTGTGGGAAACCACTATGGATCCAACCAGCCGCCGTATGTTGCGGGTGATGGTGAAAGATGCGATTGCGGCAGATCAGTTGTTTACCACTCTGATGGGGGACGCGGTTGAACCTCGCCGCGCCTTTATCGAAGAGAATGCGTTGCGTGCAGCTAACATTGATATCTAATTGATCAGATAACTTATTGAACAGATAGAAAAGCCCAGAGCAGGAAACTGTTGCTGGGCTTTTTTTGTCTCATCATGGCTGATGGCATTTGTGCAGTACACGGACTTACTAGCATTTGAGCGCTGAATCGCGTTAGCATTAGCCATTCGATATATAAATGTGAGGACCTATGGCTATTGAATTAATCGCTATCGATATGGACGGCACGTTGCTGAATACGCAGCATGAAATTACCCCACGAGTAAAGCAGGCTATTGATGCTGCCCGGGCGAAAGGGGTCTGCGTGGTATTGGCCACGGGGCGGCCTTATATCGGGGTCCAGCGTTATTTACGCGAACTGAACATGGAAAACAGTGGCGACTATTGCATCAGTAATAACGGCGCATTAGTACAAAAAGCGGCTACGGGGGAGTGTATTTTGCAAGAAACCCTCAGTTTCGAGGATTATCTTTATTTCGAAGCTTTATCGCGAGAAATGGGGGTCAGTTTCCAGGCTTTTGATTTTGATACTTTATATACCGCTAATAAAGACATCAGCAAATACACTCTGCATGAAGTGATGCTGACCGGTATTCCATTGAAATACCGTGCGGTAGAAGAGATGGATCCCACCTTGCGCTTCCCGAAAGTGATGATGATTGATGAGCCAGAAAAACTGGATCGCGCCTTAGCGATGATACCAGCGGAAGCTTTTGAGCGCTTTACCATCATGAAAAGCGCCCCGTTTTACCTGGAAATTTTGAGTAAACGGGTTGATAAGGGGACTGGGGTGAAAATGCTGGCTGACCATTTAGATATCCCACAGGAAAATATTATGGCTCTGGGCGATCAGGGTAATGATATCGCGATGGTTAATTACGCCGGTGTCGGTGTTGCGATGGGCAATGCCATCCCTGAACTGAAAGAGATAGCGCAGTTTGTAACGGGCACCAATAGTGAAGACGGTGTGGCAATGGCTATTGAGAAGTATGTGCTCTGAGTTTTGATTGATTCGGTTTATATGAGAGCGACACTCAGCTTACTTCCGATGCCTCAACCGCTAAAGGGGTTACAAGCGCGTAACCCCCCTGGCTCCATTCTTCACTCGGCTGCTCAAATGTGTTTTTGACGTCAACAGCCAATTCAAAAAAGCCCTATTTACCCCATCAAAATTCCCTTCACAATCTGCACATCCTGAATCCCTAATCCGGTTAAATCCGCTAAGGTAATCTGCTGATCATTGTCTCTGAAAGGTACACCCTGAGCTAAAACTGTACCCATCTCGGTTAAGGTGTGATGCGCTAATAACCGCTGTTGAAATGCGGATGAAATTTCACCAAATTCAGTACATTGCGCCCATGAATCTACCAAAATTTTATCAGCTTTTGCCACCAGCTCCGGTGTCAGTTCGTGTTTACCTGCACCATCAGCTCCGACGGCGGTAATGTGTGTACCGGGCTGGATATCAACAGCATGCAAAATAGCCTCCCTGCCAGGGGTTGTGGTGACAATAAACTGGCAGTGACGGCCTAACTCCGCAGCATCCAAGGTGGTATTAACCTCAAAACCCTCCTCTTCAGCATATTGGCGGTATTCTTCTAATGCAGTTTCACTGCGGCCCCAAACCCATAGCTGACGACACGAAATGACACTTTTCAGGTACATCAGGTGCAACCGTGCTTGCATTCCCGTACCGACGATACCGATAGCGCGGATATGCTGTGGTGCACACAGCTCGGCCACAATACGCCCGGCCAATGCGGTGCGCAGCGCAGTTAACCAGCCCTCATCAAGCAATAGCGCCTGAGGCTCACCGGTCTGGGCAGAAAACGCCATCATTAGCCCCTGATTACTGGACAGTCCTTGAGTCGGGTTATGATAAAAACCGCTTGAGATCTTCACTACAAATTGGCTATCGCCCTGCAAATAGCCACTTTTAATACAACAGTCGCCCTCAGCTTGTTCAAACAGCAAATGCTGTACCGGTGGCATTTGTACTTGTTTTTGGCTAAACGCAATAAACCCTGATTTGAGTAGCAAGGTGACGGCATTAGCATCGAACTTGTCGAGAATCTGCTGCTTATTCAGAATAATCATTCGCTGACTGCTCCCAGGTATTTTTTCAGCACAATATTCTTTCCGCACAGCACTACGGCCACTTTCTTACCTTGCCAAAGTGGTGCCTGTTTTAGTGCTGCTGCCAGAGCTACACCGGCGGCACCTTCAATCATCCAGCGGTCAGTATGGGCAATCAAACGCATGGCATCTTTGATTTCCTGTTCACTCACCAGCACTTTCTGGTCAATTAATTGCTGGCAAAGTGCAAAGGTTATTGCTCCGGGTTCGACACCACCGGCGGTGCCATCAGACAGAGTCTCTTGCTCCGCTACCTCTTGAATTTTACCGTTTTCGAGGCTGGTATACATACTGGTGGCGTTGGCTGGCCAACACCCAATAATCTGAGTTTTATCAGAGAGTTTTTTCAGCACAGTGGCAATACCAGAAATCAATCCACCGCCACCAACCGCCACAAATACCGCATCCAGATCTGGCTGTTGTTCAACCATCTCCATACCACAAGTTCCTTGCCCGGCAATAATCTGCCTATCGTTATAAGGGGAGATATAGATTTTACCCTGTTGCTGCGCAGCACTATCCGCGGCCAGTTCTGCATTTAATGCATCCCCTGGAATCAGCTCAACTTCTCCGCCCAGCGCGCGAATGGCTTCTAATTTGATGGCCGCGGCTTGCTCTGGCGCATAAATGGTGGCCTTTACTCCTGCCAATTTCCCCGCCAGCGCCATGGCTTGTCCGTGATTGCCGGTAGATGCGGTGATAACGCCACGTTGGCATTGCTCGTCAGTTAATAAACGCAGTTTGTTACTGGCTCCGCGAAATTTAAAGGAACCGGTGTGCTGTAGATGCTCACATTTGAGATAGATTTCGCAGCCACTGTGTTGGGACAGCAATGGGCTATATTCCAGTGGTGTCACCCTTACCTGTGGGCGTAATGCCTGGTGGGCCTCTTTGATAGCATTGAATAAGGTGTTCATATCGGTTCCTGTGAAATTTATCAGTTTTTTATATTTTTCAGATGGTTGTAAACAGTGGCACGTCCAATATTAAGTATTTTAGCCACATAACCGGCCGCATTTTTGCCGCTGAATGCTCCCTGCTGATAAAGCGCTTCAATTAACTGTCGGCGATTAATACTGTTCAGTGTCGCCAAGGTGAGTTGCTGTTGTTGCAGCCAGTGGTGGATGTAGGTATTAATGCGCTCCTGCCAGTCATCCTGAAATAATACAGCAGGTTGCGGTTGCAATTGATGACCAGAGAGGAAGATATCCAGTGCCGCTTTGGCAGTTTCAAAAACAGTAATGTCCAGATTGATACACAGCAGCCCGACAGCTTGGCCATTGTCATCTCGTAGCACGGTGCTGATGGATCGCAGTTGGCGACCATCCCAGTTGCGCTTTTGGTAAGGGCCAATCACCTGCGAGTGCTGATCAAATTGCAGATCACTGAGGTTGGAGTCTTCCCCTAATTCCCGCTGTGAATAGTTATTCGCAATATAAACTAGCTTTTGGTTAGCTAAATCGTGGAGAGCCACTTCCGCATAGGGAGAAAAAAGTGTGGCTATCGCAGCGGCAATGGGCTGATATCGGCTAAGCATAGGAAACTTTTGTTTGGAATAAAAAATCCATATTAGACTTTTTTTTCTAAAAAAATAGTTTTTTGGGGGTGTTAGTAAGATATATTTATAGTATAAATACTGTTTTTTTATACAGCAATCCTTTCGTCTGGGTAAAATGAGTGATATTCTTACATTGAAAATTCCCAGAGTGAGTAATTCTAAGATGGAAGCGCTAGATATAATCGCGAATCAAATTGCTGAACAAACACAACATAAAGAACAACAACGATTACAACAAGACAAAGAACTTGTTCGACGTGTGCTGGAAATTTACGATCAAAAAGCTGTTGCTGAAATTCTGAGAAAAGTCAGTAAGTGTGAATGGACTCGTGAAGCCCTTAATCGCTGGTATAACGGAAAATCCATACAAAAGCCTCTAACTGAGGCCGAAATTAACATGCTACAGGAAATGTTACCTTCCCCGCCGAAAAACCACCCTAACTATCAATTTCGTTTTATTGATCTCTTTGCGGGGATTGGCGGCATTCGAAAAGGTTTTGAGGCCATTGGCGGGCAGTGTGTTTTTACCAGCGAATGGAACCCCTATGCGGTACGGACATATAAAGCCAATTGGTATTGCGACCCAGTAGAGCATCGATTCAATTCTGATATACGTGAAATAACATTAAGTGAAAATACGGAAATATCAGATGAAGAAGCTTATAAGAATATAGATAAGCAGATTCCTGATCATGATGTTTTGCTTGCTGGTTTTCCTTGCCAGCCATTTTCATTAGCTGGAGTTTCAAAGAAAAATTCTTTGGGCCGTGCTCATGGTTTTGAGTGTGAAGCCCAGGGAACATTATTTTTTGATGTCGCCCGAATTATTGCCTCAAAGAAACCAGCTATTTTTTTGCTTGAAAATGTTAAGAATCTAAAAAGCCACGATAAAGGGAAAACCTTTCGCGTTATTATGAATACGCTCGATGAACTGGGTTATTCCATCGCTGATGCAAATGCAGTCGGATCACAAGATCCTAAGATTGTAGATGGAAAAAATTTCCTGCCCCAACATAGAGAACGTATTGTTTTAGTTGGTTTTCGTAGAGATCTTAATATCGATAAAGGTTTTACATTAAAAGATATCCATAAGTATTTCCCTGAAAAACGTCTGACTTTTGGCGAATTACTTGAGCCTGTGGTTGATGATAAATACATACTGACTCCGCACTTGTGGAAATATTTATATAATTACGCCAAAAAGCATCAGGCGAAAGGTAACGGTTTTGGGTTTGGGCTGGTTGACCCAACAAACAGTGAGAGCGTGGCCAGAACATTATCAGCCCGTTATCACAAAGATGGCTCTGAGATTTTAATTGATCGAGGTTGGGATAAAGCTTTAGGAGAAACGGATTTTGATGATAAAAATAATCAGGAAAATCGCCCTCGTCGACTTACTCCAAAAGAGTGTGCTCGCCTGATGGGGTTTGAAACTCCGGGTAAGGAATCATTCCGTATTCCTGTATCGGATACACAAGCTTACCGGCAATTTGGTAACTCCGTAGTCGTTCCTGTTTTTGCTGCCGTCGCTCAGTTACTCGAGCCATTTATAGCAAAAGCAGTAAAAGTACAAAAAGATAAGGCAGCTTAATCATTATGGCTGATGTTCATTCTTCGGAAACCCGCAGTAAAAATATGAGGGCGATCCGAACAAAAGACACGGCCATAGAGGTTAAATTAGCCAAAGTACTTGACCTGTTAGGGCTTTCTTACAGAGTTCAGGTCAGTGAACTCCCAGGGAAGCCCGATTTTGTTATCGATGATTATCGGGCGATAATTTTTGTTCATGGCTGTTTTTGGCATAAACATAACTGTCATTTATTTAAGACTCCAGCTACACGCACTGACTTTTGGCTTAAAAAAATACAAGGGAATGTAAAAAGAGATAATGACGTTATAAAACATCTCTCCGGAGATGGCTGGAAAATTTTAGTAACCTGGGAGTGTGCATTACAGGGTAAATACAAGCTAACGGATAATGATATTTCAGCGAGAGTGGAAGAGTGGATTTGTAGCAGTGAAGGAAATGCTCAAATTGATACACAAGGCATTAGCCAAATGATATTTGGCTGACCGAATACAGGTTGTAAACAACAAAAATTCGGTCATATAATTTAATTAATTATTATATATCCCCTTGATTTCCCGAATGAAGCCATCAAGAGAAATTAACTCATCACGAATAGGTTCTGGATATTTTTTGTGAAGAGGCTTAGGAACCACTAATTTAACGCCAGCATCTTTCATTTCTTGGAACTGATTAACAGATACACCTTCCTGAAGAGTAAAAAGATGAATTTTGTCAATTCGGTTAGCTTCACTCAGAGCCTGGCGCCAGCGATCTTTACAGGTGGTTTTTACTGCAAGCATTCTCAATTTATCTGAAGGATATTCCATATCATTGTAAGCCTCAGAAGAGGGAAATAAAAAGTCAGGTTTTTTATTGCCTTCAGTAATACACTGAGTAGCAAAATTAGTAAGATTATTTTCGACGAACGTATGCTCCAGATGTAGTTCCAGAGATCTTCCTGCTCGCGATTTACGCCGATTACTTACTGAATTAGCTAAGTTTATAAAATCATCTACTGAAGAAAATCCTGCTTTCACCCGATCCAAAACATGTAATTCCTCTATGCGACGAAATAGAGAATATTCTGCATTACGTTTTTCGAGTAATAGTTCATCAGGAGTTTGGCTTTTAAACTGAAATACTTCAGGGAGATAACTAATAATCTCAACACCTGATGGGAATGAAACAGACCATTCTTCTGGAATAGGATAATTGCCAGACTTCCAATCACCACCTGTTACAGCAAAACCGCCAAGAACCTGATTAGATGGGCCACAAACTGAGAAGCCAGGGATGATCTCACCCGTCATGGATTCCAGCAGTTCTTCCTCTGCCAGGGAATTGCATAGCCATACATCAATAAAATCGCAGATGCTATCGGGTTGACTATGAAAAGCGAAAACAGTTAGTGCGCCAGTATTTTCTTTATTTAACAGCGGACTACCTTTACCCCAACGAGTAATACGCTTTTCATTACGTGTACCATCAAAATGACGGTTATTGTAATAAATAGCCCGGACTACACTCTCAAGATTTCCATGAGAACTTATTCTGGCAGGCAAAAGAATGTCAGGGTTTCTCACATCAGTTCGTAGAATAGGAGAGAACTGCTTCTCAATCACTTCCGTCGGGATATAGACGCCGGCCTGATGTCCACCTGTTGCCCCCGTATCATTACCGGAAAGGCGTTTAATGTAGATATACCAGTCGCCCGATGATTTTTCAGATAACCAGTTATGAAAAGCAGACACAACTATTCCCCTTAGTGAGTCTTTTAAGACTAATTAGTAAGTTACAGTAAATGAGTACAGCAATTTAGTATCTATAACACACTCAGCAAAGGCCGTACTATTCAGAGTTATCATTTTTGCATGAAATCTGAATCTATCAGTTTGATAAATTTATTTTACGTTAGCTGTTTTTAGAACAAGCGATAATGTTCACGGCGGCTTTACAGTAATAGGAAGTGAGGGTGATATAATTCAGTGTAATGAATTATTGTTAGCATCAGCACGACCGGAGTCTATATGGCCTTGCAGGAACAGCAACTCACCTTTGAACCCAGAGGTCATCAGCTCACCAACATCAATGTTTGGACGCCCGATAGCCAATGGCTGGCATATGATGTGCGGCCTAATGGCAGTACGTTTAGTGGGTTAACCATTGAGCGGGTTAATTGCATCACTGGTGATATCGAGGTCATTTATCGTTCTCAACATGGTGCTCATGTTGGCGTGGTGACCGTTAGCCCTGATATGCCCGCGCGCTATGTGTTTATTCATGGCCCGGAACACCCAGATAGTCACTGGCATTATGATTTCCATCACCGGCGAGGGGTGATTGTCACTGAGCCGGACAGAGAACTGGCGGTCACATTGGATGCCATGGATATTACGCCGCCCTTTACTCCCGGCGCGTTGCGCGGAGGCAGCCATGTGCATGTTTTTAGCCCTGACGGCAGTCGCCTGAGTTTTACCTATAACGACCATGTGCTGCACGAACAAGACCCCGCTCTGGATTGCCGTAACGTGGCAGTGGCCTTGCCTTTGCATGGTGTTAATCCGCCCAAGCAACATCCGCGTGAATATGATGGTAGCCATTTCTGTGTGTTAGTGACTCGAACTACCCCTACGCCCTTGGCGGGTAGTGACCAAATAAGCCGCGCTTATGAAGAGGGTTGGATTGGCTCGCAGGGTTATCTGAAAATGGACGGTACTCGCCAGCGCTGGGCATTGGCATTTATTGGCGATACGCTTTCGGCGCAGGGCGAAAAAATTCCGGAAATCTTTATTGCTGATTTACCAGAGCATGAGCGGGATTATGCTCGTGCTGGCGAAGAGCCATTAGAGGGAACTCAAACCACCATGCCAGCCCCACCTGCAGGCGTCAGGCAACGGCGGTTAACCTTTACGGCTGAGCGGCGTTTCCCAGGACTGGCGACCAGCCCGCGGCATTGGCTGCGAACCTCACCCGACGGCAGTGCCATTGCTTGTTTAATGAAAGATGATGAGGGTGTGGTGCAGTTGTGGTTGGTTTCACCCAATGGTGGTGAACCACGGCAACTGACATTCACGGAGGGGGGGATTCAGTCGGCATTCAGTTGGCACCCACAAGGACACAGCCTGGTATTTGTATGTGATAACAGTGTGATGCAGTGTAATAGTACAACCGGTCAATTGCGGCGATTGACCGCGCGGAGTGCTATTGCACCAATGGCGGATGCAGTGGTGTTTTCGCCCGATGGCACTAAAGTGGCCTTTATGCGGGAAATCGACGGCTTAGCACAAATCTTTACCGTCAAAGTAGACTAACTCATGGTACTGGTGTGTCTGCGGGGTGGGCTGCTGACTGGTTCTGCGCTTCTGACTGGCGGATGCGCTCGCGAGGGGAGCTGGCCATTTTATCTTCGCTGTCGGAACGTAAGTAATCATACGGCAACAGTAAAGTGTCCATCACCGCTGAGAGTGGCAAATCCACCGCGAGCAAGGGGCGCAACGCCCAACCGGTATTATCATCTTTGAGCATCGCCACATTAGCTTCAGTGCCGGAGTAATAACCCTGACTGCTGCTAGTGTGCGTCATAATACTGGAACAGCCGCCGGACAAAAGCAGCGAACAGCCGGTAACAAAAGGGATAACTGTATTTTTCATTGTTCTTTTCAGCTCTCATTATACCGGGGAGTTACAGGTGACAACCTTCAACCCGCTATCCATACTAAGTTTTGACATGATTTTTACACCACCTTACAGACAGTTCCTATGGTGAAAGATTCAGTCTTGTGACGTACATTTATCTAAGTGTAAGTTATAGCAGCGTATTTATCGAATAATGAAATTAATAAACTTCTTATTAAGATTTTTCTTGTGAAATTTTTTTTGATTTTGCTCTTGAAAAGAAGATTGCCGACCTCATTTTATTATCAGGTCAGAGAGAATACGCCGACAGGGTATTCAGACCAACAGTCTGTCCAGAGTGGAAGGCTTAATACAAAATATGACAACATCCTTGCTAATATATTTAGGAGGCAGTTTTTATGCGTAATTCCGAGCTTGCACCACTGTATCGTTCAGCTATCGGTTTCGACCGGTTATTTAATCTATTAGAGTCCGGTCAGAATCAAAGTAATGGTGGCTATCCTCCTTATAACGTCGAATTGGTCGATGAAAATAACTATCGCATCGCGATCGCGGTAGCAGGCTTTGCAGAACAGGAACTGGAAATTGTCACTCAGGATAACCTGTTGATTGTTCGTGGTTCTCATGCCAGTGAGCCAGCACAACGAACTTATTTATATCAAGGTATCGCTGAGCGCAACTTTGAACGTAAATTCCAGTTGGCTGAGCACATTAAAATTAAAGGTGCCAATTTAGTCAATGGTTTGTTGTATATCGATCTGGAGCGTTTAGTACCAGAAAGTTTAAAACCACGTCGTATTGAAATTAAATAATAGATTTAGTAAATAGTTTTTCAATAATGTGACTAATTCACATTATTCATAACTGAGCCAAGTCTGCCGTAATCGGGGACTGATCGGCTTTCTATTATCTCGCTTCAAAGAAGGAGTTATATATATGCGTAATTATGATTTGTCACCTTTACTTCGTCAGTGGATTGGTTTTGATAAATTAGCCAGTTCAATGCAGGGTGGTCAGGATTCTCAGGGGTTCCCTCCATATAATATTGAGAAAACTGACGATAACCACTATCGCATCTCACTGGCATTGGCCGGTTTTAAACAGAGCGAACTGGATATTGAAGTAGAAGGCCCGCGTTTGACTGTGCGCGGTAAGCCAACACCGGCTGAAAAACAGGTTGAATACCTGCATCAAGGCTTGGTGCGTAAAGAGTTCTCATTGACCTTTACTTTGGCAGAGCATCTGAATGTTGATAATGCTCAATTTGAAAATGGCCTGCTGCACATTGATCTGTTGCGCCAGGTACCAGAAGCACTGCAACCACAGCGAATTAGCATTGGCAGTGCCGCTCCTCAAGAGCATCAGGTATTAGATAATCCGGTTGCAACCGAGCAATCAGAACAGCAGTAATTATGATGACCGGCACCTCTGCCTGAGGTGCCGGTAACGAATACCCCTCTCCTTGTTTTGTCCTTTTAGTATTAAACTTTTCCATGTTTGTTTTTGCACCGGAGAGATTCCCTACTCTCCGGTGCATTTTGTGGTGCATCCCACAGTCAATCATTCCCCCTTCTGACAGAATCCCTACTAACTATAAGAATTTAAGGCCATGTATGACATTCATGATAATTCGAATGGCCGACCGGTTTTTAAACTTAGGCAAGGAAGTGATTTATGAGTGCTATCGCCCTTACCGTCAGTATGTTGGCGCTGGTCGCCGTATTGGGGTTATGGATCGGTAATTGGAAAGTCTATGGTGTGGGGTTAGGTATCGGCGGGGTGCTATTTGGCGGCATTATCGTGGGCCATTTTGCACAAACTTACGAACTGGTTCTCAATGGAGACATGCTGCATTTCATTCAGGAATTTGGCCTGATTCTGTTTGTTTATACCATTGGTATTCAGGTAGGGCCGGGGTTCTTCTCCTCACTGCGGGTCTCGGGGTTGCGGCTTAACTGCTTTGCCATTCTGATGGTGATTGTCGGCGGGCTAGTGACCGCTATTATCCATAAATTGTTTGCGGTGCCACTGCCCATTATTCTGGGCGTATTTTCAGGTGCGGTTACTAACACCCCGGCTCTTGGGGCAGCACAACAAATCCTCACTGATTTAGGCTCGCCACCCCAATTGGTCAGCCAAATGGGGATGGGTTATGCCATGGCCTATCCATTCGGTATTTGCGGTATTTTGTTGGTGATGTGGCTGATCCGTTTATTCTTTAAAATCAACGTTGATCGTGAAGCTAAAGAGTTTGATAGCAGCCATGGGCAGAACCGTGAATTGCTGCAAACCATGAACGTCGCGGTACGAAATCCCAATCTGCATGGTCTATCAATGCAGGATGTGCCATTACTGAACAGCGATGAGGTGGTCTGTTCCCGCTTGAAGCGCGGTGATTTGTTGATGGTTCCGTTGTCAGGCACCGTCATTGAGTTAGGTGACTATCTGCATTTGGTCGGGCAGCGCGAGGCTTTGGAGAAAGTGCGACTGGTGGTCGGGGAAGAGGTTGATGTCACCTTGTCTACGGCCAGTACGGTGTTGCAAACCGCTCGTGTAGTGGTGACCAATGAGGCTGTTTTGGGTAAGAAAATTCGCGACTTAAACCTGAAACAGAAATATGACGTAGCAATCACTCGATTAAACCGTGCCGGGATTGAGTTAGTCGCCAGTAACAATGCCAGCCTGCAATTTGGTGACATTCTTAATCTGGTAGGGCGTCCGGAATCTATTGAGGCCGTTTCTGCTGTTGTGGGTAACGCGCAACAAAAACTACAGCAAGTTCAAATGCTTCCTGTCTTTATTGGCGTCGGTCTGGGGGTGTTGTTAGGGTCAATCCCACTGTTTATTCCGGGGTTTCCGGCAGCGCTGCGTTTGGGGTTGGCGGGTGGCCCGCTAGTGGTCGCACTTATCCTTGGGCGTATTGGCAGCATCGGCAAGCTATATTGGTTTATGCCGCCGAGTGCCAACCTGGCCTTGCGTGAACTGGGGATCGTGTTGTTCTTGTCGGTGGTTGGGCTAAAGTCTGGCGGTGATTTCATCAATACGCTGGTTAATGGTGATGGGCTGGCGTGGATTGGCTACGGGGCGATGATCACCGGGATACCGCTACTGACCGTGGGCATTCTGGCGCGCATGCTGGCTAAGATGAACTATCTGACGCTGTGCGGCATGTTAGCCGGTTCAATGACTGATCCACCGGCATTGGCCTTCGCCAATGGTTTGCACCCCACCAGCGGTGCGGCGGCACTGTCTTATGCAACGGTTTACCCGTTGGCGATGTTCTTACGCATTATGTCGCCGCAGATACTTGCCGTGCTGTTCTGGACACTATAGTTACCCTTCGTCCTTGAAGTTGCAGGGGTGTTAGCTGCACGCACTCACCCGAATCACTTACTTGAGTAAGCTCATCGGGATGTGTTTGCTGGCTGCTTACCTGCAACTCCAATGACTTTGGATATGCTTTTATTTCGTTAGTAAATTACTGCGCTTCCTGATACGCCAGCTCAATTTCTTCGGCCAGAATCGCCACACCCTTTTCGATATCTTCCGGTGCCGGAACATAATTCATCCGCATGCACTGATGAGTATGTGGCCAGTCATATTCCAGACCGGGGAAGAAGTAATGGCCAGGTACCATCAATACACCGCGTTTTTTCAGGCGTTGATACAATAGCTCGGTGCTGATCGGTAAATCTTTGAACCACAGCCAGAGGAATATTGCCCCTTCCGGCTTGTGGATCAGGCAGCGTTCAGGCGGTAAGTATTTGCGCAGGATAGCAATAGTTTGCTGCACCCGTTCAAAATAGAATGGCCGGATGACCTCGTTGGATAAACGTAACAGATCACCACGCTCAATCATTTCGGCGGCAATTGCTGGCCCCAAACTCCCCGGTGACAAACTGATAATGCCATTCATGTTAGTGATGGCTGAAATGACTTTCTCATCTGCAATCACTATCCCACAGCGTGAACCGGGTAAGCCTAGTTTCGACAAGCTCATGCACAGAATGATATTCGGGTTCCACAGCGGTGTGGCGTCAGTAAAGATAATGCCAGGGAAGGGCACGCCATAAGCATTATCAATCAATAACGGAATACCACGTTGCTGGGCAATAGCATCGAGGCGAATCAACTCTTCGTCAGTAATCACATTGCCAGTCGGGTTGGTGGGCCGTGAGACGCAAATCAGGCCTATATCATCGGTAATATTGAGGTGTTCAAAATCGACGTGATATTTGAATTGCCCTGCTGGCAATAGCTCAATATTGGGTTTGGCAGAGACAAACAAATCTTCGTCGAGGCCCGCATCGGCATAACCGAGATACTCCGGTGCCAGCGGGAATAGTACCCGCCGACGGTTGCCATCGGCATAGCGGCCAGCGAATAAATTAAATAAGTAGAAAAACGCGCTTTGACTGCCATTTGTTAGTGCAATGTTCTGTGGCTCAATTTGCCAACCCAACTCATCGCGCAGCATTTTTGCCAGTGCTTTTAGCAGCAGGTCTTTCCCTTGTGGCCCGTCATAATTGCACAACGCCTCGGTCAATTGCCCGCGCTCCAGCATTTCCTGACAAAGTTGTTGGAAATAAGCATCCATCTCGGGAATATGAGCCGGATTACCCCCGCCAAGCATGATAGAACCCGGAGTTCTCAGGCCGTCATTGAGGTCGTCCATCAGTCTGGTGATACCCGCGTAGCGGGTGAATTTGTCGCCGAAAAGTGAAAACTTCATAAATGAAAATTTATTGTTATCCGTAAGTGAACAGCTACCATACTCGCAGATAAAAGCGGACGCAATGCGGAAAGAATTCTTCCTGCCGCGCGAAAATATCGGCAGGATGTGTTATTACAAAATAATAAACTGGTTTACTCTTTTTTGTCTCCAACCCAAACGACCAATACTTTATCGCCCTGGTGTTGGCGACTAAAAGCATAGTAATCAGCGGTTTGTTGCGACTGCTGCACGCCTGCACCAATCGCTTGGTGACGGGCGCGGAACTGACTGACTTTTTGCCAGTGCGCCAACAGCGCGCCTTTTTCTCCGCTCAGTTCATTCCAGTTCATATCCGAGCGGGTTCCTTGTAATGGATCTGACCCGGTAGGGCCGAACTCTCGTCCACTTTCATCGCCATAGAAGATTTGCACTGCCCCCGGAGCCAGCAGCAGCAGATCACCCGCACGTTGCTGTTTCGCCAAGGATTGTTGTGCGTCATCTTTAAAAAACAGCCGTGTATCATGGGATGAAATGTAGCTCAACACATTGAAACCTTGCAGTTTATCCGCCATTTGTTGATAAGTGCCGTCAATGGACGAGAAACAGGCCAGTGCTTGTTTGGCTTGATCCTGAAAATCAAAATTAATCATGGCATCAAAGCCGTTTTGGTAATAATCGCTCTTCATCACGCCGTGACCCCAGGCTTCCCCGGTCATCCAGAAGGGTAAGTTATCCAGCGCCTGATCCGGGTGAGCTGCTTTCCACTCAGCCAGAGCCGCAGTGCTTTGCTGCTTAAGTTGTTGCCAGGCAGGCTTCTCGACATGCTTGGCGGTATCAACACGAAAACCGTCGATACCATAATCGCGAACCCATTGACTCAACCAATGCGTGAGGTAATCACGCGGTGTGGCTCCGGCAATTTCTCGTGCTGCGGTATCGGGTTTATGGCGATAAAACACCGGCAAACCGCTGGGTTGGGTAGATTCGGTTTTGATGTCCGGCAGGAAAGCCAGCGACATGGTCAGATCGTCATAGCCGGGGGAATCATAATCACCAATATCGGTGCGGATCCATTTCTTACCCCACCAATTATCCCATGCGGCTTTATCACTAAAGTTGATGTAATCATTAAAACTATGCCAGGTTTGCCCCTTACCCGGCGTCCAGTCTGTCCAGTTTTTACCCAGTGTTTTTTCCAGCTGATCGCCTTGCAAATACAGCGCGCCGAACTGGTAGCTCTGCATATCTGCCAGAGTGGCATATCCCACATGATTCATGACTACATCAAATAGAATGCGGATACCGCGCTTATGGGCTTGCTCAACCAGTTGATGCAAATCCTGTTCGGTGCCCATGTTGGCATCCAGACGAGACCAATCCAGGCCGTAATAACCATGATAGGCGTAATGCGGGAAGTCACCTTTGGTACCGCCCCCGACCCAGCCGTGAATTTGCTCCAGTGGAGAAGTTATCCATAACGCATTGACCCCAAGTTGTTGCAGATAATCAAGTTTTTCGGTTAGGCCAGCCAGGTCACCACCGTGGAAAGTACCGATTTCCTGCATGCCATCGCTGTGGCGGCCATAGCTGTGGTCATTGTCTGGGTTGCCGTTTTTAAAACGATCTGTCAGAGCAAAATAAACCGTGGCATTTTGCCAACTAAAAGGCGCAGCTTGCTGGGTTTGGGCTGATTCTAATAACAGTAAACCCCCGCTCTCGGGAGTGGGTTGCAGAGTGATTTTACCGAGGGAAACTTTCGTCGTTTGGCCAGAATAGAAATCCCGCACCATTTCGCCTTCAGCGAAGGTCTTACTGACATCAATCGTCACCGGCTTTCCATCCCAGCGCTGACAACTGTGAGTCACGACTTTGACGGTTTCCGCCACCGGTTCTTTGATACTCAAGGTGAGTGTTGGCGTGCCGCTACGGGTATCAATACGCACCTGATACTGGCCATCGCGGAATAGCTTCCACTGGATATCAGCCTGATTCTGGCAGGGTTGCAGCGAAAAAGTCTGATTCAGCTTTACCGGCCCGGCTGGCTGCCAGCATTGCTTATCTTGATAAAATTTAAGGAGATACTCACCTTTGGTGAGCGCACCACTGCTCAGGAAGACGCCGCTATCTTGTTCAGTAAACGCCGGGAAATGCTGAAGTGACCAGTTCGCCATGGCTGCTGGCGACAAAACCAGTAGCAAAGGGAGCGTGAGGTGTTTCATAACGCGTCTTCCTTGGGTAAACGTATAAAGTTTTATGAATATCAGAGTGCCAGACGGCGAAGAAATAGCCTCATCCCTGAGCAGTTTTTATAGGGAGGAGGGCAGCGGATGAGGGGGATTTGGCCTGCTAACAGGCCAGTGGAATAAATTATGCTTGCTGCAATACCTGCGGGTTGACGCAGTTTTCTGTGACGGTGCCTGTCAGTGCCGCAATCAGGTTATCTACCGCGCAGGCCGCCATGTTGTAGCGGGTTTCATGGGTGGCGGAACCAATATGTGGCACAGCAACCACATTCGGTAATTTGAGTAGTGGCGACTCCACTGGTAGTGGCTCTTGTGCAAAAACATCCAGCCCAGCAGCATGAATAGTGCCATCTTGCAGCGCAGCAATCAGTGCCTGCTCATCCACCACCGGCCCACGACCCGCATTGATCAGAATGGCGCTGGATTTCATTTTAGCCAGTTGCTCACGGCCAATCATATGGTAAGTCTGTTCGGTCATCGGCAAAGTGATGCAGAGGAAATCAACCTCAGCCAGCAAGGTATCGAGTGAGCAGCGGCGGGCACCAAAGCGCTTTTCCGCTGCTTCATGTGGGCGGCGGCTGGTGTATAGCACCGGCATGCTGAAACCAAAGTGTGCTCGTTGAGCCAGTGCCATACCAATTCGGCCCATGCCGAGAATGCCGATGGTTTTATGGTGAACATCGACACCAAACCAATCATCACCGATGCTGTCTTGCCATTCTCCGGCTTTCACGCGCTCAGCCAGTTCTACCACCCGCCGCGCACTGGATAGCACCAATGCCATCATAGTATCTGCCACGGTTTCGGTCAGAACGGTAGGGGTGTGCATTAAGGCTATTCCACGCTGGCTCAGCGCATCGACATCAAAATTGTCATAACCAACAGAAATGGTTGAAGCCGCTCGCAGCTTCGGTGCGCGTTCCAAGAACACCTGATCAATTTTACCGCCAGAACCGATAAGCCCTTCAGCTTGTTGCAGCGCAGATAATAGCTCGGGCTGATTATCCGAAGATAAACCCTCAAAACTGTTTACGGTAAAGTGTTGCTCTAAACGCTGATGCAGATCGGCAGGAATACTTTTGTACAGCACGATAGATGGCTTCATCACAACCTCCAATCATTTACCCTTCGTACTTGAGGCCGCAGGGGTGTTGGCTTCACTCACTCACCCGAATCACTGACTTGTGTCAGCTCATCGGGATTTGCTCACTTGCCGCCTACCTACAATCTCAATGACTTTGGGTAAATAGAATTAAGAATTAAAGCCAGAATAACAGCAACTACCGGTGCGGGATCAAGCGCTAATCAGGCTCATAATGTTACGACTAATGAAAAGGCCAACCCGTCTGAGCAGGCTGGCACATCTGATTTTATAAAATTTCGTGGCTGGTAACGCTGTTAACCGGCTGGGGCTGGGAGCGAATGGCTGCGCAACGTAGTGCAGTAATGATCGCCAGTGCTGGGGCAATAGTATACAGAGTAAATAGCCAGTGAGCGGTGTTTTCGGCACCCGCGACACCGCCGGGAGCATTAAGGCCGGAAAGGTTCGCCACCATACCGGCTATCGCAGCCCCGACCGCGGTGGCAAACATTTGTACCGTGGTAATTGAGGCACCGGCGATATCTTTATCTTCTTCCGCTGCCACTTGCAGAATGCGGGTCAGCAAGTGTGGCCAGCCAAAGCCGATACCGAAACCCACTAATGTAAGCGCAATGGCGATGGGGGCCATCTGCTGCCAACTGCCCAGTGAACTTACTGGCATCAGGATGGCGAGCGCAATGATCCCCACCAGCACAATAATTGGGCCGCTAATAATCGCCCAACGAATACCTGACTTTTTCCAGCCAGCGCTCATGACCTCAGAAATTGTCCAGCCCGCAGCCATAGTGGCGGCGATATAGCCAGAAATCAGTGGCGACTGTCCGTGTATGGTTTGTAGGAAGTAAGGGACAAAAATCTCACAAGTAATGCCGATCGCCAGTAAAGAGATGGTGATATAGAGTGCGGCCAGGGGTGAGTTAAGGCGCAGCGCTCCTTTGGGCAGTAAACGCGAGGTGGCTCGGGATTCTATGTGCAATAGCAGCACCAGCAGCAATACAGCTAACACGATACCCACCAGATTCGTCAGGCCATTGCTGGCAATACTGCTGGCGGAAATGGTCAAAACAATTGCGGTTAATAGCACCAGTTGGGTGACCGGTAATGCCGAGCTGACTGCGCTGCTGGATTTTCCTTTTGGCAGAATGCGCCAGGTAAAAATAGCATAAATCAGTGTCACCGGCAGTAACGTCCAGAAGGCAAAGCGCCAGGCGTTCATTTCTGCAAATATCCCGCCAATTGCTGGGCCAATCAGTGTTGCCACGCCCCACATTCCTGAAATTAGCGCCATGGCCCTTGGCCATAATGATTGCGGAAAAACCAGATTAATCATGGCATAAGAGAGTGCAAACAGAAAACCGCCCCCCAAACCCTGCACGGTTCTGCCAACCAGCATCAGCGGCATATTCGGTGCCATGGCGCATAAAGCACTGCCCAGCATAAAGGTCAGTGAGGCCAACAAATAGGCGCTGCGTGCACCATAACCACTGAGTAAACGGGCAGATAATGCGGAACCGAGGATCGACGCGGTGACAAACAGAGTGGTATTCCAGGCGTATAAATTCAGGCCATTAATCTCCAGCACCACCGACGGTAAAATAGTGGTGGCGATATAGATATTGATGGCATGTAGTACCACACCACCCGACAGAGCTATAGCAAAAGCCGCATTTTTGCCGGAGAACAAATCACTCCATCGGCTTGCATCATTTATTATCACGTTATTCATCCTGCCAGAAATCTGGTTATTGAGTTGGGCGAGTTGTTACGTTAAAGTTAAACAAGTAAATTCTTGGAATAAAGTAATCTTGTTACTCATAATAAGTCAAGCATATGCTTGTAAAATGTTATGCTGGCAACTATCAAAATAAAAAATGCATCAATGATACTGGAAAAGAGATGAATATTGATTATTCGACCAGTCAACCGCAGTCTGTTGCTGAACGTCTACTGTTGCTGCTCAAGACACGCGGCCCCATGCAGGCCACGGATGCGGGTAATATTCTTGGCACCACTGGGGAAGCCGCGCGCCAACAATTTGTAAAATTGGCTAATGATGGGCTGGTAGTGGCGGTGGCGCAGGCAAAAGGCGTCGGGCGGCCAATCCAGCTTTGGCAACTTACTGAAGCTGGGAATGCCCGTTTCCCTGATGCTCACAGCGAGCTAACGGTTCAATTATTGCATATGGTGCGCACAAAATTAGGCGAAGAAGCGCTTAATTTACTGATAGATACTCGTGAGCAGGAAACGCGCGAGCTGTATTGTCAGGCGATGGAAGGCGCTCAGAGTATTGATGAACGGGTGAAGCGGCTGGTGGCTATTCGCTCTCAGGAAGGGTATATGGCGGAATGCCAGACTCAGGCCGATGGCTCAATATTACTGATTGAAAATCATTGCCCGATTTGTGCTGCCGCCACCAGCTGTCAGGGATTTTGTCGGGCAGAATTATCAGTATTTCAGCAAGCTCTGGGAGTGCCGGTTGAGCGGATTGAACATATTTTATCCGGCTCCCGCCGCTGCACTTATCGTATCAGGCTGGAATAATTATGATGACCGGATCGCGACCATAAGAAAAGTGCGGATAAAGCGCGAGGCATCATCCGCAGGGAAATAGTAACAATTACAGTGGGCTTAAGGTGATTTCAACCCGGCGGTTCTGCGCCTTACCGGCGGCGGTGCTGTTGCTTGCCACCGGATTATCCGGCCCTGCACCGCTGGTGCGGATACGGTTTGCCGCCACACCCTGCACGATCAGCGCACTGCCTACACTGTCGGCGCGCTGCTGCGAAAGCGTCATGTTATGTGCTCTGGCCCCAGTGCTATCGGTATAACCGGTCACATTGACGGCGGTTTTATCATACTCCTTCAATACCATAGCCACGCCGGTTAAGGTATTGGCTCCGGCCGGTTTCAGGTTGCTGCTGTCAGTATCGAATGTCACGTTATTGGGCATATTCAATACGATGTTGTCACCCTGGCGGGTCACGCTAACACCTGTGCCGCTCATTTTCTCACGCAGTTTGGCTTCCTGCACATCCATGTAATAACCTGCACCACCACCTAAGGCTGCACCGGCTGCGGCACCAATCAATGCACCTTTACCACGGTCATGTTTGGAGGAGGACAACATGCCGATCCCTGCCCCTAATGCGGCCCCAATTCCTGCACCGTAACCGGATTTTCCGGCTTGTGATTCGCCGGTATAGGGATTGGTGGTACAAGCGGAAAGTGTTAGCGCGACAGACACGGCGGCTACCGTAGCCAGAATGCGTTTTTTCATTGAATTTCCCTTAAATGGCACTCTATTTCGGCGAAAAATAGATAATGTCGCCCAATAGCGGATTAAAAAATCATTTACCGGCATTTATATTGTTGCGGGTATTTAGCTGCCAACGTTATCCGGTAAAAGAGGGGGGAATACCATTGAGAAAACTCTCATAGTGTTGCTTTGTGATAGTGAGTGCTGCGTTTTCCGACAGAAAAAGCACTTACAGCTACTCAACTATCAAAACTCATCATGCTGGAAGCCGAGTTTGGTGGTGACGCGTGCCGCGGGTTGACTGGGCGCGCGAAGACGTAAAACGCTCACCCCATGCTGTTGTAGATAATGCGCCAGTCCGTGTAGTGCGGCACTTCCTGCGCCGCGAATACTGCCTTCACCTTCTGGGAGAAGCACATGGTTTGGGTCAGTCACAAAAAATTCGATATAGTAATTATCGTGACTATTTTCAAACGACTCATCTCTTCTGGCTGCCAGAATACTGACAATATCTCCTTCTAGCCGAACCGCTGCGTACACATAGTCATTCTCGGCATCAAGTAATTCGCTATATAGGAAGTAACTGTTTACCCGACCCGCCTCGATAGTGCGGTCATGTTCTGACCAGGGTTCGTTAGTGATGTGATAATTGACTGGGGAAGCGTTGTAAATGTCTAACCATGCGCCCGCCGCCGCTAAGGCATCATCCATAAAGGCGGCATCGATATCTGGCCGGGTCGGGATGGTGGTATCAAGAATATCGATATCAAAATACAAATCGGGTCGGGTGACCCATTCCCCATCTTGCAGCACGCGTGCGGCAGGCCTATCTGTGGGATAATGATAAGAGGCCAAAGAGAGTGAATATGTGCCTAATGGCAAACGTTGAGCGCCCAGAGGGGATTGCGTGGGGGCAGGATTGTGCGCCAAATAACGCGCGTAATTTAATCTGGCATAATCAAAAGCCTGAGATATTTGGCGGATGGTTTCATCTATTCCCAGTTGACGAATAGCTGCCTGGACTTCATTCACCAGGCGACTTTCTGCAGCCGGGTCGCTAGTTGCAAAACCTGTCGTATCATTCTCATAAATTTGGGTTAATACCCGACGTAGAACATCCAGCGTCCAGTCGCGCATTGAATTACCGAATAGCAGGGTAAAATCTGCCAATACGCGGGATACCCACAGTGAGCAGTGCATATCTATATCACGGGGATAGCGGGTAGCGAGAATATTATCCATCGAGGTTTTACAAAATTGCGCGGTGGCCGGTAGTGTGAGTGCCTGATTATGTAATTGAGTTTCGATTTTGGCTAATGTTAGTGCAGCGCTACTATACTCTAAGGAGTGAGAATGTGGTTTAAGTAACGATGAGTCGCCAGCCGCCAATACCGTTTTATCTTTATTATCTGGGGAAAACCAATGGGATATTTTATGCCATAATATATCTCCCTGATTGCAATGACTATGTGTAACATAATTATAAATCGCCAATGCAGGAATAAAGGTACAGCCTAATGTTCCGGCAGTATCACGTTCACTCCTGTGGTGTACAGACTGAATATCTTCAGCACTGGCAGCTATCACTATTTGGTCAATAATCAGGGGTTGGCTGGCATTGTTATTAATGGTCAATCGTGAATCTAGCCGTTGTTTATTAAATGAAGAATGACCTAGCCCAATGGAAGGCGATAAGGCAATCTGTTCGGTACCGCGACTTTCCATATAGCTTATGGCAATATTGTTATCATTAAGATGAAACAGTAGCGAGAGGCGATCGGTATCCGGATGGAGATAGAATACGATGGGTTGATCGCCGTACTGTCCGAAAATAGAAATCTCTTTCTTAGATACCCATATTATTGGACCTAGTGGTAACCCGGCCATAAAATCACTTTTACCATTAATATCGAAACTTAATAAAACCTGGTTGTTGGGGTAATCTATATTATCCCAGAATGATGCGAAAATATCGGGTAAAGATAATTCCATTTTTTGGCGAATAACACAGCGCTGATAACAGCCCTGGTCAGAGGTAGCAGCGACTTTGACGCTGCTAATGGCATTGTCCATATAAAAACTGGCTAAATCACTCTCACCTATTGACTCAATTAAATTAAAGTAAGGTGGATTGTAATTATCATGCTTATATATAGTCACTAACTTTCCACTGGGATTATAGATTGATGAGATAGTATCATTTTCAACCACCTCATCATCTTGAATTTCAAAGTCAATACTTTCTCCGGCAGAAAAACACATTGATTCCCCCTGGAGTTTATCCTCTGTAAATAAACAAACCTTATTTTCTTCAGAATTATCATGATGCTGGGTTGCAATGTAATTTTGCGATGTCTTGGTACAATTACTATCTATTTCTCTGGAAATGGCAGTCGAACATAATATCATTGAGTAAATCAATATCATTTTTTTATATTTGAATTTTATTTCCATAATAAATTCCTTATTTATCATAAAACTATAAGGGCTAAATATCAGAGTTCATCATGCTTGAAACCGATCTTCATTTTTACTCGGGCGGAAGGCTGTGAAATAACGTTCGAACGTAATGTTTTTCCTCCTTTATCTTTTAGATAGCGAGCCAGTTCATGCACGGCGGCAGTGCCAGCTCCGCGAATATTTCCTTCAGCATTGGGGGTCAGAACGTTACAGGGAGCGCTCACCGAAACATCAATATAGAACTCATTGTCAGCGACTCCCGTGGTCGCGCCTAGTATGCTAACAATCTCGCCCTCAAGCCGTACCACCACGAACAGATAGTCACTGGTGGTGTTTTCCAATTCGAGTAACAGTGAGGTACTGGTGGTACGTGCTGCACTGGTGGTGCGGTCAAGATCTGTGAGGGGGTTGTCTTGTTGATCCGTTTCTAACGGAGCAAAAAGATATGACGTAAACCATTGATCCATAACGGTGTGAGCGAGAATAATACCCGATCTGTCTGTGGTGCTGGCATCAATGATCTCCACCTCAAAATGTAAGTCGGGTCTGGTCACCCATTCATTACTCTGACGAATACGAACTACGGGTGGCTCGGCGGGAGAGTGATAAGATTGCAGAGAAAGTGAATATTCTCCTAATGGTAAACTTTGAGCTGTGGTGGGCGATTCAGTGGCGCTGGGGTTATGTTCGATATAATTGGCATAATTTAATTGGGCATATTGAAATGCGCGGGTGATTTGGCGGATGGTTTCAGCCAATCCCAATTGTTGGATAATTGCACGGGTGCCATCAACCAGACTCTTCTCCGTGGCCAGATCACTGCCTGCATAGCCAGTAGAGTATTGTGTATTAATTTGTGTGACGACACGTTCTAATTGCTCTGGTGTCCAGCTTTGCACCGAATGACCGAATAACAGAGTAAAATCAGCTAATATGCGAGATACCCACTGGGGGCAATTTTCCCCAGGACTGCGGGGATAACGGGCGGCGAGGATATTCTCTATCGAAGTTTTACAAAATCGCGCAGTAGCCGGTAATGTCAACGCCTGATGATGTAATTGCATATTAATTTTGGTTAATACCAATGCGAGCGGGCTGACTGGGTTATTGTTATTTTCGTGACCGACGAATTGCGGCTTAAGCAAAGGAGCGTTGTTGGTAATTAAAACCACTTTATCTTGATTATCATCGGAAAACCAATGTGATATATGACGCCATAATTTATCTGCCTGATCGCAATGACTATGTGTAACATAATTATAAATCGCTAATGCGGGAATAAATGTACAGCCTAGCGTTCCAGCGACACTCCGCTCTTTTCTATTGCGCCCGTTATATTTAGTATTATCCGTTACACCGGTTTCAATTTGATATTTATCTTCGGGATATAAATAAATTTTTCTGCTGTTAATATTATCGGCAATGGTTAATGGAGAGAATGTTATTAATAAAACTAAGGTTAATTGGATATTTAGTAATGTGCCTTTCATATTAAACCCCTCACTTATTCCCGCAGAAAAATAGGCTCAGGAATAGAGTAATGCGGTTGAGCGCCCGATACGGTTATTAAAATTTGTCAGATGGTGGGGGGAATAAAATAAGGGACTAGTTGAATGGGTGTTGCCAGTGCAGAGTTAAAATAGTGCTTTTGGTCTCGGCGTTATACGCTTTCCCTATCTGGGTAAAACCCTGTTTACGGTAGAAGTGGCAGGCGCGCTGGTTTTGCTGATAGACCTCCAGCGTCAGGGCGCGGTAATGCTGCTGAACATGTTCCATCAATGCCTTACCGATACCCTGCCCGTGAAAAGGTTGGGCGACAAACAATGCCCCCACCAGTTGTTCTGCCAGAATACTGATAAATCCTGCAATTGGACTCTCATCACGGATGGTTTTTGAGTGTAAATAGACCCAAGTGCGGGCTGCTGGCAGGTAAGTGTTTCGTACCAACGGGGCGCTTTCGTGCCAATACTGCTCGGCAATAAAAGGATGTGCGGCAATGGTGCTGGTGAGCCACAATTGCATCACGGCATCAAGATCGTCGGGTTGATACGCTCTAATCATTTCGCTGCATTATCCGGATGGCAGAAACAGCTCGCCAGATGATCGTTCACCAGGCCACTGGCTTGCATAAATGCATAGCAAATAGTGGAACCGATAAACTTAAAACCTCTTTTTTTGAGTGCCTTAGACATCGCATCTGAGATGGGGGTTGTTGCTGGGCATTCCGCCAAACACCACCAATGGTTAACTTTTGGCTCGCCATCGACGAAACCCCAGATAAAATGCGAAAAGTCTTCGCCGTTGGCTTCCATTGCCAGATAGGCCTGCGCATTGGTGATAATCGCCTGAATCTTTCCGCGATGGCGGATGATGCCGCTATCCAGCACCAGCTTTTCAACCTCTTCTGGCCCCATTTTCGCCACACGCACCGGATCAAAGTTATGAAAGCATTTGCGATAGTGTTCGCGTTTTTTCAGCACGGTTATCCATGAAAGCCCAGCTTGTTGACCTTCGAGGCACAGCATTTCGAATAATGCCTGGCTGTCGGTACGTGGAATTCCCCATTCAGTATCGTGATAAGCCAGATAGAGCGGATCCGTTGTTACCCAACCGCAGCGTTGTAGGCTCATTATTCGTCTTCCTTTGTATTGCCGATTTTAGTGGGGAATGATCGCTGTTCATTGACTGATTAGCAACCTATCGACAGATTCTTTACCTTGGGGGGAATTGTGCAAAATTATTCGTTGGAATCCAATTAAAGGCTCATTTTATCGACAAATCTGCTTTGATTGTTGCATCTTACCGGATTCTGGCTGTATATCTTACGGTCAACGGGTATACTGACCCATTCCATTTTAATCCACTTGTATCGCGTGCGAATCCAACATGCAAAAGTTTGATACCAAGACCTTTCAGGGCCTGATCCTGACGTTACAGGACTATTGGGCGCGCCAAGGCTGCACCATTGTTCAACCACTGGACATGGAAGTCGGCGCGGGTACCTCCCACCCAATGACCTGCCTGCGTGCACTTGGCCCAGAGCCAATCGCTGCCGCTTATGTACAACCTTCACGCCGCCCGACCGATGGTCGCTACGGTGAGAACCCCAATCGCCTGCAACACTATTATCAGTTCCAGGTCATTATCAAACCTTCACCAGACAACATTCAGGAACTCTATTTAGGTTCATTGAAAGAGCTGGGTCTGGACCCGCTGATTCACGACATTCGCTTTGTCGAAGATAACTGGGAGAACCCAACGCTGGGTGCCTGGGGTCTGGGCTGGGAAGTGTGGCTAAACGGCATGGAAGTGACGCAGTTCACTTACTTCCAGCAAGTGGGCGGTTTGGAATGTAAACCGGTCACCGGCGAAATAACTTATGGTCTGGAACGTTTGGCAATGTACATCCAGGGCGTAGATAGCGTTTATGACCTGATTTGGTGTGACGGCCCACTGGGTACAACCACCTACGGCGATATTTATCATCAAAATGAAGTGGAGCAATCCACCTATAACTTTGAATACGCCGATGTGGACTTCCTGTTCTCCTGCTTCGAGCAATATGAGAAAGAGGCCCAGTCACTGCTGGCGTTGGAAGTCCCACTGCCGCTGCCGGCTTACGAACGTATTCTGAAAGCGGGCCACACCTTTAACCTGCTAGACGCCCGTAAAGCCATCTCGGTGACTGAGCGTCAGCGTTATATTCTGCGCATTCGTACGCTGACCAAAGCTGTCGCCGAGGCTTATTATGCTTCCCGCGAGGCATTGGGCTTCCCTATGTGCAAAAAGAATCAGAACTAAGAGGCTGTCATGACTCAACAGACTTTCCTGGTGGAAATCGGCACGGAAGAGTTGCCGCCGAAGGCTCTTCGTTCTCTGGCCGAATCTTTTGCTGCCAATTTTACGGCTGAGCTCAATAACGCCAACTTGCTTTACGGTGAGGTTATTTGGTATGCCGCACCGCGCCGTTTGGCGTTAAAAGTCACTAATTTAAGTGCGACTCAGGCTGATCGTGAAGTCGAAAAACGTGGCCCGGCAATCGCGCAAGCATTTGATGCTGAAGGTAAACCAAGCAAAGCGGCTGAGGGTTGGGCGCGCGGCTGTGGTATTACTGTTGATCAGGCAGAGCGTTTGGTTACCGATAAAGGCGAATGGCTGCTGTATCGCGCGCATGTCAAAGGTCAATCAGCGCAGTTGTTGCTGGCGGGGATGGTCAATACCGCACTGAGCAAACTGCCTATTCCTAAGCTGATGCGATGGGGTGATAAAGACACCCAATTCGTTCGCCCGGTTCATACCGTGACTATGCTGTTAGGTTCCGAAGTCATTCCTGGCACGGTATTAGGTATCGATTCAGATCGTATTATTCGCGGTCACCGCTTTATGGGGGAACCTGAGTTTACGCTCGATAATGCCGATCAATACCCGCAAGTCTTGCAGGAACGCGGTAAAGTTATCGCTGATTATGAATTACGCAAAGCTATCATTAAGCGTGATGCAGAATTAGCCGCACAGAAGATTGGCGGTGTTGCTGATCTGAGTGAAAGTTTGCTGGAAGAAGTGGCGTCGCTGGTTGAATGGCCGGTGGTGTTGACCGCCAAATTTGAAGAGAAATTCCTGGCAGTTCCAGCGGAAGCACTGGTGTACACCATGAAGGGTGACCAGAAGTATTTCCCAGTTTACGACACTGCGGGTAACTTGCTGCCCAACTTCATTTTTGTTGCCAACATCGAATCGAAAGATCCTCAACAGATTATCTCGGGTAACGAGAAAGTGGTGCGCCCACGTCTGGCGGATGCGGAGTTCTTCTTTAAAACTGACCGTAAAAAACGCCTGGAAGACAATTTGCCACGCCTGGAAACCGTGCTGTTCCAACAGCAATTGGGCACCCTGCGCGATAAGACTGATCGTATTCAGGCGCTGGCCGGGTGGGTTGCCGCCCAGATTGGTGCCGATGTTAATCATGCCACTCGTGCCGGTTTGCTGTCCAAGTGCGATCTGATGACCAATATGGTATTCGAATTCACTGATACCCAAGGTGTGATGGGGATGCACTATGCTCGTCACGACGGTGAAGCTGAAGATGTTGCGGTCGCGCTGAATGAGCAATATCAGCCACGTTTTGCCGGTGATGATTTGCCGTCAAATCCGGTGGCTTGCGCATTGGCTATTGCCGATAAAATGGACACCTTGGCGGGTATTTTCGGTATCGGTCAACATCCGAAAGGCGATAAAGACCCATTTGCTCTGCGCCGCGCTGCACTAGGTGTATTGCGTATTATCGTTGAGAAGAATTTGCCGCTGGATCTGCAAACGCTGACCGAAGAGGCCGTGCGCCTGTATGGTAGCAAGCTGACCAACACCAAAGTGGTCGATGAAGTGATTGAGTTTATGCTGGGCCGCTTCCGTGCCTGGTATCAGGATGAAGGTCATAGCGTTGATACCATTCAGGCGGTATTGGCCCGCCGCCCAACCCGTCCAGCTGATTTTGATGCTCGGGTAAAAGCGGTAACTTATTTCCGCACATTGGACGCGGCTGCGGCACTGGCTGCAGCGAACAAACGTGTGTCGAATATTTTGGCGAAATCCACTGATAAGCTGAATGACCACGTTCGTGCTTCTGTGTTAAAAGAACCGGCAGAGTTGAAGCTGGCAACACATCTGGTGGTGTTGCGCGATAAGCTCGAACCGGTGTTTGCGGCAGGTCAATACCAGGAAGCACTGGTTGAACTGGCGGCGCTGCGGGAAACGGTTGATGAGTTCTTTGAAAGCGTAATGGTGATGGATGAAGATGATGCCGTGCGGGTTAACCGACTGACATTGTTGAGTAAACTGCGTGAGTTGTTCTTGCAGGTTGCTGATATTTCTCTGTTGCAGTAATCCTGTTCTTGCTTGGCAATAGGGGAGCGTAGTTACCCAAAGAATTTGGTGTTGCAGGTAGGCTGCAAACGAGCGAATCCCGATGAGCTTACTCAAGTAAGTGATTCGGGTAAGTGAGAGCGGCGAACACCCCTGCAACCTCAAGTAAGAAGGGTATATCGCTCCCCTTAGCTATTCTTAATACTGGAGTTGGGTGATAAGAATAGGATGTTGTGAAAATAAGTACTTATCATAGGAGTAGTTTCACATGACTTTTGCACTGAATACGGCCCGATATTCACGTTGGTTAGCGCCATTGCTGGCGTTATTGGTAGTGTTCCAATTAACTGCCTGTGGGGATAAAGAACCAGAACAACGTAAGGCTTTTATTGATTATTTGCAAAACACGGTGATGCGCAGTGGGATGAAACTGCCAACGCTGAGTGAAGATCAAAAGCAGAAGTTTGGCCCTTATGTCAGCGATTATGCGATTTTAGTCACTTTTTCCCAGCAACTCAGTAAGTCTGTGGATGCCAGCCTGACGCCCGCTATCGCACAAATCAATGAGATTCGTGTCGCTCAGGATTACCTCAATAAACGTGATGCATTGCAGCAGTCAGCGGGTGCTTTAAATCTGTTAGTGCAGCAAATTCGCACAGCCAAAACACAGGCGGATAGTGCTGTGGCAGCATTGAAGCAGCCAGACGACTTGAAAGTGGTGTTTAATAAAGTCTTTGATAATGTGGTCACTCAGCCGACCAATGTGTTGATTCCGGCGGTTCCAGTGGTTTCTGCCTTTGTGCAGGATCTGGCCCAGGTTGGGGATTTCTTGCAACAGCAGGGGACTCAAGTCACTTTCAATAATGGTGGGGTTCAATTCCAAACTGCACAACAAGCGGCACAATATAACGCGATGATGGCTAATCTGGTCGCCAAGTATCCGGCGATGATGGCAGCACAGAAGAGTGTAATGAGTGTCATGCAGTGATGGTTTTGGCTGATTTGGTGATCGGTTCGGTTGACATGAGTTCAGTGATTAACTTGTCTCCGTAGCCTCAACCGCCAAAGGGGTCACAAGCGCGTGACCCCCTTGGAACCCCGCGCTTGCGCACGAATCACCTGCCCACTGCGTGGGTGCCCTCGATTCATCATTACGCTGGCGGGACGGCTTTACGCGGGTCCTTCCGCGTGACGCCTAAATCCGGCGTCCATGCCGGATTCCCCTTGCTACATTCTTCACTCGGCGGCTCAAATGTGCTTTTAAACTTCAAAACCTAAAGACTATGGTTTTGATTTTCTCTTTTGACCTTGAGCGCAATCAGAAATATTGCCGACAAGGATGGAGGGCCGAGTGAGCGGCCATGGACGGCCGCGAAAAGCGCGCTTGAGCAGGAGCGAATCGCGCTGGCTCGTCAGCCCGAAAGACGTAGACGGTTTACCCGTAGGGCAATATTTCGCGCAAGCCGCAGGTGCAGGAGGGCCGGCTTGCCCTCCTGCTCGGTTGAGGCGGCAAAGCCAGCAATGAAAACAAATCGAATATCAACCGAAACCCGCTCCAATCGTGTGCCTCCCTCCTCCTGTTGTTTTATTACACATTTATCTGGCGGTGGTTCAATATCGATGTATTGGGTGGATGAATGTCTCATCCTGCTTCCGCGAACAAAAATAACTTGTGATTAACATCACATTTTCAAAACAAATGACCATTATAAAAATGTGATTTAAATCACTATAATGGTCATTTTTAGCTTAAAAATTATCCCCCGTGGCTTTATTACACCCAAATAGTGTGATCTTAATCACTAAATTGCCCCCTGTAGTGGGTGCTTTTGTGTGATTTGTGTCACATAAAATAGGTGAGCTACGCGTGAGTAAAAGAGCATGCTAGAGTTTGTTTTGCATACAGCGTGTTTGTATTCGATAACACCGGCGGGTTTTGCAGAACTGCCTCAACAAAACAATTATATCGCGCTCTTATTGTTAGCGCGTACCAATAGGGGTGTTTTATGTTTTCACCAGACGCAAAGGTCAGAATTCAAAATTTTGGCCGATTCCTCAGTAATATGGTTATGCCCAACATCGGCGCATTTATCGCCTGGGGTATTATCACCGCACTGTTTATTCCAACGGGTTGGCTGCCGAATGAGACACTAGCCAAACTGGTTGGCCCGATGATCACCTACCTGCTGCCATTGCTGATCGGTTTTACCGGTGGCCGTTTGGTGGGTGGAGATCGCGGCGGCGTGGTTGGCGCCATCACTACTATGGGGGTTATCGTTGGTGCGGATATGCCAATGTTCCTCGGTGCAATGATTGTCGGCCCACTGGGTGGCTGGGCAATCAAACACTTTGACCGCTGGGTTGAAGGTAAAATCAAAAGCGGCTTTGAGATGCTGGTTAACAACTTCTCAGCCGGTATCATCGGTATGCTGTTGGCTATCTTGGCCTTCATGGCAATTGGCCCATTGGTAGAAGTGTTATCCCAAGTGTTGGCGAAAGGCGTGCATATCATGGTGCAGCTTAACCTGCTGCCACTAACGTCTATCTTCGTCGAACCGGCCAAAATCCTGTTCCTGAATAATGCGATTAACCACGGTATCTTCTCTCCTTTGGGTATCCAACAGGCGACTGAAACCGGTAAGTCTATCTTCTTCCTGATCGAAGCTAACCCAGGCCCAGGTATGGGTGTGTTGATGGCGTACATGTTCTTCGGCAGAGGTAACGCCAAGCAATCTGCTGGCGGCGCGGCTATCATCCACTTCTTCGGTGGTATCCACGAAATCTATTTCCCATACGTTCTGATGAACCCACGCTTATTGCTGGCGGTAATTCTGGGCGGCATGACAGGTGTGTTCACTCTGACTGTGTTGAACGGCGGTCTGGTATCACCGGCTTCTCCTGGTTCTATCCTGGCGGTATTGGCAATGACACCTAAAGGTGCTTACTTTGCCAACATTGCCGCGGTTGCTGCTGCATTTGCCGTGTCCTTCGTGGTCTCCGCCATCCTGCTGAAAACCTCTAAAGTCAAAGACGACGAAGAAGACAGCCTGGAAGATGCCACTCGTCGTATGCAAGACATGAAAGCGCAATCTAAAGGCGCACAAGCAGCCAATGCAGCCGCTGCTGCGGGCGACTTGAGCACAGTGCGTAAAATTATCGTCGCTTGTGATGCCGGTATGGGTTCCAGTGCGATGGGTGCCGGTGTATTGCGTAAGAAAGTATTGGATGCCGGTTTGAAGCACATCTCTGTGACCAACTGCGCCATTAACAACTTGCCGGAAGATGTAGATTTGGTGATCACTCACCGTGATTTGACCGAGCGCGCCATGCGTCATGCGCCGCAGGCACAGCATATTTCGTTGACCAACTTCCTCGACAGTCAGTTGTATACCAACCTGACGGCTCGTCTGGTTGAAGCCAGCAGCAGTGCAGAAACTGTCCAGAAAGTGATTGAGAAACTGGATGATAGCTTTGAGCCATCAGAGGCCAATCTATTCAAACTGGGTGCGGAGAACGTTTTCCTGAACCAACATGCGACAACCAAAGAACAGGCTATCCGCTTTGCCGGTGAGCAGTTGGTGAAAGGCGGCTATGTTGAGCCTGAATATGTTGAAGCGATGCTGGAACGTGAGAAACTGACTTCCACTTATCTGGGCGAATCTATCGCCGTGCCACATGGCACCATTGAAGCTAAAGATCGTGTACTGAAGACCGGGGTGGTGTTCTGCCAATACCCTGAAGGTGTGCGCTTTGGCGATGAAGAAGACGAAGTGGCTCGCTTGGTGATTGGTATTGCTGCCCGTAACAATGAGCACATTCATGTCATTACTAGCCTGACCAACGCGCTGGACGATGACTCTGTCATTGAGCGCTTAAGCAAAACGACCAGCGTACAAGAAGTGTTGGATTTATTGGGCGGAAAAAAATAGCTTGACGGTAAAAAGTCACTGAGTGGAAAAAGTCACCCAGTCATAACTGAACATACTCTAAATAATTCGAGTTGCAGGAAGGCGGCAAGCGAATAAATCCCGATGAGTTGACTTGAGTCAATGATTCGGGATGGAGAGAGCAGCCAACGCACATGCAGCTTGAAGTATGACGAGTATAGGGCCGTGGGGAGTACGCGGCCCTTTCACAGCCACACAGTTAAAGGTAACGAATATGAAAGCATTACATTTTGGCGCAGGTAACATTGGCCGGGGCTTCATTGGTAAACTTCTTGCTGATGCCGGTGCACAACTGACCTTCGCAGATGTTAATCAGCCGCTATTGGATGAGCTGAATAAGCGTAAGAGTTATCAGGTCAATGTGGTGGGTGAGCAAGCCCGTGTTGAAGAAGTGAAGAATGTTAGCGCCGTCAACAGTGGTAGCCCGGAAGTGGTGGAACTGATTGCACAAGCGGATATGGTCACCACCGCGGTTGGCCCACAAATTCTGGCCCGCATCGCAGGCACAGTGGCACAAGGTTTGGTTACCCGTCATCAACAAGGTAATACCCGCCCACTGAATATTATTGCTTGTGAGAATATGGTGCGTGGCACCAGCCAGTTGAAGCAGCAGGTTTTTGCTGCCTTGCCAGAAAGTGAGCAGGCATGGGTTGAGCAACATGTTGGGTTTGTTGATTCTGCGGTAGACCGCATTGTGCCGCCATCAGAAGCAGGCAGTACCGATATTCTGGCTGTGACAGTAGAAACATTCAGCGAGTGGATTGTTGATGGCACCCAGTTTAAAGGGCAGCCACCGCAAATCGCGGGTATGGAATTGACTGACAATCTGATGGCCTTTGTGGAGCGTAAACTCTTCACTTTGAACACCGGGCACGCTATTACCGCTTATTTGGGCCAGCTTGCCGGTCACCAAACCATTCGTGATGCCATCCTTGATCCTGCGGTACGCCAGACAGTGAAAGGTGCGATGGAAGAGAGTGGTGCGGTGCTGATTAAGCGCTATGCGTTTGATCCACTGAAACACGCCGCTTATATCGAAAAAATTCTCTCCCGTTTTGAAAACCCTTATCTGCACGATGATGTTGAGCGTGTTGGTCGTCAGCCACTGCGTAAACTGAGTGCCGGTGATCGATTGATCAAACCGCTATTGGGGACTTTGGAGTATCAGTTGCCACATAATAACCTGGTGACCGGCATTGCGGCTGCGATGAGCTACCGCAGTGAGCAAGACCCGCAAGCACAGGAGCTGGTTGAATTACTGGCTAAGTTAGGGCCGAAAGCCACTCTTGCTCAAATTTCCGGACTGCCAGCTGATAGCGAGGTTGTGGAACAGGCGGTGAGTGTGTATAACGCCATGCAGGACAAGCTGGCGCACTGATTCTGTTTCGTTATGAACAAAACGCGTTTGCGTTAGGGGATAAATACCGTGTCGGATTACGCGGTATTTATCCTTTGTTAGCCCGATAATCTGAAACCACCCCAGTGACAAACGATGATTGAGAAAACACAGGCATTTGAGAATCGGGTACTGGAACATCTGAACGCGGGGAAGACCGTTCGGAGTTTCTTGATGGCTGCTGTCGAATTATTGGCAGAAGCGTTAAACATTCTCGTGGTGCAGGTTTTTCGTAAAGATGACTATGCGGTGAAATATGCCGTAGAGCCATTACTGGTCGGGGATGGGCCGTTAGGTGAGTTATCCGTACGATTGAAGTTGGTTTATGCTTTGGGCGTCATCACCCGGCATGAGTATGAAGATGCTGAGTTATTAATGGCGCTGCGTGAAGAGCTAAACCATGATGGCACCGAGTATCGCTTTACCGATGACGAAATCCTCGGGCCATTTGGTGAATTGCATTGTGTTGCTGAGCTGCCACCAGTACCAACATTCTTACGCCCAGATGAAGCCGATGCTTCGCTGATTGCCATGCAACGCCAGCGTTATCAGCAGATGGTGCGTTCCACTATGGTGCTATCGATTACTGAATTACTCTCCCGCATCAGTCAAAAACAAGTTTCAAAACTCTCGCCGCTTGGCCATGTTTAATGATTAAAGACACTGAGCCATTCTTCGACCAACAGCCATAATGCTGTTATTGCCATCAAGCCACCCATCACGCCATTAAATAACCGCAGCTTCCAATTGACGCGCAGCGCATGGCGCAATTGATCCCCCATCACTGCCCAAACAGCGACGCAGGGCAGATTTAACAATGCAAAGCCGGTCATAATCAGCAGGGTATGGTTGAGCGTCGCCCCTTCGCGAGGGGTGAATAAGATGGCGACATTCATTGCCATCAACCAGGCTTTTGGATTTATGGCCTGAAATAATGCCCCCTGAATAAAGCCCATAGGTTGCTTACTATCCTTGGCATTGGGGGTGCCGGAATTAAAAATCTTCCATGAGAGCCACAGTAAATAGCCACCGCCTAATGTCACCAAAGGCAGACGGACAACTCCCACCCAACTGAGGATAAATGCCAATAGCGTGGTCATTAATGCGCATTGCAGTGCACAACCAAAGGTAATCCCCAACATCATCGGGAAAGTTCGGCGTAAGCCAAAATTAACGCCAGAAGCGGCTAACAACAGGTTATTCGGACCTGGGGTTATCGACATCACGGTGACGTAACTGATGAAAGCACTGTCCAACATGGGGGGAGATCCTATTAATGTTATCAAGAGATTCAGCATAAAGATCAATCCGTGATGGCGTCAGAAGCAGAAGTTATCTATTGTTATGGGTACAGTTTGCATGACACTAAACTGTACCCATTGATCCTGTGGAGAACTGTCACCATGTCCCTTGTTATGAACGAAATTCGCTACTTACAAGTGGCTGACAATCTGGCGCAAGCCATTAAGAATGGCAGTCTCCTGGCGGGGAGCCGCTTGCCCTCGGTGCGGGGTTACGCGCAGAGCCATCAGGTCAGTATCAATACCGTGGTGGCGGCGTATCGCACCCTGGAAGACCGTGGCCTGATTGAAGCGCGCCCGCAGTCGGGTTTTTATGTCTGTAGCCCGTCAACCGCCGTGGTGCCAACGGCCACAGTGGGCAAACCGGTAGACGAAGTGCTGGATTTGATTGATACCGTGTTTGCTGCACAACAAAATCCGCGCTTTACCAATATCTCGTTGGCTTGCCCGCAGACTGGCGATTTCTATCCCAGCGCCAAGCTGGGCCGCATCATGGCCTCCTTGTTACGCCGTCAGCCGCAGTTGATCAGTCAATATGCGCTGCCACCCGGCAACCAGCGCCTACGCCAGCAAATTGCCCGCCGCGCCATGACGTTGGGCATGTTGGCAGATCCGGCAGATATCACCATTACCCATGGGTGTATGGAGGCGCTGCAACTGGCGCTACGGGTGGCCACCAAACCCGGGGATTGTGTCGGGCTGGAATCACCGACCTATTTCTATCTGATGCCATTGCTGGCAAGCCTCGGGTTGAAAGCGGTGGAGATTCCAACCGATCCACAGCAAGGTATCTCATTGGATGTACTGGAGTTGTTGCTTGAAGAAGGGCGACTGAATGCACTGATTGCTATGCCGACGGTGCAGAATCCTTTGGGTTATACCATGCCGCTCGCCGCCAAAAAACGATTGGCACAGCTGATGAACGATCACCAAGTGCCATTAATTGAAGATGGTTTGTATGCTGAAATTCAATTTGGCTCGACGTTATCTCCGGCAGTTAAAGCCTTTGATCGTGACGGCTGGGTGCTGTTTTGCTCCAGTTTTACCAAAACGCTGGCACCGGATTTCCGTATCGGCTGGATTGATGGTGGGCGTTTCGCTGAAGCACTGCACAAACTAAAAGCAGTATCGTCGATGGCGGAGCCGATGCTGTTGTCGGAGACTCTGGCACTGTTCCTTGAGTCTGGTGGCTATGATCACCATCTGCGTAGCTTGCGCCGTCGTTATGCGCAGCAAGTACAGCAAGCCCAACAACTGATAACCCGCAACTTCCCACGTGGAACTACAGTGACACAGCCGGCTGGCGGATTTGTTTTTTGGGTTGAATTCCCTGATAGCGTCGATACCGTGGCGCTGTTCCATCAATTGCTGCAAGAGCAGATTTGCCTGACGCCGGGGACACTTTATTCACCTAGTGGCCGCTATCGTCATGCATTTCGCCTATCCTGCTGTTATCCATTTAATAGCCGTTATACTGGGGCGTTGGAGCGATTAGGGGCGGTCGCATGTGAAATGAGTGGTTTACCGGCCGGAATGCAGTGGCGGCCGGTTCAGGAGGCTGCTGCCGAAAGAGATGCATCCTGATACACTATCCATCTTGATGCACAATCAGTGCTATCCTATCTCCAACTTTAGCGAAATATCGTGCCCATTAGCGGCATGTACGGGCCAATACTATGAAAGAACATGCAGAAATCAAACGTCTAAGCGATATGCTGGATGCGCTGAATCACAAAGATCCAACTGTTATTCAGCAGGGTAATGTGGATTTAATCGCACAGCATATGAAAGAAAAAGAGAAACTGGCGGCCGAAATCCAGCGCTTGAAAGAAGTCAGGGTTAAAAACCTGAGTGCTGAAGCCCAGAAGCTGGCTAAACTGCCCTTCAGTCGTGCCATCACCAAAAAAGAACAGGCTGATATGGGCACTTTGAAGAAAGCAGTGCGCGGTATTGTGGTGGTTCACCCAATGACAGCATTAGGCCGCGAGATGGGCCTGAAAGAAGTGACTGGTTACGCCAAAAAAGCGTTCTGATTGCGGTTAATGACAAAGTGCCCGTAACGGTGAAAACAGGCAGATCGTAAAGACGCCGTAAACCCTTCCCTGGGGGCTCGAGCCGCGCCATCCGTGGCGCGGACGCTTTACTCTTCTACCTGTCCTCACCTTGCAAGATCGAGTCGTTGGGGGTTGTCAGCAGTCTGTGATTGCGACTTTCGAAATAACCGGGTGTGTGGCATGGCCGCCATCCGGTTTGTTTTTTAGCTCTGACGCCACTCCTGACATATGCTTAGCATATGCTGGTGTTTTTAATGACACGAGCATCAGGAGTAAAAATATGAGAACGGTATCTATTTTCAAAAATGGGCAGAATCGAGCAATTCGTTTGCCAAAAGATATGGATTTTGATGGCGTGACCGAGCTGGAAATACTCAGAGACGGTGATAGTATTATTTTACGACCCATACGCCCGACATGGGTATCATTCATGGATGAAGATAAGGCAGATGATGATTTTCTTGCCGAAAGACAGGATGTTATCGAAGAAGGACGCTTCGAGTTATGATCAAAAAATTATATATGCTTGATACCAATATTTGTTCTTTTATTATCTGGGAACGACCAGCTGAATTAATTATAAAACTACAATAGTGTATTGAGCATCAGAATAAAATAGTTGTCTCAGCAATTACATACTCAGAAATGCAGTTTGGCGCTATAGGTAAGAAAGCATAATTATTTAGTTGATGAATTTGTAAAAAGGTTAGATGCTATTTTACCGTGGGATATCGCAGCTGTTAATGCCACGACTAATATTAAGGTTGAGCTGGCAAAGCAGGGGACACCAATTGGTGGAAATGATGCCGCAATAGCCGGGCACGCAGTTTCTGCTGGAGCAATATTAGTCACTAATAATATTAGAAAGTTTGAACGAGTTAAAAAACTACGAATTGAAGATTGGACTCAATAGCCACTATTTTTAATACACAATACTATGGAGTCATATATTCAGGGTGCTAATTTCAATAGCCTATTTAATTAATTCTCTTTAGAAAGGTCTTTCAGATAATTTGCCATCCTTGGCAATAGCGTATTTTTATCGTTTGATAATTAATCTATCAAGAACCGCGTAACCGCCGATTAAAATCTTCTATCTTTCCCTGCGAAATACGGGTCAGCATGGTTTTGCTCCAACTGGCGGATAATCCAGATACTGACAACAAGCGGCGATACTGTTCTTCGTCAAACGGCATATGCCAGGCAATAGCAATGGCCTCCGATACACTGATATCACTGGTGCGCGCTAATAGCTCCAGTGGATGACCGTCACTGACTTTACCGGGTGAAATCACACGATACAACCAACCGCAGTAGCTGGTTTGCTGCATCAACACCGACATATCTTCGATAGCAAAATGGAAGTTGAGTTTGTAGCAAGGTGAGCGCGGTTGTGTCACCTGAATGAGTGTTTCACCCCAGCGGTAAATATCCCCCATATAGACATTTTGTTCAGTCATGCCGAGGGTCGATATGTTCTCGCCGTAAGCCGGAGCGGAAAAAAACTCAGCCTGTTCAGGAAATTGTTGTCTCCAGTGAGCGTAATGCTCGCGTGGGTAGTGGCATAACGCCCGATCCGGGCCGCCGTGAAAGCGAGTTTCGGCTTGTTCATCCCCTTCCAGACCCAGAGATGTGAGCATAATGCTGCCCTGCACCTGACGTTTGCCAATGGCACTTGGGGAACTGCCGCTGTAAGGCTCGATTTTACCGATATAAACCTGTGGATATTTCATCTGCTCTCCTTGTTTGCGTTCAGAAGGGAGACTCAGAATACCCTGCCTGACGGCAGGGCTCCATGGTTTAACGCAGAATCAGAAGGTTTCCCAGTTATCCTGCTGTTGGCTACGGTTCGTCTCTGGCGCTGGGCGTGGAGTGGTTGCCCGTGGCGTGGTTGTTTCGCTTTGAACAGATTCAGTTTCTGCTTCGGACAGGCGGAACACGGTAACCGCTTGTGCCAGTAAGATAGCTTGTTCTGCCAGTGAATCAGCGGCAGCGGCAGACTCTTCCACCAATGCGGCGTTCTGTTGAGTGGTGCTGTCCATTTCCGAGATAGCCTGACTCACCTGGGTGATACCCCGGCTTTGTTCATCTGAGGCAGAGGCAATTTCAGCCATGATATCGCGTACATGGGTCACTGAGCGGACAATATCTTCCATAGTTTGACCCGCATTTTGTACCAACGATGTACCGGCATTGACTTGAGACACCGACTCTCCAATCAACCCTTCAATTTCTTTTGCTGCCTGTGCACTGCGTTGTGCCAAATTACGTACTTCGCTCGCGACCACAGCAAAACCGCGGCCTTGTTCACCGGCGCGCGCCGCTTCAACTGCGGCATTCAGCGCCAGAATATTAGTCTGGAAAGCAATACTGTTAATCACTGAGGTGATTTCAGAAATGCGTTTAGAACTGCCGGAAATATCGTTCATGGTGCGTACCACATCGTTAACCAGCTTGCCGCCTTGCTGCGCGGTTTGTGATGCTTCCGTCGCTAGCTGATTAGCATGGTGGGCATTATCAGCATTCTGTTTAACCGTAGCATTCAACTGCTCCATACTGGCGGCAGTTTCTTCTACCGCAGCTGCTTGTTGCTCTGTTCGGGATGATAAATCAGTATTGCCAGCGGCAATCTCGCCGGAGGCATGAGACACCTGGCTGACGCCAATGCGAATTTCGTCAATCATGGCACGCAGGTTTTCATTCATTCGGGCGACGGCATTCATCAGCAGGCCCAGTTCATCCGTACGATTGGAGGTGGTTGCTGCGGTTAAATCACCAGTGGCAATGCGCTCGGCCATCGCCAATGTGGTGCGCAGTGGCACAGTAATCTGGCGGGTCATGCGCCATGAAATCAGTAAACCCAATATCAGGGCCGCAATAGCTGCTATAGCTAGCTGCAATTGCGCATTATTGATTTCATCATGAGTACCTTGCAGTTCTTGAGTGAACAAATGCGTCGCCAACTTATTTAATTCATTGGCATTCTCTTCCATCACTTTACCCACTTCCAGCTCTTGCTGATATGCCGGTAAATAGGCTAATACGTTGTCTTTATAGATACTGAGACTGGAAATGACTGGAGCTAATAGTTTTTGCTGATCGGCTGATAGCACCGGCATGAAAGCATTCGCCGCGCTGTTGGCAATATTGATTGAGGTAATCAATGAAGACTCTGCATCCTGGTTGCGATCCAGTAATAAACCTCGCGCGTTATAGCGCACGGTCATTAACTTTTGGTTCATTTCCGCCAGCAGAATCTGGGTGTTGGTATCAGCACCCTCATTAAGCAAACTTTGCTGTAACTCATTGAGGTTCTTCTGGGTTTCAGAAATATTCCAACTTTTGCGTACATCGTCCTTATGAGCCACCGCATTAACAAAATTGCTCTGTTGTTGCAGATATTCGTCTACCACATCGGCAATGCTACTGATTGTCTTGCGGTTGTTTTCCGACCAGCCAAGGCTTTCGCTTTGAGTTAATAGATTTTTTATATTATTGATATGTTGAGAGTTTTCTTTAATATATTGCAGGTCATAGGTACGTTCATATAACGCACGGTTATATTTCGCCTGATTAGCCTCATCATTAATTTTGTAGCTCAAATCGACTTTATAAGCATGTTCTTCAATGACGGAGAAATGATATGCGGTGGTACCAGCGATGATCCCAACCAATAACAACATCAGGAAAAAGCTTAACCCCAGCTTTTTACCGACTTTCACGTTTTCAAAGTGACCAAAAACTTTGCTAAATGCTGCCATGTTCTTCTCCGTTGTACGGTGTTTTTGCTGCAAATCAATCAGCGTAGGTGAGTTTGGGGAGGTCTAATTATTAGAGGATTTCGGGGAACTGGCGGTATGTGGGGCAGCCTTGGCAAGAGTGCTTTTCCCAAACGCAATACCCGTCATACTTCAAGTTGCATGTGCGTTGACCGCCTTCCTGTAACTCGAATTATTTAGGGTTATAGTTCATGGACTTAATATCCATGAGTACCAGTGACCTTCTTGTACATTCTATCGGCAAGAATTGACTAAACTTTAGCAATAAAAAATGCCAGCAAGAGGGCCTTGCTGGCATATATCTTTCGAACTTGAAGCTATAGGGTGTAGCTGCTTTCGTTACTTAGCTTGAGCGAAGCGCGCGGCTGCTTCGTCCCAGTTAACCACGTTCCAGAATGCTTTGATGTAGTCTGGGCGGCGGTTTTGGAATTTCAGATAGTAAGCGTGTTCCCACACATCCAGGCCCACAATTGGGAAACCTGATGCGCCAGAAACAGCTTCACCCATCAGCGGGCTGTCTTGGTTAGCAGTCGAAACAACAGCCAGTTTGCCGTCGTCTTTCAGTACCAGCCAGGCCCAGCCTGAACCGAAACGTGTTGCCGCAGCAGCTTCAAATTTCTCTTTGAAGCTGTCAACGCTGCCGAAGTCGCGCTCGATAGCGGCTTTCAGGTCACCGGTCAGAGTGGTGCCCAGTTTCAAGCCCTTCCAGAACAGGCTGTGGTTAGCGTGACCGCCGGCGTTATTACGCATAAAGGTGCGTTTTTCAGCCGGGACTTTGTCCAGATCTTTGATCAGATCTTCAACACTGAATTTAGCCAGCTCAGGGAAGCTCTCCAACACCGTGTTTGCATTGTTAACATAGGTTTGGTGGTGTTTGGTGTGATGGATTTCCATCGTCTGCTTATCGAAGTGTGGTTCCAGGGCGTCATAAGCATAAGGCAGGGATGGCAGTGAGTAACTCATAATCATCGTCTCCGTAGGTGTAGGGCGGCACAAAAAAAGTAAGCACCGCGTAAGCATTCGGATCATTATAGTTAATTAAATGATATTGAAAATGATTATCAATGCCGTACTTATTGTGTGGTCTTTCTATTCCTGAATCCGATTTGGGTGGGTATACACCGTTGCCCGGCTGGGTTTACTGAAGCCAACCAAGGTGAGATTACACCGCTCGGCTACCTCAACTGCTAAGGTTGTTGCAGCTGAAACAGCAAATAAAATCTCGGCTCCACACATAGCCGTTTTCTGCACCATCTCATAACTGGCGCGGCTGGAAACCAGCACCGCGCCTTGCTGCCACGGCTGTTTAGCTCGAACCCCCAGCAGCTTATCCAGCGCCACATGACGACCCACATCTTCACAGCCACCTAATAATTCGCCTTGAGGATTAATCCAGGCGGCAGCATGGGTACAGCCGGTTAGTTGACCCACTGTTTGCACTTGTTTGAGCTGTGCCAGCGCATTATCGAGTTGATTCAAATTAAAGGTCTGAGTGAAAGGCAGAGGGGCGATGGGGCGGAAAATATCGTCCAGTTGTTCGATACCACAAACTCCACACCCAGTGCGGCCAGCCATAGCTCGGCGGCGTTCTTTTAAACCTGCAAAACGGCGGCTGGAGAGTTCAATGTTAACTTCTATGCCATTACAGCTGGGTGTGACATCAATGGCATAGATTTCTTGTGGCGCGGTAATAATGCCTTCTGACAACGAAAACCCCAGCGCGAAAGCCTCTAAATCCTTAGGGGTCGCCATCATCACCACATGAGAAATGCCGTTGTATACCAGCGCTACCGGCACTTCTTCTGCCAGCCAATCCAATTGCGGTTCTGCCATGTGATGGCGCTGTAGCACGTTAAGTTGCCTGGCACCGCAAATTTCGGTGGAGAGGTCAATATCTGAAGGTTTGATCTGGCTCACTATGCGGCCCTGAAAGTTATAACCCATAATCACAATGTGGTAACATTCACATTAAGAATGGTATGGGTATAATTCCATTTATATAGAAATGTATCCCACACCGATAAAGGTGATATTGCGTCAGCGATTTTAGCGCTTCTGGTTTTGTTGAGGGAAGCGCGAACTGAATTTTAAATTCATACAATGTGACAATGAATGAAGGAGAGACCCATGCAGGTCAGCAGAAGGCAGTTCTTTAAGATCTGCGCTGGCGGTATGGCAGGAACCACGGTCGCGGCACTTGGCTTTACGCCGTCGGTGGCGCTGGCGGAAACGCGCAATTATAAGTTGCTGCGCGCCCGTGAAACGCGGAATACCTGCACATATTGCTCCGTCGGTTGCGGGCTTTTGATGTATAGCCTCGGCGATGGTGCTAAAAACGCCAAAGAGAGTATTTTCCACATTGAAGGGGACCCGGATCATCCGGTCAACCGTGGTGCGCTGTGCCCTAAAGGTGCGGGGCTGGTGGATTTTATTCACAGCGAAAGCCGCTTGAAATACCCAGAATATCGCGCGCCAGGTTCAGACAAATGGCAGCGAATCACTTGGAATGATGCATTTGACCGCATTGCCAAGCTGATGAAAGAAGACCGGGACGCTAATTTCATTAAGACCAACGATGCGGGCGTGACCGTCAACCGTTGGCTGAGTACCGGTATGCTGTGTGCTTCTGCATCCAGTAATGAGACGGGTTATCTGACCCAGAAATTTAGTCGCGCTCTCGGCATGCTTGCCGTAGACAACCAAGCACGTGTCTGACACGGACCAACGGTAGCAAGTCTTGCTCCAACATTTGGTCGCGGTGCGATGACCAACCACTGGGTTGACATCAAGAACGCAGACTTAATTATCGTCATGGGCGGTAATGCGGCAGAAGCGCATCCGGTGGGGTTCCGCTGGGCGATGGAAGCCAAAATCCACAACAATGCCAAGTTGCTGGTGATAGACCCACGCTTTACCCGTACTGCATCGGTGGCTGACTTCTACACGCCCATCCGTTCCGGTAGCGATATTGCGTTCCTGTCCGGCGTGTTGTTGTATCTGATGACCAACAACAAAATTAATCGCGAATACGTCGAAGCTTATACCAACGCCAGCTTGCTGGTGCGGGAAGACTATACCTTTGATGAGGGTTTATTCAGTGGTTATGACGCCGAAAACCGCAAATACGATAAAACCACCTGGAATTACCAGTTGGATGAAAACGGCTTTGCCAAACGCGATGTCACATTACAAGACCCGCGCTGTGTGTGGAACTTGCTGAAAGAACACGTCAGCCGTTACACGCCAGAGGTGGTTTCCAACATCTGCGGTACGCCAAAAGAAGATTTCTTGCAGGTTTGCGAATATCTCGCCGAAACCAGTGCGTCCAATAAAACTGCCACGTTCCTGTATGCGCTGGGCTGGACACAGCACTCGGTTGGTGCGCAGAACATCCGCACTATGGCGATGATCCAGTTGCTGCTGGGCAATATGGGGATGGCAGGGGGCGGTATTAACGCCTTGCGCGGTCACTCTAATATTCAGGGCTTAACTGACCTGGGCTTGCTGTCACAAAGCTTACCGGGCTACCTGAATTTGCCGTCAGAAAAGCAGCCGGATATTGATACATACCTGAAGGCTAACACCCCGAAAACCTTGTTACCGGGCCAGGTTAACTACTGGAGTAATTACCCGAAATTCTTCATCAGCCTGATGAAAAGTTTCTACGGTGATAAAGCCCAGAAAGAGAACGGCTGGGGCTACGACTGGTTACCTAAGTGGGATAAAGGCTACGACGTCTTGCAGTATTTCGAAATGATGTCGCAGGGCAAAGTGAATGGCTATATTTGCCAGGGCTTTAACCCGGTCGCATCGTTCCCGAACAAAAACAAAGTAGTGGCATCACTGTCGAAACTGAAATTCTTGGTGACTATTGACCCGCTCAATACTGAAACCGCGAATTTCTGGCAAAACCACGGTGAATTTAACGAGGTCGATCCATCGAAAATTCAAACGGAGGTATTTCGTTTACCATCCACCTGTTTTGCTGAAGAAAACGGTTCTATTGTTAACTCCAGCCGCTGGCTGCAATGGCACTGGAAAGGTGCTGATGCGCCGGGCGAAGCATTGAACGATGGCGCTATTTTGGCCGGTATCTTTAGTCGTCTGCGTGATATGTACCGCCGCGAAGGTGGTGCAGTGCCAGAGCAGGTGCTCAATATGACCTGGGATTATCTGACGCCAGACAATCCAGAGCCAGAAGAAGTGGCACAAGAAAGCAATGGTAAAGCGCTGGCCGATATTACCGATGCCGATGGCAAAGTTCTGGTCAAAAAGGGCGAGCAGCTCAGCACCTTTGCTCACCTGCGCGATGACGGCACTACCGCCAGTGGCTGTTGGATCTTTGCCGGTAGCTGGACACCAGCCGGTAACCAGATGGCACGGCGCGATAATGCTGATCCATCAGGTCTTGGCAATACGCTGGGCTGGGCATGGGCATGGCCGCTTAACCGTCGCATTCTGTACAACCGTGCGTCCGCTGACCCTCAGGGTAAACCTTGGGATCCGAAACGCCAGTTACTGGAGTGGGATGGTGCCAAATGGGGCGGCGTCGATATTCCAGATTACAGCGCTGCCGCGCCGGGTAGTGATGTCGGGCCGTTCATTATGCAGCCTGAAGGTATGGGGCGTCTGTTTGCCATCGACAAAATGGCAGAAGGGCCATTCCCGGAACACTATGAGCCATTCGAAACGCCGCTGGGCACTAACCCACTGCATCCGAATGTGATATCCAACCCAGCTGCGCGCGTCTTTAAAGATGACCTGGCTGCAATGGGTTCTCATGAGCAGTTCCCGTATGTCGGCACCACTTATCGTCTGACCGAGCATTTCCACTACTGGACTAAGCATGCGCTGCTCAATGCTATCGCTCAGCCAGAACAGTTTGTGGAAATTGGCGAAAAACTGGCGGCGAAAAAGGGCATTAAGCAGGGCGATACCGTGAAAGTCAGCTCCAACCGCGGCTACATCAAAGCCAAGGCAGTGGTGACCAAACGTATTCGTACGCTGAATGTTCATGGGCAGGAAGTTGACACTATTGGTATCCCGATCCACTGGGGTTACGAAGGGGTGGCGAAAAAAGGCTTTATTGCCAATACCCTGACACCGTTTGTCGGTGATGCTAATACGCAAACGCCAGAGTTTAAGGCGTTCCTGGTCAACGTGGAAAAGGTGTAACGGAGAGAACCTATGTCACTGCAAACTCAAGACATTATCCGGCGCTCTGGCACCAATTCCCTTACGCCGCCGCCACAGGATCGTAACCACCAGCAAGAGGTGGCCAAGCTTATCGACGTCACCACCTGTATCGGCTGTAAAGCCTGTCAGGTGGCCTGTTCGGAGTGGAACGACATTCGTGATGAAGTGGGCCATAACGTCGGGGTGTACGATAACCCTGCCGATTTAACCGCCAAGTCATGGACAGTAATGCGTTTTTCTGAAGTTGAAGACGAAGAGAGCGGCAAGCTGGAGTGGCTGATCCGTAAGGATGGCTGCATGCATTGCGCTGATCCGGGCTGTTTGAAAGCCTGTCCGTCAGAAGGCGCTATCATTCAGTATGCGAATGGTATTGTCGACTTCCAGTCAGAGCACTGTATCGGTTGTGGTTACTGCATCGCTGGTTGCCCGTTTGATGTCCCGCGCATGAACAAAGACGACAATCGGGTGTACAAATGTACTCTGTGCGTCGATCGCGTCGGTGTAGGTCAGGAACCTGCCTGTGTGAAAACCTGCCCGACTGGAGCGATTCACTTTGGTACCAAAGAAGCGATGAAAGAAGTGGCCGCCGGCCGGGTTAGCGAACTGAAAACGCGCGGCTTTGATAACGCCGGGTTATATGACCCAGCGGGTGTTGGGGGCACCCACGTGATGTATGTGCTGCATCATGCGGATAAACCACAGCTTTATCATGGTTTGCCGGAGAACCCGACCATCAGCCCGACGGTCACTTTCTGGAAAGGCATCTGGAAACCACTGGCCGCGATTGGCTTTGCCGCGACCTTTGCCGCCAGTATCTTCCACTACGTGGGTGTCGGCCCGAACCGGGTTGAAGAAGAAGAGAACGAAGACGATAAACCGGATTCCGCGCCTTCCGATACTGCATCCAAGGCTCCTGAGCCTACCACCGCTGAACACTCAGACGACGGGGAGACGCGGAAATGAGAAAAGAAAAGCGTATCCAGCGCTACAGTGCGCCGGAGCGAATCAATCACTGGATAGTGGCTTTTTGTTTTATATTAGCTGCCATCAGTGGTCTGGGGTTCTTCTTCCCATCATTTAACTGGTTGATGAATATTTTTGGTACGCCGCAGTTGGCGCGCATCCTTCACCCCTTCGCTGGGGTGATTATGTTCGCTGCCTTCCTCATCATGTTTTTCCGTTACTGGAAACATAACTTGATCAACAAGGAAGACCTGGAGTGGGCTAAAAATATCCATAAAATTGCCATGAATGAGGAAGTGGGTGACACGGGGCGCTATAATTTTGGTCAGAAATGCGTATTCTGGGCTGCTATTATCAGCCTGGTGTTATTGCTGGCCAGTGGCGTGGTAATTTGGCGGCCTTATTTTGCGCCCTCTTTCCCGATCCCACTGATTCGTCTGGCGCTGTTGGTGCATTCGTTGGCCGCGGTAGGATTGATTATCGTGATTATGGTGCATATTTATGCCGCCCTGTGGGTGAAAGGCACCATTACCGCGATGGTAGAAGGCTGGGTACCCGCAGCATGGGCTAAAAAGCACCATCCGCGTTGGTATCGCGAGGTCAATGCCAAAAGGCAGCTTCAGAACAAACAGGAAGAGAAACCCTGATGAGTATTCGCATTGTCCCTAAAGATCAATTAGGTAAACAGAGCGAAAAAGGTACAACGGCGGGGAATATCCCGCCGTTACTTTTCGCGAATTTAAAAAGCCTGTATACCCGGCGCACCGAACGTTTACAGCAGTTAGCGCTGGATAATCCACTGGCTGACTATCTGGATTTTGCTGCCAAAATTACCCAAGCGCAGCAAAAAGCGCTGCATGACCATCCGCTGGTGTTGGATATGCAGGCTGAGTTGGCACAATCTGCGGCCAGTGGTAAACCGCCGCTAGATTTGAGTGTTTTTCCGCGCACGGATCACTGGCGCAAGCTGTTATCAGCATTGATTGCCGAGTTACGCCATGATGCCCCCGACCATATCGTGGCGGTGCTGGATAATCTGGATAAGGCATCAGTACATGAGTTGGAATTGTACGCAGATGCACTGTTAAACCGCGAGTTTGCACAGATTGGCAGCGAAAAAGCGCCATTTATCTGGGCTGCGCTATCCTTGTATTGGGCGCAGATGGCGAGCCAAATTCCTGGCAAAGCGCGGGCTGAATATGGTGAACATCGCCAATTCTGCCCAGTGTGCGGCAGTATTCCGGTTTCCAGTGTGGTACATATCGGTACGCAAAACGGTTTACGTTATTTGCACTGCAACTTGTGTGAAAGCGAGTGGCATGTGGTGCGGATTAAATGCAGTAATTGTGAGCAGACCCGTGATTTGAACTACTGGTCGCTAGACACCGAATTAGCCGCCGTGAAAGCGGAAAGTTGTGGTGATTGTGGCACTTACCTGAAAATCTTATATCAGGAAAAAGACCCGATGGTAGAAGCGGTGGCAGATGATTTGGCCTCGTTGATTCTTGATGCCAAGATGGAAGGCGAAGGGTTTGCCCGTAGCAGTATTAATCCCTTTTTGTTTCCCGGGGAATAACTTTTCCTTATTACCCCTGATTTGAGTGGCTATGAGCGCAGAACCCCATCACCTTTACAGTCAGTTACCCGCCATAGACAGCTTGCTGCGAGCGCCAGAAATGGCCCCTTTGCTGGATGAATATGGCGCAGCCTTGTTAACTGAAAACCTGCGTTTGATGCAGGCTGAAGCCCGTGAATATATCCGTCAATTCCATACGTTGGCTGATTGGTGTGCGGACTGGCCTGCGGCTTTACGTCATCGACTGAACCAACGTCAACCCGCATTAAAACCCGTCTTTAACCTCTCCGGCACCGTTTTACACACCAATCTAGGGCGAGCACCTTTAGCGGAATCCGCTATTGCTGCGGTAACTGATGCCATGCGCGGCGCGGTTACCCTCGAATATTCCCTGAGTGGTGCAGGTCGTGGCCATCGTGATCGCGCGGTAGCCGATTTACTCTGCGAACTGACTGGAGCGGAAGATGCCTGCATCGTTAATAATAATGCTGCTGCGGTATTTTTGATGCTGACTGTCATGGCTGCCGGGAAGCAGGTGGTGGTTTCTCGGGGTGAATTGGTGGAAATTGGCGGCGCTTTTCGTATCCCGGATGTGATGCGTCAGGCTGGTTGTGAGCTGGTTGAGGTGGGTACCACCAACCGCACTCATCTAAAAGATTACCGTCAGGCCATTAGCGAACATACTGGTTTGCTGATGAAAGTGCATACCAGCAATTACAGTATTGAGGGCTTTACGGCCTCGGTGGCGGAGCAGCAACTGGCTGCGTTAGGGCATGAATTTGCGATTCCGACCGCAACAGATCTGGGCAGTGGTTCGCTGGTGGATATGACCCGCTACGGCTTACCGGCGGAACCGATGCCGCAGCAGTTAATTGCAGCGGGCGTCGATTTGGTGACTTTTTCAGGGGATAAGCTGCTCGGTGGCCCTCAGGCAGGGATCATTCTCGGCAAAAAGCAGTGGATTGATCAATTGCAGCAGCATCCGCTCAAGCGGGTGCTTCGGGCCGATAAAATGACACTGGCTGCACTGGATGCGACCTTGCGCCTTTATCAGCAACCCGATCGTTTGACCGAATTGTTACCGACAATGCGGCTGCTAACTCGTCCGGCGCAAGATATTGCCGAGAGTGCGCAGCGGGTGCTGGCCGCCTTAAATAGCAGCTATGGCGCTGAGTTTACGCTGGCGGTTGAGTCATGCTGGTCGCAGATTGGCAGTGGTTCATTACCGGTAGACCGGTTACCCAGTTGGGCGGTAACATTTACCCCTAAAGAGGGCAGCGGAAGTGCGCTGGAAGCACTCACTGCGCGCTGGCGTGGTTTGGCTAAACCGATCATTGGCCGCGTGGCAGATGAGCGTTTATGGTTGGATTTGCGCTGTCTGGAGGATGAAGCGGCGTTGCTCAGGGAGTTGGCACCATGATTATTGCAACTGCGGGTCATGTTGACCACGGTAAAACCACGCTTTTACAAGCCATTACCGGGGTTAATGCAGACCGCTTGCCGGAAGAAAAACAACGCGGCATGACCATTGACTTGGGTTATGCCTACTGGCCACAACCTGATGGCAGCATTATCGGGTTTATTGATGTCCCCGGACATGAGAAATTTCTTGCCAATATGCTGGCTGGCGTCGGCGGTATTGCTCATGCTTTGCTGGTGGTGGCCTGTGATGATGGCGTGATGGCGCAAACCCGCGAGCATCTGGCCATCCTGCGGCTGACGGGCCGCCCGACATTGACGGTGGCGCTGACTAAATCCGATAGAGTGGATGACGAGCGTATTGCGCAAGTACGCCAGCAAGTGATGGCTGAGCTGTTAGCCCAAGGCTGGGAAATCGAGCAAGTCACGCTGTTTGTCACTGCGGCTACGGCCGACCTGGGTATTAGTGAATTGCGCGAGCATCTGGCGCAATGCCAGCAGCAAGATGAAAATAGTCACCGGCTATCGCGGCGGTTTCGTCTGGCTATTGACCGCGCCTTCAGTGTGAAAGGCGCAGGTTTAGTGGTCACAGGGACGGCGCTAGCGGGCAAAGTAGCGGTGGGTGATACCTTATGGCTCACGGGCAGTGATTGCCCAGTACGGGTGCGAGGTATACACGCTCAAAACCAGGATACCCAACATGCGCAGGCGGGCCAGCGCATTGCCCTGAATATTTCCGGCGATATTAGCAAACAACAGATCAATCGTGGTGACTGGCTATTGGCCCAACAGCCAGCGGAACCCGTGGATAGAGTGTTGGTCGTCGTCGATGCAGATGAACCGATACAGCACTGGCAACCGCTGCATTTGCATCATGCCGCCAGCCATATTACCGGGCGCTTTTCATTGCTTAACCCCCCTCAACCGGAGGGCGATCAATCCCAATTGATACTGGCCGAGCTACTGCTGGATAACCCCCTGTGGTTGGCTGAGAATGATCGTTTGATTCTGCGAGATATTGCCGCGAAAAAGACATTGGGTGGGGCGCGTGTTATTCATCTGGCAGTGCCAAAACGGGGGAAACGGCAACCGGCATTTTTGGCGTGGTTAACCGCGTTAGCGCAAGCGAAGAGCGATCCTGAGGTGCTGGAGTTGCATTTGGCACAAGGGCCAATTTCTCTGCATAAATTCAGTTGGGCGCGTCAGCTTAACAACCATGATATGGCAGCATTGCTGGCAGGTACTGATTGTGTGGTAGCCGGTGATATTGCTCTGTCTAGCCCTCATGCTCAGCAAGCTCAGCAAACCTTATTGCATGTTTTATGTCTCTACCATCAACAGCATAGTGATCAGTTAGGATTAGGGCGGGCGCGGTTGCGGCGCATGGCATTGCCGACATTGGATGAAGCATTGGTGTTTCGTTTAATTGATAATCTGCTGGCACAAGGCGCGCTAAAAAATACCCGTGGCTGGTTGCATCTGCCTGATCATGGATTGGGATTTACCGAGCAAGAACAAGCACGATGGCAACAGGTTGCCCCCTATTTCTCTGACGATCCGTGGTGGGTTCGTGATTTAGCGGCACAATTGGCAATGGATGAAAGTGAAATGCGCAGCTTGCTACGTAAAGCGGCACAACTGGGCTACATCACGGCAATTGTTCCCGACCGCTACTATCTGAGCCAACGTATTGAGCAGTTTGCTGATTTGATTCGTGAATTGGATGCCAGTCAAGGCAGCGCCAGCGCAGCAGATTTTCGTGACCGGTTAGGTATTGGCCGTAAGCTGGCGATTCAAATCCTTGAATTCTTTGACCGCAGCGGCTTCACTCGCCGTCGGGGTAATGACCATTTATTGCGCGACAGCGGGCTGTTTTCTTCTGTGAATTAATCGGTTGTCTATTTTACATCGCTATAGATGTATTTCCCTTAAATACACTTTTAATGATGTATTTTGCGCGAAATACATCTGTTAACATGTATTTATCATAAAATACATCGATTATTATGTGTTATGCTTAAAATACATCATAAAGAATGTAATTGGGATGACATGAGAACACTGACAGATGTTGCAGAAGAAATAAAAAGTATCCGCCAGCAGCAGAAACTTAAACAATCTGATATGCGTCTGGTTAATGGGATGACGCAACAGCAGGTTTCCAAGTTCGAAAAAGGAGGAGATATCAATCTTTCAACCCTGCTGCGTATTCTGGATGGCTTTAATTTGGAAATGGTATTTGTGACGCGCGATCAGGCTCGGGAATTGCGTCAGAGATTGAACTCGGCAAACATGGTAGAGACTGAAGATAACAGCGAGCATAGCAGCCCATGGCAGCAGAAATATAGACACTTGGAGGATTGATTAATGCCCCAACAGGTTGAAAGAGTCGAAGGGCTGGCACTATTTCTGGGAGAGGTTCGCATTGGTGTGTTGGTGCATTATACTGGTGGTCGGAATGCTCTCTCGTTCGATCCTGACTATATCGCTATGCCAGATAAACACCGACCAACTTTCACCTTAACCCAACAAATTGATTCGGGTTATCTGAGTAGGACGCAGATTAATAAACAAAAATTACCACCGGTATTATCTAATTTGCTACCCGAAGGGGCGCTACGGCAGATGATGGTGGGACAACTAAAAATTCATGAAGATAATGAGTTTCCGTTGTTGGCTCGTGCTGGTGATAACCTGGCTGGTGCGTTGATAGCTCACCCACTGACCAAAGGCGATATCCCGCAATGGGCGCTTTCAGCTCATGAGAAAATAGAAGCAGTACAAATAAATGCAAAAAATATTGCAGATAAATTTTCATTGGCTGGTGTGCAACTTAAATTTTCATCCAACTATAGGAATGGCCGTTTCATCATAACTACTGATGTGGGCGACGATAGCTGGATAGTAAAAGTCCCATCGACAATACATAAAAATGTACCCGAGAATGAATATTCTGCGATGCGTCTGGCACAAGCTATTGGCGTGAATATACCTGATATTATATTGGCACCCAGAGAGCAAATTGATCATTTGCCTGACATTCAATTACCTCCAGGTGAGAATATTTATTTGATCCGACGTTTTGATCGTAAAGGGAATGGGCGAGTACACACTGAGGACTTTGCACAAATATTTAATCGGTATCCGGACAAAAAATACCAAGGTAATAATTACGAACAAATTGCCAGTATTTTGCATGATAATGCTGGTGGATTGGCTGACATTCAACAGATGGCCCGCCGTTTGTTGGCTAATATCATGTTAGCTAATGGTGATGCCCATCTTAAGAATTGGACCGTCATCTACCCTGATGGTTGCCACGCAAAACTTTCACCAGCTTATGATATTGTATTTACCAAAGCCTATATACCGAATGAGTCTGAGTTAGCATTGAAGATGGCGAGAGAAAAACATTGGTATTCAATGAGTTTTGCAACATTCAAAATATGGAGTGAGCGTATCGGTGTATCTTACCCTGCTATAAAAGCACATCTGGAAGAGGCTATTGAAATTGCTCGTCGCGACTGGCCAGAGATGTTGACGAAATTACCGATGAATGAAGATCATAAGATGATGCTTTGCATGCATTGGTCGCAGTTACACGCTGATTTCCGGTTATAAATGCACTGGAGAGTTTTCCCCAGTGCAAAGAACATTACTCAGTAGCCAGGGTTTCCGGCTGGCGGCGAATAAAAATTATCACCAAGCCCAGCCACAGCAAGCCGCTGATGAGATTGAACAGATTGAAAATACCGCTGTTTCCCCACAGATAAGCCACTTTGGCAAATTCAATCCCCAAGGTGAAGACCATCATACTGATCATCCCCATGGCAGCTGACACTGTCCCTTTACTGATATCGCTGGAGAACAGCGTCAGTCGTACTAAACCGGCGTTCGCCAGGCCAATACCAAAGGCATAGAGACTTAACCCGGCAGTCATCCACAAATAAGCATGGGATGAATAGAGGGTCGAGCCAGCGGCAATTATTAGACCCATAATCATCGGGCCGGCACCATAGCGGATAAGTTGCGGAACGCTGGTTTTACCGCTCAATTTCGCTAATGTCAGGTTGCCGATAATCAGTGCGCCGAAAATGGGTACCTGCAAAATGCCATATTCCACGGTTGAGAGTTGCTCACCGCTGATCAGAATCACTGGGGACTGGGCAATCCAAGTCAATAGAGGCAAGCTGGCGAAGCCCAATGCGAGGGAGCCGCACAGGAAACGGCGATTGGTCAGCACTTGTTTATAATCGTGCCACATCGCTCCTACCGACAGCTTTTCCCCTTGGCGTGAGGCGGTTTCTGGCATCGCGCGCCACAACCCCACAAATGAAATTGCGCCGAGCGCCGCAAATATCACAAACATGAACTGCCACGGGGCGACATGGATCAAGGCGGCACCCGCCAATGGCCCGAGTAACGGGGCAATTAGTGCCACATTAGCCATCAGTGCGGTAATTTTGATACAGACCGCTTCTTCAAAGGATTCCTGAATAGTGGCGTAACCGACTGCGCCGATAAAGCACAAACCAATCCCTTGCAGGAAGCGCATGGCGATAAACTGTTCAATCGACGTGACCAATAATATGGCAAGACAGGTCACCACGAAGAATGCGACACCAACCAGCATCACTGGGCGACGGCCACGACGATCTGATAACGGCCCAAGCAACCATTGCAGGAACATTCCGCCAGCCAGATAGGCCGTCATTGATGTCGGAACCCACTCAATACTGGCATTAAAATCGGCGACAACCGCCAGCATGCCGGGCTGAATCATATCGTTGGCGATATATGCGGCAAATTCGAATAATACCAGGCACAAGGGAAATAAAAGCGCCCGTCGACCTAAACGCGTCGCGGGTGAGAATGAAGTTTGCATAGGTTAAGTTATTAATAGTAAACATAAAAAACTGGAAGCACTCAGGCAGGATCTACAGTCAGAGCGCATTAGGACGGCTATTTTGCCGTCAATATAACTTTATGGCAACAATTACCCTTCGTCCTGATGGGGTTCATTTACTTTGGGTCTCAGTCAAATTTACGTTATTGTTTGCAGCCTGATTATTGGTGACATAAATAGATAAGCGTTTTTATGTACGCGAAAGACAAGACGGTGATAGAGAGTATGCATGACCAATAAGATTGGCTGGATTGATAATCTGCGGGCCGTTGCCTGCATTATGGTGGTCATGATCCATGCCACCACCTATTACGTCACCAGCGGGGCGCAAGTTGGGGAAGCTAACTGGGACATCGCCAATTTGCTGAATTCGGCTTCTCGGGCCTGTGTGCCCCTATTCTTTATGATCTCCGGTTATCTGTTTTTTGGTGAAAAAAGCGCACAGCAAAAGCATTTTACCCGCATCGGGCTATGCCTGTTGTTTTACAGCGTGATAGCACTTATCTATATTTCTACTCTGACCCCAATCAATGGTTGGGCGTCGTTGAAAAACATCCTGCAAAAACCCGTGTTTTATCATTTGTGGTTTTTCTACGCCATTATTGTGGTTTATCTGGTCTCACCACTGATTAACGTCAAACCGGTATCAGGCCGCTATCTGGCGGTCGTTATTTTGCTGTTGGCGGTGGTTGCCAACCCGCAGACCAGTAAATATTCAATCGGTGGTTTTCAGTTACTGCCGATAAATCTCTATATCTACGGCGATACTTTCTATTACTTGTTGTATGCGCTGCTGGGGCGAGCTATTGGCATGCTTGAGACGCGAGGGCGAGCTATCAGTTGGGGCGCGGCATTATTGTTTATCATGAGCGTGGTATTTATTGCCATCTCAACGGAGAAACAGACACGAATTAATGGCAGCTTTGCCGATACCTTCTATATGTACTGCGGCCCCTTGGTCTTTGTTGCGGCGGTATCACTGCTGGTGTGGTTTAAAAACTGCCTGAATCAGCCCATTGCCTGCTTGAGTTGGCTGGCTGGACATTCACTGGCTATTTATGGTTTCCATGCACTGATTATTCATTTCATCCGCACCCATCATTATGATTTTACTGACTATCCAGTGCTGGATATCTTTTATGTCTTTGCCTTAGCACTGGCGTTAAGCACTTTATTGTCGATGGGGCTGCAACGCCTTGATCGGCGGCGATTAGTCAGTTAGTGACTGGGTGCCCACGCTGTTGTGCGCGCCGAAGCTGACGGCCGGAGGAAAATCCGGCTGCCAGTGCGGCTTTCTCCAGATTAAATCCTTCTTGCAGGCGGACTTCAGCTACCGCGACCCGCAATTGTTCATGATACTCACGCACACTGATCCCGACATGTTCACGGAATAATCGGGTTAAATGACGGCTGCTGACATGTGCTTTGTGCGCCACTTGAAGTAGTGACCACTCCGCTTGTGGCTCTGCTGACATCACGTCCTGTGCCCGATGTACCGCCGGGTGGAGGTGGTTACGGTAACGTAGCCAGGGTGAAAGTTGCGGGTCATCACCTGAGCGGCGAAAATACACCACCATTTCGCGCGCCACCTCCAGTGCAGTTTGCGGGCTACAATAACGGCTGATCAGATGTAAAGAGAGATCAATACCGGCGGTAATCCCGGCACTGGTATACACTCCACGATCTTCAACAAAAATACGGTTTTCTTTGGTTTGGGCCGCCGGCGCTTGCTGGCGTAACCGTTCAAGCACATGGTGATGAGTTGTGCATTGATAGCCATCCAATAGCCCGGCTTGCGCTGCCAGCAATGCTCCAGAACAGACACAAACCAATATCGTTTTTTGCTGCGTAATGGCGGCTTTCTGTTGCTGTAACCATCGGCGGGCTATTGCGGCTGTTTCTGTCGCAAAATAGTGACGTGAATCGCTCACCCCCGGAACTACCAGCAAGCTACCTTCCGGTAAGCTGTCAGGTAGCGGCTGCAATTGGCCTAACATCATGTCGGTGGAGGACATTACCTCGGGTAATGGGCTGATATAACAAAGGTTAAATGACCCCGCCAGCCGTAACGTTTCGGCAGGGCCGGTTAAATCCAGCGACAGTACGCCGGGCAGCAAGAGAAAATAGACATTTCGTTGCATGGTTAATCCACAGTTATCGTCAGATAACGATTCATATAAGCCGGAATATCCGGAGTGTGCTGTAGCAAAGTATCAACAAAAGCATCGCGCTCAAAGGCCATTACCTGTAAATCCCAAACACAGAAAGATTCATCACGCGCCGCGCGCCAAATTCCCTGTTCCTGCACCCAGACTTTCACCCGCAATTCGTTTTCGTTATCCCACCAGCCAACAATCAGGTAATTCAATGTTTTCCCCTGATGTTCAATCACAAAACCAACACCGGGGCGATCCACTGTTTCAGCAGCAAGGGGTAACCACTGGCTGACGAGTTGATAAGCAGGGACATAATCGGGCGCGGTACCTTGCGCCTGCGCATAACGAATTACATAGCGCTTCAACTGCCAGCGGTTAAGATTTTTGATACCCGCAGGTGTGATAGCCCGAGGAAAATAAGGCTGTGGCTGCCAATTGACGACTTTTTGGGTAGCCGCTACTGATGGTGGTGAATCCAGTGCTGCCAGTACTTGCGCGACGGTATGGATAGTCGCAAACCGGTCGACGAGCACCGTTTCCGTGCGTAATTTCAATTCCTCACTGCTCAGAACAATGCCGTTGGGCTGGGTCATTGGAAAGGTTAGTGTGGCTTCCGTGACAAAAGTGACTTGATAACCCAGATCTGACGCCACGCGTGCGGTGGTTTCACAGCATTGTTCGGTGCGTATACCGGCAATAATCAGATGGCTTATTTGACGCTCTTTCAGCCATTGATCCAGCCCTGAATCAGTTAGTGCATTATGCACTCGCTTTTGCACTGTCACATCGGCGTGATGGGAAACCAATGACATGGGCTTCACATAGCCAGAAGCCAGCGAAAACGGGCCTTCCGGCGCGACGTGGAATACATCTACCAGTGCTACTCCGCGCTGTTTACAGCCCGCAATGAGTTGGTTCAGCGCCGCAGAGAAGGCAGGGAGCTCCTGTTGTTGCCAAAAAGATTTATGTTCGAATGATTGTTGGACATCAATTATCAGTAATGCGCTATTAGTCATATCCGGCCCTCCGCCGTTTCGGTAGAGTTCCATCATCTGCGGGTTTTGAGCTAAGTGGAATGCCAAATCCGGCCATCATAGGGAGCAAAAGGGACCAGATTTTTTACCACCGCCCGTTCAGTAAGTTAAAGAGTTAATGGCCAAATAGGCTCATTAAAACAGTTTATTGGCCGAAAATAGTGAGTAAGGCAAACCGTTATTCACGGTATGACAATCAATGGGAATGGAATAAGTCATGGCAAACCTTAATAACGTTATCCTGATACGGGCAAACCGACAGCGGAATAATACTCTGGTAGGAACAGCTTTGTTGTTTGTCACGATGATGAGTGAGGCGTCAATATCTCTGGATAGAACGCGGATTATTTTCAATAGTGTCGATACGTCAGCCAGTGTCATTTTGCAAAATAAAAGCGAGGTATTGCCTTATCTGGCGCAATCCTGGTTGGAAAATGCCGCTGGGCAGAAAGTAGATAGCCCCTTGTCTGCTTTACCCGCCATACAGCGAATTGATGTGGGGCAGAAAAGCCTGGTGAGAATTATTTCACTGCCAGATATCGAGCAATTAGCCGCTGACCGTGAAACTTTATTCTATTTTAATGTGCGGGAAATTCCCCCGAAAAGTGAAATAACCGCAGCAGTGCAAATCGCCATCCAAAATAAAATAAAGTTATTTTATCGGCCAGCGGCAATTAAAGCGGATTATAAGAATGTCTGGCAGGAGAAGTTACAGATCAGGCAGCAAGGAGAAGAACTTAAAATTCATAACCCTACGCCGTATTACGTCACGTTAGGGCATTTAAATCGGGATAATCGCGGTAATTTCCCCGGTTTTGACAATGTTATGATTGCGCCATTCGGTACTGAGTCCGTTAAGACTCCCGGATATAATGGCAACGGCTATAGTCTCGGCTATATGGATGATTTTGGTCAGATGATCATTCGCAGCGTTAACTGCTCGATAGGCCATTGCCGCATTCAGGCTGTGGAAAAGAAGATATAATTTCCACAACCTGTTCTGTTAGCCAGGTGCTTATAGCTTGCACTTTATCTTACTCACATTCACATAATGGCAGTAATTGTTGATAGAGCTTTTTAAAGATAACGCGACGGGTCGCATAATATTGATGGCGCGGTGCATCAGGGAAATGAGTTTGTTCCAGTGGTAATGCAGGCAGTAATTCGGCTAACGGGACATCCGGATTGAGAGCAATTTGGGCCAACCGGGCAGCGCCGAGTGCGGGGCCGACATCACCGCCTGTTCGATATTCCAAAGTCTGGCCGCTGATATCTGCCAGCATTTGCCGCCAATAAGAGCTGCGCGCACCACCACCAATTAACGTGACTGATGTGGGTTGTAAACCACTGGCATGCAGGGCATCCATTCCGTCAGCTAAAGCAAATCCTACTCCTTCCAATACCGCACGAGCTAAATCTGCCCGACCGTGTTGGTGGGTAAATCCCCAAAAAGCCCCTTTAGCATTAGGGTTGTTATGGGGGGTTCGTTCACCGGAAAGGTAGGGTAGGAACCACACGGGAGTGGCGGCTGGTGGTGTATTTTCCACTTCATTAATCAGCGCAGGAACACTCTCGACGCCGGTGAGTTGGCATGCCCAATCAAGGCAGGATGCGGCGCTCAGCATCACTGACATCAGGTGCCAGGTATTGGGTAAAGCATGGCAAAAACTGTGCACAGCGCTGGCCGGGTTACTCAGAAAGCCATCACTGACGGCAAAATAGACGCCGGATGTCCCCAGCGATAACATTGCCTGCCCGGTTTGATATAAGCCCACCCCGATGGCACCGGCGGCATTATCTCCTCCACCGGCGACGACTGGCACGGGATTGATACCCCAACGACGCGCAATATTGGCACTGACATGGCCGGTAATCTGGCTGCCTTCGAAGAGGGCGGGCATATGCTGGCGATTTAGGCCGCAGGCCGCCAACATCTCATCGCTCCAGTCGCGCTTTGCCACATCGAGCCACATTGTTCCGGCAGCATCTGACATATCACTGGCAAAATCGCCGGTGATCAAAAAACGTAGATAATCTTTGGGTAACAATACTTTATCGATGCGATTGAAAATCTCTGGCTCATGTTCTGCCAGCCATTTCAACTTCGGTGCAGTAAAACCCGGCATCATCAGGTTGCCGGTAATCTGGCGGGATTCGGGTACCGCTTTTTCCAGCGCCTGGCACTGGGCAAAACTGCGGCCATCATTCCATAAAATGGCCGAGCGCAGCACCTTATGCTGTTTATCCAGCAAAGTAGCGCCGTGCATTTGGCCCGTCAATCCCAGCGCTTTTACCTGTGTTAAATCATGGTCTGCGGCTAAAGCCTGCATAGCTTGATCAGTGGCTTGCCACCAGTCGGCGGGACTTTGCTCAGACCATAAGGGGTGTGGGCGGGAGACAGATAATGCAGCACCTTGGCTGGCAATAACTTGCCCGTTTTCGGCCAGTAGAATGGCTTTAACGCCGGAGGTGCCCAGATCGATGCCAAGGTACATATGTGTTCCTCATATTTATCGTCCAGAGAGTGAAGGGTTGACCGTGCCTGGGGGCGCTTCGGTGGCTTACGCACTTGTATTTGAAACTAAGAGCGACCCCAACGGCACGTTTCCCCTTCATTTGGCTTTGTCTGCGGCCTCGGGGTTTATCAGCCGAAGATATAGCGGTTAACCCTATTTTCCAGCAGTTCTTGATGCCCGCTTTGGTGATGTGGGTTCAGATTATGTTGCTCGGCATAGGACGCTAAATCTTCCAGCGACATTTTACCTTTTAGGATTTGTTGCCCCAAATCGCTACTCCAACCGGCATAACGTTCAGCAACTTGCTTATCTAATTGACCATCTTCAATCATTTTTGCTGCAATCTTCAGGGCTAACGCCATGGTGTCCATTGCGCCGATATGGCCATAGAACAGGTCATATTTATCGGTACTTTGGCGGCGTACTTTGGCATCAAAATTCAGCCCACCGGTAGTAAAGCCACCGGCTTTGAGGATTTCAAACATCACCAGCGCATTTTCTTCCACACTGTTCGGGAACTGGTCGGTATCCCAACCTAATTGTGGATCGCCACGGTTAGCATCCACCGAACCGAAAATACCTAATGCAATCGCACTGGCAATCTCATGATGGAAAGAGTGTCCAGCCAAAGTGGCATGGTTAGCTTCAATGTTAACTTTAATCTCTTTTTCTAGCCCAAACTGCTTGAGGAAACCATAAACTGTAGCAACATCATAATCATACTGATGCTTAGTCGGCTCTTGTGGTTTTGGCTCGATCAACAATGTGCCCTGGAAGCCCGTCTTGTGTTTATGTTCGACCACCATTTGCATAAAGCGGCCAATTTGCTCACGTTCCTGCCGTAAATCGGTATTTAACAGTGTTTCATAACCTTCGCGCCCGCCCCACAAAACATAGTTCTCACCGCCAAGTTTTTGGGTGGCATTCATGGCGGTAAAGACTTGAGTGGCAGCCCAGCTAAAAACTTCTGGGTCTGGGTTAGTGGCCGCCCCGGCACCGTAGCGCGGGTGGGTGAAGCAGTTGGCTGTACCCCACAATAATTTTACGCCACTACTGGCTTGTTTTTCGGCCAATACATCGGTCATAACGGCAAAATTATTGAGATATTCTTTTAATGATGCGCCTTCTGGAGAAACATCCACATCGTGGAAGCAGTAATAAGGCACATTCAGTTTATGGAAGAATTCAAAAGCCACATCAGCTTTACGTTTTGCCAAAGCCAATGCATCTCCCGATTGTTGCCACGGGCGCTCAAAGGCATTGCTGCCAAACATATCCGCCCCGCCCCAGCAGAAGGTATGCCAGTAGCAGGCAGCGAACCTTAGGTGATCGGCCATTCGCTTACCAAGGATAATTTCATCCGGATTGTAGTGATGAAATGCCAGTGGGTTAGAGCTCTGGCTGCCTTCGTAACGCACTTGTTCTAATTTATCAAAATAAGATGACATGCAATACTCCTTGGAAGCTGACCCGCATTATCGGGCTGGTGAGCTTTTATCTTCGGAGTTGTTTGTTATTCTCTCAATTACGTTATTTCACACTTAAATTCAGAGAATTATTAATTGTGGTGTAGATCTCATAAATACCCAATTAATTATAAAGAATCACTGGTATTCATTGTCTGGATAACATCTCTTACTGGAATTATGCATTTTGCAGGAAAGAAAACATGATCGTTATCATAAAATTAACATTAAACCAAAAAACATAATTGGCGGACGAAAATCTGTAATTGCCGATGTGCAAATAAGCGACAACAATCCCTATTGCAGTTGATGTTTACCGTTTCTCTTACCCTGCTTGCACAATAAGAAAGGTACCGAAAGATGAAATTTAAGAACATTTTACTCTCCGCATGTGCCGCACTGGTCATGTTTAGCCAGCCCGGATTCAGTAAAGAAATTAAAATCGGTATGGCAATAGACGATCTTCGCCTTGAACGTTGGCAGAAAGACCGCGATATTTTTGTTAACAAGGCTGAGTCTCTCGGCGCTAAAGTATTTGTTCAATCAGCGAATGGCAATGAAGAAACTCAAATGTCGCAGATTGAGAATATGATTAACCGTGGTGTCGATGTCTTGGTTATTATTCCTTATAACGGGCAAGTATTAAGTAATGTAATCGCCGAAGCAAAACGGGAAGGAATAAAAGTATTAGCTTATGACCGTATGATAAATAATGCTGACATTGACTTTTATATCTCTTTCGATAATGAAAAAGTAGGTGAATTACAAGCTAAAAGTCTGGTTGAACGCGTGCCACAAGGTAATTATTTCCTGATGGGCGGTTCGCCGGTAGACAATAATGCCAAGCTGTTCCGTCAGGGGCAGATGACAGTGCTTAATCCATTGATAAAAGAAGGGAAAATAAAAATTGTCGGTGATCAGTGGGTTGATGCCTGGTTACCAGAAAATGCCTTAAAAATCATGGAAAATGCGCTAACAGCTAACAATAACAAAATTGATGCTGTCGTGGCGTCTAATGATGCCACCGCCGGTGGGGCTATTCAGGCGTTAGCAGCACAAGGTTTGGCGGGTAAAGTGGCTATTTCTGGACAGGATGCTGATTTAGCGGCAATAAAGCGTATTGTTGCTGGCACCCAAACTATGACGGTATATAAGCCAATCAGTAAATTAGCCAACGATGCTGCGGAAATTGCGGTAAGTTTGGGTAAAGGCGAGGAACCAAAAGCAAATAGTAAATTAAATAACGGTATAAAAGATGTTCCTGCTTATTTGTTAACACCGATTCAGGTAGATAAAAATAATATCGATAGCACAATCATCGCAGATGGATTCCACAAGAAATCGGACATTTACTAATTATTTTTTCGTTACTGAATATATCAGGAGTCATTGGAGTTGTAGCTAATCATGCTGGCAACCCCTGGCATAAAAGATATATGGAGGGAATTATGCCCTACCTGCTAGAAATGAAAGAAATTACCAAGCAGTTCGGTGTCGTTAAGGCGGTGGATAATATCAGCCTGACATTGGAAGCCGGGCAAGTATTATCTTTATGTGGCGAAAATGGCTCTGGAAAGTCCACATTAATGAAAGTGTTATGTGGTATTTACCCCGCAGGTTCCTATCAGGGGGGAATAATTTTCTCAGGTGAGATACTTCAGGCAAAAAATATTCGTGAAACCGAACAAAAAGGCATCGCGATAATTCATCAAGAATTAGCATTGGTGAAGCAAATGTCGGTGCTGGAAAATATGTTTCTCGGCTCCGAATGGGGGCGTTTTGGCATTATGGATTACGACGCTATGTACCTGCGCTGCCAACGAATGCTGGCCCAGGTCAAACTGGTGGTAGACCCTCATACCCCAGTGGGGGAATTGGGGCTTGGGCAGCAGCAATTGGTGGAAATTGCCAAAGCGCTGAACAAACAAGTTCGGTTGCTGGTACTGGATGAACCGACCGCTTCTTTAACCGAAAGCGAAACGGCTATTTTGCTGGATATTATCCGTGATCTACGCAATCACGGCATTGCCTGTATCTATATCTCGCATAAATTGAATGAAGTGAAAGCGATATCAGATCATATCTGTGTGATCCGCGATGGCCACCATATCGGCACTCGCTCTGCGGCGACCATGAGTGAAGATGACATCATCGCCATGATGGTTGGCCGTGAACTGAAAGAACTCTATCCACACGAAGCCCACCACATTGGTGAGGAAATTCTGCGAGTGGAAAATATCTGTGCCTGGCACCCGGTAAACCGCCATATCCGGCGAGTGGATGATGTCTCTTTCTCTTTAAAACGCGGGGAGATATTAGGTGTCGCTGGGCTAGTGGGGTCTGGCCGAACAGAAACAGTGCAATGCTTATTCGGTGTTTACTCTGGTCGCTGGCAAGGCGAGATATTTATTGATGGTAAAGCTGTGACCATCAGTAATTGCCAACAAGCCATGAAACTTGGGATTGCCATGGTGCCAGAAGATCGTAAGAAAGACGGCATCGTACCGGTTATGGGTGTGGGGGCTAATATCACACTGGCTGCGCTAGATGACTTCACCGGCTCTTTCAGCATGCTGGATGACGCCAAAGAACAATCAATTATTGTGCAATCACTTGCCAGGTTAAAGGTGAAAACTTCCTCTTCTGAGCTGGCCATTGCCCGACTCAGTGGGGGTAATCAGCAAAAAGCCATTCTTGCCAAATGCTTGCTACTGAACCCACGAATTTTGATTCTCGATGAACCGACGCGCGGTATCGACATTGGTGCAAAATATGAAATTTATAAACTTATCAATCAATTAGTTCAGCAGGGGATTGCGGTCATTGTGATTTCCTCTGAACTACCTGAGGTATTGGGATTAAGTGATCGGGTGCTGGTCATGCATCAAGGGCGCATCAAAGCCGATCTCATTAACCATAATCTGACGCAAGAGAAGGTCATGGAAGCCGCACTCAGGAGTGAAACCCATGTCGCAAGCTAATCAAACTGAAGTGAACACACCCGAAAATGGAGATAAAAAGCCATTATTCCGACTAAAATCGGTTAATTTACAAGTTTTTGTCATGTTGGCGGCTATTGCCGTGATTATGCTGTTTTTCACTTTTACCACCGAAGGGGCCTATCTCAGCGCCAGGAATATCTCGAATCTACTGCGACAAACGGCGATCACCGGCATTTTGGCGGTGGGGATGGTGTTTGTCATTATTTCGGCCGAAATTGATTTGTCTGTTGGCTCGATGATGGGGTTATTGGGCGGTGCGGCAGCCATTTTTGATGTGTGGCTCGGTTGGCCGCTCCCTCTGACCATTGTAGTCACTCTGGGATTGGGGCTGGTGCTTGGCGCGTGGAATGGTTGGTGGGTTGCTTATCGCAAAGTGCCTTCGTTTATTGTCACATTGGCGGGGATGTTGGCTTTCCGTGGCATTTTAATCGGCATTACCAACGGCACGACCGTTTCACCTACCAGTAATGCCATGTCGCAGATTGGTCAAAGTTATCTGCCAAACGGCCTTGGCTTTGGCATTGGCGCAATTGGCCTGATGTTATTTGTTGTCTGGCAGTGGCGTCGACGTAGCCATCGTATCCGGATGGGCTTGCCTGTTGCCGCGCCACAAGGTGATGTTACTCGCCAAACTATTACCGCAGTTATCGTTCTTGGTGCCATATATTTACTGAATGATTATCGGGGCGTCCCTACACCGGTATTGATTCTCACGGCATTGATGTTGGCGGGTATTTTTATGGCCACCCGCACCGCATTTGGCCGCCGGATCTATGCTATTGGCGGCAATATCGATGCCGCGCGCTTGTCTGGGGTGAATGTGGAACGCACCAAACTGGCGGTATTTGCGATCAACGGGTTGATGGTTGCCATGGCAGGTTTGATTCTCAGTTCACGCCTTGGGGCTGGCTCACCTTCAGCCGGTAATATTGCTGAACTGGATGCGATTGCCGCTTGTGTCATTGGTGGCACCAGCCTGGCGGGTGGGATCGGGAGTGTGGCGGGAGCCGTTATGGGGGCATTTATCATGGCTTCTCTCGACAATGGGATGAGCATGCTGGATGTGCCGACATTCTGGCAGTACATTGTCAAAGGTGCAATTTTGCTGTTGGCAGTGTGGATGGATTCTGCCACCAAACGCCGGGTCTGATCCCATCTTCAAAAAGAGATCAATGCCATACTGCATTGATCTCTTTGTCTGTTATTCCCCCACCTATTTCAGGAGCTATTCCCATGTTTGAGAAACGCTACCGGATAACCTTGTTATTTAATGCTAACAAAGTATACGACCGGCAAGTGGTGGAAGGTGTCGGTGAATATTTGCAGGCCTCACAGTGCGACTGGGATATCTTTATAGAAGAGGATTTTCGCTGCCGCATTGAGAATATCAGGGATTGGTTAGGCGATGGTGTTATTGCCGATTTTGATGATCGGCAGATAGAGCAACTGCTGGCGAATGTTGATGTTCCAATTATCGGCGTGGGGGGGTCTTACCATCAGCCAGAGGATTATCCGGCAGTAGATTATATTGCAACGGATAACGCGGCTCTGGTTGAGGCGGCATTTATGCATCTGAAAGAGAAGGGTTTAAACCGTTTTGCTTTTTATGGCTTGCCGGCCAGTAGTGATAAACGCTGGGCGCAGGAGCGAGAGTATGCCTTCCGGCAATTAGTCGCGGCAGAGCAATATCAAGGAGTGGTCTATCAGGGGATGGCCACTGCACCCGCTAACTGGCAATACACGCAAAATCGGCTGGCAGACTGGGTGCAAACTTTGCCACATCAGACGGGAATTATTGCTGTCACTGATGCGCGGGCGCGCCATTTATTGCAAGTGTGCGAGCATCTGGACATTGCAGTGCCAGAGAAATTGAGTGTGATTGGTATTGATAATGAAGAACTAACCCGCTATTTATCGCGAGTGGCACTTTCGTCGGTGGTGCAGGGGACGCGGCAGATGGGCTATCGTGCGGCTAAGTTATTGCATCAGCGCCTTAATCAGCGCCAGAAACAACAAGAAGCTGCGCCGTTGCAGCGTATTCTGGTGCCTCCGGTGAAAGTGATGGCGCGGCGTTCGACAGATTTTCGGTCATTACGCGATCCGGCCGTGATTCAGGCGATGCACTATATCCGCCATCACGCCTGCAAGGGGATTAAGGTTGAACAGGTGCTGGATGCAGTAGGGATGTCGCGCTCAAATCTGGAAAAGCGCTTCAAAGATGATATTGGGCAGACTATTCATGGTGTTATTCATGAAGAGAAGCTCGATCGGGCGCGCAATTTGTTATCTGCAACTTCATTACCCATCAATGAAATATCTCAAATGTGCGGTTATCCATCGCTGCAATATTTCTATTCGGTCTTCAAAAAAGGCTATTCGATCACGCCAAAAGAGCATCGTGATAAGTATGGCGAGGTCAGCTATTAGTCGTTTGTAAGCCGCAGACGATGACGTTAGATTCCGCCTGATTAGGGGATTTATTCATCATGCCTATTGAATGAATAGCACCATATAATAAACACGCTATAATCACCGCCTTACACTCATATCTTCTCTGGAAGATCATCGTCCCCGGTGGGGCGGCTGGACTTCAAATCCAGATGGGGCCGCCAGCGGCCCTTGGCAGGTTCGACTCCTGTGATCTTCCGCCAAAGCCTATCTCCTGCTTTCTCTTCTCGTCAATAAATCCTTTTATAATCCAATGGTTGCAACGAAAGTAGTCTGTCTGAATCTACCGTGGTCTACTGGTTTCTACCCTGTGCTGGGGGCATAATTGGGGGCATAAAAATACTGTCATTTTAGAGATGCCCCCAAATGAAACTCAATGCCCGCCAGGTAGAGACTGCAAAGCAGAAAGAGAAATCCTACAAGTTGACTGATGGGGGAGGGTTATATCTCGAAGTCAGGGCCAGTGGGGCGAAATACTGGCGTATGAAATACCGCTATGGCGGCAAAGAGAAGCGCATTGCTTTTGGGGTTTATCCCCATGTATCGCTGGCCGATGCACGTCAAAAACGAGAAACGGCGAAGAAGCTTTTAGCCTCCGGAACAGATCCCGGAGAGACTAAAAAAGCTGAGAAATTGGCGCAAAAAATAGCGATGGAAAATAGCTTTGAATTAATGGCGCGGGAATGGCATAAAAATAAAGCCGATCGCTGGTCATTGCGTTATCGCGAAGAAATTATCGATACCTTTGAAAAAGATATTTTCCCCTTTATTGGCCGTCGCCCAATAGCTGATATTAAACCAATGGAATTGCTGGAAACGCTCAAACGCATGGAAAAGCGTGGCGCATTGGAGAAAATGCGTAAAGTACGCCAGCGCTGCGGCGAAGTATTTCGTTATGCCATTATTACCGGGCGCGCGGAATATAATCCGGCACCGGATTTAGCCGGTGCTTTGCAAACCCATAAGAAACAGCATTTACCTTTCCTCACAGCTCAAGAGTTGCCTTATTTCTTACGAGATTTAGCGGGCTATACTGGCAGCATAATTACTAAAACTGCCACTCGGATTATTATGTTGACCGGTGTTCGCACCCAAGAACTGCGTTTTGTCCGTTGGGAGGATCTTGATCTCGATAAAGGCTTATGGCACATCCCTCCTGAGCACATGAAAATGAAACGCCCCCATGTTGTTCCTCTTTCTATTCAAGTTATTACCGCGTTTAAGCAACTCCACCCGCTGACCCATCATTATCCGCTGGTATTCATTGGCCGTAATGACCACCGCAAACCCATCAGTAAAGAGAGCATCAATCAGGTGATTGAACTGCTGGGTTATAAAGGGCGGTTAACTGGACATGGTTTTCGCCACACCATGAGCACTATCTTGCACGAGCAAGGCTATAACTCTGCATGGATTGAAACTCAGCTTGCTCATGTGGATAAAAACTCAATTCGTGGCACGTATAACCATGCTCAATATCTCGATGGGCGACAGGAGATGTTGCAGTGGTATTCAGATTATATGGATAGCCTTGAACTAGGGGGTAATGTGTTGCATGGCACTTTTGGTCAGCGACGATAAGCAGGGTTAAGATTCGGCGGCTTATAAAGAGATAACAGGAGTAATCTCATGATAAATCCAGCGGAAAAGCTCAAGGCAAAGCAGCAGGAATTTATCAGTATCAGGGAGTTGATTGAGCGCATTTCGTGTCTCCACCCCGCGATGAGTCAGGCACAGATAGCCAACTGGTTGCTAATAGAATTGACTGATGCCAGGCCAGTTACACCGCCGTTATTGATTCAGGACGCGCTCGGCATGATCCGCCCCCCCAGCTTTGATGACCCCAAACTTTGCTATTTTGATCTGCTCTCGGCAGCGATGGCCAACCCTAAAATGGATGGAGCGCCTTGTGATGGATGGATACCTGAAAGTTATAAACCCAGCGAATTTAATCACCGGCCCGATGAGGAGGATGATCACGAACTTCCCTTCTGAGGTATTAACAGCATGAATTGTTATGATTACGTCGGATTTAACCGCACTGAAATAGAACAACTTTTGCAGATTAACCTGCGCGACAGTGACGAAGAATATCAAAATATTCTTAAAGATAAATTGCCAAAATGGTTAACGCCATTTCTATCCAGAATCAATATTACAATAAAAGAAACTGCGGCATTGATTGTTGGGGTAATGCCTTATTCTATTCAAACTGATGATATAGGAATGGTAATAATTAATTATGAGAACTCATTATGGGATGCAGTGGATTGCAACCTATTAAGTTGTTGGGATATTAGTTATACCAATACTAATAAAGATATTCGCCATGACGGTTATTTATTAAGGGCTGAAGTGGAGGGCTGGCTTAAGGCGCATAGCTTTCACTGGCCGCTGCCGCCAGGCGCTGCACCAGTGCCGGAGCAACGGCAAGCGGAAGAAAACTGGGGCCTTTTGCTGGTAAAGAAACCGCGCTGGCGTTTATTGCCGGTATGGCAATCGCGTTAACCAGGAACAACCCGCAGTGCCGGCGCGGCGTCAAAATGAATAAAACCGCCATCGCCCGGGTGGCGACTCAGGCTATGCTCAACGCGGGTTTCAGCGGGGAAATGGTGACCGAAAAGCAAATGAGTAACTTGATCAGCGAGGCGCTGCTTGTTTCTCTGCCCGAGGCCGATAATCCTTAGACGAGCGGAAATTTATTTCCAACTCGCCGCTATGGGTTTCCAACCACAGTATTCGCTTCCAACTAACGTATTCGCGTTACGGATTGACCTAAAATCAGCGGAATAAAGGTTCTTCTTATTTATTGGTCACTTCCCCCTATTACGGCCTGATTTTGTTTCAATTAATTCAGTAGCCACCGAGAGATAACAGGGGTCATGGAATGACCTATTCATCATTAATCCGATTGCCAGAAGTATTAAAACGTACCGGTTTTAGCCGACCTTGGATTTATAAACTCTTAAAACAAAAACGATTCCCACCACCGATAAAAATAGGCGGGCGGGCCATCGCTTTTGTTGAAAGTGAGGTGAATGACTGGATTGAACAGCAAATTGCACATTCACGGGAGGCTATGGGGGTTAAGCGGGATGCCGATCCGCTTTATGGCTTCTGCGCCCACATTGTCGAGCTGGGCGAAGCGGTCGGTATGTATATGGGAACGCTGGCAATTTCCCCGCGCGCTCCGCGTATTTATCTGTATCACGCTTATCTGGCCTATATGGAGGCTTACGGCCATCAGCATTCATTATCGTTAACCAAATTCGGCAAAGACTTTCCCAAAGTAATGAAAGAATTTGGCGCAGAATACAAAAAAGCCAGGACCGACAAAGGCTTCCGTTACAACATGGATTTATCCGACACCGCCAATGACTGGCTCCCTGCCCTGGCACTGCCCCACCATTCGCAACCGGGAGAGCCACCCTACTAATTATTTCTCACCTCTGGCTTATTCAGAGTGTTCAGAAATAGATTTAATTAATTGAAATACAAAGATAAAAACTGACTGAATAGTTTACCAATAACTGTTCAGTCAGTATTCATATGTATCCATTAATTCGTGGATGGTAGGTATTAAAAACTGAACACCTGAACAGTTGCTGAAGAGTCTGAGGGGGAGTATTCAGAGAGGCTGAGGCCAGAGCGGGCAAGGGGTGTGGGGGTGATCTTGTTGCTTGGTGAAGGGGGTGAATAGTGGGGAATGGGATGGGGGATGGGGCCGTTACGTTATATAAATGTATTGAATTTATGTAAATTTTGCATATAGATGAAATATAGAATCAGCCTCAATAAGCTACTACTCAATTTATAGTAAGTTATTTAAAATAAATTATATATTAATGCCATCCTATTGGTATTCATGGATAGCATCCATAAAATCAAAAATAGCGAGAGAATTTATTCTCATCATCGCTCATTAAATTAATTAAATTATAATTGACAAAGAGCTTTTCTTTTCCTGAGTGAATTTCATGCAATATATTTATTTTACACAACTTCTTTAAATAGTTTGATGCTGTCTGCCTTTTTGCGATCCCATTACTCACTAAATTTTGTATTCTACAGTAGGGTTGCTCGAAAATACACTGCAATAATTCATAGCTATAAATATCGTTAATTTCATTTTTCATATGTGATGACGTATGTTCCATTAGTTCACGAATTGCATTTATTTTTTCTAACGTCCATTTTGATGTATTCTCAATCGCAGACAGTATAAATAAAATCCATGATTCCCAATCACCATCTTTTGTTACTTTCAATAATAAGGAGTAATAACTATTTTTATTTTTAATAATGTATCGACTCAAATAAAGAATAGGTAAGGTGATTAGATTTTTATCTATTAAAAACAATAAATTAATGACTCTCCCTGTGCGACCATTTCCATCAGAAAACGGATGGATAGCTTCAAATTGATAATGTATAACTGCTAATTTAACTAAAGGATCAAGATCATCCTCTTGATGGATAAATTTCTCCCAATCTGAAAGTAATTCTATAATATTTCTCTCTCCAACTGGGGGCGTATAAATGGTCTCACCAGTAGCTTGGTTTTTTAATGCTGTCCCTGGAATTTTCCTGATCTCCATTTTTGAGTTTTTGATCGTATTACAAACCTTTAATGCTGTATTTACACATAGCGGCCTATCTTTTAATTCTTGATAACCTTCATAAAGTGCAGTCCTATATCTTAATGCTTCCTTTGTCATAGGATCAGCATTACTGTCCTCACTGGAATACTGGAATAACTTATCAGTAGTTGTCACAATATTTTCTATCTCAGAGCTATCTTTAGCTTCTAAAATAGGAATTAGATTAATGAGAAGGTTCTGATTCGGTAATAACTCGCCCGCCCGTTTTAATCCTTCAAGTGCAGTTCTCGCTTCAACGCATGCTTTTAGTACACGCTTAGTCTCAATTTCTTGTTTTGGCGGCAATCGTGGCAGGTCATTATACGGTTGTGTAGGGTTCCATATCATGTTCATTCCTCATCCTTTTATCGACATGAAAATACTATAAACCTAAATCTGCGAATTTCAAAGTCACATGTCGAAAAATATTAAATAAATGTACATGACATGAAAACATGTCGATGCAATCGACACATAGTGATTACGTGTCTAAAATCATTGAGCAAATGTACATGTTGTGAATACATGTCGATACAATCGACATATGGTGAGAGTATGTCGAAAAATATGAGTCAAATGTACATAATATAAAGTGGCTGTTTTACTGAAACAAAAACTCAATGATCAATTTCCCCACAAATGCGGCCCCTCTCGCATCTACAAAAATGTTTGTCCTAATTTACCACTGGTTAATTGAACAGTAGAGAATGGCCGGATATAGTGCCCCCGCAGCGGCAAATTCCGCTGCCGTGATTAGCGTCCCGGAATTCAATAGAGCGCACGACCGCACAGGCGGTTACTATGTGCGGGTACAGTTACACCTGTGAAAAAGCAATGGTGGGCTGGACGGGGGCATCGAAAGATGCGCCGGGTTCTCTGTTGACCGGTTACGCTAACCTCGTTCAGCTCACCACCCTCTTGAGGTTAGCGTCTCTTGGTGGTGATTTTAAAGCCATCAACTGAGAGGTTGTCATCATGGATTCGACGACTAAAGCCCCTTGCCGCACAGTTTTTCTTCACCTGCCAGCATCACTGGCCGCCACTCTCCGGTCGGAGGTGCGCCATGTACGATAACTCGCCCCGCGAAGTGGAAGACCTGATTGATCATTGCCGTGCGTTCATTTACGCCGTTGTCGTGCTTGATCAACCCGCTGCAAAAGAAATACTCAATCTCGTCCTATGGCAGCAAATAGACCTGCTACATCAAACATATCATCAAGCCACCAGCGAGCCTCTTGAGGCCGAATAATCTCTAAATGTAAAAAGGCATCGTGAGATGCCTTTAAAGATTAAGAATCACTCCATCTCACTTCATTTGAGCACTTAACATACTAATCTCTTGATAGTTAACAAGATATAGATGCTCATTTATAACTTTAATTTTTTAAAGTAACTCATTGTTTTAAATTAAAAACAATCTATAATAAGCATTAATTTACCTATGAGTTCTTAAAGGAGGCAATCATGATTTTGAAGCAAAAACTGTTGCGCTCCATCGCCAACCGGAAAGGTATTGTTGTACTGCGTTCGGAGCTGGAACACTTGGGTAGCAAATCGCAAGTTAGCAAGGCATTGTCTGAACTCGTTAAAGAGGGCGTATTAATTCGGGTTAGCCTTGGCGTGTATGCAAAAACTCGATTTAACCGATTTGCGGGGAAAAGGACGGTAGCCGCACCATTTGAAACTGTTGTGGAAGAAACATTCAAAAAACTCAACGTGAAAGTCACTCAGGGCAAGGCCTTAGAGGATTATAACGCGGGAAGAACGACACAGATCCCAATGCAGCTCCAAGTCAGAACTCCAGGAAGGAAAATATCCAGAAACATCACTGTTTCGGGTAAAAATGTAAAATATGAAAAAACTTACGGATGAGCAAATTGCTGATATTCAGGATGCGGAAGCTGCGGGCCTGCTAAATGGCCTGCCAGCATTTGTCGCTGAAAAAGATGTGCATGTAACAGATGCATTGCGTGTATTAGCTAACTTGAATGTAGTGCATGAGGCACAGTTAAAAGGATTTGACCCTAGAAGTAAAAAATTACCTGTTGAGCCAGTAAATATAGAGCTTCCTGTCCGATTAGTGTTTGCTGGCGGTACTTGCTTATCGAAAGCTTATAACTTGATTAGTCGGATGTCAGAAGATATTGATATAAAAGTCATTCTTCCAGAGGTTCCGAACACCTATAAATTAAAAAATGAATGCTCATCTGATAAAGCAAGACTGAAAGATATTCATAAAAAACTGACAACAAAGCTAGAAGAACTAGGTTTCTACCTTACTGATAAAGAAGGTGAAAACCCTGAAATTAATGATAGGCACCGTCATTATAATGTTGATTTAAGCTATCAAGGGAATTTCAGTAGCGGTGTTTCTAACCCTCTGCGTAGCTGTATAAAAGTAGAATTAATAAATCGTCCCATTAATTTATCTACTGAGAAGTTAAAGATTAATTATCTTTATCAACAATTAGTAAATGGTAAAAGCTACCCTGATTTTGATATCGAATGTATCAACATATCCGAAACCCTTGCCGAAAAGGTCTTATCTCTTCTAAGACGATTTGCAATGTATTGTGCTGGCGTGAAGCAAGCCGAATTTGATGAGGCGCTAGTACGGCATATTTATGATGTATGGCGCATATACACAATAAAACCCAAAGCGATTAATGCTGCTGCTAGTATGTTCGGGCACTCAGTAAAAACTGATATGGAAGAATATTCACAGCAATTTCAGGCATTCGTTGATGACCCGTATAGTGTCCTGAGTAAAAGTCTTGATGTCATAAAAAATACTAAAGATGGGCAGGGTAAATGGTTGAACCATTTATACATAACGAGGCTTAGCCCACTGGTTTATTCGCAGGAACCACACTCCTATGAAGAGGCGTTGGCAAGTTTTGTCGAGGTAGCTAACCACTTACTCCGGGCCTTAGCTGAAAAGTGAATATATAGATGTTCACTAGGCGGCTATCAGACGAATTAATTGGAAATACACTCAGAAAAACATTCATCAGCCATATGGTTATGGTATCAACATGAAGTAATAGCGTGTCGAAAAATACCTTAAAAATGTACCTGAAAGTTATCCTCTTACGGGCCAGCATCAGCAGTGGCCCGTTTCAATTCAGCTCCCTAGACATCAAGCAAAAGTATTTGGGGGCATAAAAATACTGTCATTTTAGAGATGCTTTTCTGTAATGATGAATTAAAAGCGGGTAGAGTCACAGATGTTCCTATCCCCGACGTGAAAAACGTTAGGCGATAACTCAGCTCATGAATTTACATTTATTGGGTTCTGGTATTAGTTCACTAACTCTCTCGTATGGCTATATGTGAATTGTCTTGATGCCTGAGTCCTTGATTATGGGCGATTTATACTAATCTAAATCAATAAATCACCATAAAATCTTCAATAGTACTGATAATAAAGACATGTGCTTAAAAACAGTATTGACATCTGATGTAGAACACGTAGATTGGAATTTAACACCGGTGCAATTAGTAGCGAACTTTTTATTTAGCCGGTGTCCATGTAGCAGATTTAAAATAATGCGATAAAGGTCACGAAATATTTTTTTATGTGAGATTCGTTATGAGTTTACTTATAATTTACTCATGCGATGATGCTTTAAGGTCATGCAGTAAATCTTCATAATCGCATTTTGTGGACGACACGCGATGAGTTAAGGCTTTGTTGTTAATAGTAATGTTCGCGATTTGTGTACTTCAGTATGAGATCGAGAATATCGCGACGAAAGTAAAGCCACGTAACAAAGAGTATATATCGCGAGGGTGATGTACTAATTTAGTCAGTCTTATCAAACGCATGGCTAAATGTAATAAGTTGGGAATGTTACCATTCAGTTAATATATTGGAGGGCAGAGTTAGTTCTAAACGAAAATATTCCTGTAAAACATGTACATCTTTATAAACAGTACCAAGATAAGTATCACGTTATTAAGTTGATTAATGTTTAATTTTAAATGTGTAGTACCTTAAAAGCCCTGACTAGTGTAGTCGGGGCTTTTATTATTTTGGGGCCTGCCGCTGTTATGTCGAATAAAAATAGGGGGATGTATGGAGGTCAGGTTGGCGTCACCTGATGAAGCAGGTCAGTTATGGTTGGTAAGGAATAAGGAATAAGGCCATAAGGCATGGGTGTCGAAATGTGTATGATGAAAAAATATTGATAGCTTGGACACCGAACCAGATGCCCGAGGGATATCCTAAGGCAGTGGCGTGTAATCCATTTTTTGTTATTGATGACCCAGTTAGCCAGCTTGCTGTTGCCACTGGATTTTTAGATCTCTCATCCGCTAGCGTCGAAGCTATTTTTACATTACCTGAATTTGAAGGCCGCGGTATGGCGTCTTTGATTTTGACTGCCATCAAGCAAGAAGCAAAACTGCGGGGTTTTGCAAAGTTAACACTGGCCGCAACACCTAATGCATCGGTATTTTATGAAAGGAATGGATTTATACTCATTGGCGAGAGTTTTTATCCATCCCAGTTGGCGCAAGCCAATCTGAGATGTATGGATATGGTCTGTTATTTATAGTGTTGTGGGCCTGTTTTGATTTAATAAGCAGTCTCAAGAAATATCAGCAACAGAGGCTCTGGCAATTAACCTACCGGTCACTGCATGCCCTTCAGGAACAAAAATGGGATGCTGTTCAATTAGGCTGCGTATGCGTTGCAGGCAATTTTCTAATAACTGTTCTGTAGGATAAGAAATACAAGTTAGCGGCGGGTAAAGCAGTGAGGCTAGTGGAGAGTCTTCCAGACTTAGCAAAGAAACCTCCTGTGGTACGACAATGTTAAATTCACGCATCAGGCGCATAGCTTCAGCGGCATAGCTATCGCGTTTTACAATGATGACTGAATAACGGGTAAGGCTGTTAATCAGAGTCAGTAAGGCTTGCTCAACGTTATTTTTTGCGGCTAACAATAGCTGCCGGTTAAAAGGTAGTGAGAAGTTTTGCAGCACATTACGATAACCCTCCACCATCTGGAGGCTGGCATCATCATCTTCATTATCAATGAGTAACGCGATATTTCTATGGCCTTTACCAATCACGTATCGGCAGGCGCTTTCTGTCGCAAACGCATAGTCATAGCCGCGACTTTCTGCTCCGGTAACAGCAAACTGATCGAATGCAATGACGTTGTGCGGCGCGTTAGCGCTGAGTTTCCCCAATACGACGACAGCCACACATTGGTGTTGGAGTTCCTCGATAAACATTTGCTGTTCAGCATCGTCATTAACATACTGAACAATAAGTGTTTTATTGAGGTTTTTCATTGCACGGGACAACTGTGGCAACAGAATGGCAGAAAGCTGTGCTTCACAAGTCGGTAGTACAATGCCAACGTAGCTGGAAGTCTGGCTGGCCAGACTTTGGGCGGCAAAACTCGGGCGATAATTGAGTTGCTCGACAGCACGTAATACTGCTTCCCGACTTTCGTCGCGCACGCCGCGTGTTCCGGTAAGAACGCGCGATACCGTGGCTCTGGAAACATTGGCTAACTTGGAAACATCATCGATTGTTGGCATTGCGTCTTCTGCGTAACGATTTTCCCATTATAGTAGCATAAATAACCGAGATAATTGTTCACAGTGTTGCCACTCCTGGTTCTGCTATATCTGTTGATTTATCTGCAATATAGGCAGCCATGCAGCCCCGCGTACACCACTGGAGTCACCGAATTTAGCTTTCAGAAGAGTTGTGCGGCAATCACTTGAGAAAATATATTTCTTGATGACACTGGGCAAATCGTCGTAAAGACTCGCCACGTTAGATAAACCTCCGCCGATGACAATGGCATGAGGGTCTAGCGTATTAATAACAGCCGCAAGACTGCGGGCAAAGGCATCAATAAAATGATGGTAATGTGCCAGCGCGCGGGTTTTTTTTTCTTGGGCGGCGGAGATAATATCTTCGGCACTGAGTTGCGTGCGCCACTGTTGATTAAAACGGTGCGCAAAGCCTGTTCCTGAAATAAAACTTTCAACACAATTTTTCTGACCACAATAACACTGCTGCGCTATGCCATCTTGCTCCGTCATAAATCCGGGTAGCGGGTTGTGACCCCATTCTCCGGTAATGGCATTTGGCCCTGAAAGCAGTTTTTTATTCACCACGATACCGCCACCACAACCGGTACCCACTATTACACCAAATACTGTGTTATAACCAGAACCTGCGCCATCTACAGCTTCAGAAAGAGTAAAACAGTCAGCATCATTTGCGAGAAAAACCGGTTGTTTTAAATACTGAGTTAAATCCCCGGTTAAATCCTGGCCATTCAGTACCAGGCAATTACAGTTTTTAATTAAGCCACTTACTGGATCGATTGTGCCTGGTAGCCCAATACCGAGTGTAAATTTACCACTAGTTTTATTCTTTATTTCATTAATAAAAAAGAGCAGGTTATCCATAAAGCTTTGATAACTCTCTTTACGAGTTGGGCGGCGTTCACGTAGTTGTATTTCTCCATGAGAATCTAATAATACCGCTTCAATTTTAGTGCCGCCAATATCCAGTCCGAGATGAAACATATTAACCTCATAGAGAACTTCAAAAATGGTCAGAGAGGATATGCCTCTCTGACTTATAACATGACATTTGAACTATTATTGTCTGGAGCGGTAAAGGTCGATCAGTTCAGTCACTAATTCTTTTGCCAGGATTGACGTCATTAAATGATCCTGAGCATGAACCATTACCAGTGTCATTTTTGTTTTTCCTTCACCTTCATCAGCTTCAATGAGTTTGGTTTGTACCAAATGGGCCTGTTTGGCGTAATATCCAGCTTCTTTCATTTTTTCATCGGCATCAGCGAAGTTATTTTCTTTAGCGCTACGTAACGCTTCATAGCAAAGGCTTCGTGACTGACCGGCGTTAATAATAATGCCCATAACCTGTTCTTCTAATCCCATTAATGACCTCGGTGGTATCGTAATTGTAATTTATGCCGCGTCTGTTTGTGCGGTTGCATTGTGTTCTGTGGCTTTGTCTGTTTCCTGTTCCAATAACTGCTTTTCATAAGCCTTGAGGAAAGGGAAATACATAACAGCAGAGGTTGCCATGCAGATCAGGCACAAAATGACCGGGCTAAACGTCCAGTTGGCAGCCCATGAAGCACCGATTGGTGCAGGGGTTGTCCAAGGTGTCATTTGAACTACCCGGGAGACCAAATCAAAATCCAGTGCGAAGTAGGCGAGTGTGGCATTGACCATAGGCACGAGTACAAACGGAATAAAGAACAATGGATTCATAATGATAGGAGCACCAAACAAAATAGGCTCATTGATATTGAACATGCCAGGCACAATACCCATTCGGCCAATAGTGCGTAGATGAACTGCTTTGCTGCGCATGAGTAGCAATGCTAGTGGTAGTGTGGAACCCACGCCGCCAATAAGTAAATAGTGATCCCAGAATCCCTGCACATAGATGTGTGGAATAGCCTGACTAGCCGCCATTGCCGCCTGGTTTACAGACAGATTTGCCATCCAGAATGGGTTCATAATACCCGTGACAATCAGCGCGCCGTGAATACCGGCAAACCATAATACCTGGCAAACCAATACCGAGATTAAAATAGCAGGTAGGGTATCAGAGGCTGCAACCAAGGGTTTTACCAGCGACATAATAGCTTCAGGAATAATCATTCCCAATTGCGCTTCAATAAATAAATTAAGTGGATGCAGAGTCAGGATGACCGCCAGAACAGGAATTAAAATCTCAAATGAGCGAGCAACACCGGTTGGGACTTCAGGTGGCAGACGGATAGTAATATTATGGCGCTTGAGAACGGCATAAAGCTCAGTGGAATAGATAGCGACCAAAATAGCGGTAAAAATCCCCTGACCAGAAAAATAAGTCGTGGATATTTGTCCGTCTTTTAAGGGGGCAGCAACCAATAAGAATGCCATCAATGACAACATGCCCGAAGTTAAAGGATCGAGATTATGGTGACGCGCTAAACTAGCTGCGATCCCAACCGAAATAAATAGGGTCATGATCCCCATGCTGAAATTAAAAGGTAGCATTAGGCTGGCACGATGTTCTAATGAAAATTGCAACCAGGCGCGAGCAAATCGCCAAGTTGTATCCGGCGAGAAAGGGGGAAATATAAAAACTAACATGAATGAACCGACAATCATGAAAGGGAGTGCGGCAATAAATCCATCACGAATGGATGTAACATATTTCTGCTGGCCAATTGCGCCCGCCATTGGCGTGATTTTCTGTTCAATCACGTCGATTAATTTACTGTACAGAGAACCCATGGCTTATCCCTTATTTGTTATTATCAATTAGTGAAAGGGCAAAATCTAAAATCGCAGCACCTTTTTGCATTCCGTAATCCATCATATTGATGGGTTCGACTTTAATGCCGTATGCATTGGCTTTATTCTGTAGATCGCGTTGCATATATTTCACCTGTGGCCCTAATAAAACGACCTGATAATCTCCAACGTTCTGTTCAAACTCCACGACACCGAAAGCCTTAATATCAACTTCAAGATTTCTTTTCTCCGCTTCCTCAACCATTTTCTTCACCAACATGCTGGTAGACATTCCCGCAGAACAACAAAGCATGATTTTTTTCATGGGTAGCTCCGAAATAAATAACGACAGTGATAATGAGCGGACTATAGCCATGATGGAAATAAACGGAAAGCGCTTTCCGTTTATGGATCATTTAAATGTGAGCCTGATCACCAGATAGAGGCTTTCGCTTTGTTGTGATGTACGCCATCATCCTTCCATAAAACAGCCCCAGAAAGGTTCCACCATGAATATCCAGATCATGAATGTTGCCGTCGCCCTGATTGAGCAGCGCTTGACTCCCTTTGCCAATATGCTTACCCGCAACCATCACATCACGGCTATGCGCGATAGCTTTGCCCTGGCAATGCCCTTTGTGATCGTAGGTAGTTTGATGGTTCCTCTGATTTTCCCACCATTTTCTATCAATATTGATGGCCGCTTCGGGACGTGGTATTTGCTATTTCGGCCAATACTGATGCCTATCTTTGAACTGACATTAGGCCTGATTTCGTTGATTATTGCCTTTGGTGCCAGTGCCAGCTTGGCTAAGCAATATCGGCTACCTGAACGGCTTGCCGGACTCACCGGCTGCCTGGCTTTTCTGATGTTTATTGGGTTCAAAGAGGGTTCCGCACCCAATATATTTTTAAGTGGGATGGGGATGTTTACAGCTTTGTTCTCAAGTTTCTATTCCATTGAAATAATAAGGTTTTTCTATAGAAAAGGTTGGTGCATACGCTTACCTCAGGAAGTCCCCCTGATGACGCGTAATAGCTTTCAGTTATTGGTACCGCTATTGGTCATTATGTTATCCATTAGCGTGATGAATGCGCTATTGCAGTTTTCGACAGGAATGATGTTACCGAATCTGATCAGTGAAGCACTCCGCCCGTTAATCATTGCCTCTGATACCCTGACAGCTATTTTGATTTCCTTACTTATTTGCCAGTTATTGTGGTTTGTTGGTATTCACGGTGCACTGATTGTCACAGGTATTATGAACCCATTCTGGATGACATATTTAGTCGAAAATCAAGAAGCTCTGGCTAATGGTGTGACCCAGCTCCCCCATATTTATCTACAAGGATTCTGGGATTTTTACTTATTAATTGGCGGCATTGGCTCAACATTGCCGCTGGTTTTTATGGCGATGCGCAGCCGCTCCAGCCAGCTCAAAAGTGTTGGGAAAATTGGTTTGATCCCCTCGCTGTTTAATATCAATGAACCCATTTTATTTGGCTTTCCAATAATCCTTAACCCTGTATTTTTATTACCATTTATTGGTGTTCCAATGATTAATGCCTGCATTGCCTGGTATCTTACTCATCTGGGGGTATTGGATAGAGCGGTTGCTATGTTGCCTTGGTCTATGCCCTCACCCTTAGGTGCGGCATGGGCTGCGAACGGTAGTTGGAAAAACATGTGTATGTGTTTGTTTGCCATCTTCAACTCCTGGATGTTATATCGCCCTTTCTTTTGTGTATATGAAAAGCAACTTACTGATTTAGAAAGTAAATAATTGATATTATTTTCTCGCCATCAATGTGCTTACCCATCGTCAGGGTCGGCACTCCCCGCTATCTACAACTAAAAATGCGACTCCAATCACAATTCTAAGGGGATTACTGGCGAATTTGTGACTTGATCCGGCAAATACGGAAAGCGCTTTCCGTTTTTGGATGTACATTTCCATTTCTATTCCGTAAATTTCCCGACGCGTTATTCAGATGCTATTTCAATCAAAAAAAACACAAGGGAAATTATGAAAAGTCTGAACCAATTAATGCCTCTGTCTTTGCTCATTCTGATGGCTATGAGTCATCAGGCCAGTGCAGAAAAATATGATTTTGCATTACATGGTTATATTCGCTCCGGTATTTTGGCCAATAGCGATGGTAATCGTGTCGATTCTGTTGGTTTGATGCCTGATGGGAAATGGCGTCTTGGTAACGAAGATGATACGAAAATTGAATTAGTTCCGCGGGTTACGCTGACATCAGACTCTGGTGCAGTAGCCAAAATTCAGGCAAATATCACGCATCAAAGTAAATGTACCTCTGACTGGAACTGTCTGGATGAAGACGGCAAGGCGGTACAATTCCGTGAAGGTTATGTCGAAATGACTAACCTCGACTTTGCTCCTGAAGTGGCTTTCTGGGGGGGGAAACGCTACAGCAGCTCCAACACCTCCAGCCATCAGTTTGACTGGGAATATATTCAATACAACGGGACTGGGGGCGGGTTCGATAACTTGGACTTAGGCTTCGCACGTTTTGATGCCGGTATCTACGCCTTTACCCCAACCGATGAAAGCAAAGCATTCCCGGTGGATAAAAGTGATCAGGGTTATCCCGATGATTACTCCCTGAACCTATGGCTGAAGAAGATTGGTGGGTCACCCATTGACCTGGAAGTGGTCGGTCATCACATGAATAACAGCGAAAAACATGTTGATGCGGCGGAAAAAGGTTATGGCTTCACGGGTATTTATAATTTCGACGAATTCTATGGTATCGCTGGCGGCTATTCCAAATTCGTTGTGCAGTATGGGCGTGGGCTGGCTGCGGGAGATTCTTTGGGAAAGAACGGCTGGGGTTGGGCCAACCTGGAAGATACTCAATCCTGGCGAGTGGTGCTGGACGGGGTGGCCTCATTGGGTGAATGGGATATCGCCACCTTTGCCTACTACCAAAAAGATAAAAACTACCGTTGGTGGAGCAGCGATGAGAAAGGTTGGGGGCGGACAAGCTGGGTTGCCGGAGTTCGTCCTTACCAGCAAATTACCAAACACTTCGCAATGCAATATGAAGTGGGTTATGAGTATCTGGATGATGACAACTACAAAGGTGTTGATGGCAAAGGAAAAGGTGGCTTAACCAAAGTCACTATTGCCCCAACACTGACTTTCGATTCCGGCTTCTGGAGCCGGCCGCAACTGCGTATTTTTGCCACTTATGCCAAATGGGATAAAGGCGTATCTGATGCCCTTGATGGCAATTACAACTGGGACACCAATAGCATCAGCGCTGGAGGTTATAGCCGCAGTGGAAAAACCGACACGCTGAACTTTGGTATTCAAGCTGAAGTGTGGTTCTAAGGGGCAAATGATGGAAATTATCCAAAGAAAAATGCTGCTGCTATCCCTGTTATCAGCATTGGCAAGCGCGGGTGTGATGGCGGCTGAACAGTCTCATTTTGAGCACTTTATCACTCGTCAGGGCGCGCAGTTAATGGAGGGAGACAAGACCTTCCGTTTTGCCGGGATTCATGCGCCTGAATTACACCGCATTGAAGATGATGCTCGTGGCACCTGTAAAGCGGATCCGCGAGGGTGGGGGCAATATTTTAAATGGCCGACTGCTCAAGAGCAGGAAAATTGGATCAAGGCGATGGTGGCAACTGGTGCGAAAGCCCAGCGCGTCTACGTACTATCAGTTCAGCAGGAGAATGATAAAGACTGCGGACGTGAAACTCATATTCTGGCACCTTCCACACCGGATGGCATGCCACGGCTGAACGAAAAAGCGATGACGGTTTATGACAACATGATAGCCGAAGCTGATAAGCAAGGGTTGCGGCTTATCTTGCCGTTTATTGACCATTGGTGGTGGTGGGGCGGTCGTGAACAATTAGCGGCGTTTTATCACGAAAAACCCGAGGCATTTTACGATATTTCCAGCAAAACTTATCAGGCTTATAAAGATGTTATTCGTCAGGTTATTACCCGAACCAATACGGTTACTGGCCGCCCCTATTATGATGAAAAAGCCATTATGGCTTGGGAAACGGGTAATGAGCTGGAGGATACCAACGCGGCCTTTTTGCACGAAACGGCTGCGTGGATTAAAAATTTGGCTCCGCATCAATTAGTGGTCGACGGCACTTATAAGAAAATTAATGATTTCTCAGTTAATGATCCGAATGTCGATATTGTCAGCAATCACTATTACACCAACGCTGGCAACAACCACCCAGATCAGGTGACGAAAGACTTAACGGCTATCGGCGGCAAAAAAGTCTATCTGGTGGGCGAGTTTGGTCTGCTGGACAGCAGTGAACTGAATAGCATTATGCAGTCTATTGTGCACACCGATGTTAATGGTGCCAAGGCCGCGGGTGGCTTTATTTGGGGCTTCCGTGGGCATCGTCAGGATGGGGGATTTTACTGGCACAAAGAGTACACCGGCCACTACAGCTATCACTTACCAGGTTTCCCTGAAGGAAAGGCAAATCAGGAAATGGATGTAGTGGATCTGGTGCGCACCGCTTCTGCACAGATGTCCGGACTTGATACTGCCCCGTCATTGCCAGTACCCGAGGCACCAAAGTTACGTGATAGCCAATCACCATTCGCAATTAATTGGATGGGGGCCGCCGTTGGCCGTAGTTATGACGTAGAGCGTGCAGACAGTGAAAATGGCCCATGGAAAGTGGTAGGTCATGATATTTCTGACGGTATTCAGGCGTGGGACCCGGCCAAAATGGACTTGTTCCGCGATGATTATTCTGCTTTGACATTAGGTAAAACCTACTATTACCGCGTGGTAGCCAAGAACGAATCCGGTAAATCTGCTCCGTCCAATGTTATCAGCATTACCCATCACCAGAAAAATCAGGCTCCGGTTATTAAGCTGAATGATAAGGCGACGACCACGCAGGATAAGGGAATCGCTCTTGATGCTCGTTGGCAGGACGATAACTTGCCCGGCCAAGGTGTGAGTGTGAAATGGACGAGTAGCGGCAAGCGTCAGGCACATTTTTGTCACGATGATCAGGCTTCCACTCGTGTTTGGTTCCCAGCGGCAGGAAATTATTCACTGACTTTTACGGTGGATGATGGGTTACTGAAAAGCAGCAAAGTGGTTGAAGTTGCGGTGAGTAAAGCAACGGGTAAAGCGTCAGCGGATTACTGCAATTTTGTTAGCCCACAACTCGGTATTAAAGACGGCAAAGTGAAGGTGGTGAAGAGTGATGAAAACCAGCTCGCCACCGGAGACGATGGGTTCCTGGGGCCGTTTGTTAACGAAGGCGATAAAGTCACCTGGCGTATTAATGCGCCATGGGACGGTGCGTACAAACTGCATATTTTCTTTAATGGTAAATGGGGCGGTAAGAAAAACTCGATTCAAGTAAACAGTGATAATCCACTGCAAATTGAATTCCCGGAAACCGATGAAAAAGGTCAGGAAATGGTGGTGCCGGTACAACTAAAGCAGGGGGAGAATACCCTGGGTTTTGGTAAGTTTTCCGGTGACTGGGGCTATATGTTCATTAAGTCCTTGCAGGTGACAGCAGAATAGTTTTTTTCGCTGCGCCTTCACTGACGCAGCCTTTTTCAGGTGCCAGGCACCGGAATCCTTAGGAGGTTGTATGACAACATATCAGTTCCCCGCTGGTTTTTTCTGGGGGGCAGCGGCGTCTGGCCCACAGACTGAAGGCACTGACAATAAACCGCACCGATCCATTTGGGACAGCTGGTTTGCCAGTCATCCAGAGCGTTTCTTTCAGCAAATCGGCCCGACCAAAGTGTGCGAAACGCTGCACAAATATAAAGAAGACGTCGCGCTGATGAAAAACATTGGCTTTAACTCATTTCGCACGTCAATTCAGTGGTCGCGTTTGATTGAGGATTTTGAAACGGGGAAACCGAACGATGATGCGGTGTGCTTTTATCATGACTATTTTGACGAGATGATCCGCAATGGCATTGAACCAATAATTAATCTTTATCATTTTGATATGCCAGAAGAATTACAGAATCGTTATGGTGGGTTTGAATCTCGCCACGTCGCCGAGCTGTTCGGCCGTTTTGCCAAAACAGCTTTTGAACTATTTGGTCATAAAATCAAATACTGGACCACTTTCAATGAGCCGATCGTCCCAGTGGAAGGCGGATATCTGTATGACTTCCATTACCCGTGTAAAAAAGATGGCAAACTGGCCGCTCAGGTAGCATTCAATATCATGCTGGCACACGCCAAAGCGGTAAAATGTTACCGTGAACAGCAACTTACCGGAGAGATTGGTGTGGTGCTCAACCTTACACCTTCCTATACCCGTAGTGATTCGCCGGCAGACCAAAAAGCAGCTTGGTATGCCGATTTACTGTTTAACCGCAGCTTCCTCGATCCTTTAGTGAAACATCAGTTCCCCAAAGAACTGTGTGAAATACTGGCTACTCACGATTGCCTACCCATCGTCAGCAAAGAAGATGTCTGCTCAATTACCGACTCTCGCATAGATTTTTTAGGGGTAAATTACTATGTTCCACGTCGGGTAAAGGCACGCGAAAGTGAATACACCCTTGATTATTTTACCCCAGAATATTACTTCGAAAACTATGTCGATCCTGATGGTCGTTTTAACCCCTACCGTGATAATAACGAAATTCTGCCGCAGGCTATTTATGATATTGCGGCCAATATTCGTGACAATTACGACAATATAAAATGGTATCTGGCTGAAATTGGTATTGCCATGGATTTGGCATCGGAAGGGCCAATACAGGCAGATGGCGTGATTGATGACAGTTTTCGTATTGGCCTAATGGAAGAACATTTGGTTCAGTTGCATCGGGCAATCAATGAAGGAGCGAATTGTTTTGGTGTACATCAGTGGACGTTTATTGATAACTGGTCATGGATTAACTCTTTTAAACGGCGTTACGGCTTCTATCGGCTGGATTTGGCCACGGGCGAACGGCAAATAAAACGTAATGGATTGTGGTTTAAATCTCTTGCTGAAACTAACCAATTTAGCCGTCAGGATTAAGCAATTAAAGGAGTGAAGGCTATGAGCAGCAGTCTATCTCGCTGTTTTTATCAACTTGATAATAGAGTTAAAAATTATACCTGGGGAAGTTGTACGGCGCTAAACCAATTGTTTAATATCCCTAATCCTGATGGACAACCACAGGCTGAGCTGTGGATGGGGGTCCACCCAGCGGGTGTGTCGACTATCAATGAGCAAGGCCAGATCAAAGCATTATCGGATGTGATCGCTGAGGATAAATGTCGAATTCTGGGGGCATCAACTGCGGATCGTTTCGGTGATCTACCTTTTTTACTGAAAATACTGTCTGCTGAAAGTGCCCTGTCTATTCAGGTTCATCCCCAAAAAACGCAGGCTGAAACCGGATTTTGGCAGCAGCAACGGCAACCACATCGCGCCGCATCACCTGATTATAATGATACTAACCATAAGCCTGAACTGGTTTATGCCATAACGCCCTTTCAGGCCATGAATGGCTTTCGGGAAGTTGAGCAGATAATTGCACACTTTAAAACACTCGATATACCCGCTATTGCTGCAGCACTCGATACTTTGATAACCCAGCCGAATGCTGACGGTTTGAAGGTGTTTTTCGTCACGCTGATGCAGTTAACACCCGGATTGTGCCAACAGGCGGTACGACAGCTGGTGAGTCAGGCTCCGGCTTGTTTCTCACCAGAACTGGCAACATTGATTCATAACCTCAATCAATCCTATCCAGATGATATCGGCGTTTTTGCTCCCTTATTGTTAAATTGCATTACTTTGGCACCAGGGGAGGCGATGTTTCTACAACCGGGTACACTTCATGCCTATGTAAAAGGTACGGCTATTGAAGTCATGGCCAGCTCTGATAATGTGCTGCGTGCGGGGCTTACCAGCAAAAAAATCAATCTTTCTGAGTTGGTGCTGTGTACGACGTTTACCTCTATAAAGCCCCATGATTTGCTCCTGAGACCCAGCCAAACCCAAGAGTACTTTAATTACAGCGTTCCGGTAGATGATTTCCGCTTTTGTATTTTCTCCAATGTGGAGAGCCGAGCTATAACGGCCAACAGCGCCGAAATTATTCTGGTCATCAGTGGCGTTGCCACATTCCATCATGCCAGTGGTGAAACATTAATATTAAACGCTGGGCAGTCTGCATTTATTCCGGCCTTCGTCGGACAATTTACCCTCACTTGTTCTGGCAAGGTTTGCAGAGTGTATTGTTGATAATATAGTTATTTCTGGTTTATATTAAGAAAAATATAAGCCAGTTTTTTATTTAATTTACTTTTTATAAAAGTAACTCGCACTATGATTTATTAATGGTGGCACCCACTTTCTTTTTACCTCTATTTTAAAAAAATTTCGCTTTAAAAACAGTGGAATGTAATTTTTTCACTAAAAGAGGTAGCCATATTTATGCCTATATGCATAAAGCGCAGAAGCACGATGCAAACTTACTGCAACTTATCGACATCATGCAGAATAAATTCTGAGTCAATTGTATTACTTCCCTCTGATACACAGTCCGCAGTTTGCCTGCGGGAAATCCTGCATTTTGAATGTCGTAATGTAAAATTCGTGTGAAATATATGTGACTTCGTGCGCAAAAACAGACCAATTTTATGCTGGTATCTTTGGCAAAATCACGTCGAAAATCCTCCCACTTTGTCTTAGTACGAAGTGAGAATTCTTATAACCAATTAATTTTAAACATTATTAATATTATTCGTTTTCAGATGAGTGGTGGCTTATCGCTGTTTTTCTGGTGCTTGATTGTACTTGTCTATACGAGTATATTTTAATAAATATTCAAATTAAGTAATGTCGTTGATACCTGAAAAACTGGTTGAAGGAAATTGCCGTGACTGCCCAAAATAGATTCCGTGATACTGAGATTCGAGCTTCGCGTGGCACAAAACTGACTGCTAAAAGTTGGATGACCGAAGCCCCGCTGCGTATGTTAATGAATAATCTTGACCCCGAAGTGGCTGAGAATCCTAAAGAATTAGTGGTTTACGGCGGTATTGGCCGTGCGGCCCGTAACTGGGAATGCTATGACAAGATTGTCGAAAGCCTCACTCATCTGAATGATGACGAGACCTTATTGATTCAATCTGGTAAGCCCGTGGGCGTCTTTAAAACCCACAGTAATGCACCCAGGGTGCTGATTGCTAATTCTAATTTAGTTCCGCATTGGGCTAATTGGGAACATTTTAATGAGTTGGACGCCAAAGGGTTGGCCATGTACGGCCAGATGACGGCGGGTAGTTGGATCTATATTGGTAGCCAGGGCATTGTACAGGGCACCTATGAAACCTTCGTCGAAGCGGGGCGGCAACACTTTGGCGGCAGCTTGAAAGGGCGCTGGGTATTAACGGCTGGGCTGGGTGGCATGGGCGGCGCGCAACCACTGGCGGCTACCTTGGCCGGAGCTTGCTCTTTGAATATTGAATGCCAGCAAAGCCGTATCGATTTCCGCCTCAAAACCCGCTATGTCGATGAACAAGCAACAGATCTTGATGATGCGTTGGCGCGCATCAAAAAATACACTTCTGCTGGCAAAGCTGTTTCTATCGCATTATGTGGCAATGCAGCTGAAATCTTACCTGAATTGGTACGTCGTGGGGTTCGCCCGGATATGGTGACCGACCAAACCAGTGCCCATGATCCGCTGAATGGCTATCTGCCAAAAGGCTGGAGCTGGGAAGAATATCGCCGCCGTGCCCAAAGTGAGCCGGTACTGGTGGTGAATGCCGCCAAAACTTCGATGGCAGAACATGTTGAAGCCATGCTGGCTTTCCACCATATGGGCATCCCGACTTTTGACTACGGCAACAATATCCGTCAGATGGCACAAGATATGGGTGTCACTCATGCATTTGATTTCCCAGGGTTTGTGCCTGCTTATATTCGTCCATTATTCTGCCGTGGTGTTGGCCCATTCCGCTGGGCTGCGCTTTCCGGTGACGCCGAAGATATTTATAAGACGGATGCGAAGGTTAAAGAACTTATCCCAGATGATGAGCATTTACATCACTGGCTGGATATGGCCCGTGAGCGTATCAGTTTCCAAGGGCTACCAGCTCGTATCTGCTGGGTTGGCTTGGGGCAGCGCGCTAAATTAGGCTTAGCCTTCAATGAGATGGTGCGAACAGGTGAGCTGTCAGCGCCGATTGTGATTGGACGTGATCATCTTGATTCCGGCTCGGTCGCCAGCCCTAATCGCGAAACCGAAGCCATGCAGGATGGTTCTGACGCCGTCTCTGACTGGCCGCTGCTCAATGCATTGCTGAATACTGCCAGTGGCGCGACTTGGGTATCACTGCATCATGGTGGTGGTGTTGGAATGGGCTTCTCGCAACATTCAGGCATGGTAGTGGTATGTGATGGTAGCGACGACGCAGCCGAACGTATCGCCCGAGTATTACATAATGATCCAGCTACTGGCGTAATGCGTCATGCAGATGCAGGTTATGACATCGCGATTAATTGTGCACAAGAGCAGGGGCTTAACCTGCCAATGATTGCCGCAACTCAGGGGAGAAAAGCATGAAAACAACAATGACACTGCGTCCCGGCCAGATGACGCTGGCTGATTTGCGACATATTTATCAGCACCCGGTAAAAATAACTTTGGATGAAAGTGCTTATGCACCTATTCAGCAAAGTGTGGATTGCGTACAGAAAATATTGGCAGAGAAGCGTACTGCGTATGGTATCAACACTGGATTTGGTTTGTTGGCCTCCACGCGCATTGCGACAGAAGATTTGGAAAACCTACAGCGCTCGATTGTCCTTTCCCATGCAGCAGGTGTTGGGGAACCCAATGATGACGCGATTGTACGCTTGATTATGGTATTGAAAATCAATAGCCTGGCGCGGGGTTTTTCGGGCATCAGGCTTGAGGTTATTCAGGCGTTGATAACATTAGTTAACGCACAAGTTTATCCGCACATTCCCCTAAAAGGCTCTGTGGGGGCTTCTGGTGATCTGGCTCCGTTGGCACACATGAGTTTGCTGCTGCTCGGTGAAGGTAAAGCCCGCTATCAAGGGGAATGGTTGGATGCTCGCGCAGCGCTGGCTAAAGCCGGTTTGCAACCGCTGACATTGGCGGCAAAAGAAGGGTTGGCACTCCTTAATGGTACTCAGGTTTCCACCGCTTATGCTTTACGCGGCTTGTTCGAAGCGGAAGACCTTTATGCCGCAGCCTCTGTTTTTGGCAGCCTGACGGTTGAAGCGGCATTAGGTTCTCGTAGCCCGTTTGATGCCCGTATTCATGCGGTTAGAGGCCAGCGTGGGCAAATTGATGCCGCCAGCACTTATCGTCATTTGCTTGGTGAACGTAGCGAAGTCTCTGAATCTCACCGTAATTGTGACAAAGTTCAAGACCCGTACTCTCTGCGTTGTCAGCCACAGGTCATGGGGGCTTGTCTGACCCAAATGCGCCAGGCTGCTGAAGTTCTGGCGATTGAATCTAATGCAGTATCAGATAACCCATTAGTATTTGCTGACCAAGGCGATGTGTTATCTGGCGGTAACTTCCATGCTGAACCTGTCGCCATGGCGGCAGATAATCTGGCGCTGGCATTGGCGGAAATCGGCTCGTTAGCAGAACGCCGTATTTCGCTGTTAATGGATAAACATATGTCGCAGCTACCGCCATTTCTGGTGGAGAACGGCGGCGTAAACTCTGGTTTTATGATTGCGCAGGTTACGGCGGCGGCACTAACCAGTGAGAATAAAGGACTGGCATTCCCCTCCAGTGTCGACAGCATCCCAACTTCAGCGAATCAGGAAGACCATGTTTCTATGGCACCCCGTGCAGGTAAGCGCTTATGGGAGATGGCTGAAAACGTGCGCGGCATTCTGGCTGTTGAGTGGTTGGCTGCATGTCAGGGGCTGGATTTGCGCAAAGGCCTGAAAACATCAGATGCTCTGGAACCCGCTCGCTTGCTACTGCGTAAGCATGTGGCCTACTACGAAAAAGACCGTTTCTTTGCCCCCGATATTGAAGCTGCCAGCCAGCTCATTGCTCTGCGTCATATGAATGAACTGATGCCTGCGCATCTACTACCAAGTCTTTAATAACGAATAATAAGTATTTAAAAACATTGGCCTATAGGTGATCCCGGTAACTGGGATCACCCTCTCTGAACCCCTGCCTGTAAGGGCACAAATCTTGCGAGAATGTACCATGAAGAATGATTCATCCACGCTCAAACGCGGCCTTAGCGCCCGGCATATCCGGTTCATGGCGTTAGGTTCTGCCATTGGTACCGGCTTGTTTTATGGTTCCGCCGAGGCAATCCGTCTGGCCGGGCCCGCGGTATTACTCGCTTATCTGGTTGGTGGTGCTGCCGTATTCATGGTGATGCGCGCACTTGGCGAAATGGCGGTGCATGATCCAGTTGCGGGTTCATTCGGCCACTACGCCAGCCGTTACCTTGGCCCACTGGCGGGCTTTCTCACCGGTTGGACCTATACCTTTGAGATGATCATTGTGGCGCTGGCCGATGTCACGGCGTTCGGCATTTATATGGGACTATGGTTCCCGGATGCGCCGCAGTGGGTGTGGGTGCTGAGTATTATTTTTTTTATTGGTGCGCTAAATCTGTGTTCAGTCAAAGTATTTGGTGAAATGGAGTTTTGGCTATCACTGCTAAAAGTAACCGCGATTATTGCCATGATTGCGGCAGGGCTAGGTATTATGATGTTTGGCTTCGGTGCCGGCCATGAGAGTACTGGGGTTAGTAATTTATGGTCTCATCAAGGGTTTATGCCAAACGGTATTACAGGTGTGATTGCTTCATTTGCTGTGGTGATGTTTGCTTTTGGTGGTATTGAAATCATCGGGGTGACTGCCAGTGAGGCAAAAGATCCGGAAAAAGTATTACCACGTGCCATCAATACTGTTCCTGTACGTATTCTACTGTTCTATGTTCTGACCTTATTTGTTTTGATGGCTATTTATCCGTGGAATAGCATTGGGCAAAATGGCAGCCCTTTTGTGGAAATTTTTAGTAGCTTAGGGATCAGTTCTGCTGCAAACATTCTGAATCTGGTGGTGATTACTGCGGCTATTTCGGCGATCAATAGCGATATTTACGGTGCTGGTCGCATGATGTATGGCCTGGCACAAGAGGGGTTGGCACCTAAATGCTTTAGTCGTTTGACCCGTAATGGCGTGCCTTGGATGACTATTTTAGTGATGGCTATCGCACTGTTATTGGGTGTGGTGTTGAATTACCTGATTCCGAAAAATGTATTCCTGATTATTGCCTCGATTGCGACCTTTGCCACCGTCTGGGTGTGGTTAATGATTCTTATCTCGCAAGTCGCGATGCGCCGTTCAATGAGCAAAGAAAATGTTGCCCGCCTCGCCTTCCCAGTACCTTTCTGGCCGGTGGCTCCGATGCTCACTATCATCTTTATGGCCTTCATTATTGCTGTTTTAGGGTATTTCCCAGATACCCGTATTGCCATGTATGTTGGCCTGGCTTGGGTGATATTAATGACTCTTGCCTGGTGGGTTTGGGTACGTAAAACACCCGTTCATGTTATTGCGGAGCAGATGGAAAATAGCGAAGCGTAGCAATCGTCATGCTGAATCGGGCCGCAATTAATCACATCTGCGGCCCGATTTACTTTGAGGCAGGGCGGAGTGGCAAGTGAAATGGAGTGGATAACGGGGGAATTAAGCTGTTTAAGGTTGTTTCTTTGAAAGTAATAGCTGGATGCTAATTTTATTAATATCGCACTATATACCAAGATAATGCTTTGCGTTTAAAGTAGCGGCATAACCAGATGGTGATAAAGTGACCTTAATGATGAAAATTATATATCTACGGAGTAACTGCCTATGCCAGCTCTAGCTATTAAGCGGTGGATTAAACGGATTGTACTGGTCTTGGTGGTTATATCAGTAACCATACTGGCGATAAGAATTTATGATACACAACGCGGCCCGAAACTGGAGCTTTGGCATACGTTTGTCCCTCATGACATGCGCGCCGCTGAGATTGATAAAGCCAGTTGGGCGGATTACATAAAAGCTGAAAACAATATTTTCGATGAAGTTCGCACCAATGTTACCGAAAAACTGGAACCCAGCACTCAGGTTCCGTTAAACCGTTATTATTCTGGTAGCTCAATTTATCCACCTCATTTTAAAAATGACTGGAACCGTTCTTATATTTTACAACCCGAAGGCAAGCCTAAAGGTGCCGTCGTCTTACTGCATGGCCTGACTGATACTCCTTATAGTTTGCGTCATATTGCAGAGAATTATCGTCAACGTGGATATGTTGCCATTGGCATTCGTTTACCTGCTCATGGCACGGTACCCGGTGCGTTGACTGATGTTGAATGGCAGGACTGGTTAGCGGCTACTCGCCTTGCTGTCCGTGAAGCCAAAGTACTGAGCGGCCCTGATTTACCATTGCATGTTGTTGGTTTCTCCAACGGTGGGGCATTGGCAATGAAATATACACTCGACTCCCTGGATGACCCGAAACTGGCAAAACCTGAACGCGTTATTTTGATATCACCAATGATTGGGGTAACAAGCTTCGCGCGTTTTGCTGGCATAGCCGGTTGGCCTGCTATCTTCCCAGCCTTTGCCAAAGCGGCTTGGTTAGGGATTGTGCCCGAGTTTAATCCATTCAAATACAATTCATTCCCGGTGAATGCTGCCCGTCAGTCTTATTTGCTGACATCTGTGTTGCAGCAGCAAATTGCGCGTGATGCCCGAAATAATAAGATGGCGGAGTTACCTCCAATTTTGACCTTCCAGTCATTAATGGATTCAACAGTTAGCACCCGTGCTGTTGTGACGGCTCTTTATAATCACTTGCCTAAGAATGGCAGTGAAGTGGTGTTATTCGACTTGAACCGCGCTGCAAGCTTCGGCCCATTACTGAGAACATCTTCTTATACGGCTTTGGCTCGTTTATTACCGCCACCACCGCGTAATTACAGCGTGACTATTATTAGTAACGTCTCACCACAAAGTAATGAAACCGTGGCGTTGACAACATTGGCTGGTCAAACTGACGAGACTTCAGCCCCGACTGGGTTGATTTATCCGCCGGATATCTTCTCGTTGTCTCATGTGGCATTACCATTCCCAATGAGTGATTCACTCTATGGTCGCTACCCAGAACCGCGTGACCAATATGGTATCAGCTTGGGGACATTTGCCGCACGCGGTGAGCGGGCTGTTCTGGTGGTTGGGCTGGATTCACTAATGCGTATCTCATCAAATCCGTTCTACCCGTATATGTTGCAGCGCATTGACGACAAAATTGACGCTCCGGCTAAATGATCTTGTTTTTCTAAATGATAGTGCTACTCAAGCCCCCAGTTTGGGGCTTGAGGTTGATGTAAACCCATTTTGTCGCACCGAGACTGGCGGGGCGACTGCACCGATGGGCGCTCCGACGGCTCACGCCGTTACGACCCATTCGGCACATTTCCCCGCTTATCAACTTTGTCAGCAGTCTAAAGCCCCCCGATTGGGGGCTTTTTCATAATGAGTGCCATACTTTCAAATCGTACATGCTCTTCATATCTATTGACCCTGAAAGGAAAGCACTATGTCTATCGAAAAAGTGGTATATCGTGCCAAAGCTAAAGCGATGGGTGGCCGTGATGGTCGGGCAACCTCCTCGGATGGCGTATTAGATGTAAAATTGGGTGTCCCTAAAGAGATGGGCGGCGCTGGCGGAGCCGTGACAAATCCAGAGCAACTGTTTGCGGCGGGTTACTCTGCCTGCTTCCTCGGGGCGCTGAAATTTGTGGCATCAAAAGAAAAAGTGAAAATCCCCGATGACGCCAGTATCGAAGGAACGGTGGGTATTGGTGCTATACCGACGGGATTTGGCATTGAAGTTCAACTGGATATTAGCCTGCCGGGAATTGAGCGTGGTGTGGCAGAAGATTTAGTGAAAAAAGCCCATGTTGTCTGCCCATACTCCAATGCCACGCGTGGCAATATTGATGTCACGTTGAATATCAAATAATTCAATCTCCGCACGCAAAAGCCCATAAAAATTATTTTGTGGGCATATACTCTCCGCCATAATATTTGCCTAATAAATAAGCTTGCATATCATTACCGGACTATGCGCCAGTTCCCAGACTGAATAGCCAGGATTGATTAGGATAATTCTTGTAACTGAAATCAATAGCGTGCTTATTGGCTTTGCACTGAACCTGAGGAGGGGTTCACTGTCTGATTGATTCAAGCCGCAAATAGTGTCTTTGGAGACCTTGCGTTATATGGACAGAGTTAAATCTTTATCGCAGCAAAGTATTTCTTTGTTGTTGGCTGTTTATATTGGTATTTTCCTGAATATCTCTGTCTTTTATCGTCGTTTTGACACCTTTAACCAAGGCATTCAAGGCATAAAAGTGGTGTCTGCTATCATCGAAGTGATGGCGATTATTCTGTTTACCTTTTTTGTTATGCGCATCATTTCCCTCGGTGGCCGATGGTTTTATCGCGTAGTCGCAACCCTTCTGGTACTCATTTCTGTTGCAGCCAGTTATTACATGACGTTTTTCAATGTGGTGATTGGTTACGGCATCGTCATATCCGTTTTGACCACGGATACTGACCTGTCCAAAGAGGTTATTGGACTCCATTTTATTATCTGGATGGTGGTCGTCAGTGCCCTGCCTTTACTGCTTATCTGGAAAAATAGTTTACGACTCACTCTACTCGAGCAATTTTTGACGCCGGGCCAGCGTATTAAGCCAATCTTTCTGATGGCGGTGGTGGTCGCATTAGTTTGGTTACCTATTCGTTATCTGGATAAAGTACAGCACGCGGATGAACAACTGAAAACCGTGGATTTACCCAGTTATGGCGGGGTAGTTGCTCACTCATATTTGCCTTCTAACTGGTTGGCTGCATTGGGTTTATACGCTTACACTCAATACGATGAGAAGTATGACGCGGCAACGCTGTATGACCCCGCGGAACACCATACTTATGTCGCACCAGCCGGTATTGATGATACCTATGTTGTATTTATTATTGGTGAAACAACCCGTTGGGACCATATGGGGCTGCTGGGATATTCGCGTGATACCACTCCACGCCTCAGTAAAGAAAAGAACTTAGTTGCTTTTCGTGGCACATCTTGCGATACCTCCACCAAACTTTCATTGCGCTGCATGTTCGTGCGTGAAGGGGGTACGGAAGATAACCCGCAGCGCACACTGAAAGAGCAAAATGTGTTCGCGGTGATGAAATCCCTGGGCTTCACTTCTGAATTGTTCGCCATGCAGAGCGAGATGTGGTTCTACAATAATGCGAGCGTTGATAATTATTCGTTTCGGGAATTAATTGCTTCTGAGAAACGTAACGATGATAAGCCTGTAGATGACATGCTGCTGGTCGATGAATTGAAAGAGTCACTCGGGCGTTATCCGGTGGGTAAGCATTTAGTCATACTGCATACCAAAGGTTCACATTATCTCTATTCCCAGCGTTATCCGCGCAGCTACGCCCGCTATCAACCTGAATGTATGGGGGTGGATGATTTTTGCAGTAAGCAGCAACTGGTAAATGCTTTTGATAACAGCGTGCTGTACACCGATTCGTTTATTGCTAATGTCATTGATCAAATGCGTGATAAGAAGGCGCTAGTGTTCTATGCCGCCGATCATGGTGAATCTATCGACGATAATTCCCACTTCCACGGCACGCCACGTGAAATGGCACCGCCAGAGCAATTCCGTGTGCCATTGATGGTTTGGGCGTCAGATAAGTTTCTGGCCCAACCGGGGAGCCTTACGGCTTTTGAGCAACTACAGGCAGAGCAGCGTATCGGAAAAAGTCATCGTCAGGTTGAGCTGTTTGACTCTATCTTGGGTTGTTTAGGTTATACCTCGCCGGATGGCGGAATTAATGCAGAGAATAACTGGTGTCAGGTACCAGCCCGGTCTTCTCAGCCTGCAATATAATTAATTAGCGCAAGTAAAATCTGATACGGCATGATTTTTGATATCAATCTCATTGTCGCTTTGAGGGTGCGGTATACTCCAGTCCCGAATCCCTACCGGCTGGAGTCTTCTATGACTTACCGTGTTGTCTTTATTGATGATCATGACATTGTGCGCTCAGGTTTTGCCCAGCTACTTGCTCTGGAAGACGATATTCAGGTGGTAGGAGAGTTTAGTTCAGCGAAACAGGCCCGGGCTGGATTGCCGGGCTTGCAGGCCAATATCTGTATTTGTGATATCTCTATGCCCGATGAAAGTGGCCTGGATCTGTTGAAAGACCTTCCTTCAGGTATGGGCGTTATTATGCTGTCGATGCACGACAGCCCTGCGTTAGTCGAGATGGCGCTGGAACGCGGTGCGCGTGGGTTTCTCTCCAAACGTTGTAAACCTGAAGATTTGGTTAATGCGGTTCACACTGTGGGCAGCGGCGGAGTCTATTTAATGGCTGAAATTGCCCAAAATTTGGCTCGCGTTGCTATTGATCCTTTAACCCGCCGTGAGCGTGAAGTTGCTGTGCTGCTGGCGCAAGGCATGGAAGTGCGTGACATCGCGGAATCACTTGGCCTGTCACCGAAAACAGTCCATGTTCATCGAGCTAACTTATTTGCTAAACTGGGTGTCAGTAATAATGTTGAGTTAGCCAAGCAGGTGTTGAATTTATGATGCAACGCTTGATGATGTCACTGGCGTTGTTCTTTATTTATTTCACTGCGGCTTTCTGTTTGTGGGCCATCGGTACTCAATTCGTTGACCGCCCTTTACAAGCACTTCTGCTATTTCCCTTTGGTTTACGGATAGGTATTTTATTACAAAGTCCACGACAATATTGGCCGGGTGTGCTGATGGGGGATGCCGCATTGACGTGGTTACTTACCGATCAATTTGACACCTTAAACCTGTTAGTCGTGGCTGTTTTCATTGTACTGGCTACTACGGTTGTTGCTGTTTTAGCTTCCCCTTGGCTAGCGCGTCATCAAAAGAATGAAACTGAGTGGCAGTGGCCACTGATGCAAGGCACGATTATTCTGGCAGCGGCATTAATACAGGCGCTGGGATGGCAGATTGCTATTGGGAAAGGGGCTATGGCGCTATTACTGGGCCTGGTTGGTGGCTTTACCATCGCACCTACCTGTATGTTGTTGTGGCATTATTTGGCTCGCCAAATCTGGTTGCCGTTAGAGCCAGGATTAATCCATAAGCCAATTAATTTGCGTCTGCGTCATATCCTATGGTTTCTGCTGCTATTTGCGTTAAGTATCTGGTTGCAATATTACGTCTCCGAAATGGATTTATATTTGTTTGCGCCGTTTTGTTTGGCTATTCCTATTGTATTTATGGCTTACCGTTATGGCTGGCAAGGGGCGGTTGTGGCTACTTTGCTCAATGGCGTAGTGATGGTAATCAATTCGCCAGCAGAACTGGATTCCCACCGTGATTTATTATTGTCATTACTGATGCAAAGTTTGATTGGGTTATTACTGGGGGCCGGAATTCAGCGCCAGCGCGAGCTAAATCTGCAATTACAAATACGGCTGAATGAAAACCGCGAATTAGCCAAAGCCTTGGTAGTGGCAGAAGAACAAGCCCGTCGTAATGTGGCGCGTGAGCTGCATGATGAGGTCGGACAGACGGTGACGGTTATCCGTACTCAGGCCAGTATTATCAAGCGACTGTCTACACAGGAGACAGTATTAACCAGTGCCGGGATGATAGAGACACTGGCATTGCGGGTTTATGATGGCGTCCATGATGTTTTAGCCAAATTATGGCCTGCGGCATTAAATAACTTGCCGCTATCGGCGGCTATTGCGGCATTAATGCGTGAGCTTATTCCACAGGATCAATCCGTTGTCGGTGTATTGCACTGGCAAGTCGATGATAGTCCTATGGATGAGACCTTGAAAATCACACTGTATCGTATCTGCCAGGAGGGGATCACCAATGCGTATCGACACGGGGCTGCCAGCCGTATCGAGATTAATGCGCAGCAAGATAAACAGCAGATAACGTTGACGATTCGTGATAATGGGAAAGGTGTTGATTTGGCGACACTAACACCGAGCTATGGCTTAAGAGGTATGCAGTCGCGGGTCAGTGCATTAGGTGGCAGTTTTACACTGAGTGTTGATAATGGCACCTGTTTAAATGTGATCCTACCCACAATTTCTTTGCCATCTAATGAAAACTAAGAAATATTCTCGTTTTTTACAGGTGTTTTTCTCATTAGTTTGGTACACGCGAGGAACATGATGACTCTACTTAAAAAATTTTCTGAGGTTCACATGTGGTTTTTCCTCAAAAGTCGCGATAACGTGCCGCCAGTGACGGAACAAGTGCAAATCGATTCGTCTTATAAATATTGGCGAATCCAGCTGATGTGGACGATGTATATCGGCTACGCAGCTTTCTATTTCACCCGCAAAAGCTTCAACTTTATTATGCCCGCCATGCTCAGCGACTTAGGGCTGACGATGTCAGATGTTGGCGTTTTGGGGACGCTATTTTATATCACCTATGGTTGTTCTAAATTTATATCGGGCATGATCAGTGACCGGTCAAATCCGCGTTACTTTATGGGTATTGGCCTGGTTATGACCGGGATTATTAATATTCTGTTTGGTATGAGCTCGTCACTGTTAGTCTTCGGTGCTTTATGGATTCTGAATGCTTTCTTCCAGGGCTGGGGCTGGCCGCCATGCTCTAAGATTTTAACCAGTTGGTATTCCCGTTCAGAGCGTGGTGGTTGGTGGGCAATTTGGAATACGTCGCATAACTTTGGCGGTGCGTTAATTCCCTTGTTGGTGGGCTTTATTTCTCTGCACTTTAGCTGGCGCTACGGCATGATTATTCCTGGCATTATCGGTGTCGTGATCGGTTTACTGATGTGCTGGCGGTTACGTGATAAACCAAGCACTATGGGGCTGCCAAGTGTGGGTAAGTGGCGCAATGATGCCATGGAGCTGGTACAAGAATCTGAAGGCCAGGGGTTATCGAATAAAGAGATTGTGAAGCGCTATGTATTAACCAATAAATATATTTGGTTACTGGCGGTTTCTTATGTGCTGGTTTATATCGTCCGCACCGCGATCAATGACTGGGGTAACCTCTATTTGACGCAAGAGAAAGGTTATTCATTAATGACGGCCAACTCAGCAATTTCATTATTTGAAGTGGGCGGATTTATTGGTTCGCTGGTTGCGGGTTGGGGATCAGATAAGTGGTTTCGTGGTAACCGTGGGCCGATGAATCTGATATTTGCTATTGGCATTTTCCTTTCTGTCGCGTCATTGTGGATTATGCCAGGAGTCAGTTATGTCTTGCAGGCTGGGTGCTTCTTCGCTATCGGTTTCTTTATTTTTGGCCCTCAGATGCTGATTGGCATGGCAGCTGCTGAATGTTCACATAAAGATGCTGCCGGTGCTGCCACTGGCTTTGTGGGGTTATTCGCCTACTTAGGTGCGGCTTTATCAGGTTATCCTATTGCTCGCATTATGGAGATTTGGCACTGGAATGGTTTCTTTGTCGTTATTTCCATTGCTGCCTGTTTATCTGCTTTCTTCTTATTGCCATTCTTACGGGCGCAATCGCCACAGTTGAAACAAGCTGAAGCTTGATTTTTATTCAACTGATTCAGTTTTAACCGCTGGTGATGCTTTTAACAACAGTCACCAGCGGGTTGTTAAAAAGTGATTGACGGCCCAAAGTCGTAGCAGTAAGATGCGCCCCAATTCGGCGAGTAGCGCAGCTTGGTAGCGCAACTGGTTTGGGACCAGTGGGTCGGAGGTTCGAATCCTCTCTCGCCGACCAAATTTAAGAACCCTGATAGCAATATCAGGGTTTTTTTTCGTCTTTATATTTGCATAGTAAATATTTTATACATTACTAATTTATTGCGATATATATATTTATAATATGTAAGATATATTTTATAATATTGACTTCCTCTTATTTAAAGCCGCTAATTGATATCGGTTTTAACCACTAGCGTACACAATATAATAACCATATTAACAATGCTATAAGAGGAATAATATGAGCTATATTAATGGTGATACCCAAAGACGTTTATCTTTGTTACCTCTATCTATAATATTATCGCTATGCAGTATTTCCTTGTCTCATGCCACGAATATTATTGCTGATAAAACCGCAGCCAAAAACCAACAGGCAGATATTAAAATAAAACCAAATGTATCATCTCTTGCTCCATGTCGTTCTACCATAGATTGTGGTGAAAAAACCACAATAAATATTCAATCGCCAGATAAAAATGGATTGTCACATAATAAATATATAAAATTTGATGCTCCTAATCATAAGGATGTTGTTATCCTGAATAATGATTTGTCCAAGAAAATAAATGGTAATCCAAATCTGGTTGCATCATCGGCAACTATTATTCTAAATGAGGTAAGATCCTCACAAGCAAGCTACTTAGCTGGGAAAGTGCAGCTTTCTGGTCAAGATGCTCATGTTATTATTGCCAATCCATCGGGTATTGATTGTCATGGTTGTTCATTTACCGATATGTCTCACCTGACCCTGACCACGGGTATGCCGTACTTCAACCGTCATAATAAGCTGCAAGGTTTTAAGATATTAGATGGAGATATCAATATCAATAATGGTATAGCTTATCAGTCAGGGCTGAACCACGAGGGGAGAGGTGAGAAGTCTGCCTATCTCGATTTATTCTCTAATACCTTAAATGTTGATGGCAATGTTACTGCTGATGATGTCTTTATTATTGCTGGAAAAAATAAAATAAAGTTAACATCTGCGGGAAAAAAAATGGGTATAACGTCGTTGATTTCCTATTTTAGTTCACCAAATTATTTTAAAAGTGTTGATGTCAGTAACATAGGAGGAATTTATGCGAATAAAATACGCATTATCGCAGAAGGTAATATAAAAAATTCAAATGAAATTAAGTCTAGAGGATTGATTCAGATGATATCAAGAGGAGACATTAAAAATAAGCTGGGTGGGCATATGACAGGTGAATCTGTACAGCTATATTCGATTAATAATAAGATGGAAGTACTTTCATATAGTGAAAGAATTGGAAAGAGGCCTGGCACCTATACTAAAAATAATGATGGAACTTTTTCTTTTTTTGGAAAAATAAAACAGTCAGAAATATAAACTAAACCACTTAGCATTAAAAACCTTAAATAACCATATCTATATTGGTTAAGTCATTAGCCACATATCGTGGCTAATTGTTCTGATGACATAATTCACGCATGACCCAATTAAAATGGAGTTTATTGCATGAGGTTGAGAACAAAAAATCAAAATCTTTCGGTATTTTATGAAAAAACAGGGGCAATGGCCGTCTTACTGTCTTTTTTTATTTTCATATCGATTATGCCCTTTGCCGTTTATGCAAAAGTTAAGCCGCTTACTGCACCGACAGGCATTGACGCTTCCGATGACTCGTCATGTCTGGTTATTAAGCGTGTTGAATTGATGAATATTGATGCCTTTCCGAATGCGGGGCGTTTAATACAATGGGCAAAGCAGGCTCAAGGCAATTGTTTAGATGAGAAAGGACTGTCATCTCTACGAAACACACTCCAATGGCAATTGGTTGTTGATGGTTATATTACTTCGCATGTGACTTTCACCGAAGACAGCTACGTGGATGGCACTTTATTTCTGACTTTAATTCCTGGACGTTTGGCTAGCATTGAACACCATGAAGATAGCCAGGGTTATGCTCAGTTAAATACAGTGTTTCCTGGCCGGCAGGGGGATTTGGTTAATTTACGCAACCTTGAACAAGGGTTGGATAATTTACAGCGTTTACCCTCGGTGAATGCCACTATGGATGTGGTGCTAAATCCTGAGGATTTGAGTAGCCAGATTATGGTGACTCGCCAGCAGTCGCGTTTCTGGCGTATGAATGCTTTTCTCGATGATGCGGGGCACCACGGTGTTGGCCGTTATCGTGCTGGTGCTACTCTATTTCTCGATAATCCATTATCGCTCAGTGATTTGGCTTATTTCTCTGCCAGCCGTGAGCTGGATAATCATCACGATAAAGGGAGCCACAATTTTGGCCTGCATTATTCAATCCCTTTTGGGTATTGGTTATTGAGTATGGCGGCTAGCCAGGGAGCCTATTACCAATCTTTGTTGGTGGCCAATACCGCGTATAAATATCATACGTATTGGCGAACACTGGATATGCAAATTCAATGGCTGCTAATGCGAGGCTATAACTATAAAACAGTGGGTTATACCGGGGCGTTAATTCGTAAGTCCAACCGCTTTTTTGCTGATATAGAGTTGGAAATCCAGCGGTCGGATACAGTTGACTGGCAACTCGGGTTGCAGCATCTTCACTATACTCGCTGGGCAACCATCAGTGGCGGGATTAAGTATCAGCAAGGAACCCAATGGTTTGGCGCGCGCCCGTCACCGGGCAGGGATTCTTTCTCAACGGCCCGACTGATTAATTTGACCGCTTCACTGAATCTCCCTTTTATGTTGGGTGAACAACATTTCCAATATCAGCCGACATTTAGCCAGCAATACACACGATCGGCTGTCACTATGCAGGATAAATTTTCTATTGGCGGGCGAAATTCAGTGCGCGGGTTTACTACCGGTAGTGCACTTGTGGGGCCACAAGGCTGGTTTTTTAAAAATGACATTGCCTGGATAAATCAACAACTCGCGAATCAACTCTATTTAGGGCTGGATTATGGCGAAGTGAGTAACAAAGGAGGGCAAATTTTACTGGGCGATCGTCTGGTTGGTGCTGTTATAGGTGTTCGGGGGTATTATCGACGGTTAGGTTATGACTTCAATATTAGTACTCCGCTTGATAAGCCAGCTCATTTTAATACTGATCCCATTGTCTTGGGTTTTATTCTCAATTGGCAGTATTAGCTAATTGAGCGAAAATTTTAAGGTAAATATGAAAAAAATATATATTTATTTCCTGACTAGTATTTTTATCTACATAAGTCCTTCTTTATTTGCCAGAGTGATTGTTGATGCTCATGCAACCAAAGACCAACAACCAAGTGTAAATAAGTATATTGAAGAGAAGAAAAACTGTAAGGCTCAAGATATTTATTGTCAGGGAGCAGTTTTTACCACTATTAATATCACCACACCAACAGTTCAAGGAATATCACATAATAAATATGAAGAATTTAATTTATTATTTGGTCGTGGATATAATAAGATTTTTTTTAACAATCTTAAAGTTGATGGTCCAGGTTTTGTTGGTAACCCCAATCTGGTTGATAAATCGGCAAAGGTTATTTTAAATGAAGTGACCTCAGATAAACAAACCGAATTATATGGAAGTTTAACTGTTATTGGCCCAGCAGCTCATGTGATTATTGCTAATCCATCGGGAATCCGCTGTAATAGTTGTCAATTTCATAATACCAACCATGTCACGCTTACTACCGGGACACCCGTGTTTAGTCGGGCTGGCAATTTAATGGGGTATCATGTTGCGCAAGGCAATATTAGTATTGATAAAAATGGCTTGAGGCATAACGATGATTTTGATACTTATCTGGATCTGTTTTCAACTTCGCTCATTATAGATGGTGAAGTAAGGAGTGGCGATATCGCTGTTACGACAGGGAAACTGAATGTCAATTATGCCCCAATTGGGAAATTATTAAATATCAAGCCGATATATGATTATATTGATGATAGCAAAACTAATATTGCAGTTGATGTTACTCAACTTGGAGGGATGTATGCTAATAAAATATTAATCTTTGCAAAAAGCGGAGGCATAAAAAACAAAGGGACAATTGATGCTGGAACGGTAGCCAATCTTATATCGACATCATTTATTAATAATAGCAATGGAAGAGTATCTGCACCGAAAATAAAATTAAGAAGTAGTGGTGACATAGATAATATCGGGGGAAGAATAAAAAGTGACAGGCAAGGCTTGAATTATAAAGTTGGTGAGAAGTTTGGTATCAGAATTTCTGGGCATAACGTTAATAATAAAATAGGCAGTATTTATGCTAACAGTGGGCTAACGTCCATTGCCGCTGACTACACAATTAATAACATGCAGGGTGTTATCAAGTCGAACGCAAGTGCTGGATCTGCTGATATACAGCTCAAAGCAAAAACAGTCGATAATGATTATGGGAATATCATTACCTCTCAAAATATCCTGATTAATACTAATGAGTTAAGCAATAATAAAGGCAGGATCGTCAGTGCGTTTAGTGATATAGAGCTACGTTATAAAACATTCCCTGGTGATGCAGGCGTGATACATGGTGGCCTCGATGTTATCCGAACCCTTAAGCCCTAAATGAACTCTATTATCCGAATCTGTACTCACTTCTTTTACTCTGGCGGCATGGTGCACTGATTTGGGGCGTCATTAAGGGGCGGCCTATCTGAGAGCCATATCTGCTCTTGGTTAACATGGATAACTGGGCCAATATTTCGCTTTTTTAACAGCACGCAAAATGTTTGAGATTCCGGCTGTATGTGACAAGGTTCACGTCACTTATCGGCTGTCACAATAGCATTTCCCTCTATTTTCTATCGATATTACAAAAAAATCTGAACAGATATACAGCATTTGGCAACAAAGTTTTTTTGTTTGTCACTGGATGTTACAACTGCTTTATTTTCATTAGCCAGTTAATGCAACTAGCTTACAGCTAATAGCATAAATTTTAATGCTGATAATGTTAGCGAGAAGTTTTTTTTATGTTTGCACACTGTTTCTCATTGTCTTGATAAATCCACTCAGACCGTATTGACGTTGCCACCAACTGTTGCCAAATTGGTACCCTCAGGGGTAGTCATCGAGAGTAATTTTGGGTGATTTCATGCATTCAAAGTTGCTGTCGCGATAACAATTATCCGACATCTCAATTCCGCATCCCTGCGGTTAATAGGCCAAAACGGTACAGTCCACGGACGAAAAAATTATAGGGCTTGGCCGTACACACAACACACATCACCATAATGGAGCACAAGCGATGACGATTTCCTTGGGAAAAACAGGGATACTGAAATTCGGTATTGGGCTGATTGCACTGACCGTAGCGGCCAGTGTACAAGCGAAAACATTGGTATATTGTTCTGAGGGTTCTCCGGAAGGGTTCAACCCGCAGCTTTTCACCTCTGGCACGACTTATGATGCGAGTTCAGTTCCTATCTATAACCGTCTGGTTGAATTCAAACTCGGGACTACCGAAATTGAACCCGGTCTGGCTGAGAAGTGGGAAGTGAGTGAAGATGGCAAGACTTACACTTTCCACCTGCGTAAAGGGGTGAAGTGGCAAGATAATAAAGACTTCAAACCGACCCGCGATTTCAATGCTGATGATGTAATTTATTCATTCATGCGTCAGAAGGATGATAAACATCCGTACCATAAAGTATCTGGCGGCAGCTATGAATACTTCCAGGGTATGGGTATGGGTGATCTAATCACCAATATCGTTAAAGTTGATGACAACACGGTGCGCTTTGAACTGGCACGTCCAGAGTCTCCATTCCTGGCGGATCTGGCAATGGACTTTGCGTCAATTCTGTCTGCCGAATATGCTGACAACATGCTGAAAGCTGGCACGCCGGAAAAAGTCGATTTGAACCCTATCGGCACCGGCCCGTTCCAGTTGCAACAGTATCAAAAGGATTCCCGCATCCTGTACAAAGCATTTGATGGCTACTGGGGCACCAAACCGAAAATTGATCGTCTGGTCTTCTCTATTACCCCAGATGCATCTGTCCGTTACGCGAAATTGCAGAAAAATGAATGTCAGGTTATGCCGTACCCTAACCCGGCTGACATTGCCCGCATGAAAGAAGACAAAACCATCAATTTGATGGAGCAACCGGGCCTGAACGTCGGTTATCTCTCTTTCAACGTTGAGAAAAAGCCACTGGACAACGTCAAGGTTCGCCAAGCGCTGACCATGGCCGTTAACAAGCAAGCGATTATCGATGCGGTTTATCAAGGTGCTGGCCAGGCGGCCAAGAACCTGATCCCACCAACTATGTGGGGCTACAACGATGATGTGAAAGACTACGCTTACGATCCTGCTAAAGCGAAAGAGCTGTTGAAAGAAGCCGGCCTGCCAGATGGTTTCGCCATCGACCTGTGGGCAATGCCAGTTCAGCGTCCGTACAACCCAAATGCACGTCGTATGGCTGAAATGATCCAGTCTGACTGGGCGAAAGTGGGCGTGAAAGCCAAAATTGTGACTTACGAGTGGGGCGAATACCTCAAACGTGCCAAAGACGGCGAGCATGAAACTGTGATGATGGGTTGGACTGGGGACAATGGGGACCCGGATAACTTCTTCGCCACCCTGTTCAGCTGTGATGCGGCCAAACAAGGTTCTAACTACTCCAAGTGGTGCTATAAGCCGTTTGAAGACGTGATCCAGCCAGCGCGTGCTGAGTCTGACCATGACAAACGTGTCGCACTTTACAAACAAGCTCAGGTTGTGATGCATGATCAAGCGCCAGCGCTGATTGTGGCTCACTCAACCGTGTATGAGCCAGTGCGTAAAGAAGTGAAAGGTTATGTGGTTGATCCGTTGGGTAAACACCATTTCGAGAACGTGTCCCTGGATTAATTTTAACCCTGTAGACAACCGGTGAATGTGTGGAATACGCATATTCGCCGGTTTCTTATTGATACCCAAAATAATTCGAATTGCAGCCAACGAACATGCGGTTTGAAGTATGAAGGGTATAGGTTAAGACAGATACAGATGTGAGCCATATAACCTCTCCCAATAAGTGTTATTGTCGCAGAAATTTTGGACATGGACAGCGCGCAAGCACCGGAGCGGACACCATGACCTTGTAAATCATGGCTACGTGACGGTGGTGAGCACTGCCCTAGGTCAAAATGGCAAATAGCTTATTGGGGAGGTTTAATAAGCTGGGTTGCCCACGAGCAGCCTGGCATTCTATACAGAGAGTTCGGGATATGTTGCAGTTCATACTCCGACGTTTGGGGTTAGTTATCCCAACGTTTATCGGCATTACTTTGCTGACCTTCGCTTTTGTCCATATGATCCCTGGTGACCCGGTGACCATCATGGCTGGGGAACGCGGTATCTCCACCGAGCGTCATGCTCAAATCATGGCGGAAATGGGGCTGGACAAGCCTCTTTATCAACAATACTTCCATTATGTGAATGGCGTATTACATGGCGATCTCGGTATTTCGCTGAAAAGCCGTATTGCTGTCTGGGAAGAGTTCGTTCCCCGCTTTAAAGCGACACTGGAGCTTGGTATCTGTGCGATGCTATTTGCTATCGCGGTGGGTATCCCGGTCGGGGTGTTGGCAGCAGTCAAACGCGGTTCAATATTTGATCACACCGCCGTTGGGATCTCCCTGACCGGCTACTCGATGCCTATCTTCTGGTGGGGCATCATGCTGATCATGCTGGTTTCGGTGCAATGGAACCTAACCCCAGTATCGGGGCGTGTTAGCGATACCGTATTCCTCGACGATAGCCTGCCGCTGACCGGTTTTATGCTGATAGATACCTTTGTTTGGGGCGAGCCGGGTGACTTCAAAGATGCTGTGATGCATATGATTTTGCCAGCGATTGTATTAGGCACCATTCCTCTCGCCGTTATCGTGCGTATGACCCGTTCCTCAATGCTGGAAGTGTTGGGCGAAGATTATATCCGTACCGCGCGCGCCAAAGGTTTGAGTCGGATGCGAGTGATTGTGGTCCATGCCTTGCGCAATGCCTTATTGCCGGTGGTTACCGTGATTGGTTTGCAGGTCGGCACCATGCTAGCGGGAGCGATTTTGACGGAAACCATCTTCTCCTGGCCAGGATTAGGGCGCTGGTTGATGGATGCTTTGCAACGCCGAGATTACCCGGTGGTTCAGGGTGGGGTGTTGCTGGTCGCGATCATGATTATTTTAGTTAACTTGCTGGTAGATGTGCTCTATGGCGTAGTTAACCCGCGTATTCGTCACAAGAAATAAGGGGCGCAGAATGTCTCAACTTACTGAGTCTACAGTAAAAAGTGCGCCGAAGCCGATGACTCCAATGCAGGAGTTTTGGCACTATTTCAAGCGCAATAAAGGGGCTGTAATCGGCCTGTTTTACATCATTATTATGCTGGTAATTGCCGCAGGTGCTACCTGGCTTGCCCCACATGGGCCGGCAGAGCAATTTCGCGATGCATTGCTAAAGCCCCCAGTCTGGGAAGCGGGCGGTAGCTGGAAATTCATTCTCGGTACCGATGATGTGGGCCGCGATGTCTTGTCCCGTCTGATGTACGGTGCTCGCCTCTCGCTGTTGGTTGGTTGTCTGGTGGTGGTGCTGTCGCTGGTGATGGGCGTGGTTTTCGGTTTACTGGCCGGTTATTTCGGTGGGATTGTCGATGCCATCATCATGCGTGTGGTCGATATCATGCTGGCACTGCCAAGCCTGTTGTTGGCACTGGTGTTGGTGGCGGTATTCGGCCCTTCCATTGTGAATGCCTCGCTGGCGCTAACCTTTGTCGCCTTGCCGCACTACGTGCGATTGACGCGAGCTGCCGTACTGGTTGAGGTAAATCGCGACTACGTTACGGCCTCAAGAGTGGCCGGTGCGGGTGCGATGCGCCAAATGTTTATCAATATTTTGCCAAACTGCCTTGCGCCATTGATCGTGCAGGCTTCTCTCGGCTTCTCTAACGCCATTCTGGATATGGCGGCTCTCGGCTTCCTCGGCATGGGTGCACAACCGCCAACACCAGAGTGGGGCACCATGCTCTCTGATGTGTTGCAGTTTGCCCAAAGCGCCTGGTGGGTCGTGACCTTCCCCGGTGTGGCGATTCTGCTGACGGTTCTGGCGTTTAACCTGATGGGGGACGGCCTGCGTGATGCTCTCGACCCCAAACTCAAGCAGTAACAGAGGTAGAGAGATGGCACTTTTAAATGTAGATAAATTGTCGGTGCATTTCGGTGACGAAGGTGCGCCGTTCAAAGCCGTAGACCGTATCAGTTACAGCATTGAGCAAGGTCAGGTGGTCGGAATTGTCGGTGAATCTGGCTCTGGTAAATCAGTCAGTTCATTGGCAATCATGGGGCTGATTGATTACCCCGGAAAAGTGATGGCCGATAAGCTGGAATTTAATGGCCGCGATCTGACCAAGATTTCTGAAAAAGAGCGACGTCAATTAGTGGGCGCGGAAGTGGCGATGATCTTCCAAGACCCGATGACCAGCCTTAACCCGTGCTATACCGTCGGTTTCCAGATAATGGAAGCGCTGAAGGTACATCAGGGCGGCAATCGTAAAACGCGTCATCAGCGGGCGGTGGATTTGCTGACATTGGTGGGTATTCCTGACCCGGCGTCGCGTTTGGATGTGTATCCGCATCAGCTTTCCGGTGGGATGAGCCAGCGCGTGATGATTGCTATGGCCATTGCATGCAAGCCAAAACTGCTGATCGCCGATGAGCCGACAACCGCGCTGGATGTGACCATTCAGGCGCAAATTATTGAGTTACTACTGGAATTACAGCAGCGCGAAAATATGGCGCTGTTGCTGATTACGCATGACCTGGCACTGGTGGCTGAGGCGGCTCATCATATTATTGTGATGTATGCCGGTCAGGTGGTGGAAACCGGTAAATCGTCGGAAATCTTCCGTGCGCCACGCCATCCATACACTCAGGCGTTGTTGCGGGCGTTACCGGAGTTTGCACAGGATAAAGCGCGGTTAGCATCATTACCGGGTGTGGTTCCGGGTAAATATGACCGCCCTGAAGGTTGTCTGCTTAACCCGCGTTGCCCGTATGCCAATGATCGCTGTCGCCGTGAAGAACCTGAACTGTTGGGGCCAGCGGGGCGTCAGGTTAAATGCCATACACCGCTTGATGATGCGGGGAGGCCGACCCTATGAGTCAACCTACTGATATGAAAAATGAATCACAGGCAACCAAGCCACTGTTGCAAGCCATTGATTTAAAAAAATACTATCCGGTCAAAAAAGGGTTATTTGCGCCGGAACGTCTGGTTAAAGCTCTGGATGGTGTTTCATTCACTTTAGAGCGCGGCAAAACATTGGCGGTGGTTGGCGAATCTGGCTGTGGGAAATCCACTCTCGGCCGCTTACTGACCATGATAGAAATCCCAACCGGAGGTGAACTTTACTACCAAGGTCAGGATTTGCTCAAGCCAGATGAAAGTGCTGAGAAGCTGCGGCGGCAGAAAATCCAGATTGTGTTCCAGAACCCTTATGGTTCGTTGAACCCGCGTAAGAAAGTGGGGCAGATCCTGGAAGAACCGCTGCAAATCAATACCAAACTTAGCAGCAAAGAGCGCCGCGAAAAAACATTGGCGATGATGGCGAAAGTCGGCCTGAAAACCGAGCATTATGACCGTTATCCGCATATGTTCTCCGGTGGTCAGCGCCAGCGTATCGCTATTGCGCGCGGGTTGATGTTGAACCCGGATGTGGTGATTGCTGATGAACCGGTTTCTGCGCTGGATGTGTCAGTGCGGGCACAGGTATTGAACCTGATGATGGATTTACAACAAGAGCTGGGGCTGTCGTATGTCTTTATCTCCCATGACTTGTCAGTGGTTGAACATATTGCTGATGAAGTGATGGTGATGTATCTGGGCCGTTGTGTTGAAAAAGGCAGCAAAGAGGCCATTTTCAATAATCCGCGTCACCCTTATACGCAAGCATTGTTATCTGCTACGCCACGGTTGAACCCGGATATGCGCCGCGAGCGTATTAAGTTGACTGGTGAATTGCCGAGCCCAATGAGCCCACCGCCAGGTTGTGCGTTCAATGCGCGTTGCCGTCGGGCATTTGGCACTTGTACTCAGTTGCAGCCGCAATTGAAGCAGTACGGCGACCAAATGGTAGCTTGTTTTGCTATTGATCAGGATGAAGCGGAAAAAGCCGGTTAATATGGCAATAGCGCGATATAACAGTTAGCAGAAAACGCCGGTTATCCGGCGTTTTTTATAGCTGAATAAAGATATTATTATCTGACTTATAACATAATGATCTTCGTTAAGTTAGCTGTAAATATTAGTGCTTGCAGTGTAAATTAATTATTACGCATGATGCTATCTTCAATCATAAATTAACCTTAAACCCCGTAGACTATATTCACGTTTAATTCCGCAAGAATTAACTTAAAATAAAATTTATGCGTTATGCATCAGAATAAATATAAATAAACGATTTACAACTGAATAAAAAGGGTGCAATAGATGCACCCTTAATAAATCCTTAAACAACTTTTATTATTGGGGATAAGGTACCCAATCACCGCCATTTAGCCGAATATAGGGTTTGCCCTGATATTGCATCACAATAGCATTATCATTTTCTGATATTAAGGCGGTTTCGGGTAAACCTTGTGTCAGTGTTTGCCAGTCCACATTTTCGGCGCTAAATACTTTGCCATCCACCATACGCGCCACCAATTCCGAAATCGCCAGATAGCTGCTTGGCGCACTGACTACTACTGGGCTGGCAGGCTGTGGTGCTTTCATGCCAATCAGCTTAATCCCCACGGGGATATGGGTGATGCCAGGGCTTGGGATATCGCGTAGACCAGACATCTGCATTTTATCGCCAACCAAGGCAGCTCCGTGTTCTGGCACCACGACCACCATGACCTTCCGCCCCGATTTTTCCAACTCTTCAAGGAAGGTATTCAACTGGTCAAACAGGGTTTGGGCGCGCGTACGATAATCCGCCGTTTTGTTGGTACCGACGAAACGGTTACCATCATGTAACGGTATGATATTCATGAAAGTTGCGCTGCGTGCATCACCGCCATTCTTCTGTTGTTCCAGCCAACGATTCAGTAGTTCCAGATCGTTATAAATCGGCTCGCCGTCAAAGGAGGCCAATTGATTGCTAATACCTTTCTGCGACATCATCGGTGCGCGCATATTGCCGTCATCCTGGATGTTTTGCAGATAGTTACCAAAGACACCGGAATGATCCATCATCAACTGTGAGGTAAACCCAAGTTTAGCTAAATTATCAAACAGATAGCACTGTTGATCTTGTGGCTGATACAGATCTTTATGGGATGACTGGCCGCAGCTGGCGCGTAACAGGCGGATAGACGCCGGGCCGCTGTAGGCGGTGGCTGAGTTGAAGTTTTTGAACAGAATATCAAACTTGCCCCACAGCGGGTGTTTATCCAGTTGAATGGCCTCAATATCTGACCATGACAGTGAACAGATATTAATAATTAATAAATCAAAGGGTTGCGCGTCACCGGGTAAAGATGCTGGGAATGTCGTGTGACGAGTTTTCTCTTGCTCATAAAAAGCATTCAAATGAGCGGTCAGATTTGCGTCGGTTGGTGGCCCACCGGCTTCAACAGGGCTACTTCCTGTTGCTGACGGTTGATCTGTGCTCGCTGGCACTGTTGTCGCTGCCGTTTCCGCAGTGGGAGCCAGAGAAAATGCTGGCCCGGCAATACCGGCGACATTCAGCCAAATCATGGCGGCAACGACAAAAACGGTGACGCGAATCCATTGTGAAATAAACAGGTAGCCTACCAGAATGACGAAAGCTGTTCCTATCATCGCCCAGTTAATGAAACGGCTAAGTAATTCAAATAGATAGCTAAAGCTAAAGCCGGTGATCTGCGAGCCTTGGCTCATGATGCTGTTGATGCCGGGCAACCAGGTATCGTGATAAAGCAGGCCGATACCGATGGGTATGGCTAGCCAATTACGCCAGCGGTGGACACGATATGCTGGGATCGGGAACAGCAGAAAGGCCAGAAACACCAGATTTGCCAGCGGGTGGAAGTTCAGGTAACCAAACCACAGTAGGGCAAATTTGAGCAGAAAGTAGTAGTTCCATGCGCCCAGGCCGCGCCAATAGCGCCACGGACTCTGCGATTCTTGCTGTTTATTTTTTGCGTTCATGGTTATTTCTTAGTCTGTGAAGATGAGCCATCACGCAACCAGATCCCTTCTGATTTTAAATAGCGCGCGGATAAGAATAAATGCTGTTTTTTCTCCCACCACCGCGGAAACCAGCGGCGGGCCATATAGCCCAGCGGGAAAAAAATAATGGCCCCCAGCAACAGAATTTGCCAAATATCATTGAGATTCATGAGAGGGTCTCCTGACGGTGGCCGGTATTCAGTGTCAGTGGCACGGGGGTGCGCCGGGTGCGTTCCGCTTGCTCTGGCATATCAACTTCTTGTTTATAAGTCTTTTTATCGCCGGTGCTTTGCCATGCCTCGGGAGTATTCATCATGCGGTTCATCTCTGAGATGATCTCCTGATCCTGATACCACACCAGCCGGTTACTGAATGCTTCGGCTACCGGTAAGCGGAAAATATGACTTAACGCAGTATCTAAGTCATTGATGCGGCAGGTTGAAAGGAATAATAACAACCGATTATCAGATACCGTCACCACGTCGCCATAGCGGCGCAAATGGCACAGTGTCAGCGCCTGACGCGCCTGTAGTCCCGGTACTGCCCGCAGCGCCACCAGTACACCTTTACCGTTTTCTGGTAACAAGGTGTTGTTCATTAACTGCAACACCGATTGGTAGAACTCGGTGGGGGGCAGATAGCCTTTGAGCTGAAGGGGGCGCAATGCTTCCAGTAACGCATTGATATCTTGGGGAACATGGCGTGAGAAGCGCTGCCCCTGAATGCCTTCCAGCATCGTGAGAAAACGCGACAATGGCGCAACATGGGGCACAATCAGATTGGCCCCGCAGGCCAGTAACAAGCGCTCGTCGCTGTAGCGCAAGCTGGCGTGCATTTCGCGCACCACAATTTTGACGGTATTGCCGCGTTGACGGCGGATGTTGTGGATTTGATGCGCCATTTCATCAATTTGCTCACTCTGATTCAGCGCAAAAATAAGTGTTGCGGCATGCGCCGTCATTGCGCGCTGGGCCAGAGAGGTATTTGATTCCAGCAACTGCCAGTGGGTAGAAAGGGGAGGAGCGCCTTCCAGGATGCTGGTTTCTGCTAAATACAGATGTTCATCATTGCGTGATTGCGGCAGGGCTTGCTGGATTTCATCCGCCATGCTCCAGCCTTGGTCGTCGGCTTCGAGCAAAACCAATTGGTTGGCGGTCACTCCTTTTGCCGTGCTCCACCAAGAAACCACATATTGTGCGTTATCCTGCTGCCATTGCAGATTAGCCAAACCTTGTAAATAACGGTGCTGACTGACCAACTGATTTTTGATTTTATTAATGCCAGTGCTATGACAAATCACCAGTAATGTGCAGCTCTGGGCCTCCAGCCATTGCTGAATATGCTGGAGCCACCGCTGCATCTCTTCGCTGGTAAAGGTTTGCCACAGATTCGCGGGCGCAAACAGAATGAAGAGTCGCTGTTGTGGGCGTAGCGAGCGCATTAAATCATGAGTTAAATATTTTAAGGCGTTTTTTTGAGCCGGTAAGGTAAATAACGGTAATTTACTGGGGCCAGAATGGGCGATATTACTCAGGAGACTTTCAGGTTTTTGCCCTGAACAAATCAATGCTGCCCGGGTATTTTCAGGTTGGCTACGAATAAGCTGCTGGCAAAATAAATTGGCATCAACTTGACGCTCAATATTGACCCAATAGAACCCGGGAGCCTGCATTATGGCTAATTCATCCCAGATTTTTCGAACACCTAATGAGAAAGATCGTGACATAGATTCTTTATCTGCTTTCGTTAAAGTGCTATTGGGCCAATTACTGGATAAATTCAAAGAACAATTGTAACATTGCAATAAGTATTAACCAATGTTCCTGCCTTGATATTAATCTAAGACTCATCTTATCTGGAGAAAGTATACTCTGGTTATTGTTATACTTAATTACCATAGCCTATTTTTTAAAGGCGGATAAATGAAGACGATAATAAATCGATTCCATGAGAAAACTTCACTTGAAGCTCAGGATGATCTACTAGCATTAAGTCAGGCTTTCTCGTTACCCACGTTAAGTTATATCGATATTGTTCGTCAGGAACGATTAACCCAAATGATGGCTCGCTGGCCATTGCTGGCCGAGTTGGCACAATCCGCAGGGAGTGAATAGTCTATGCCGGTATTGGCATTACAAGGCATCAGAGGGGGCATTGGTACCACCTCGGTAATCGCGGCTCTGGCATGGGCGTTACAGCAACTGGATGAGTCGGTTTTGGTGATCGATTTTTCACCGGATAATTTACTGCGATTGCACTTTAACATGAGTTTTGAGCAATCCCGTGGTTGGGCTAGGGCTGAAGTGGATGGCGAAGGCTGGCAGCAAGGGGCGATGCGCTATGCCGAGAAGCTGGATTTGTTACCGTTCGGCCAATTAACTCAAGCTGAAAATGAACAACTTAGCGCGTCTTTGCAGCAACATCCTCGTCAATGGCAGGAGAATCTGTCCCGATTGCTTGCCAATGCGAGCTATCGCTGGATTCTGTTGGATATCCCCGTCGGTGATAGCGCATTCACCCGTCAGGCACTGGCGCTGGCTGATCAAACCCTGATTCTGATTCATGCAGATGCCAGTTGCCATATCCGCCTGCATCAGCAAAATTTGCCTGCCGGCTGCCATTTTTTACTTAATCAGTTCTCTGCCAGCAGCCGTTTACAACAGGATTTACATCAGCTCTGGCTGCAAAGTCTGGATAGCTTATTACCCATATTTATTCATCGCGACGAAGCAATGGCCGAAGCATTGGCAGCCAAACAGCCATTGGGTGAATACAGCGCGCAAAGTTTGGCGGCAGAAGAAGTGATGACTCTGGCAAATTGGTGCCTGATTAATGCTGTGGAAAGCGATCTATGAATCGCCTGATGCGGATGTTATTCCTCACCCCGGTCTATCAGGGGATGCGCCGCCGCTATCATCTCTATATGCAGCAAGGCTGTACTGTGCTTACCGCTTTTCTCACCACGCTGGCGCTGCCGCTGTGTTGGATATTCCTACGTCTCGAGTCCCCAAGTTGGCAGAGTGTGATACAACACCGCACTTACTGGTTCCCGCAAATTTCCCCCAATCGCCCACGTTTGGGAGATGGTTTACGTTATCTGCTGCAAGGGTTGTGGCTGCTATTAATTCGCCCGCAATCCGATGGTGATAAAAAACGTCAGCCAGCGGCCGTCGGTAAAGGTTGGGTAAAAAACAAAAGACAGGGGTATATCAGTTGGTTGGGGAGTGTGCCGCAGCGCTTTGAACTTCAGAAAATAGAGAAATCAGTCGCCACCCGATTGAGCCAACTTTCAAGGCGTACTCGCCATATCCTGTTTATTATCTTAGGTATTTTTACCGGGATCTTAGCCCTGCTGTGTATCTCACAGCCATTCGGCATGATGGCGCAATTCGTGTTTGTATTGTTGCTGTGGGCTATTGCTATGGTGGTGCGGCGAGTGCCAGGGCGCTTACCTACCCTGATGCTGATTGTGTTGTCGTTAACAGTTTCCTGCCGCTACTTATGGTGGCGTTATACCGAAACCCTTAACTGGGATGACCCTGTCAGTCTGGTGTGTGGTTTATTATTACTGCTAGCCGAAACCTACGCTTGGGTAGTGTTGGTATTGGGTTATTTCCAGACTATTTGGCCGCTCAACCGCCAACCAGTGCCTATGCCGGAAGATATCAATAGCTGGCCAACCATTGATTTGATGGTGCCGACTTATAACGAAGACCTCGGTGTGGTGAAACCAACCATTTATGCCGCGCTGGGTATTGATTGGCCGAAAGATAAAATCAATATCTATATTCTGGATGATGGTAACCGGCCCGCGTTTAAAGCATTCGCCGCAGAAGTGGGGGTGCGCTACATTGCCCGCCCTACTCATGAGCATGCCAAAGCAGGCAATATCAATAATGCGCTGAAACAGGCTACCGGTGAGTTTGTCGCTATCTTTGACTGTGACCACGTGCCCACCCGCTCTTTCCTGCAACTGACCGTCGGCTGGTTCTTTAAAGATAAAAAGCTCGGCATGATTCAGACGCCGCATCACTTTTTCTCACCTGATCCCTTTGAGCGCAATCTGGGGCGTTTTCGTCAAACCCCGAATGAAGGCACGTTATTCTACGGCTTGGTACAAGACGGTAACGATATGTGGGATGCGACTTTCTTCTGTGGCTCCTGCGCCGTGTTGCGCCGCAGTGCGCTAGATGAGGTCGGGGGGATCGCGGTGGAAACGGTTACCGAAGATGCTCATACCTCATTGCGTCTGCACCGCAAAGGTTACACCTCAGCTTATATTCGTATTCCGCAGGCGGCCGGATTAGCAACCGAAAGCTTGTCCGCACATATCGGACAGCGTATCCGCTGGGCGCGTGGCATGGTGCAAATCTTCCGGTTGGATAACCCGCTGCTGGGCAAAGGGCTGAAATTTGTCCAGCGCTTGTGCTACGCCAACGCCATGTTGCACTTCTTATCCGGCATTCCGCGTTTGATCTTCCTGACCGCGCCGCTGGCATTCCTGTTGCTGCATGCTTACATCATTTTCGCCCCCGCACTGGCCATTGCCCTTTATGTGTTGCCGCATATGATTCACGCCAGCCTGACCAATTCGCGCTTACAGGGTAAATATCGCCACTCATTCTGGAGTGAAATCTATGAAACGGTGCTGGCCTGGTATATTGCCCGCCCGACCACCGTGGCGCTGCTCAATCCGCATAAAGGGACATTTAACGTCACGGCAAAAGGCGGTTTAGTCGAAGCGCAGCATGTGGATTGGGTGATAACCCGCCCTTATATGGCGCTGGTATTGCTAAATCTGGCCGGTTTGATTGCGGGCTTGTGGCGCTTGGGTTATGGCCCGGCGACTGAAATCATGACCGTGGTGATTAGCCTGGTGTGGGTCATTTATAATATGACGATTTTAGGCGGGGCTGTAGCGGTGGCGGTTGAAGCCAAACAAGTTCGCCAATCCCACCGTGTCGAGATTGCCATGCCCGCAGCGGTGGCGCGTGCTGATGGTCACTTGTTCTCCTGTACCCTGCGTGACTATTCCGATGGTGGGGTGGGGATCGAAATGCGTGAAGCCGGGTTACTGAAAGATGGCGAAGCGGTACATCTGCTGCTTAAACGCGGCGCACAGGAATATACCTTCCCGTGTGAAGTCACCCGCGCCTTTGGCACTAAAGTCGGGATGCGGATGCATCAACTGAGCGTGTCCCAACATATTGATTTTATACAGTGTACTTTTGCTCGCGCTGACACGTGGGCGCTGTGGCAGGATGGCTTCCCAGAAGATAAACCGATTGAAAGCCTGCGTGATGTTTTGGCGCTGGGCTTTAGAGGCTATGTCCGTATGGCCAGCTATGCTCCGCCGGTGATTCGAAATGTATTGATAGGATTTACCTCCCTGATTGCCTGGATTGCATCGTTTGTACCCCACGGCGTGGATAAAAATCAGGCTCCGAGTAGCCAGGGCCAGACAGTGGCTCAACATTGATGATGATATGATGACGAGAAAAATAACCTGGTTTACCGCACTGGCTTTGGGATTGACGCCATTCACCCATGCCGAAACACCAGCAGTTCCGTCGCTTCAATCGGCGGCCTCGACCACTGCTGTCGCAGCAACAGTGGATTTAGCTCCTGTCGCTCCGGCGGCATTGCCGAATGTCCCCGTTCGCGATGTCACTTACACCTTTGCCAAGATTGCCCCGCCACCGGGGACATTCGCCTTGCGCGGTACCCATCCAGAAGGGGTGATTGAATTTGGCGTGCGCAGTGATGAAGTTGTCACTAATGCGATGTTAAACCTCGAATTTACGCCGTCACCTTCACTTATTCCGGTGGAATCACAGGTTAAAGTCTTTTTGAATGATGAGCTGATGGGGGTCACGGCAATCACCAAAGAGCAACTGGGTAAACCAACACGGTTCCAGTTGCCGATTGATCCGCTTTATATCAGTGATTTCAATCGGCTGCGGTTAGTGTTTGTCGGCCACTATCAAAACATTTGTGAGAATCCGGCCAGTAATACGCTGTGGCTGGATATCAGCAAATCCAGCTCGTTGGATTTACGCTATCAATCATTGGCAGTCAAAAATGATTTGTCCCATTTCCCAGAGCCTTTCTTTGATGCGCGGGATAACCGCCCGTTAACGTTACCTGTCGTTTTCGCTACGGCACCTGATGTGGCGCAGCAGCGCGCGGCGTCTATTTTTGCATCCTGGCTGGGTGACAAAGCGCAATGGCGTGGGCAGAACTTTCCTGTTTTGTATAATCAACTGCCGACTCAACATGCTGTGGTGTTTGCAACTAATGCTCAACGCCCTGATTTCTTGAAAGATTACCCGCCAGTCAAAGCACCGACGGTGGAAATTATCAGTCATCCGGATAACCCGTATGTGAAGCTGTTACTGATTCTGGGCCGTGATGATAATGACCTGATCATGGCGGCACAGGGGATAGCGCAAGGCAATATTCTGTTCCGTGGTCAAAATGTGACGGTAGATAAAGTCGAGCAACTGGTGCCACGCCAGCCTTATGATGCGCCAAACTGGGTGCGTACCGACCGGCCAATGACTTTTGCTGAGTTACAGCAATATCCGGATCAACTGCAAACTACCGGTTTGTTGCCGCCGCCGATCTCATTATCGCTGAACCTGCCACCGGACTTGTTCCTGATCCGCAGTGCGGGCATTGATATGCGTTTGAAATATCGTTACACCTCAACGCGCCTAATGGATGGCTCCCGCTTAAGTATTAGCCTGAATAATCAATTTGTGCAGGACTACCCGCTGTCGCCGAATACGCCGGAAGACAGTAAAATCCTGCGTCTGCCATTACTGCAAGGCTTACAAGACTCTACCAAGCGGTTGACCATTCCGGCATTGAAACTGGGGGCCACCAACCAGTTACGCTTTGATTTTGACTACAGCACCTTGTTGGCGAGCGGCGCGGAAGGGCGCTGTGAAACCTACTCGACCGCGCCAAACCACGCGGTGATTGATGGTAATTCCACTATCGATTTCTCCGGTTACCGTCACTTTATGGAAATGCCAGATTTACGGGCATTTGCTAATGCCGGCTTCCCATTCAGTCGTCTGGCAGATCTCTCCGAGACCCTGGTCTTGGTGCCACCGAAACCTGCGCCGTCACAACTGACTACGCTGTTGAATACCGTGGGGAATATCGGGGCGCAAGTCGGCTATCCGGCGGTGGGTATCAACATCACCGACGACTGGTCACAGGCAAAAGACCAAGATGTCGATGTGCTGATTATCGGTACCATTCCGCCTGAATTACGTGATGACCAGAAGATTAATTTGCTGGTGGATCAAGCCCAGAGCTGGGTCAAAATGCCAAATCGCCAAACGGGCTTGCCGGACATGTTAGCTCCCGCTTCCGATAGAGTGGCGGACAGCAAAGTGACCGTCAGTTCTGAAGGAGCGATGTCGGCCATTATCGGCGTACAGTCACCTAACTTCCCGCAGCGTAGTATCGTGGCGTTATTGGCTGACAGCCCGCATGGCTACAGCTTACTGAATAACGCGTTGCTCGACAGCGGCAAACGTGAGGCGGTATTTGGCTCGGTCGCGGTTATCCGTGAGTCAGGCGTGAACAGCCTGCGCGTTGGCGACACCTATGATGTCGGCCATTTACCTTGGTGGGAGCGCATCTGGCACAGCTTATCTACCCATCCGGTTCTGCTGGCGGGTGTCGCGGTATTAGTCGTAGTGATTGCTGCAATGATGGCCTGGCGCTTGTTACGCCTGATTAGCCGCCGCCGGTTATCACCTGATGAGAGAGATTAATTAGGATGGTCGTGATGTTTAAACGACTGGTATGCATCCTGCTGCTGCTTGCCAGTTTTGGTACCGCAGCAGCTTGTGATTGGCCAGCATGGCAGCAGTTCAAACAACACTATATCAGTGAGTCGGGGCGAGTTATCGACCCCAGCAACCCGAGGAAAGTCACCACGTCGGAGGGGCAAAGTTACGGCTTGTTTTTTGCGCTGGTAGCTGATGATCGCGAGACATTCGATCGATTACTCACTTGGACAGAAAATAACTTGTCAGCGGGAGATTTAACCGCCCGTCTACCCGCATGGTTGTGGGGGCAACGCAATGAGCATAGCTGGGATATTCTCGACCCAAACTCGGCTTCGGATGCTGATTTATGGATTGCTTACAGTTTATTAGAGGCTGGCCGATTGTGGGATACTCGCCGCTACCAGACCATAGGAACCTTGCTGCTGCAACGCATTGCCAAAGAAGAAGTGGTAAATATTCCCGGCTTAGGTGAAATGTTATTACCGGGCAAAATTGGCTTTAATAATGAAGAGCGTTGGCGGCTCAATCCGAGCTACTTGCCACCACAATTGCTGGCGCGTTTCGCCTCCCTTGCCGGGCCGTGGAAAGCTATGGTGAAAACCAATCAGCGGCTATGGCTGGAAACAGCACCGCGTGGTTTCAGCCCTGACTGGGTGGTGTGGCAAAAAGATAAAGGCTGGCAGCCGGATGAAACTCACCCAAATCTCGGTAGCTACGATGCGATTCGTACTTACTTATGGGCCGGGATGTTATCAAATAACAGTCCGCAAAAGGCGGCACTTATCCAACACTTCCAACCGATGGCTGAAGTCACCCAGCAGCAAGGTTTGCCACCGGAAAAGGCCGATACGTTGACTGGCAAAACAACCGGTGATGGGCCGGTTGGCTTTTCGGCGGCATTATTACCGTTTTTAGCCAGTGGTCCTGCACCGTTTAATCAGCAGGCGCTTAGCCAACAACAAAAACGGGTACAAGATTCACCTCCGGGAGCCGATGCTTACTACAGTGCGGTGCTGACACTGTTTGGTCAGGGATGGGCACAACATCGTTATAGCTTTAATCGGCAGGGTGAGCTTCAGCCCTCATGGAACAGTCAATGCGCAACATTAAAATAAACTGGCTGTTAAGCCTGGCGTTATTGCCTCAAGCATTTGTTGGTGTGGCGCGGGGGGCCGAAGCTGTCTCGCCAACCCAGTTTTTACTCGAACAGGTACGATTGGGCGAGGCGACTAATAAAGATGAGTTGGTTAAGCAGTCACTGTATCGCCTGAACATGATGGACCCGAATAATCCGGATGTCATTGCGGCGGGAATACGTCAGGCATTGCGGCAAGGGAATCTGGCGGAAGCACAAAAACAGTTAGATAAATTGCAACAATTGGCACCTGACTCTGAGGTGTATCGGCGCGCTAAACTGATGTTGGCCATGACAAAACCAGAGGTGCGTCAGCAATTGCAAGAGGCGCGCCTGTTGGCAACCGCAGGGCGAGTCGCAGAAGCAAAAGTTAAATATGATCAGTTGCTGCAAGGGAATCCACCCACACTGGATCTGGCGGTTGAATATTGGCGGCTGGTGGCGCGGTTACCGGGTCAGGAAGTCCTGGCTACCCAGAAACTTGCTTCGTTAGACCAACAATATCCGGGCAACGTCGCTCTGCGCATGGCATTGGCGCGCATGTATTTCAGCCAACAAAAGGCCGCACAAGGCTACGCGCTATTGGAGAAAGTGGCCACAGACCCGAACGGAACGTCAGATGCCGCTGATTTGTGGATGGATACCATCAAAACGATGACGGTAAGCCCGCAAAGTGTCACCGCATTGACCCATTTTCTTGATGTGTTTTCAACTGGCCCACAAGCAGATATTGCTCGCAAAGAGCTGGCTAATCAGCAAACGATGTTGGCCGATCCAACCTACCAGGCGCGGTTAAGTGGGCTGGCGAAAGTTGACAGTGGTAGTGGCGTGGCTGCAATACCAGCATTGAAACAAGCATTGGCAGCCTCTCCCAATGATCCAGAAATTGTGGGCGCACTGGGCCTGGCTTATGCCCGTGCGGGAGATCGTGCACAGGCTTTGCGGTTGTTTGAACAGGCACAAAAATCAGATAAAGACGGTCTGAAGAGCGATAAATGGGCCAGTTTGATCAAGACCAACCGTTACTGGCTGCTGAATGATGAAGGGGATAAGGCGCTGAAAGCCGGTAATACTGCCCTGGCCCAGCAAAAATACCAGCAGGCACGTCAAATAGATGGCAGCGACAGTTATGCACTGATTGGTTTGGGGGATGTGGCCGTGGCCCGTCATGATGATAAAACTGCCGAGCAGCATTACCAGCAAGCATTGCGTCTGGATCCAGCCAATAGCAGCGCGGTGCGTGGCCTGGCAAATATCTATCAACGTGAATCCCCACAAAAAGCACTCAATTACCTGAATAACTTGCCGCGTAGCCAACAGGCAAAAATGCGCGACACACTCAATAGCCTGCAATTGGATATGCTGAAACAGCAGGCTGAAATGTTGGCGGCACAGCAACAGTGGCATCAGGCGGCAGAGAAATACCGGCAAGCGCAAAAGATGGCACCGAATGATGTCTGGATAACTTACCGGTTAGCACAAGCATTGGCGCAAGATGGCCATTTGGCGCAAGCGGATGCAGAGTTCCACCAATTGGCCAGTCGTAAACCGGGTGACCCAGAGCAGGTCTATGCTTACGCGCTCTACCTTTCCAGCACCGAGCGAGATAGCCAGGCATTGGTACATCTGACCACACTGCCTGCGGCGCAATGGAACGATAATATCCGTGAATTAGATCAGCGCTTGAAATTAGATCAAGTGCTGACATTGGCGCGTCAGCTACGGGAAAATGGTGATGAAAGCGGGGCGATAACCGCGTTACGTCAGCAACCTGCGAATACACAAATTGACCTGACACTGGCTGATTGGGCGCTGGAACGCGGCGATTACAGTGAAGCGCTGGCGGGCTATCAGCGTATTCGAGCGCGCGAGCCACAAAACCCTGATGCGCGTTTGGGTGAAATTGAGGCTTATATTGCCGAAGGCCGCCTTAGCGATGCACGTCAGCATTTGCAAACTGAACCACTGACGGGCGAAGGTGCCAGCTTAAATACCCAACGGCGGGTCGCCAATGCCTGGAGCGGTGTGGGTGATCCACAAAAAGCAGCCGATATCTTCCAACGGTTGAAACCGGCTGCCGCCAAAGGCGCACCATCACAGGATAATGCGCTGGTGTTTCGTGACTCGGCCCGTTTAGCACAATCACAAGGGCAGCCAGTTGCTGCGCAAGATGATTTCAAGCAGGCGATGGTCGCCAGCGGTATTGCACCGACACTGCCGACAGATAATGACAGCTATACCTTACTGACACGTAATCAGGCCACGGATGATTGGCTCAAACGCGGTATTCGTGCTGATGCTGCCGACCTCTATCGGCAGCAGGATACCCGCGTCACATTGGATCAGGATTATTGGGGATCTAGCGGCACAGGGGGTATTTCTGATCTGAGCGCGTTTAATACTATGGCTCAGGTTGATACACCGCTTGCAGATGGCCGCGCTTTTTTCCGTAGTGACATCATTGAGATGAATGCCAGCACATTTGCGAATACCAAGGGTGTATATAAGGAGAAGTTCGGTACTTGTTATAAGGCCGGATGCGAGGGTGATATTCGCCAGCGCGCGAGTGGCACCAGTATCGCAATGGGGTGGCAAAATGATCATTGGGCCACGGATATTGGTACTACCCCGATGGGATTTGAGGTGGTCGATGTGGTCGGCGGCTTGGCATACAGCAACAGCTGGAACCATATTGGCTGGACTGCAACGGCGTCACGGCGGCCGCTATCCAGCTCGTTACTGGCCTTTGCCGGAACGCGTGATCCCAATACCAATGTTACTTGGGGCGGCGTTCGTGCCAACGGTGTCAGCTTGGGTGCCAGTTATGACCGGGGTGAGGCTAATGGGGTCTGGAGTGATTTAAGTTATCACTATCTGACCGGACAAAATGTGGCTGATAACCAGCGCTTGCGTTTTATGACTGGCTATTATTATAAGCTGATCAATGAAGATAACCGCCGTTTTACCATCGGCTTGAATGGCATGTGGTGGCATTACCAAAAAGATCTCAGTGGCTACACACTAGGTCAGGGCGGGTATTACAGTCCGCAAAAGTATTTGTCACTGGCTATTCCGGTAAACTATCGGCAGCGGACAGATAACTGGTCTTGGGAGTTGGGTGGGTCGGTTTCATTATCACATTCAGCCACCAATGATCGCGCACGTTACCCACTGCAAAGTCTGTTGAACAACAGTATTAAGAGTATCTCAGATCGGAATGATCTTGATTATGGTGACAGCAGTAATGGTGCGGGCTACACCTTACGCGCATTAATTGAGCGCCGTCTGAGCTCGCATTGGACACTGGGTGCCGGAGTGGATATCCAGCAAGCAAAAGATTATACCCCAAGCCATGCGCTGATTTACCTGCGCTACTCAATGGCAGGATGGCAGGGTGATCTGGATATGCCACCACAACCGTTAGTGCCTTACGCGGACTTTAAGTAATCGCCAGTTGAGTTTATTTGCATAAAAAAGCAACTTCATCGTGTTTAATAGCACTTTGAAGTTGCGATCTTGATAGGAAAAGACCGAAACCCACGGTATTCTTCCCAACCGGTTTAGTTTCGCAAGATAAAATCTCAGGGCGATCGAGTATACTCGGACAGCATTGATGAGTCGCCGCATCACAGTGGCAACCATCATATTTTATTCAGTCGGAATGGGTGGGAGTGAGTTTGCGGGTAAGGCGTTCATTAACGATTAAGCAAATGGCAGCAGTGGCCGTTGTTGCACTGGTCACCATCTGTATTTTTATCGTTCTTCAGTTGTTCCACTTTGTGCAGCAGCGCAAAGATGACTACGCCAAGCAGTTGGAGAGTATCGCTTATTCCGTGCGTCAGCCGCTGTCTGAAGCCATTTTGAGCGTTGATATCCCACAAGCCAAAAACATCCTCAATAACTTACTGCCCATTGGCATTCTTAGCCGTGCCGATGTGATTCTGCCTAATCAAATTCAGGTTTTACACGCAAGTTTCCCCACCGAGCGGCCAGTCCCTCGCTGGGCCAAGCGTATTTTTGCTCTGCCCGTTCAGATAACGGTACCGCTGTATTCACTGGAGCGAGTCTCTGCTAATCCGCAACCACTGGCACATTTGGTGTTACAAGTGGACTCGTATCGTATGTATCAGTTTATTCTGAGCACCTTGTCGGCAATGCTCTCGACTTATTTGTTGTTGGCACTGGTACTCTCAGTGTCTATTGCCTGGTGTATTAATCGCCTGATTATTCATCCATTGCGGGCGATGGCTAAAGAGCTGGAACATATTGGGCAGCAAGGTGTGCTGAACCATCAATTGACTATGCCTGCCCATCATCAGGATGATGAACTGGGTATATTGGTTCGCAATTATAATCGTAACCAGCAACTGCTAACTGAGGCCTATACGGAAATGAGCCGAATCCAAAGCACAGATCGGTCTTCGTTGCATAAAACGCAAAAGCAGTTGGCGCAGGAAAATGATATCTTGCAGGCGATTGAACGTCGTGATTTCGTCCTGTTTTTACAACCGCAGTGGGATATGGAAGAGCGGCGGATTATCGGTGCCGAAGCATTGCTACGCTGGCGTCAGGCGGACGGCAGTTATCTTTTACCTTCTGAGTTTGTCCCTGATGCGGAAGAGAGTGGGGCCATGATGCCGCTCGGTAGTTGGGTGCTGGAGGAAGCATGCCGCATTCTGGCTGACTGGAAAGCACAAGGAATGAACTTGTCATTGGCGGTCAATATTTCCGGTTTGCAAATACAATGCGATAGTATCATTACACATCTAAAAACCGTGATTGGTCGCTATAACATTGACCCGAGCCAATTGGTGTTGGAAATCACAGAAACCGCCCAGATTCAAAATCTCGACGCCGCGTATGTATTGCTGCGTGAGTTACAGGGGCTGGGTTTATCGATTGCTCTGGATGATTTCGGTACCGGCTATTCGAGTCTGCAATATCTCAATCACCTGAAAAGCTTGCCAGTGAATATCATTAAATTGGATAAAAGCTTTGTGAAGCATTTGCCAGAAGACGATGCGATGGCGCGAATTATCAGTACCATTTCTGATGTGCTGAAACTCCGTGTGATGGCTGAAGGTGTCGAGACCGAAGAACAACGGCAATGGCTACTCAAACACGGTATTCGATGTGGTCAGGGCTTTTTATTTTCGGAGCCGTTATCACGTGAGGAATTCGATACTCGCTTTACCCTGCGCCCTTGACGCTACAGCTGTGTTAGCTTCTCTCACTTACCCGAATCACTGACTTGAGTCAGCTCATCGGGATGCCTTCGCTCGCTGCCTTGCTGTAACACCAATGGCTTTGGGTATCACCCTGCGTTCACGACGCTACAGCGGTGTTAGCTTCTCTCACTTACCTGAATCACTGACTTGAGTCAGCTCATCGGGATGCCTTCGCTCGCTGCCTTGCTGTAACACCAATGGCTTTGGGTATCACCCTGCGTTCACGACGCTACAGCGGTGTTAGCTTCTCTCACTTACCCGAATCACTGACTTGAGTCAGCTCATCGGGATGCCTTCGCTCGCTGCCTTGCTGTAACACCAATGGCTTTGGGTATTACCCTGCGTTCACGACGCTACAGCGGTGTTAGCTTCTCTCACTTACCCGAATCACTGACTTGATTTGTGCTTAATCACTGGGTTTTAGTCGAATATCAGTATTTTCATCTAAATAGGAACGACCAAAATATTATCCTTCCCTATATTAAATAAAAATAGATTTTAATCTAAAATACCCACTTCGCCATACTTTGGTGTGTATTGATTGCCAAATTATCCTCTGCGAAAATAACGTTATTATATAAAAGTGATTAAAACCAACAATAATACCGATAAGAAAATATTCGACTGACATCTATTTTATTTATTCAGCCACATATACAATATTAATACCTACCTAGTCAAGACTATTTAATTCGAAGGCGATCCCCTTCGAAATAGTCCTACCCCTTGCTATCTCTAGGCTATAACAAAAAACTTACAGTGTCAGTGCATTAGTAAAAACTATTTACTTTGAACCCTGTCACATAAATTGATATTGGTTCTATTAATTTCCAACTATTAGCCATGGATCTCGGAACTTTATATCAAAATAAATAGAATGGCGTTTCATAAGTGAGATTTATATTTATCATAATAATTAATGTTATTTATTAAAATAAGGTAACTGTAATGAAATTTAAATTATTATCTCTGGCAGTGGCATCACTTATCAGCACCAGCGCAATGGCAGTAACTATTGACTATCGTCATGAAACACAAGACCAAAGTGGTAATAATCACAAAGACCGCTTATTAATGTCTCACCGCTTTGCTAATGGTTTCGGTTTATCACTGGAAGGTAAGTGGAAAAGCGGCAGTGACAAAGATAAGCCATTCCATGAAGGTGTGAGTAACGGCACTGAAGTAGTTGCCAGCTATGTCTATAAAATTGATAAAACATTCTCTATCGAACCAGGCTTCTCATTAGATTCAAGCTCGACGGCTAACAGCTATCGTCCTTATCTGCGTGGTAAGGCAAATATCACTGATGATCTCTCTGTTTCATTGCGTTATCGTCCTTATTACAAACGCACCAGCGCCAATATTAATACCAAAAAAGACACGTCTGAAAATGGTTATAATCTGACGAGTGTTTTGAGTTATAAAATCAATAAAGACTTCCAATTAGACTATGAGTTGGATTACAAGCAAGCGAATAAATCCGGTGTAATTTTATCGGATAACGAAAATTACGATTGGACCCATGATTTTAAATTGACGTATAAGTGGGATAAGAACTGGTCGCCTTATATGGCTATCGGTAATGTTTCCGGTAGCAAAAATACCGATGAGCGCCAAACCCGTTACCGTGTAGGTATCAAATACAGTTTCTGATCCCGCGTTGAAATAATTAAATTCTGACCTTAGGGGTCACACCTCGCTATAACGATTTTTGACAGGTAACGAAGTAATGAAAAAAAGAGCGTTATTTTTGAGTATGGCAGCGCTGGCAACGCTGTATATACCCGCCGGACAGGCAGCGGATACCGACCGCCTGACTGTGGTAAAACAGTATGTCGATAATGTATTAAACAAGGCATCCGATACTTACCACGGTGATAAGCCCAGCCCGCTGCTGGCGGATGGTGTTGACCCCCGAACCGGACAGCAATTGGAATGGATATTCCCCGATGGCCGTCGGGCAGTATTATCAAACTTTTCGGCACAACAAAATCTAATGCGTGTCATGAGTGGCTTGAGCCAACTCAGTGGTGATCCGCGCTATCAGAAGCGTGCTGAAGATATTGTTCGCTATCACTTCCAGAACTATCAAGATCCGAGTGGCTTACTGTATTGGGGAGGACACCGGTTTGTGGATCTGAAAACCCTCCAGCCAGAAGGGCCAAGTGAAAAAGAGAGGGTGCATGAGCTGAAAAATGCCTATCCCTACTATGACCTGATGTTCAGTGTCGACAGTGATGCCACCGCTCGCTTTATTCGTGGTTTTTGGAATGCCCATGTTTATGATTGGCGTATTCTCGAAACCAGCCGCCACGGTGAATATGGCAAACCGATGGGCGCACTGTGGGAAAGCAAATTTGAGCAGCAGCCACCTTTCTTTACTACCAAGGGATTGAGTTTCCTTAATGCGGGGAATGATCTGATTTATTCCGCATCCCTGCTTTACCAACACCAGCAAGATCAGGGCGCATTAACTTGGGCTAAGCGCCTGGCCGATCAGTATGTTTTGCCGCGTGACGCCAAAACGGGCCTCGGTGTTTATCAGTTCACACAAGCCCTGAAACGTGAAGAACCCACTGATGATGCCGATACCCATTCCAAATTCGGTGACCGCGCTCAGCGCCAGTTTGGGCCAGAGTTCGGCCCGGCAGCACTGGAAGGCAATATGATGCTCAAAGGGCGCACCAGCACCCTTTATTCTGAAAATGCCTTGATGCAGTTGCAATTGGGTAAAGACTTAGGTCCACAGGGGCAGGACTTGCTGAAATGGACGGTGGATGGTCTGAAAGCATTCGCCAAATATGCCTATAACGATCAAGACAATACCTTCCGTCCAATGATAGCCAACGGGCAGGATTTGTCGAATTACACCCTGCCGCGTGATGGTTATTACGGCAAAAAAGGCACAGTGCTCAAACCATACAAAGCAGGTAATGAATTCCTGATTTCTTATGCGCGTGCTTATGCTATCGACAATGACCCATTACTGTGGAAAGTGGCCCGTGGTATTGCCAACGACCAGGGGCTGGGTGATATCGGTACTGCGCCGGGCAAAGAAGTCAAAGTCAATATGGACACCACCAACAGTGATCCTTACGCCTTGTTTGCTTTGTTGGATCTCTACCATGCCAGTCAGGTGGCGGATTATCGAAAACTGGCAGAGAAAATCGGCGATAACATCATTAAAACACGTTATATCGACGGCTTCTTCATGGCCTCACCTGATCGCCAATATGCCGATGTTGATGCCATAGAACCTTACGCTCTGTTGGCTCTGGAAGCGTCATTGCGCAATAAACCACAGGCAGTGGCACCTTTCCTCAATGGTGCGGGTTTCACTGAAGGGGCTTATCGAATGGATGACGGTTCAGCGCGAGTGTCAACCCGTGATAATGAACTGTTCTTGCTCAATGTGGGCGAGAAGCTGCAACCGAACGGCCGTAAATAGTCCCGACAGCGGCCCGTGCTGGGGCCGCTGTTGGTAAAAAGTGCCGAGCAGCGGCTTCCCAGGGTCTGCTTGCCCGGCGCTTTTACCCACGGGTTCTCATCGTCGTGATAAAAAGGATAGGTTGATGAAAAAACAAGTTTTAGCCACAGTTTTGCTCGGTTCGTTGTTTTGCGCATCTGGCTATGCGGCACAAATTGTTGCGGTAACGGCATCCGGTTATGACAGTGAAAAAGGCCATGTTCCGGCGAATATCGCTGATGGTGATGTTAAAACGCGTTGGGCGGCATCTGGCGAGAGTTGGGTACAGCTTGAGCTGGATAAAGAACAATCCATTGAAAATATTCTGATTGTTCCGTTTAAACCCACCGAGCGGAAACTGAAGTTTTCCATTTTTTACTCCAATGATGGTAAGAACTGGCAGCCATTGGCTGAAGGTCTGGAAACATCTTCCGCAGATAAAAATGGTGAAAAACTCACTTTCACTCCCGTCACAGCTAAATATATCAAATTGGATACCTTCGGTACGGATGTTAATAACTGGAGTGCCATTAACGAAATTGCGATTAATAGTGCTGCTGCGCTACCCAGTCGGGCCATCAAATAACCCAGACTATTTTTGCTAAATAGCCCCCTTTCCCTACCCTCAAAAGGGGGCAACTACCCGTCAAACGTTCCCTTCAAAAATCATTCATTCCGATAAACCCTCACTTCTGTTGGTTGTTTCTTTTCCATTCATTCTTGTAGCTAATCATTTTGAGTTAATTGTCTGGTTGATTTGACTGAATTCCCATTGTTGCTGCCGCTTGAAGCGTTTCAGTTCTTAATTTCGCATTTAGGGTGCAATCCAGTGCAACTAATAATTTCCATATTGTTATGAGGGTGTTATTTTCCGCGCAAGCACGGATAAAAAAGAAGTGTCACTCAATCATCACAGAGAGCAAAGCGACAGGCTGCCGTGTATTTACCCAAAAGGACATAGTTATGAAAGCTTCAGTATTTAAAAGTCTTTATTTTCAGGTGTTAACGGCGATTACCTTGGGCGTATTATTGGGGCACTTTTACCCGGAGCTCGGCGCTCAGATGAAACCTTTGGGTGATGGATTTGTTAAACTAATTAAAATGATTATCGCGCCCGTGATTTTCTGTACCGTCGTGACCGGTATTGCGGGTATGGAAAGTATGAAAGCGGTGGGCCGCACCGGTGCCATTGCGCTGCTTTATTTTGAGATTGTCAGTACCATTGCACTGCTGATTGGCTTGGTGATTGTTAACGTGGTGCAACCCGGTGCTGGTATGAATATCGACCCGGCGACACTGGATGCCAAGGCGGTTGCACTTTATGCCGAGCAAGCCTCACAGCAAGGGATTATACCTTTCTTGCTGGATATCATTCCTGGCAGCGTAGTGGGAGCCTTTGCCAGTGGCAACATTCTGCAAGTCTTACTGTTTGCTGTTCTGTTCGGTTTTGCCCTGCATCGTCTGGGTGAAAAAGGTCAGCTTATCTTTAATGTTATCGAGAGCTTCTCCCGCGTTATCTTCGGCATTATCAATATGATTATGCGCCTGGCACCTATCGGGGCTTTCGGTGCAATGGCCTTTACTATTGGTAAGTACGGTGTGGGTAGCTTGGTGCAGTTGGGTCAGTTGATTATCTGCTTCTACATAACCTGCGTGTTGTTTGTGGTGGTGGTGCTGGGTTCTATCGCGAAATTCAATGGCTTTAATATCTTCAAATTTATCCGTTATATAAAAGAAGAGTTGTTGATCGTGTTAGGGACATCATCTTCAGAGTCTGTGTTGCCGCGCATGCTGGATAAGATGGAGAAAGCGGGGTGTAAGAAGTCTGTGGTGGGCTTGGTTATCCCGACCGGTTACTCGTTTAACCTGGACGGAACCTCTATTTATCTGACGATGGCGGCGGTATTTATTGCCCAGGCTACCAATACCCATATGGATGTTATTCATCAGGTGACCTTATTGGTGGTGCTGTTGCTCTCCTCAAAAGGTGCCGCAGGGGTTACAGGTAGCGGCTTTATCGTGTTGGCGGCCACCATCTCTGCGGTTGGGCATTTACCATTGGCAGGTTTGGCGCTGATTCTGGGTATCGACCGCTTTATGTCGGAAGCCCGTGCGCTGACTAATCTGGTGGGGAATGGGGTTGCAACCATTGTTGTCGCGAAATGGTGTAACCAGTTGGATAACGATCAGCTACAAGCGGTGTTATCAAATAAAACCTTACCGAATAAAGAGATAAAGAGCAGCACATCTGCTTGATTCGCTCAGAATAAAACATTAAGTCATTTGTCTATTCGATTCACTACCGGTGGCTAACATGGCCACCGGTAGCACCTCGTGATCACCCCCGCGATATCATTTCTTGTGTTAATTACCATTTAGATACTATTTTTTACTCTGATGAGTGACATCCACAAAAGCATGCGGTCTAACAGAATGGTACACTCCCACGTTCCGCTCTCACTGTGACAATTTGCATGAAAACACGCATGGTTCACGTAAGGATTGCATTGTTTATACCCAAAGTCATTGGGGTTGCAGGTAGGCAGCAAATGAGTGAATCCCGATGAGTTGACTCAAGTCAGTGATTCGGGTGAAGGAAAGCCGCTAACACCGCTGCAACTTCAAGTAAGAAGGGTCAAATTTGGATAGTTTATTAAGTAGGGGTTCACATGCAGGGCACCAGAATTCGTCTCATAGTTGGTGGATTATTGTTGGCTGCCGCCAGCAGTAATGTGCAGGCTGAAGCACTACAACCCGATCCTGCCTGGCAGCAGGGAAAATTAGAAAACGGGTTTTCATGGCAGTTGCTAGCGACACCGCAGCGCCCTAGCGATCGGATCGAGTTACGTCTGGTGGTTAATACTGGCTCATTATCTGAGAGCGCACAACACGTTGGTTTTGCCCATCTGTTACCGCGCCTGGCATTAATGAGCAGCGCGAGTTTTACTCCTGCCCAGCTTCAGTCTCTATGGCAGCAAGGGGTCGATAACGATCGTCCGTTGCCACCGGCTATTACATCTTATGATTTCACCTTATACAGTTTGAGTTTGCCCAATAACCGCCCCGATTTGATGAAAGAAGCCCTGGCGTGGTTATCCGATACCAGTGGCAAACTGGCTATCAGTGAACCGACTGTCAATGCAGCACTGAATAGTGCAACCGATCCTATTGCCACATTCCCGCAAAATATTCAGGAACCTTGGTGGCGTTACCGCCTTAAAGGCTCTTCTCTGATGGGACATGATCCCGGCCAGCCAGTGGCAAAACCAGTAGATATCGAGAAACTGAAACAGTTTTATCAGCAATGGTATACCCCGGATGCCATGACATTGTATGTGGTGGGTAATGTTGATAGCCGCAGTATTGCTGCCCAAATTGGCAAAACATTCTCTGAGTTGAAAGGGAAACGTACAACGCCGGCACCTATCGCGATGCTAGCGCCACTGCCACCAGAGCCGGTGAGCTTGATGAGTGAGCAGGCGACACAAGACACATTATCATTAATGTGGGATACCCCTTGGCATCCGATTCAGGACTCCGTTGCGTTAAGCCGCTACTGGCGCAGTGATTTAGCCCGTGAGGCACTATTCTGGCATGTTCAACAAGTGCTGGAAAAAAGTGATCAGAAGAACCTGAAGTTGGGCTTTGATTGCCGGGTGCAATATCAGCGTGCTCAATGTGCTATTCACCTGAATACACCAACTGAAAATCTGACGTCGGGCATGAATTTTGTGGCGCGCGAACTGGTCAGCTTGCGCACCAATGGCCTGAGCCAGACTGAGTTCGATGCCTTGATGGTGCAGAAAAACGATCAACTCAGTAAGTTATTTGCCACTTATGCTCGTACAGATACTGATATTTTGATGAGTCAGCGTCTGCGTTCACAGCAAAGTGGTGTGGTGGATATTGCGCCAGAACAGTATCAGAAGCTACGGCAGGCATTTTTGTCAGGGCTGACGTTGGCGGAGCTAAATCAGGAATTGAAGCAGCAATTATCGCAAGATACCACGCTGATTCTGACCCAGCCCAAAGGTGAGCCAGAAGTGAATGTGAAAGCGCTGCAAGATGCCTATAACGCGATTATGACACCACATACCGTGGTGCCAGAAGATGCAGCACCAGCTGCGGCAGGTGCTGCTGAAGCCGCGCCCGCGATACCCACAACAGCGCAATAAGCAAAATATTACGTCGTTATGAATAAGCCCGGACATTGTATTCGGGCTTCAGTAACCGAAGGGGTTACCGCACCCAGGGGCGCTCCGGCGGCTCACGCCGCTACGACCCCAACGGCACGCTTCCCCTTGATTCTGATTTCTGGCGATAAATATTATCAATCACACCGCTGGCATGGCTGCCAGTGGGATGATGGCGCCGCGATACTGAATTACGGTGCTGGCGGTTAAATGCCCACGCACGGCGGCGTCGCGTGCGCTACCACCGGTTAGGCGAACAGCCAAATAACCGGCACTGAAGGAATCCCCAGCCGCGGTGGTATCGACCACTTTTTCTTTCGGCAGTTTAACTGCTGGCACATCATACTGGTGAGCCTCAAAGCCCTCTTTCACCCAGACGATGCAGGAATCTGCGCCGCGCTTAATGATAATTTCGTTTACACCTAAATTCTGTGTGCGTTCGATGACCTGCTCCAGTGGCTTCTCGCCCCACAGCATGTCTTCATCATCCAGTGTCAGGAAGGCGATATCCGTGCAAGCCAACATGTCGCGGTAGGCTTGTTGCGTCTCTTCCTTGCTCTGCCACAGGCGAGGGCGGTAGTTATTATCAAAGATAACTTTGCCACCGTTAGCACGGCAGGCACGCAGCAATTTCAGTAAGCGTTGGCGGGAAGTGTGGTCGAGAATCGCCAGGCTGATACCACTAAGATACAGATAATCAAACTTTTCCAGACGTTGGCAGATTTCGTCTGCCGCCGGGCTGGTGAGCCAGAAACGTGCGGCAGCATCATTGCGCCAATAATAGAAAGTGCGCTCACCGGTGCTGTCTGTTTCGATAAAATACAGCCCTGGCAATTTATCATCCATACGCTGAATGAGGTCGGTGTGAATGTTTTCCTGCTGCCAGGCTGCCAACATCTCGTTACTGAAACTATCAGTACCCAGCGCCGTGACGTAATGGACATTCAAGTCCTGCTTTGACACCTGACGGGCAACATATACCGCCGTATTCAGCGTATCACCGCCAAAGCCCCGGCTAAGGTCGGTACCTTTTTGTGACAGTTCAATCATGCATTCGCCGATAACGGCAATATTTTTGCTGGTCATGGAAAGCTGGCCTGTGAGTCGATAATGGAAATAAGGTTAGTCTCACTGCTGGCTTGGTTAGAGTCAATAGTATTAAAACGACGTTTTAAATTTTTTATGATATAGGTCGGGAAACTGATAAGTTTCCCGCTATTCTGAACCGCTTTATGATCCTGAAAATAGTTAGCATCCTGAAAATAATTAGGATGACTTTCGCAGGTCGGTCACACTGTGGCCTCCAATCCCCCAGTTATCGGTCTCCACTTCATCAATCACCACCACGGTGGTGGCCGGGTTTTTACCCAAAGTATCGACTAACAATTGGGTCACACCCGCGATCAGTTGTTTTTTCTGTTCCGCCGTCGCCCCTTCGCGAGTAATTTTAATATTGACATAAGGCATGTTCATCTCCAGCAATACTGATGGCACCATTGAGTTAAGTAATATAGATGGCTTAAATGCGCCGCGCCAGCCTGCTTTGGCCTGTAATCTGGCTGGAAATAATAATCTGTCATGCTGCTATATAAAGTTCTGTCCGCACGAGTCGATAACATCACCAGAAGGAAAACTGTTTATCACAGGGTGGCTCAAACTGGCGGCGATACCCATTGCCTTGACTGTCTGGTGCCCTAAACATGGCGACTAAACTGATGATGACCAATAAAGTATCAGGTTTACTTGCGCCATCCTTTGCCGCCATTGATCGTAATAAAGGACAGAGCTTCTGGCGGCAATGTCAGCGTCGGTACACTTTTCAACCTATCTATCGTACCTCCGGTGCGCTGCTGGCTATCGAGCTGCTTACGGCAGTTTTTCACCCCTCATCACCGGATACTCGTCTGAATCCGGAAGATTACTTCAGTGCAATCAGTATCAGCGCCCGTTTGAATGTGGTGCTGGAGCAGTTGAATATGGTTAAACAATGGCATGCGATATTTGTGCATCACTCGGTGTTGGTCTCGATTAACATTGATGGTCAGGCTTTGATGGCGATGCAGGACGACTTGCAGGCTAAGGTGTTAATTGATGCCATGCCTTACATTCGCTTTGAATTGCTCGAGCATGTCGATACCTCTCTTGATACCCCCTTTGCACGTATTGCTGAAGCAGACCGCCTATGGCTGGATGATTTTGGCAGCGGGCTGGCGAATTTCACTTCATTTATTAGCTGGCGCTATGAGTACATCAAAGTCGCCAGAGATTTGTTTATCGTGCTGCAAGAAAGTGATGTTGGGAACCAACTGTTTTTCAAACTGGTGACCCTGATGGGAAGTTATAGCAAAGGCGTGATTGTTGAAGGGGTGGAAACCTCGCAAGAATGGGCGATGGTACAGCAGTCTGATGCGGTTGCTGCGCAAGGTTATTATCTCTCCCGACCGACGTCATTTGATCGTTTACAGACCCTCCCCATGCTGTTTTGTGGCTAATCCTTATTGGTTAATAAATCAGCACCTATTTCTGCCATTCTGCCTGACGGCTTCATTCTCGACTATGGTTAAAGTAGTTTTTTAATTCAGACTATTAACATCATGAGTACTGGCATGGAGCTACTATGACCAAAACCGGAAAAGTGCTGACGGGCATTGTCGCGGGAATTTTGCTGCTATTGGCGGCAATTGTTGTGTTTATTATGACTTTCGACTGGAATCGTCTCAAGCCAACCATTAATGAAAAAGTCTCGACTGAGCTGCAACGGCCTTTCGCTATTCGCGGCAATCTGGGGGTGGACTGGTCACGTAAAGGTGATGAGCCAGGCTGGCGCGGCTGGGTACCGTGGCCGCATATCCACGCTGAGGATTTGGTGCTGGGCAACCCGCCCGATTTAGCCGGCGGTAACACCGCTGGCAAGAGCAATAACGCCGAAAGCACAACAGAATCTACCGCATTCCCTACTGGCGAGATGGTCACCCTGAAACGGGTTGATGCCAGTATTGCTCCGCTGGCGTTGCTGGCGAAAGAGGTCTGGATACCGCGCATCTGGCTGACACAACCGGATGCCACCTTGCTACGCCTGGCTGATGGTAAGAATAACTGGACATTTAATCTGGCGAATAGCCCGGCGGGGGATAAGAGTAGCGTGTCTGATTGGTCAGTAAATATTGATGATATTGTGTTTGATCGCGGCCAGATAAACCTGAAAGATGCGGTGCTAAAAGCAGACTTGCAGGCGGTGATTGACCCGCTGGGTAAGCCGCTACCATTTGCTGAGGTGACCGGCACCCGTAACGAGAAAAAAGCTACTGAAAAAGCGCAGAACAAGGCTCCGGATTTTGTGTTTGGTTGGAAGATTGACGGTAAGTATCAGGGGCAGCCTTTAACTGGCAGTGGCAAAATCGGTGGAATGTTGTCGATGAATGATGCCAGCATTCCCTTCCCATTACAGGCAGATGTCCGCTCTGGCTCCACTCGGGTGGCGGTAGCGGGTACATTAACCGATCCTGCCAATCTGGCGGGGCTGGATCTGCAATTGAAATTCTCCGGTGCCAGTTTGGATAACCTCTATCCGCTGATTGGTGTGTTATTGCCAGCCACTCCCCCATTTAATACCGATGGTCGCTTAATCGCGAGCCTCAAACAGGCCGGTGGGGCAGTTTATCGTTATGAAAACTTTAATGGCAAAATCGGCGATAGCGATATTCATGGTGACCTGACTTACACCGCCAGCCAACCGCGCCCGAAATTAGTCGGCAACATGTCGTCAGATAAATTACGTTTTGCTGATTTGGCCCCTTTAATTGGGGCTGATTCCAATCAGGAAAAAGCCAATCGTGGTGAGCGCAGCCGACAACCGAGCAATAAGGTGCTGCCGACTGAAAAATTTGATACCAAAAGCTGGGGAGTGATGGATGCGGATGTTACCTATGCGGCTAAACGTATCGATCGGGATAAATCATTACCATTGACTGACTTGTCGACTCACGTAGTGCTTAATAATGGAGAATTGCTGCTCGACCCGCTGCGATTTGGCATGGCAAGGGGGAATCTCAATGCAACTCTGCGCCTGAATGGCAACAAAGACCCGATGCAGGGTAAAGTTGATTTGCATGCCCGTCGCCTACAACTGAAAGAGCTGTTGCCACAGGTACAGGCAATGCGCAACAGCTTGGGGCAGTTGAATGGCGATGCATCATTTACTGCGACCGGTAACTCAGTTGCTGCACTGTTGGCCACCAGTAATGGTAACCTGCGCTTGTTACTGAATCAGGGCCTTATCAGCCGCAGCTTAATGGAATTACTCGGCCTGAATGTGGGTAACTATCTGGTGGCGAAGCTGTTTGGCGATGATGAGGTCAAAATTAACTGCGCAGTGGCGGATATTCAGTTACGCAATGGCCTGGCGACACCGCGCTTATTTGTTATTGATACCGAAAATGCCATTATCAATATTACCGGTAATATCAATTTTGCTACCGAACGGCTGGATTTATCTATTAATCCGGAAAGCAAAGGGCTGCGAATTCTGACTCTACGTTCTCCGCTGTATGTGAAAGGCACATTTAAACAACCTGATGCGGGGGTCAAAGCCGGGCCTTTACTGGCCCGTGGTGCGGTTGCTGCGGTATTAGGTGTGGCACTCACACCTGCCGCTGCATTGCTGGCACTGATTTCCCCAAGTGAAGCGGAAGAAAATCAGTGCACGCCGCTGCTGCAAAAAATGAAGCAGAAAAAATAACGGGTTAATGTATCGGTGGTTGGGGGAGCAGTTGGCAACTGTGGTCTTGCAACTCCTCCACCGATGCACGATGCAACTTTGTCAGACTCGCTTTGCTGGCGAGTAGTAAGAATTGCCCATCCGGTAATGCTGTCATGGCTAAACCATAACGCCCCATTTCATCTTGCGCGCCCGGCACTTCGCTTGCTAACAAACGAAACGCACCTGATTGTTGCAATTCTGCTGCGGTAGTACGCCGAACTAAATAATCGTGTCCCAATAAACCGCCGGGTAAGGGCTGCCATTGCTGACGGAAATCAGTTTCCTGTGCTGCCAGAGCCGTTTTGACTGCTGGCTTTAGACACGAAATATGAATGTGTAGTTGATCCTGACTGCGGCCAAATTTTGAATTGATAGCTAGCGAGATATCCGCGTCATCAATGGGTGCACCATATTTATCCGCCATAAAGTGGCGAGCTTGCCAGGCATCAAAGAAATAGTTGGGACTGCTGGCGGCTAATAACTGGGGGCTTTCTATGCCGCTAATTTTGGCGGTCGGCATTAATAAATACTGTAATGGCCCATTCTTATCTTTAAACACCACGAAACCCGCTGGTGTATCGACCTCAACACAGGGTTGCGGGTTATGTTCCTGTTCCATATGCGGAACACACTGCTGGCTAACAATTTTCCACAGCGCATCGGCGTGGCTAAAACGAAATTGATAGACCAGCAAAGCAGCTAGCATAACAACGGCGAGTAGTATCAGTAATTTTATATTGTGAGACATTGGTGATCCTCCATGATCAGGGGTTACTCTGCGGTGTTATTGCCGCTTGTCTGGGGCAATGTTCCGTCCTCGGCGTAGCGAGCGGTGGCTATCCAGGCGGCACAAAATAAGGTTAAGCGAGCGAAAAAGTAGAAAAAGGCCATTAGGCCGATGACTGAACCAAAAGCCGCTCCCGATGGAGAGCTGGCAAGACGCGGCAGCATCATAGTCATGATGAATTTGATGATTTCAAAACCGATTGCGGCAATCAGGGTGCCGCGCAACAGTGCTTTTTTCTTCGGCTTATGCCGTGGCAGAATCCAGAAGATCCATAAAAATAATAGATAATTAGCGGCAATAGAAATTGATAAGGCAATGAGTGTCATGACTGGCCGCAACCACTCGATCCCCCCTAACCCTAATGCATCAACAATTGCAGATTGCGCCGCACCGGCGATAGACGTCAGCGACAGGGTAATGATCAGCGCGATAACTAACCCGGTGAGCGAAACAAAATCACGCGCATAGCGGTAATAGAACTTTTCCTGATCCTGCGGATTGCGCTCCCAAACATCTCGTGACTGGGCGCGAATGGCTTCGCGCAGATTTCCCATCCAACTTATCCCGGAATAAAGTGCAATCGCCAAACCGGTTAATCCCACGGTCGTACGCTGTTGGATAGCGGTATTTACGGTGTTCTTAAGTGTGGCTGCCAAACTTGGGTCACTGATAGTATTAACAATTTTGTTAATTAATTCAGCCAATAAGTCAGGATTGGATGCCAGCACAAAACCCACGGCGGCAAAAGAAACCATCAAAATAGGAATAAGTGACAAAAATGAAAAATAAGTAATAGCGGCCCCAAACTGGCTGCCTAACCGATCATTGAAACGGTCTGTTGCACGGATAATATGGGCGACTGCCGGGTAAGCTTTCACACGATCACTTATCCGTGTCATAAAGGAAATCGCTTTTTTGCCAGTTTCAATCCCAGCAGCCAGCGGGGCTGGGTTGTCTCGCGGTGCGTTCGGCATAATTCTCCTCGAATACAGTTATCCATGCCTTATGCAGATGATTCTTCTACAAAATATGACATAAAACAGCGGCTAATCTGTTGATAATAGCAGAGTCGACGTCTATCACAACTGTAGTGGGTAAAATCCAGCATTTTGACATGCTGAAATTAGCGTCAGTTATATTTTCAATTCAACCGTTTTAAGCGACTGATTCAGATCTTTATTTATATTTTGTAGGAAAAGGACTACATATTTTGGCATGTAGTCCCATATTAAAAATATTTCTTATCACATATATTCTCAACAGGGTGGGTTATTTATTTTCTTTAAATTAAACCTGACAAATAAATATAAATATTACAGATAAAACAAGACCTAATAAATAAAGTTAAAAACTTTTTCTATTTGAATTTGTTATAAAGCCAGGTTGTCAATATGAATATAAATAATATAGCGCGCTTACCTTGTTTTCGTAAAACGTTGCTGGCCAGTTTACTGGTGCCGCTGCTAACGCCACTTTATAGTTGGGCGGCACAGACAGTCAGTGTCACTGATGGTAATTCTGTTGCAATTTTAGGTGAGTATGGCACCGATAGTGACAACCTATCTCCGGTCAGCGTGCAAGGTTCTACCAGTGAGGTAACTGGCGGCTCAGATGTCGCTATCACTACCACGGGACGCGGTGCAAATGGTGCCAATGTGACTAATGGCGGCACTCTGACACTGAATGGATCGGCTATCAAGACTGATGGTGTCGTGGCATTTGGTATCAGCAATAATAAAGGCACCGTGAACTTACAGGGGGGGACGGTGACGACGACTGGCTCCACCGCTTATGGTGTTTCTTCGACGGGTCTGGGGAGCAGTGCGGATATTAATGGCACTGTGATCTCCACCAGTGGCTCATCGGCTTACGGTATTTCGGGGGCCGGTGGTGCTAAATTAACAGTCAATAATACGACTCTCAATGCCAGTGGTGGTGGTAGTTACGGTATTTATCTGAGTGATATTGGCAGTGCGTTAAGTGGGGCGAATAACACCATAAATAACACCAGCAGTGCCAGTGGCACCGGGGTTTATATTGGGAATGGCGGTATAAATGCCACCTTAGATAACACCACAATTAATATGACCAACGGCTACGCCGGGGTGAGTGTTGGCCGGGATTCGACTATTACCATGGATGGCTTGACGGCCACGGGTAATATGAATCAGGTTTTTGATATTACCGGTTCGGCTACAGTCAGCAATGCCAATATTGATTTGGCTTCGGGCGCAGTGTTACGTGCTATGGGTAACAGTTCGACCAATAAAGCAGTCATTATATTAAATAATATCAATGCGATATCTCATAGCAGTAATGCGACGATGGTTAACGCTAATATGAATGCTGACGTCACGATCAATGGCGGCTCCTACCATTCCAAAGGCACTTATGCCATGGGAATTTGGGTACCGGATACGACGTCATCGGTGAAGGTAAATAATGCCGAGTTCATTACCGAAGGGGATGGTGCTACCGCTATAGAGAACCGGGGCACAGCAACCGTCGATAGTACAGTTGTGAGAACAAGCGGCAATAGTTCTCACGGCATTTACTCAGAATCAATTTTTAATGCCACCAATATGAGCATCTCCACAGCTGGTGTTGGCAGTATTGGTGCTACTGCTGCGCGTGGTGGAAATCTGAATCTGGCTGGGGCGACGATTAACACCACCGGTGCTTCAGGCATGGTGCTCGGCACCTTTATCGGTTCGTCTATCAATGCTAAAAATATCACCGCGACCTCAACCGGTGCCAGTGCTTATGCTTTGTGGACTCAAACCAGCAGCTCTATTGCGCTAAAAGACAGCCAAATTACTACCAGTGGTGTGAATGCGGGTGGAATTTATGCCGCAGGCTCGAATGCGGTTTATAGCAAGGTTATGTTGGATAACTCTCAAGTTGTCAGTGAGAACGGTGCTGGTGTTCGCGCATATGGTGCCAATATCAATATTGATGTGAACAATGGTTCACAGTTAATCGGCGGCAATGGGTTGCTGGTCAACGCCAGTACTAACGTCGGAACGCTAGCTTCTCCGCTCAATATTATCAGTAACGTCAATCTTAATGCTGACAACTATTCGGTGCTGGTGGGTGACCTTCAGGCGGAAGAGCATAATAATGTTAGCTTAACACTGAAGAATAATTCGGTCTGGACTGGTGCAGCATATAACGCCAAAAGTGTTGATGTTGATAGCAGCAGTGTGTGGAATTTGACCGGTGATGCCGATGTTGAGTCGATGCACATTTTGGGTCAGATGAACTTTATCCCAAGCAGCAGTAACCCAAATGCACGCGCGTTGGGATACAGTTTTAGTACCTTAACTATTAATAGCAATCTCACTGGCAATGGTAGTTTTGTTTTCAATGCGCAATTAGGCGATGACAGTTCACCGGCAGATAAATTGCATGTGATAGGGAATGTTACTGGTGATCATTATGTTCAGGTGATTAATCAAGGTGGGCTGGGGGCATTAACTAGCGGCACCGGAATCAACCTTATTACCGTTGATGGTGATACCGACTTTGGGCAATTCACCATGAGCAACGGGGTTGTTGCTGGGGCATATCAGTATTTCTTATATAAGATAGATGAACATAGCTGGAATTTGCAGTCCAATCTGGCGCCTGTTGGCCCGACAGATCCGGGGACAGGTATTGGTGTTGACCCTGCGCCTGTGGCACCACAACCACCTGAAACGGCTTATCGCAGTGAAGTGCCAGGATATATTGCCGCGCCGTGGTTAAATGCATTCTATGGTTTTACCACTTTAGGCAGTTTGCACGAACGCCGTGGTTCAGCTGAAGGTGCGACCAATGGTTTTAATCAGGATTCCTGGGGCCGGATTAGCGGGCAGCATAATAAGTTTGATGCGGGCCGTTTTAGCTATGACTCAGATATCTGGTTCGCTCAATTGGGCCATGATTTCTATCAAGCTGAAAACTCTGCCGGAACACAGGCGACAGCGGGCGTGATGATAACGCTGGGTAAACAGGAAACTGACACGCAAGATAAGGCGCGGGCTGTGCGTCCAGAGCTATCAGTCAATACGGGTAAGATTAAGACTGATGCTTATGGTCTGGGCGGTTATTACACCTTAATGACGCCACAAGGTGGCTATATTGACCTCGTTGGCCAAGGGACGTTATACCGTAATAATTATCAGAGCCAACATGATGCCAAACAGAATGGTTATGGTGCGGCGCTATCTGCCGAAGTGGGTCAGGCGTACCCTATTGCAGGAAGTTGGAAAGTGGAGCCTCAGGGGCAACTGAAATACCAATATCTGAATCTGAACAGTTTCAGTGACGAGATTTCAGGAGTGAGCGCTACTTCTTACTCTGTCGGGCAGGCCCGCGCAGGGATGCGTGTCTTTAGTGAGGCAACCAAACAGCAAACCATCAAACCTTATTTATCTGCTGATGTGGTGTATCAGTTAGGTAAAAACCCGCAGGTCACTATTGATACGGCGAGTCTGCGCCCTGAATTCAGTAAAACCTATTGGCAGGGCGGGGCTGGCGTGACTGCTAAAGTGAATAGTAATGTTGATATTTATGCAGATGCTAAATACCAGCGCGCTTTTAACGGTAAAATGGACGGTTATGCGGGTAATGTCGGTGTGAAGATTAGTTTCTAATTCATCATGTTACAGTATGACTTTCAGGCTGGGGCTTAGCTCTGGCCTGATTTTTTTAGCTATCACAACGAATAAGAATTTTCCCTTGAGAAGAGTTCTGACTCATAACACTCAATGCGGCGGGTAACTCATTGAGAGGGAATATCCCTGCGATTCTTGAACTGGCAATACCATCAGGAATGAGCAGGAAATCGCCTGCGCGAAAGTAAAAAATATTCTTGAAGGTCGAATTCAAAGCAATAAAAAAGGCTATAAACCATGCAGTTTATAGCCTTAGCGTGCTTTTAGCTGACTTAGCGCATAGTAACAAATTCTTCGGCGGCAGTCGGGTGGATAGCAACCGTGTTGTCGAAATCTTTCTTGGTTGCGCCCATTTTCACGGCGACAGCGAACCCTTGTAGGATTTCATCCATACCAAAACCGATACCGTGGATACCGACAATCTTCTCTTCCGGCCCTGCGCACACCAGTTTCATCCGGCATGGTTGGCGGTGCTGCGTAACAGCACTGTACATCGCGGTGAAGGACGATTTGTAGACTTTCACTTGCTCGTCGCCAAACTTCTCACGCGCTTGCGGTTCAGTCAGACCAATAGTCCCGATTGGTGGGTGGCTGAATACCACGGTTGGGATATTGCTGTAATCCAGATGCTCGTCTGGCTTGTTATTAAACAGGCGTTCAGACAGACGACGACCTGCCGCCACTGCCACCGGCGTCAGTTCAACGGCACCGGTATTATCGCCAACAGCGTAGATACCTTTGACGTTAGTATTCTGGAATTTATCGACTTCGATATAGCCTTTTTCATTGGTTTTGACACCGCTGGCGGCCAGATTCAGGTTATCGGTTGCCGGTTCACGGCCGATAGCCCAAATCAGATGGTCGACAGTCACTTCTGTGCCATTTTCCAATTGCAGTGTCAGGCTGCCATCGGCATTTTTGATAACCGCTTTCGGTACGGCCTCGGTATGCAGTTTCGGCCCTTCGGTGTTCATCACTTCCAACAGGGTTTCAACAATCAGCGGATCAAAGGTACGCAGTGGTGCATGTTTGCGCACAAACAGATGCGTTTCTGTGCCTAACCCATTGAGTACACCTGCGATTTCTACCGCGATATAACCGGCACCCACTACAGCAACCCGTTTTGGCATCTCGTCCAATTCGAAGAAACCATCGGAATCAATGCCGTATTCCGCCCCTGGAATATCTGGATGACTTGGGCGACCCCCGGTGGCGATCAGGATATGATCGGCGGTTATCTTCTCACCGTTCACTTCCACGGTATGCGCATCAACAAAACGCGCGAAACCCTTAATAACATCCACTTTGTTATTACTTAAACCACGGTCATAAGACTGATGGATACGATCGATGTAAGCAGTACGATTGGCGATCAGCGTTTTCCAATCGAAATGATTCACTGTAGTGTCGAAACCGTAATCCGGGCCATACAGTTTAATGGCTTCTGCAATTTGCGCCGCATGCCACATCACTTTTTTCGGTACACAACCGACGTTGACACAGGTGCCACCGAGCTCTTTAGCTTCGATCAGCGCACATTTCTTGCCATACATGGCTGCCCGGTTGATCGATGCGATCCCACCACTGCCACCGCCAATTGCCAGATAGTCGTAATGTTTGGTCATCAGTGTCGTTTCCAAGTCGTTTAAAAAATTGTCTATCAGTGTAGCGCTTGATAAAGCTTTATGCATCAATGGCTCTGATAGGCGATTCATTTAGAAAAGAATTACTTCAGAGCTATCTATACCAAAATAATTCGAGTTACAGGAAGGCGGCAACTGAGTAAACCCCCAGGAGCTTACACAAGCAAGTGACTGGGGTGAGCGAAGGCAGTTAACGCATCTGCAGCTTGAAGTATGAAGGGTATATTATTCCGGCACTACCCATTTCACCAGCGTATGGCCATGACCAGAAGGCACCAGCGCTTTGTGCAGCCACGGCAGTAGCGTGTTCATTTGCTGCTCCAGCTTCCACGGCGGGTTAATCACAATCATGCCAGACGCGGTCATACCGTGTTGGTCACTGTCAGGGCGAACGGCCAATTCAATTTGCAAGATACGGCGGATGCCAGTGGCTTCCAAATCTCGCAATAGACGTTTGACTTGCTGGCGTAAAACCACCGGATACCATAATGCATAGGTACCCGTTGCAAAGCGTTTATAACCTTCCTGAATACCTTTCACCACATCCTGATAATCAGTTTTCATTTCATACGGTGGGTCGATAAGAATTAAACCGCGGCGTGATGGTGGCGGTAACTGTGATTTAAGCTGCTGATAACCATCGGCTCGCTGGACTTTGGCGCGTTCGTCTTTGGCAAATTCATTGCGCAGTAACGGGTAATCGCTCGGGTGCAGTTCGGTCAGATGGATCTTGTCGTATTCACGCAGTAAATGGCGGGCAATCAACGGTGAGCCGGGGTAGTAACGCAACTTCTCACCACGATTAAAATAATTGATCGCACTCATATACGGGGCTAAATCAGCGGGTAAGTCATCGCGTTGCCACAGTTGGCCGATACCTTCAAGGTATTCACCCGTGCGTTCAGCATGTTCGCCGCTTAACTGATAGCGGCCAGCACCGGCGTGAGTATCCAGATAAAGGAACGGTTTTTCTTTTTCTTTCAAAGACTCAATAATCAGGCTTTGAACAGTATGTTTCAGAACGTCGGCATGGTTGCCGGCGTGAAAACTATGGCGGTAACTTAACATTTTATTTTAACCAATTGATATATCTGTATATTGCGGCAGTGTTTCTTGCGGCCTTTCTTTATGGATGAGACAAAACATCGTCGTCAGTCACCGCAGCCAACACATTATGGCAACTAGTATAAACTGTCTGGTGGATAAAAAGTGAAAAGCATTAATTGGTGATAAAAATCTCACCGTTACGCAATGGAAAGGTTGAGGCTGTTGATTGACCAATTTAAGCCGTCAGCCATTGATTTTCATACTGACAGACCTCATCTTAATTATTAATACGTAATTTATTCTCTGTTGCTGGGCACTGTCTGGCGCTGAAATTCAAAAAACAATCAGGACTTCCTTATGACAAATCCGCTGTTGACCCCGTTCGCCCTGCCGCCATTTTCTGCTATTCGCCCTGAAGATATCGTGCCTGCGGTGAAATCCGCATTGGATGAATGCCGTCAAGCGGTGGAGCGGGTGGTCGCCCAGCCAGGGCCTTTCACCTGGGATAACTTGTGTCAGCCGCTGGCCGAATCCGATGATCGCTTATCACGCATTTGGTCGCCAGTTGGGCATTTGAATTCAGTGAAAAATAGCCCGGAATTGCGTGCTGCTTATGAACAAAGTTTGCCACTGCTATCTGAATACGGTACTTGGGTGGGGCAGCATAAAGGCCTATATCAGGCTTATGTCAGCTTAAAAGAAGGGCCAGGGTTTGATGCTTTGACCGCTCCACAGCGTAAAGCGGTAGAAAACGCGCTGCGTGACTTCCAGTTATCCGGTATTGGTCTGGAGCCGGAACAACAAAAACGTTATGGCGAAATAGTGGCCCGCTTATCTGAGTTGGGGTCGACTTACAGCAATAATGTGCTCGATGCTACTATGGGTTGGAGCAAGTTGATTACCGATGTTGAGCAACTGAAAGGTTTGCCAGAGAGTGCATTAGCCGCCGCTAAAGCCATGGCCGAAGCCAAAGAGCAAGAGGGCTGGTTGCTGACTCTGGATATGCCGAGTTACTTGCCGGTGCTGACTTATGCCGATAACGCTGAATTGCGCGAAGAGATGTATCGCGCCTTTGCCACTCGCGCTTCTGATCAAGGGCCGAATGCGGGCAAATGGGATAACAGCGAAATCATGGCCGAAATCCTGACATTGCGCCATGAATTGGCTCAATTACTGGGCTTTAGCAGTTATGCCGATAAATCTCTGGCGACCAAGATGGCAGAAAGCCCACAACAGGTGCTGGGCTTCTTGAATGATTTGGCAAAACGCGCGCGACCACAAGCAGAAGAAGAGCTGGCGCAGTTACGTGCTTTTGCTGAAAAACATTATGGCGTCAGCGAGTTAGCCGCGTGGGATATCACCTATTACTCCGAAAAACAAAAGCAGCACTTGTTCTCCATCAGTGACGAGCAATTGCGCCCTTACTTCCCGGAACAGCGGGTGGTAGAAGGGCTGTTTGAAGTGGTTAAACGCATTTATGGTATTACTGCCAAAGAACGCCATGATGTTGATACCTGGCATCCAGATGTGCGTTTCTTCGAGCTATATGATGCCAGCGGTGAACTGCGCGGCAGCTTCTATCTGGACTTATATGCCCGTGAACACAAGCGCGGTGGTGCCTGGATGGACGATTGTGTCGGTAGCTTGCGTTTAGCGAATGGCCAATTACAAAAACCTGTCGCTTACCTAACCTGTAACTTTAACGGGCCAGTGGGCGGCAAACCGGCGCTGTTTACTCATAACGAAGTGACCACACTGTTCCATGAGTTCGGCCACGGTTTACATCATATGTTGACCAAAATTGATACTGCCGGTGTCTCTGGTATCAACGGTGTACCGTGGGATGCAGTCGAATTGCCAAGCCAGTTTATGGAAAATTGGTGCTGGGAACCGGAAGCACTGGCGTTTATTTCCGGTCATTACGAAACCCATGAGCCACTGCCACAAGAGATGTTGGATAAACTGCTGGCGGCGAAAAACTATCAGGCGGCACTGTTTATCCTGCGCCAACTGGAGTTCGGCCTATTCGATTTCCGTATGCATTATGAGTTCCATCCGCTGACCGGCGCGCAGATCTTGCCGATCTTATATGAAGTGAAAAAACAGGTCGCGGTAGTACCATCGCCAACTTGGGGGCGTTTCCCACATGCCTTTAGCCATATCTTTGCCGGTGGCTATGCCGCGGGTTATTACAGTTACTTGTGGGCGGAAGTGCTCTCGGCTGATGCTTTCTCGCGCTTTGAAGAGGAAGGTATTTTCAATGCCGCAACGGGGCAGTCGTTCCTCGATAATATTCTGTCCCGTGGCGGTTCTGAGGAGCCAATGACTCTGTTCAAGCGCTTCCGTGGCCGTGAGCCGCAGTTGGATGCTATGCTGCGCCATTACGGTATTAAGGGCTAGAATGTGTCACAAGTAAGTATTTGTTTATTGTCTGAAGCAGGCGCCGATCCCGGCGCCTTGTCTATTCTGGCTGAACGCTGGGGTTTGGTGTCTGACGAGCAGTCTATTATGGCGCTGGTATTAACACCTGAGCGCCTTGAGCTGCGTAAGCGGGATGAGCCAAAACTCGGCGGCATTTATGTTGATTTTGTTGCTGGTACGCTAGCCCATCGGCGTAAGTTTGGTGGTGGGCGCGGTGAGGCGGTCGCTAAAGCTGTCGGTATCAAAAAAGGGTATCTGCCGCGTGTGGTGGATGCCACCGCCGGGCTGGGGCGGGATGCTTTTGTCCTGGCGGCACTGGGTTGTCATGTGCAGATGCTGGAGCGCAATCCAGTGGTTGCCGCATTGCTGGATGATGGCTTGCGTCGTGGTTATCAGGATGCGGAAATTGGCCCGTGGTTACGCGAGCGGTTAACACTATTGCATGCTTCCAGTTTAACCGCGCTGGCGGAAATTGAACCTCGGCCTGAAGTAGTGTATCTCGATCCTATGTACCCGCACCGGCAAAAAAGTGCGTTGGTTAAAAAGGAAATGCGGGTGTTCCAATCATTGGTCGGGGCTGACGAAGACGCCGATGGTTTACTGGCACCGGCGCGCGCACTGGCGACCAAGCGGGTGGTGGTTAAGCGGCCGGATTATGCCGAACCGCTAGCTGGCATTGCAGCACAGGCCGCAGTGACCACGAAAAGCCACCGTTTTGATCTCTATATGCCTCTTCTTTGATGCTACCACAGTGCCAGTTGGCCCTGTTGCTGTAATGCGCCAATGATATTGGATATATTGCTCTTAATCAGGCGGCTGCGCGTTATTACAGCCACCTGAATTAGCTTCTTTCACTCAATAAAGAGTTATGAAATAAGCGGTGAGCTGATAATAAAATCATTGCGTGTGAATTGATGTTTACCGGTGAATCTTATCATCATCTCAACTTTGCTTATTTTTGGGTCGAAATCAATCATCAGATAGGTAATATTAGCGACATCATCATATTTCTGCATTAATTCTGTTTGACCATTCACGCTGAATTGATTTACCAGATCAATATTGTTATTGCCAGCCATAATGAATGATAAATCAATTTTATCTTCACCAGATGTAAAGTCGATGATGGTATCGGTATATTTTCTAGTGGAATCTCTGCTATTACGGTATTGGAAAATGTCACAACCCTCTCCCCCTTTCATCCGGTCAGCGCCACGCCCGCCGAATAATCGGTCATCGCCACTCCCGCCAGCGAGCCGGTCATTACCTGCGCCGCCAGATAAGAAGTCATCACCCTTACCACCGGATAGCCGATCATTGCCACGGCCGCCGAATAGCCGATCATTTCCCACCCGGCCCCATAATCTGTCATCACCATCCCCTCCATTTAGGGTGTTATTTGATCGGTTACCGTTGATTTCATCATCACCGCTACCTGTGATGGCATTTTCAATCACGACTTTATCTGCAATTGAGACATTGCCTCTCAAACCGCCAATATCAGAGAAACCACGCTTAGTTAGTGTGATTCTTTGGTTTTGATGATAACCCGAAAAATCAAACGTATCGTTACCACCGGCGTCCCACACACAGAATACCAACTTGTCGCTAGCGTGGGTTGCAGTAAAGTAATCCCTATTACTATTGGAATTGAAACCATAAGTCGTATTGCCGATACGGGTACGATTATTGGTTCCGTAAAGGTATTGAAGCGCTGAAATATCATGTAGTTGTGGGGTTGATGCAAAGTTACCCCCGTAGATTGCTCCTGAGTTGAACTCAGATAAATAGCTCATTACACTGGTTTGTTGTGTTAAGCCCACCGAGTCATGAGTATGCTCCAAGCCTAGTGCATGGCCAAATTCATGCATAAATACCCGACCACCATAGTTTGATTGCGTGGGGGCTAAATTCTCCTCTATCTTCGCATTAATAAATATGGGGCTGAGGTTACCAGGATTCGGGCTATAGGCATAACCGCCAAGAGATCCCTCGAGTAAAACATTCGCAATGGGAATGTTAGCTATAACACCATCTTCAGCCTCAATAAATTTAATATTCGCCACATCAGAAGTGGCGAGCGTAGCGGTTCTTACCTGATGAATTTGCGCTTCATTAAGAGAATAAGCCTGAATACCATCGCTCGACTTATAATAATGGTAACCTATTGGTATTTGTTGACTGAATGAATACGTTACAATACTCATTCCGTTTTTATCTTTATGTTCCCATTTATTTCTGCTGGTTATCGCTAATAGGTTAATATCTTTTGATTTATAATTAATATTAATTCTTTTATTCGTATCCAGAGTTCTGATGTGATTTTTAGTCTCTTCCTTGAACATTATTATCCCTCATAATTTTGCTAACGATTCATGTGGCGGAGGAATGTTACTGGTATAGGGAATATTTAAAATAAGCACGTTCTTAAAAAGAACCCGGAATTTTATATATTATCTGTTAGGGTATATTATTTTTAAATCTATGAAGATGAGTTTCCCATATTCTCCAGGCATTATTACCTCAAAGAATATGGGAGTTCTATTATTTACAGCACGCCTTGGGCCAGCATAGCATCGGCTACTTTGACAAAGGCGGCAATATTAGCGCCATGAACATAGTGAGTTTGCTTACCTTCTCCGCCATATTCGACACAAGATTGGTGAATATCCAGCATGATGTGATGCAAGCGGACATCAACTTTCTCTGACTTCCAGCTCAAGCGAGCCGCATTCTGTGCCATTTCCAGGCCAGAAGTGGCAACACCACCGGCATTGGCCGCTTTGCCCGGTGCAAACAGCACACCAGCATCAAGGAAAGCATCGGTTGCCTGAATGGTCGTTGGCATATTTGCGCCTTCGGCCACGGCTTTAACCCCATTGGCAATCAGCTGACGGGCAGCAGGTAAATCCAGCTCGTTTTGTGTTGCACAAGGCAGGGCAATATCAACCGGCACACTCCACGGCTGTTGGCCGGCTAAATACACCAGATTACGTTCGCGGGCATAATCTTCGATGCTGCCGTAACGTTTGTTTTTAATCTCAGCCAAATGGGCGAGTTTCTCCGGTGTGAAACCGGCTTCATCAACCACTGTACCGCCGGAGTCAGAGGCGGTAATGACCCGAGCGCCCAGTTCCATGGCTTTTTCAATGGTGTATTGCGCCACATTACCGGCACCGGAAACAGAAACTTTTCTACCTTCAAAACCTAAACCGTGACGTTTTAGCATCGCGTCGGTGAAATAAACCAAACCGTAACCGGTCGCTTCCGGGCGAATTAGACTGCCGCCGAAGGAAAGCCCTTTACCGGTGAAAACACAGGCGGTGTTATTAGACAGTTTCTTCATCATGCCGGACATAAAGGCCACTTCACGGCCGCCAACACCAATGTCACCCGCAGGAACATCAGTATCTGGGCCAAGATGACGATAAAGCTCGGTCATTAACGCCTGGCAAAAACGCATCACTTCAGCCTGACTTTTCCCTTTCGGATTAAAATCAGAGCCGCCTTTGCCCCCGCCCATTGGCAGTGTGGTCAGGGCATTTTTAAAGGTCTGTTCAAAACCCAGGAACTTAAGGATGGATAAGTTTACTGATGGATGGAAGCGCATCCCGCCCTTATAGGGGCCAATCGCGGAGTTAAACTGAACACGCCAGGCGCGGTTAACCTGCACCTTTCCTTGATCGTCAGTCCAGGCAACGCGAAATTGGATGACGCGTTCCGGTTCGACTAAACGTTCCAGTAGGCTCTGTTCTCGGTAATGAGGGTTTTGCTCCAGAAAGGGCCAAAGCGAGGTGAAAACTTCACGCACCGCTTGGAGATATTCTGGTTGGTTGGCATCACGTTGTTGTAAAGATTCTAAAAATGACTCCAGAGAGGTTAAAGCATTCATCACTAATAATTCCTTGTACCAATTAAGACTCTCCTGACAGATTTTTGCAGCCTATTATTATTATCCAAAATAGTGAGGAGACGATGTTGTGCATCTTCGACTATATCACTGGTTTATATTCATGCCGCAAGGGATTTTGACAAAAACTTAGCAGGGTTATTAATGTGAGGAAATATAGGGTGGGGGCGGGGTTTAGCATAAAAAACGCCCGCTAAAGGCGGGCGTGAGAGGTGATGATGCTAAGCTAATGTGGCTTATGTAGCTTAATCGTCTTCACCATTTTCATCATCGCGCAGTGGTACGATGAGCATATCGACATGTACGGTGTTGATCAGTTGGCGTGCTGAAGACATCAATTTGCTCCAGAAATCCTGATGGTGGCCACATAATACCAAGTCCATATCGTATTTCTTAATGGCATCAACCAGTACCTGACCCAAATCGCCACTACCACTCAGCGTTTGTTCAATTGGATAGCCTGCGTTTTGCGAAAGCTCGGTCAACGCATTGTGTGTTTCTTCAGAAATGCGTTTCTGCATATCGCCAAGATTAACGTCGATCAGGCCGGTATAGAGATCTGAGTAGTTTACATCGACATGGATCAGGGAAACTTTGGCATTGTACGGTCTGGCCATTGAAACTGCTTTTTCCACCAACACCTTACTTTCCGGAGATAGGTCAACCGCAATCAGAATGTGTTTGTAAGCCATAAGTAAACTCCTTCCATAATGTTAATTAATGGGTAAGCAAACATTCAACCTGTTGAACGGGTGCTAACGCGATATCTACATAGTACCATTATGACCCTTAGCCGAAGTGTTTCACGGATCACAACACACTGTTTTGATGATGATCACTAAAGTCAGTGTCTGTCTTTTTACACCAAAAACTGACCAAACTCTACCGCATATGGCCCTAATATATCGTCGCACTGATTGAATTTAAAGCAGATCATTATCCTAAGTATAGCGCTGTTCAGATAGCATGATGTGGGTAATTTCATATTTGTGATGCAAATATAACCTAAAAATAATGGCCGTTTTATTTATATAAATCAGTTAAGAAAGATTAATATTTAGACACTATTTTCGGGGGCAACCCGCATTTTATGGTGAGTAAAGTTCGTTATAAGTTAATACTAATCGATACTTAACAAACACCCAATTTAGCTTAATTTAGAGATTATCAGGCTATTTCTCATTTCATTTCCTACACTCATAAAGGGAGTCCAACACGTTCAGATAGTGTGTCGAGTGAATATCACATCGAGTCACAATCAGTGAGCGAACAATAGGGGGTGGCTTTTGAGGCCCTGGGGGTGTTTGTATCGGCTAGAGTGAGCGATGGCGCAAGGGTTCAGGGGAATGGATCTGGTGCGTGTGATATCGCTGGGAGGATGATTATGATCAGTACCGTCGCGCTTTTTTGGGCTTTGTGTGTGGTATGTGTGATTAATATGGCACGTTATTATTCATCACTGCGTGCTTTGTTAGTGGTATTACGTGGTTGCGACCCGTTGCTGTATCAATACGTTGATGGCGGTGGATTTTTCACCTCTCACGGTCAGCCGAGCAAACAGATTAGATTAGTCGGTTATATCTTTGCTCAACGTTATCTTGATCATCATGACCCAGAATTTATTCGCCGTTGTGAGAGGCTACGTGGGCAGTTTATCCTGACCAGCGCATTATGTGGTTTGGTTATGGTCAGTCTGGTGGGCTTAATATTGTGGTATTAGCATGAACTTTTGGCATAAAAACAGGTAAAAAGGCGACCTATAAGGCCGCCTTTTATTTATTTCAAATTCGAGTTTGCTCAATTTGAGTATGGCTAATTCGCTGGATTTAGATAAATTTCAACGCGATCCAGTACAACCCGCCGGAAAGAAGAATTGAGATTGGCAAGGTTAAGACCCACGCCAACATAATGTTCTTCACCGTCTTACTCTGCACACCACCGCCATCCACCAACATGGTGCCGGCAACCGCTGATGAGAGCACTTGAGTTGTCGATACAGGCATACCGGTATAACTCGCAATACCGATGGAAACCGCCGCAGTCATCTGGGCAGAAACCCCTTGTGCGTAGGTCATGCCTTTCTTACCGATTTTCTCACCGATAGTCACTGCAACACGTTTCCAGCCAACCATAGTACCCAAAGACAGGGCCAGAGCGACGGCAACGATAATCCAGGTTGGTGCGTATTCCACCGTTTCTAACAAATCTGTACGCAGATTATTGAGGAAACGGCGGTCTTGAGCACTGGTTTCTGGCAGTTTGGCAACGGCCCCAGCGGTCTCAGCAACACACATCAGCAAGCGGCGCATATGGCTACGTTGATCGACCGTCAGGTCGTCATAGCTTTGCAGATTCGCTAACAGCGTCTGTGCATGATCAATCGCTATCATGGCGCGTGAACTATCACAGTGGAACTGTTCTGGGGTGTTTGGCAATGTATCTGGTGTCGGTACCAGTGGCTTCAGCGCGACAGCATGAGGTAATGCTTCAACATGCTGCTGATAATATTGTTGCAGATGAGTCACTGCATCGCGGGTGCGGGCAATATCATAGCCTGTTGCATTCATATTCACGACAAACCCAGCCGGAGCCACACCGATTAATACCAGCATGATCAAGCCAATCCCTTTCTGACCATCGTTAGCGCCATGAGAAAAACTCACGCCAATAGCCGATAGGATCAGGGCTGTACGGGTCCAGAATGGCGGTTTACGTTTACCGTCTTTCTTTTCTCGTTCAGCGGGTGTCAGGTGAATACGTTGCTGCTTCTTGGTCCCGTTCCAGTAACGACGTAATAGGAACACCATCAAACCGGCAATAACCAGACCCACAATCGGGGATAAGATCAATGACAGGAAGATTTGAATCATCTTAGGAACGTTCAGTGCATCTACCACAGATGTACTGGTCATTAATGCATTGGTTAAACCAATACCGATGATTGCACCAATCAGCGTATGCGAACTGGAGGCTGGGATACCGAAATACCAAGTGCCCAAATTCCAGATGATCGCCGCCAGCAGCATAGAGAAGACCATCGCCAACCCATGTGCCGAACTGACATTTAACAGCAGATCAGTAGGCAGTAAGTGAACAATGGCATAAGCCACGCTCAAACCACCCAGCATCACGCCGAGGAAGTTAAACACCCCTGCCATCACGACAGCCACCTGTGAACGCATGGCGCGGGTATATATTACGGTTGCAACCGCATTGGCTGTGTCATGAAAACCATTGATGGCTTCGTAAAACAGCACAAACAACAAAGCAAGAACTAACATTAGGCCGGTATGGAAATCCAGGCCAGCGAAAAGATGTAGCATAAGCGTTACGCCAGTTTGTGGACATGAACGCGGCGCATTATCAGTGACAATGGGGGGTGGGGAAAAGGAAAATATGACCTTTTTTTGACATGACCGCGGATGAATTCGCCATTTTTAACAACATATGCATGTTATATCAGCAGGTTACTTAGTTTTACTCTATGAGACATTTTCTTACTATAGCTTCCTGAGAGTGGGCGACTTACAATCTCCCGCCGCTAATTTGTCGGTTGAATGAACAAATAGCATGCGACTCGGCGAAAAAACGGACACTTTTGCAGTGATGATGATTTTACTCAGTGAGGCCCAGTGTGGAACAGTTTGATGTGGTAGTGATAGGCGCAGGTGCTGCGGGCCTGTTTTGTGCGGCTCAAGCTGGGCAAGCAGGGTGCCGGGTACTCTTGGTAGATAATGGCAAAAAAGCTGGGCGTAAGATCCTGATGTCCGGTGGTGGCCGCTGTAACTTTACCAATCTGTTTGTCGAACCCGCAGCTTACCTCTCACAAAATCCTCATTTCTGTAAATCTGCTTTAGCACGTTACACCCAATGGGATTTCATTGACCTGATGAATCGCTATAACATCGCCTGGCATGAAAAAACGCTAGGGCAACTGTTTTGCGATGATTCAGCCCAACAAGTGGTTGAGCTTTTACTGCAAGAGTGCGAATTGGGGCAAGTCACGATTCGATTACGCAGCGATGTGTTGTCAGTTGAAAAAACCGAGACGGGTTTCGTGTTGCAGGTTAATGATTTGAAAGTGAGTGCTCATTCACTTGTGGTGGCTTCAGGTGGATTGTCTATGCCCGGATTGGGAGCCTCGCCCTTCGGCTATAAGTTGGCAGAACAATTTGGTTTGAAAGTATTACCGACCCGCGCAGCACTGGTTCCTTTCACGTTGCATAAGCCTTTGTTAGAACATCTGCAAACACTCTCCGGTGTTTCAGTCCCTGCGGTGGTGACGGCAGAGAATGGTGTCAGTTTCCGTGAGAGTATTTTATTTACCCATCGTGGTCTTTCTGGCCCGGCAATTTTACAACTTTCAAGCTATTGGCAGGCTGGCGAGTATGTGGGCATTAACTTACTTCCTGACACCGATTTAGACGTATTTCTGAACAATGAGCGGCAAGTCCACCCCAATCAGACGTTGAAGAACACGCTGGCTCAACTGTTACCTAGGCGGTTGGTGGAATGTCTACAGACGCTGGAGCAACTGCCGGATGTCACCTTGAAACAGTTAAATGCGCCGCAACAGGCTACGTTGGTGGCAAACTTACAACAGTGGCGGGTACAACCTAATGGAACAGAAGGTTATCGCACTGCTGAGGTCACGATTGGTGGCGTCGATACCCAAGAGCTCTCCTCCAAAACCATGGAGGCTCATAAAGTGCCTGGGTTGTACTTTATTGGTGAAGTGGTTGATGTCACTGGCTGGCTGGGTGGCTATAATTTCCAATGGGCCTGGAGCTCTGCCTGGGCCTGTGCGCAGGCACTGGCGGCCAAACCGAGATAATGGCGTTTGCTACTCAGTCATCGACCCCAGGCTTATGTCAGCCTGGGGTTATGTTTCCCTGATGTGGCGTAAAGGCTTAGGTGGCGTTATTTAGCTTGTGCCTCAAGAGTGAAACTCTCTTGAACGGCGACTGTTTCTTGAATAACCACAGTTTCGGTACCCATTTTCGCCACACCACGGCAACCTTCACCATAATGTTCACCTTCCCAACGTCCAACCAGTGCTGCGCCCACCGCATTACTCATCACGTTAGTGGCTGAACGGCCCATATCAAGGAAGGGATCAACGCCCATTAATAGAATCAGGCCGGCTTCCGGGATATTAAATTGGCTGAGCGTGGCGGCGATAACCACTAATGACGCGCGCGGCACACCCGCCATACCTTTAGAGGTCAGCATCAGAATTAACAACATGGTGATTTGCTCGCCCATGCTCAGATGAATATTACATGCCTGAGCAATAAATATGACTGCAAATGAGCAATATGCCATTGAACCTACCAGGTTGAATGAGTAGCCGATAGGGAGAACAAAACTAGCAATTTTGTTAGAAACGCCGAACTCTTCCAGTTTTTCTAATGTGCCGGGGAAGGCGGCTTCAGAACTTGAAGTGGTAAAAGCTAACAATGCCGGTTCACTGATACCTTTTATTAATCGAAGCGTACAGCGACCAATCAGAAGAATTGAACAGCCAATTAAAATAAGCCACAACAGGCCCAGGGTCAGATAGAACTCACCCATAAAAATACCGGCACTGATCAATACGCTTAAACCACGTTCAGAAATCATCGCGGATATGGCGGCAAATACAGTCAATGGCGCAAATAGCATGACGTAGCCGGTGAGTTTCAGCATCAGGTGAGCCAGTGAATCTAATACGGAAACAATCGGTTGTGCTTTTTCACCAATGGCGGAAAGGCTAATCCCCATGAAAATGGAGAATACGACAATTTGTAGGATTTCATTGCGTGCCATTGCGTCAACAATACTGGTTGGAATGGCATGTGAGATAAAGACTTTCGCGGAGAATGGAACCGGTGCAATACCGTCCACAGCACTGGCGGTTGCAGCCACGAAGTTAATGCCATCACCCGGTCTTAGGAGGTTAACCACCACTAAACCGAGCAGAATGGAAATGAATGCTGCGCAAATGAACAGGAACAGCGTTTTTGAGAAAACGCGCCCTAATGTTTTGGCATCACCCATTTTGGCAATCCCAACCACTAATGTTGAGATGATTAACGGGGCAATGATCATTTTGATCAATCGTAGGAATATATCGGTAAAAATAGATATTTCAGAAGAGTACGACTTTGCAAAATCAGGGCTGCTAAAGGAATTTATTAAAAACCCGACGATAATACCTATTATCAGACCCAATATGATCATTGTGGTCAAATTTTTTGATTTCATAATGATTCCATTTATAAGTAGGGTGGTATTGTTTTTCTAAAGTCATTTAATGATGCTGTATTTATCGGTATATTGAAAACGGTGCAGGGCGAAGCACATAGCGCAACACAATGCACCGGATGATTTAGGAAATATGTTCTACGGTTACAGCTAATGAAAAACTAAATATTGAATTCAAGTTTCAATAATGGTGCATGCTGTTGGGCACCATAGACGTCAGTGTCGCCTACAGCACCAGATACCAGGCTACGCGGCATAACTATTTTGACGGCGTTGGCCGGATCAAACCAAACAATACGATGAACAAGGTCAGGTTCAATTTTATAAAGCCCTGCTATTAGCTCTTTTTTAAATTGGCCGGATGTTTTAATGGATGAATATATATATTTATCTTTAAACAAAATATCTAGCACTAACTCATATGGCCCGGCATTTTTTGACCTGACGACATGAGCTAAATCTAGAATTGATATTTTCATGCCATTACTCCTTCTGCTGTGACATTTTCCAGCCGAAACTTAAAGGCAATCTCTGGTGTATATTCCATTAAATGATAAATGGAGAATTCATAAACCAGACCGGCCCTAATATCTGATGGGGAAAATGGGAAAGCTAAATTACCTGCGGTGGCAATGCGGCCAGCATAGCCATAATGAAGCAAGGTAGAGCGGGCCAGTGAGCAAATGCTATCGGCGGTCGCTTGAGACGGAGCCACAACATCAAGCAGAATACCCAATTCATAAGATGTGGTATCCGGCTCTGGCTCCATTTTTCCCATCACGCCATTTTTGCCGTACAGATGAAAATTAAGCTGCACTGAGTCCGGCTCGATACTCAGATTTTTTCCCACACTTTTGCGCACTTCCAGCAAGATGTTATCGATGTCGGCAATCATAATCGAGTCACGAGTACCGGCAATACTTAGCGTGCGATAACCCACCGGACGAGCACCTTCCAGCTTCACGGTGTAGGGCGTATGTTCATGTACCGATCCAGTGACACGCACCTGACCATTACCCACATCTTTAAAGTTACATGCTTTCAGATTCAATGCCCCACCGGGGCCAGGCAAGAAGTAAGGATCTGATTTTTCATATAATGTATGTGCGGCAGCAGAGGTTTCAGTGAACTGGCGCTTCTGGTTGAAGGTCTTCAACGTAAAACCGGTTTCATCCAGAATACCCATGGCACAGTCAGAACCTGAACCTGGTGTGGCTGCAATGGCAGCGCACTCCAGAATCTTGCCGCAATGTAACGCCAGGCCTTCATCGAACCCCATCATGATAGGGAGCGCGGCGAAGCATGCGGGGTCATAAGCACGGCCACCTAACACCACTTGTGCACCAGCCTGTAATGCCTGCTGAAAAGGCTCAATTCCCATTTGCGCAACGATATAAGTTGTTGCATCAATGGCTTCATGAGTCAATTCAGGGACAAAATCCAGCGCCTGAATTTTGCCTGCATCAAGGGCGGCATGAACCGCTTCTTTACTCACATCAGCTGGAATAACCGCCAGAGTAAAGTTTAGCGACTCCTCTTGGGCAATTTCTAAAATGATCTGGCGACACCATTCCAAATGCGGAGCGGCCCCTGATCCCCCGGCGGTGCCAATAACTACCGGAATGCCCTGTTTCACACCGGCGGTTATCATATAGCGCAGATCCCGTTTGACCCCCGCCCGATCGGTAAATGGTTTGCCTGAACCCAGATAGTGCGGGCCGGGGTCGGAGGAACCCGCGTCCACGGCGATTAAATCAGGTGATTCCTCCATCGCCCTCATAAAGCTCTCTTCGGGAAATCCATATCCCAGAATGGCGGTGGGCGACAGGATTTTAAACGTTTTAGACATATCAGTTGGCCTTTGCATTAAGTTGCGCGATGGTGCGAGTCATCTCGTTAAACACAATGTTCATCCCTTCATCAAAACCCATGCCCGGTTTGATGAGCATGCGCATGGGGCGAGAGGCGAGAGCAACATGTACGCAGGTGCGGGCGCTGATATCGGTTTCGTTACATGTACCGCCTTGATAGGCTTCCATACCTTTTTTATTGCAATACAGAACAGCATCAACAATGTTGTGAATACTGCCCAGATCCGGGGTTTTGATCTGCACCATGTGGCAACTACCTGCATCAGTAAAATCGATGATGTCTTGGTAGGTGTTACACCATTCGTCGGCCACGATTTTGACGTTCGAACCCAGTTTTTTCAGGTGGTGGGTGATTTCGGTTAACAGGCGGATTTGGTCTGGTTTATTGCCTGCATCCACCGGCCCTTCGATATATAAATTCAGTTCACCGGCCTGTTCTTGCAAGCTGGCGATGTACTCTGCGCACAATATTGGGTCCATGTCGAAAATCAGGCCAATAGTGCCGTAAACGTCGATATGTAAATCCGGTTTGTAGCTCGGATCGACGCGCAAATCACTGACGCGTTTAGCCAACCAGCTCACATAGTCCCGCAGTTTTCCGCCATTACGCCCCAGTTTTTCATCAACATTATTGATAAGGCCATGTGGCAGAACATCCACACCTTTAAGGATCATTTTATCGACGGCGATATAACGGTCGTCACCGCTTTGACCAAACAGAGGGATCGGTTTGGCAACCAACGGCAGATGCCATTCATCACACACCACTTCTGCTTTTAAACGGCCGGTCGCTAATGCAGTTGCATCCAGTAATGCCTGAGAAAGACCATAACGAATGGCGGTATGCAGTGGTTTGCCATCAATCGTCACTTCATCAAAGAAGGATGCATTTAGGCGAAATTCACTGATATCGCGCCCTTCCAGCAGCGGTTTGATGTGTTTTTCCAGGAAAGGAACAAAATTTGCGGCGATAAACAAAGGATCACGGCCACCGGCACCCGAGTATTGTACGGCAGCACAATCGCCCGCAGCGACAGCACCATTTTCTAAGATTAGTTGGACGTTAACACATTCACCCGCTTGACGAATTGCGCTAAATCCCTCAGTTACAGGTTTACCTTGATAGATAAATCCATCCAATTTCGCACCATTTTTGATGGCCTGCTGGTCATCGAAGTAGAAAGATGAGTTACCTGCGGTGAACAGTGCGTGCTTGATTTTCATTATGGTCTTCCTATTAATTTGCTGTGGGATACGGCGTTAATATCGTCAATGATCATTTGGAATGAAGGGATGCGGCCCTCTTCTTTAGCGCGTTCAGCGATAAAATCATGGTGGAGTGTCAGCACATCTTTAGGCAGGGGAACTGAACCGGGATCGAACACACGGATTGCACCGTGGTTATCACGGATTGGCATCATCTTGCCGGAGTTACAGGTGGCTGGAGCAAAAGGTACATCAAGCACACCGGCTTCAAAGGCTCGTACAGTTCCTATCGCAATATCGCCTTGGCCCAGTTCCAGGACTTTATCCATGACGGCGCGTACTTCGCGTTTAATCAGTGCAACTTCGCGGTCAACTTCCACGCAAGGTGGGAATTTTTGGTCACGAACCATGTTCAGCATTTGATTGGATGCCCGCAATCCCTGGCCATTAGCCTCAGCAGTAGGGATGCCGTAGGCTTCATGAGGGCTTTTGGTTATCACTTTAGTTGCCCCTGCCATCCCGGCAACCGCCGCTCCCCAAGAGATCACCGCGAAGGCACGAGATTCATCTTCCGGGAACCCACCCATCCATTGGTGGAATACTGTGCTGAGCTCGTAATTTTCGTAACCATTGGCGCGGAAATACTCATGTGCCAGTTCGCGTAATGACTGAATTGCAGCAATATCTTGCACAATATTACCCACCTGACCGTAACCGACGGTGACGGATTTCACCCCCTGTTCCAGTGCCAGTAGACCCTCTATGATGGCAACTGCGTGGGAAACAAATGGCGGAATCAAGGTGCCGGTTAGTGGGCCAAATGGTTCGCGATTGATACGAATACCGTGTTCTTCATAGACCCCAATCAAACGGTCGCAGTACTGCCAGTCACGAATGGATTTTTCCAACGTCACACGTTTTGCATAAGGGATGTTGTAAGAGATGCCACCACCTTCGTAGCTGGTAAATCCGCTGGCCATCGCGATTTCAGCCAACAGGCGTGCATCAGGAGTGCCATGACGAATTTGCAGCGGCTTAGATAAGGACTCGGTAATGCGGCGACAGGCTTTTACGCCGTGATTGACCACCGGTAACCCGTTGAGTTTGGAAGTACCCGCTTCAATGGATTTTTGAATACCAACCGCCGCTTCTTCATAGCGATTGAGACGGGTATAAGCGTCAATGGTGGTCGGTAACAGGTCGCAATCTTTTTGTAGTGTTTTCAGTAGCTCAATGTGTTCTTCAATTAACGCTACCCCTGCACGAGGTTGACTCAGCGTGATGCCGTTGCAGTCAGCTTCAAACAAGGCTCTGGCAAAGTTTTTCGACTCAGGAATGGTTTGCTGATACTTCACCCCATCTTCAAAATTCTCAACATCTTTACCGGTATGCCAGGTTTTTAATACGTGAAAGCGCTCGGACATAAAATCATCTAAAGAAATCTTTTTATTTCGAAGTTCCATCATGACTCCAATTATTATTTGTGCAAAATTCGAACACCAGTCTGGGCGGCAGCTTTAGGAAAGCGACGGGAGACATTAGCGAGCAGGGGGAATAAGCCTTGGGTATCTCTGTAATACTCAAACTGGTCAGGGAGCAGCACTTTCCTGCTTTTATCATCTAAATTTCGATATTTCAGCCAGTTATGAATATCGAATGAATCTGCTCGGGAGAGCCAACCTCCGGTGCCGATGACTTTTTTCACCTGGGTTAAATCGCGCCCAATTTGTAGGTCAATGTTGCCAGCACAGGTACAAACCTGCGTTTTGGTACCCGCATGGCGTTCAGATGCATACCCAATACACATTCCGGCGAGTAATTGGTCGAATACAATTTCCTCATCGCTCTGGGGCAAATAGTCGGGATGGGCGGAGATGTATTTTAGATAGTGATGAAAAGCATCAATCTTGGTTTGTTGATGAGCAAAATAGTGATCAATCATCATCGTACCGGTCTCGCCCGCGTTGAGCGCTGAAACGCGCATCCCCAGATCACCTTCAACAGTGCGTTTAATCAGTGGCTCAGGGATACCGTGCATGACGGTGTCAGGCAGTAAGTGGTTGTTATAAGAGGAGTAAACATCGGTGGTCGCACCTCCCATGTCGATCAGCATGAAGGTTTCCCAATCGGGGACGTGTTGGCGAATTTGCTGTACCAATTCAAAGACTGAATAAGGGGTTGGCAGGGGGTCTTCACCGGTCAGATCGACGATGACATCTAAACCTTTCCCCTTAACAATTTTATGCAGGAAAATGTCGCAAATGGCTTTACGCGCACTATGAGGATTCGGGCTATCGAGGTTGGGTAATACGTTATCGACGATGGTTAAATCTTTATCGCCGAGGATCTCTTGCACATCATCTTGCAGGTCGCGATTTCCAGCATAAATAATGGCGCACTCAAGGTTAGATTGAGCTAACAATTTGGCGTTTAACAAGCCGTGGTCGTAATCACCGCCATCAGTGCCACCAGTAAATAGCAGAATATCGGGGGGGGATACTTCTAAAGCCCGCACATCTGACTTATTCAGGTTATAGGCAAAATGCTGTGACACTTTAGCCCCGGCAGAATGCGCGGTGACCTTAGCTGACTCAAGTGTAATACTTGGTACCAAGCCAATGGCGGCAACGGCAAGCCCCCCCTTAGCAGAAGAAGAGTAATCAATATTGATCTCTCCTGAAGCCAACATTGGCCGCGCATCGCGAACATCCAAGACCTTATTTAATACTGAAAAGAACCCTTCAGCTAAATGGTGTGGTGTCGTTGGGGATAATGCGTAGTTTCTCACGTCAATATGAGAGTCATCTGTTACCTCGAATACCGCCCCTTTGGTCCAGGTGGAGCCGATATCGATAGAAACGCTGATCATTGCATACCCTCAGCAGCTTCCTCTGACTGCATAACACGCTCAATATCGCGTTTCATCAGGGAACAGACTAATTCCAGATCAGTGTCGGGTGCGAAAACACGGTTGAAGCCCATTCCTTTGAATTTGGTTTCGATTTCGGAAAAATCATGTTTACCGATAACCAGGTTTCCGCCGACGTAGAGCAATATTTCACCAATTCCGCGTTCAACACAGTTCTCACGCATACCGATGCAATCTACTTCGCCATGTCCATAAATAGAGGAAACGACAATGGCCTGAGCGCCAGTTTCAATGGCGGCATCAATATATTCATCTTGGCTTACCATTACACCGAGATTAATTACGCTGAAATTGTGCATGGTAAATACCCGGTCGAGCACTTTATTACCAACAGCATGGCAATCAGCACCAATGACGCCAATAACAATTGTTGGGTTTTGCATGTTTTGCCCTCTATGTAGATTACATTCCATATATTTTCTTGGTGGAAAGTTAAAAATTAACAAGGTTTCCACATGAAACTATTATATTTTTCATGACTTACTTCATTCACGTGCTCTATATAAAACCAGCTAGTGGCTAGCTGGGATTTCATTGGTTTGTAATGTGCTTCTCCGATACGTCAAATACAATTGATTTATTGTCAGGACATCTTGAAAAAACAGATTATAAAAAAATAAATTTAATTTATTTTAAATAAAATTATCATCTTAAATGAGTGTTTTTGTTAGAGAATAATAACCACCTATAAATTTCACGTGAATTGATAGTTATATTTAAAGCAAAAGTGTGATCCAGGTGTGATTATTATTTATATCAGTATTGTGATGCTCGTCATATATTTAATCATCATGAGTAATAACTATTTTTGGAAATGATAATGATAACAACACATTTATTAACGCACTCCGCCAGCCACCATTTTGACTAAATGTATCTTTGGATAATATTGTATTAACGATTTGTGATACAAAGTATGAATAAGACGATCTCGATCATGTTGGTGAGGGTTAAATAGCAACCCAATAACACTACCACTGTGGGCCACATTTAAACCATAAATACCATTGTGTTCAACGATATCTAGTAATTGGCGAAATTGCGGTTTAGGCAGTGCGGATTCACTGGCTATAGCACTTAATGTGGTTGCCTCTCCAAGTCTATGACAGCAACACCTCTCATTCGCCAGACGAAATTGCTGCATCGCCTTTGCCAAATTGGGCGCTTGTTTCAACAAAAGGGAATAGCGATTTCGTTGGTGGAATTCTGCTGTCACCAGTGTCTGCGAACTTTCAAGCAACACAATATCGATATCAGGTAACCAAGAGAATGGCAGTTGAGTTTGTGCCGTCTGATGATCAAACAGGGTGAGATCTTTAAATATGGTGCTGTCAGTTGGCTCAAGCGCGACGCAGAGTCGGGCCAATGCCCTGTCACTCAGTGATTGCCCAAGTAACCGAGCTGTGGCAATAGCTGTTGCTGCAATATCAGCGGTGCTACTGGCTAAACCTTTTGCAACGGGAATTGTTGATTCGAACTCGATACAGATTCTCTCTGCCAGCAATGGGGGTTCACCAAAGTGCACCAAGACTTGCCTAAGCATTTGACGCATCCGCGGCCGCTCATTTCGCCCCGGTTTTCCTGGTGTAACCGAGACTCTGCTATACCAATTTATGGGGCAAGAGATTAGTTTTTCTCCACCGAGGATCCATCCCTGGAGCAATTCACCGCAAGAGGCGGGGCAGCACGCTTCAGCCATGCGAGGGAGCCTCACCGCCAAAATATTTTTGCTGGTAGCACATTATATTGCCAGTGACAGTGACTTATGATTAATATCGGTTTGCTGGGCAGTAAAGGCCAAAATATCACTCAGATTCACGACGTTACCAATCACCAACAATGCAGGCGCATGCAACTTTTGACGTGCGATTTCATCTTTCAGTGTGCTAAGTGTCCCTTTGGCCATTTTCTGCTGTTGATGGCTGGCATACATCACTGCGGCGGCGGGGGTATCTGGTGATTTCCCTCCCTGGATTAACAACTGACTAATTTCTTCTTGTCGCGTCATGCCCATCAGTACGATCAGTGTGCCGTCTAATTGTGCCAATGCGTTCCAATTTTGTGGCTCATTCCTCTGACACATATGTCCGGTGACCACATGAAAGCTGGAAGCATAATGGCGATGGGTTACAGGAATACCGGCATAGGCCAACCCACCAATAGAAGAACTGATACCGGGAACAACTTCAAAGGGGATTTGATAGCGCGAAAGACTTTCAACTTCCTCACCACCACGGCCAAATACGTAAGGATCACCACCTTTGAGGCGCACCACATTCTTGCCCGCTAAAGCATGATCAATGAGGATTTGATTGATTTGTTCCTGAGGAACTGGGTGGTGGTTTGAGGTTTTTCCGACATTAATAATCTGGCAATTGGCTGGAGCTTGAGAAATTAACTCCAAATTTACTAAGCGGTCATGAACAAGAACTTGAGCTTCACGAATGGCAAGTAATCCTTTTACAGTGATTAATGATGCATCTCCTGGCCCCGCACCAACTAACAATACTTTCCCTATTTTCATTAGAACAACCTTTATAGCAAATGCAGCTTATGATTTCTTAACGTCAATTATTAAAAATATATTATATAAGTAGAGAATAACTTAAAAATACTGGGCCATTATCCATCAATAGATGCTTTCGATACTTGACCCCGCTCCCATTATTTAATCACTTTTCGGAATGAACTCTTCAAAATATATGATGTTTAATTTTTCTTTGAAATTTAAAATTGCATTGTTATCAGTTATGTTTTTATTCATTATTTTTGGTTTTAACTTTAATATTACATTTATTATTTATAATTATGAAGACTATCACAAAAACGACTGACTGCTATGTCCATATAAATAAAACTGTGTATGTTAAAAAACCAATAAAATACGATATATATTTCTAATATAACTGCCTCGGCAAAACAGGCCGTTTAGTGAATTATTTTATGAAATAATGGGTGAGTTACCATGCGGTACAAAATTCCAAAGACAGACTTATTAGTGACATTTGAAGCAGTCGCTCAATATGAAAGCTACACAAGAGCTGCGGAGAAGTTAGCGCTAACGCAAAGTGCCGTGTTTCGCCAGATCACCGCCCTGGAAGAATTCCTTAACGTGTCATTATTCCACCATGTTCGTAAACGGATTTTCCTCAATGACGCAGGGCGTTATTACCTCGATTTGGTCAGAGATACGCTAGAACAATTGGAAAAAGATACGCAAAGCATTATGTCTTACCAGTCGACACAACAAGTGCTGGAATTAGCTGTAACTCCCACGTTTAGTACCCATTGGCTTATTCCTAATCTCAGTAGCTTTCATGAAGATCATCCGGAAATTGTTCTCAATTTAACTGCACTTACCACAGGTGCTGACTTTTTGAATCTGAAATATGATGCAGCAATTATGCGCGAAGATTTCAGTAGTCCTTGGGCGCAAAATGAGCATCTGTTTGAAGAAGAGTTGGTCCCTGTTTGCAGCCGCATGTTGTGGCGTGATGATAAAAAAGTGATGCGTGCGGAGCAATTGATGGAAGAATTCACATTACTTCATCAAACAACACGTTTGGATGCCTGGTATGACTGGTTTGCATTGTCGGGTGTTAATAGTCCGAAAGTCAGGATGGGGCCACGTTTGGATCTGCTATCAATGTTGATTTCTGCTGTTCGCTCTAACCTTGGGGTGGCGTTATTACCTCGTTTTGCGATTCATAAAGATTTAGAAAATGGGGATATGGTCATTCCTTGTGATTTGCCGATGAGCACCGGAAACCATTTTGTTTTGACTTATAAGGACGGCAAAAGAGGGCTGCGGAGTTTGCAAAAATTTAGCCGCTGGATCCACGATAAATCGAAAGAAGAAGAGTTGAAAAGAACGTGGGTTGACTGATTTTTATAAATTACTTGTTCGTAAAGTGATTAAATATAAAATTCTCGTTAAGAGAATAGCGTGTTTTTTTGAAATTAAAAAATCATTAGAGTCTTATTAACTAATAAGCATTATGTGTTGCAGAGAGAACAATTGCTTTTTATTTTATTATATCAATAATGGTTCGGTAACGCATATGGTATGTTAATTGGTTATTACTTAATAATTTTTATGTAATTAATGGCCAGTTCTGCTCGTTATTTATCATTTAGCTAATTGAGTGAATATAATGTATAAAAATGACTTTTTTTATCAAGAGCTATTCCCTCTTTCTGAGGACAAAACAGAGTATTATTTATTAACAGATAAGTATGTTTCTACTATTAAAGTTGAAGATAAAGACATATTAAAAATTGCGCCAGAAGCACTGACATTGCTGTCTCAACAAGCTTTTCATGATGCTTCTTTTTTTCTTCGTCCTGCTCATCAACAGCAAGTTGCTGCTATTTTGCATGATCCTCAAGCGAGCGAAAACGATAAATATGTCGCGCTTCAGCTATTACGTAATGCTGAGATCTCAGCTAGAGGTGTCTTGCCTAATTGTCAGGATACAGGCACATCGACTATTGTGGCCCAAAAAGGCCAACGAGTTTGGACTGATAGTGATGATGCACAAGCTTTATCTCGTGGCATCTATAACACCTTCCGTCACGATAACCTGCGCCATTCGCAAAATGCGGCGTTAGATATGTATACCGAAGTGAATACCGGAACCAATCTTCCCGGCCAAATCGATATTTTTGCTACCCCTGGCGCGCAGTATACCTTTCTGTTTGTGAATAAAGGGGGCGGTTCTGCAAACAAAGCGGCTTTATACCAGGAAACAAAAGCTATTCTGGAACCCAAAAAGCTCAAGGCCTTTCTAATCGAGAAAATGAGAGGGCTGGGAACCGCGGCATGTCCTCCTTATCACATTGCTTTTGTCATTGGTGGAACCTCTGCTGAATTAACACTGAAGACAGCCAAACTGGCCTCAACCAAATATTATGACAATTTGCCAACCGAAGGTAACGAATATGGTCAGGCGTTTCGTGATACGGCACTCGAACAGGCATTACTACAGGCATCTCGTGAATTTGGCTTAGGTGCTCAGTTTGGTGGCAAGTATTTTGCTCATGATGTACGGGTTATTCGTTTACCGCGTCACGGAGGTTCCTGTCCGATAGGTATGGCTATTTCATGTTCTTCTGACCGCAATATTAAAGCCAAAATTAACCAGGAAGGTATCTGGCTCGAAAAATTAGAGCGCCATCCTGAACAATATATTCCTGAACATTTACGAGTGAATAACGAAGGGACGGTGGTAAATATCGATCTTAACCAGTCGATGGATAAAATTCGTGAACAACTTTCCCGTTATCCAGTATCTACCCGTGTATCACTTAATGGCCCGCTGATCGTGGCGCGCGATATCGTTCACGCCAAGCTGAAAGAGCGCTTAGAGCGGGGAGAAGAGTTACCGCAGTACATGAAAGATCACCCAGTCTATTATGCTGGGCCGGCGAAAAAACCTGACGAGTTTATTTCAGGGTCGATGGGGCCAACCACGGGTGGGCGTATGGATCCTTATGTGGATCTCTTCCAATCCCATGGTGGCAGCCTGGTTATGTTGGCAAAAGGCAACCGTAGCCGGCAAGTTACTGAAGCTTGTCAGAAACATCGTGGATTTTATCTGGGTAGTATCGGCGGTTCTGCGGCTATTTTGGCGCAGGAGTACATCAAAAGTCTGGAATGTATCGAGTATCCCGAGCTGGGAATGGAAGCAGTGTGGAAAATGGAAGTGAGTAACTTTCCGGCCTTTATTTTACTGGATGACAAAGGCAACTCTTTCTTTGACCAGATTCAGATGAAGGCATGTGCTGGTTGCCAACAATAGTTCCTATTCGAGGGTTTCATTGTGCATGAAGAACGGTATCAACAACGGCAGCAACGTCTTAAAGACCACGTTGAGACACGTGTTGCTGATGCGACCAAGACGGGCGGCGTCATTATTGTAGTTACCGGCAATGGTAAAGGGAAAACTACGGCTGCTTTTGGGACAGCCACCCGCGCGGTGGGGCATGGTATGCGGGTCGGTGCGCTTCAGTTTATCAAGGGGGCATGGGAAAATGGTGAACGCAACCTGCTGGAACGCAATGGTGTCGAGTTTCATATTATGGCGACGGGTTTTACCTGGGATACACAAGATAAAGCGGCTGATACCCTTGCGGCAAAAGTGGTATGGGAACAGGGTTGTCGGATGTTATCTGACCCCTCTTATGAGCTGGTGATTTTGGATGAGTTGACTTACATGATTACCTACGGCTATTTGGCGCTGGATGAGGTGATTATCGTGTTAAAAAACCGGCCGAAGAATCAAAGCGTTATTATCACTGGGCGTGCTTGTCACCGTAATATTATTGATCTTGCGGATACGGTTAGTGAGTTGCGGCCAATTAAACATGCATTTGATAGTGGAATTAAGGCACAAAAAGGTATCGATTGGTAAGTTAATTGATTAGTTATTTGATTTTAAACGATTATTTATTGAGATGTGAACACACGTTGTGAACACACGTTGTGTGCTTCCATCGGTATGCGTGTGCTAACGATAAGCTGGGAATATTAAAGTGGGAAGGTCAGGGTTGGGTCTATTCGCAGCGAGATAGATTTGCAAATACCAAGACGGTAAGTACAGATATGTCTCAGTGCGTATGCTTTTCCCTGATCTTTCAGATAAATTCGGTCAACTCAATGGAGCAATTATATTATTGCAGAGTCAGTATCCTTTGAATGGTTAACATAACGGCACTCTCTGTATTTCTGCCTGTGATGAAATTTGCAGCAGATTTAGTTTCTTCAAAAGCATTACGCATGGCGAAACTGAAGGTCGCTCTTTCCATTAATTCAATATCATTCAGCCCATCACCAAACACCATGGTCTCGTCTTTATTAACATTTAATAAATTCTGTAGGATTTCTACTGTATGCCCTTTATGCACGCCGATATCAGCAATATCAATCCAGGCATCTTCAGAAACAACGATATAGGCTTTATCAAAGAATTCATGAAGATGAGGTTTGAAACCAGGGCAGCGACCTTTTTCGTCATAAATGGATATTTTGACAAAATCATGATTCACGTGATGAAAATCATCGACTCTTGTCACTTTGGCATATGACTTTTTAATTTTACTTTCCATTTCTTTAGAAACAGAACTCTTAATAAAAGCGCCCTCTGTTGTACAAGCAATGATGACGGGTTCTTTATTAATGGCTTCTAGTTTGCTAATGATATTCAGCCCAAGTTGATTGTTAATCAGAGACTGATAAACATATTCACCTTTATATTTTATTCTGGTGGCACTATCACCCAGAATCCAGAACTGTTCAGCATCGTCCTTGAATAGTTCCTCTACACGCTCACATTGTTTACCGGTACATATCGCAAAGTGAACACCTTTCTGTGTCATGATTTTTTTGACGTCCTGAAACATTTCTCGATTGTAATCCCCTTTCTCATCAAGAAAAGTGCCATCCAGATCGGTAATTATTAGTTTTATCATTGTAGGATACTCATATTTTTAAAGTGCTAATAAAGATTACAAAACATTATATTATTGTCACGCGAAAATATGTTTCTTTCTTGGAATATGTACCATAGGTAAAACAATATGTTTTTTAATAATCTGAGGATTAATAAAATTAGCCTTGCTGTTATTTATCTTTGCGTTTTTTGGTGGGGATCTGTGTTCCGGCCAGCTGTGGCATAGCCTGGCGCATAATATCAAGAAATGCTCGTAATCTGGCAGGATAATAGCTGGCGTGCGGGTAAACTAAATAGATTGGTAGAGGTAATCCATGCCAGTCCGGTGTCAGATGAACTAACCGCCCTTGCTTGATATCATCATTTACTACCCATGTTGACGCGATCCCGGCACCTAATCCTGTCAGCGCGGCGTTTCGTAATGCATACAGGCTGTCGGTACTTAATTGCGGTTGTATGGAAAAACGATGCATTTCACCATTTGTTTTATGGCTCAGAACAACTTCATTACGGTAAAACGTATTCAATGCCAACCAGTGAAAATCCTGTAATTGCTCGGGGTGTGTGGGTAGCGGCTGATTATCCAACAATTCAGGCGCGGCAACCACGATACGTGGCACTTCGGCCAGCAGGATAGCGACAACAGAGGGATCCGTTACTGAGCCAACTTGAATAGCACAATCAATACCTTCGGCAATAAAGTCGGGGCGGCGATCATTTAGCATCCATTCAACGGACATTTTCGGGTATTGGTGCAGGAAGTCTTTGAGTGGCTTGATTAATTGGTCTTGCCCGAAAGCATGTGGCACCAAAACGCGCAGTAGCCCTCTAGGTTCATCAGTCGCACCACGTAAGTCATCTTCCATCGTATTCCAGCTCTCAATAAGCTGTTTGGCATGGGAATAGCAACGTTCGCCATCATCTGTCAACTTCATGATATGCGTGGTTCGCTGCAATAATTTCAGGCCAAGCAACCGCTCTAATGTCTGCAAACGGCGGCTGATAGTCGGCTGGCTAGTACCCAGGCGTGCTGCGGCCGCAGACAAACTGCCAGCCTCGATGATACGAATAAATGTTTGCATCAACTCTATACGGTCGATGCCAGGTACATTAGGTTCTGTCATACGTTAAGCGTATAACAGTTTTACTTTCCAGGCGACTACCAAGATAGGTTTGCACACGTAAAAATGCAGCCTCAATATCATTACAGGTAGCCATCATGTCAGTCATTCAAACCGCATCAACTCACACTGAAAGTGCTGAGAAAACCCTTTCCGGCAGCAAAGTTCTGATGTTGGCAACTGGTGCAGGCCTTAGCGTCGCATCAATTTATTATAGCCAGCCGCTGTTGGGTGTTATGGGTTCTGATTTACACGCCAGCGTAGGAGCGGTTGGCTTAGTACCGACGCTGACACAGATTGGTTATGCTTTGGGGATATTGTTACTTGCCCCATTGGGCGATCGCCATGACCGCCGAATTATTATCTTATTAAAGGGTATTCTGCTGACGGCTGCTTTGCTATTCAGTGGTTTTGTTCCTGGTATAAATGCATTGCTGGTAACCAGTTTTGTTATCGGGATTGCCGCAACAATGGCACAGGATATTGTCCCAGCGTCTGCAACATTAGTCTCGGCAGCGCAGCGGGGGAAAATGGTCGGTACTATTATGACAGGCTTACTACTGGGCATTTTACTGTCACGGGTATTAAGTGGCTTTGTTGCAGAGTACTTTGGTTGGCGCTCGCTTTATATGGGGGCTGCACTATCAGTCATTATGATAACGCTGGTGATATGGCGCAGTTTACCGCGTGTACCGGCAACCTCAGCACTGAGTTATCCGGCGTTACTCGCCTCAATGAGCCATTTATGGCTACAGTTTAAAGATTTACGTCGGGCGGCGTTATCACAAGGGCTACTGTCTGTAGGGTTTAGTGCTTTCTGGTCAACACTGGCGGTAATGTTGCAGGATACTTATCACCTTGGCAGTGCTGTAGCGGGTGCGTTTGGTCTTGCCGGTGCCGCAGGTGCATTAGCTGCACCATTAGCCGGTTCATTGGCAGACCGCCGGGGGTCGCAAGTGGTTACGTTGATTGGTGCAAGCCTGGCGACACTCTCCTTTGCTGCTTTGTTCCTTTTGCCACTGTTGCCATTTCATCTCCAGATAGGACTTATTGTGCTCAGCGCCATTGGGTTTGATTTTGGTGTGCAGGCCACGCTGGTAGCCCATCAAACCATTATTTATAGTTTGGAGCCGGCGGCTCGCAGTCGGCTTAATGCACTGTTATTTACCTGTGTATTTATCGGGATGGCTGTTGGCTCCGCCTTAGGTAGCTTGATGTTGGAAAAAATGGGATGGACTGGCGTAGTCGCCTTAATCACTCTGGCAGGGGCCGCTAGCTTGGCTGTGCGCTGGGGAGGGCTTCGAGCCAAATGAGAGAGTACCAACCTATTGGCATAGTGCCAGCTCCTGTTGCGATAGAAATACATGAGAAATTGCTTCGGGATATTGGTCAAAATGGAAATATTTATTTCATTTAAATAATATAACGAAACATAAATGTATCGATTAAACTCAAATATTAGGTGGGTAAAATTCATTTAGCTCTCATTACTCTGGTTGGTTTTTTTAACATTAACAGCTTATTTGTGGCAGAGCAGTAGAACGTTGCAGGCTGATGGTGGCATTGCGTGGGCTATCTGGCTTTTTTGGTTTTTACCTTTTCTCCTTGCAGGAACTTGCGATACATCGCACAAAACAAAATTTCCAAACAAAGTTATTTGAAACTTTTTTTCCAATAGCATAGAGTCTGCATATCGGCTGGTTTTTCGCCTGTCTGGCGGCTGGTCGCCTTGTTGGCTATTTTGGTCCCACAACAAGATAGCCCTTATTGATTGAGCGTATGGTTCGTTATGAGTTGTCTGATTTAAGTCACTTTGGGCGAACCCTGCGATAGCAGCTATTGAGAAGAGGGTGAGACATGAAAATCGTAAGTAACTTTATCGGTGGGAAGAATTCCCTGAGTTCCAGCAATCAAACTGCCGATATTCATAATCCAGCCACCGGTAAGGTTGAAAGCCAGGTCACGCAAAGTACAGCTGAAGAAGTTCATCATGCTATTGGCGTAGCTCATCAGGCCTTTGCCGATTGGTCACGAACCACCCCTCTGCGCCGCGCTCGCATTATGTTCAACTTTAAAACCCTGATTGAACAACACCGCGATGAATTGGCGGAGTTGATTGTTCGCGAACATGGCAAGGTCTATTCGGATGCTTTGGGCGAAATCACTCGTGGTCTGGAAGTCGTCGAGTTCGCCTGTGGTATCCCGCATTTATTGAAAGGTGAATATTCCGCTGATGTCGGTACCGGAGTTGATAGCTTTTCAATGATGCAGCCTTTGGGTGTTGTGGCCGGGATAACCCCTTTTAACTTCCCTGCGATGGTACCCATGTGGATGTTCCCCATTGCGTTAACGTGCGGTAATACCTTTATTCTGAAACCGCCAGCATTGGACCCTTCAGCGTCAGTTCGTTTAGCTGAATTGCTGACGGAAGCGGGTTTGCCTGATGGCGTATTCAATGTTATTCACTGTTCAAATGAAAGTGCTGCCCAACTATGCACAGATCCACGAATTCAAGCCGTAAGCTTTGTCGGTTCTTCTACTGTTGCTGAACATATTTACACCACTGCCAGTGCGCACGGTAAACGTGTACAAGCCTTTGGTGCGGCGAAAAATCAGGCGATCATCATGCCAGATGCTGATTTGGATGCGACCGTAAATGCATTAATGGGTGGTGCGTTTGGATCAGCAGGCGAGCGCTGTATGGCACTGCCGATTGCGGTAGTAGTCGGCGACAGTACCGCTGATAAATTAATTGAAAAGTTAAAACCACTCATTGCTCGCCTGCGTGTCGGCCCAGGTATACAGCAAGGCGGGGAAGAGAATGAAATGGGACCGCTCATTTCAGCGGCTCATCAGAAAAAGGTACTTGGCTATATTGATCAAGGTGTTAAAGAAGGTGCGACATTAGTCACAGATGGCCGTCATTATAAAGTTGCTGGTTATGAGCAAGGGTACTATGTAGGCGGCACCCTGTTTGATCATGTCACTCCGAAAATGAAGATTTACCAGGAAGAAATCTTTGGCCCAGTGTTAGGGATTGTCAGAGTACCTGATTATCAAACGGCAATTAGTACGGTGAATAGTCATGAGTTTGGTAATGGGAGTGCGATTTTTACCAGTAGCGGCCACTATGCACGGCAGTTTGTGCATGAGGTTCAGGCTGGGATGGTTGGCGTCAATGTGCCTGTTCCAGTACCAATGGCGTTTCACAGTTTTGGTGGTTGGAAACGTTCCGTGTTCGGTGCATTAAATGTGCATGGCACTGATGGGGTGCGTTTCTACACCCGCATGAAAACAACCACAGCCCGTTGGCCAACAGGTCAGCAAACTGTTTCAGAATACAGTATGCCAACGCTGGGTTAATGCTACCTGAGGGTGTTCGTTAGAATAATTTCATGTTGTTAACAGGAGAGTCATCATGTCGTCACTGCTTGCCAAATGTCAGCCGCCAGATGCAAATGGGCGTATTCAGCATATTTCACCGGAGAATGCCGGCTGGCGTTTTGTTGGGTTTGATGTCTATCGGCTTACGGCTGGAAAGGCAATGGTGCTGGAGAGTGCTGAAAATGAACTCTGTCTGGTCTTAGTTGCTGGAATTGCCTCGGTATCAACACAGCACGCTGAATATCCGCATATTGGCAAACGCATGAGCCCGTTCGAACGAACACCGCCTTATTCTGTTTATGTTCCACACCATGATCGTGTGAAAGTCGTGGCAGAGACCGATTTGGAATTGGCGGTCTGCCGTGCGCCCGGTAATAGCCATTTACCCTCTCGTCTGATTACGCCAGCAGATGTAGGAGTAGAGCGGCGAGGTAAGGGGCGTAACCAGCGGTTAGTACATAATATCTTGCCTGACGATAAACCCGCAGACAGTTTGCTGGTGGTTGAGGTTTATACTGATGAGGGGAATACCAGTTCATACCCCAGTCATAAACATGATCAGGAAAATGCGACAGATGAAACTTATCTGGAAGAAACTTACTATCACCGGTTAAATCCAGAGCAAGGTTTTTGCATGCAGCGGGTATATACCGACGACCGCTCACTGGATGAATGTATGCCAGTTTATAACCGAGATGTCGTAAAAGTGCCAAAAGGTTACCACCCAGTGGCGACATTGGCTGGCTATGACAACTATTATTTGAATGTGATGGCGGGGCCAGTACGGTTATGGAAATTTACCTGGGAAAAAGATCATGCATGGATCAACAGTGATCAATATCCGGTAGAAAAAAGCTAAGCCGCGCTTTAAAGTATGAATTGAATGGGTAGATAGATCCTACCCATTTTATTGCTCGCCACAAGCTACATCTGGCTTGGAAGCGCCTGAGGAGTTATGCTTTGGCGTTATTCAATGCTAATGAAACGGCTAAGGTTTGTGCCAGGCACATAGAGGCAACCTGTGAACGGAACCCGTCAACTTGTGCTTCCCGCACCACAAAACAGACATCGCTGAAAGCCGCTAATGGGCTAACCTGGCTATCTGTAATCGCAATTTGCTGCGCACCACTTTTTGCACCCAATTCCACCAGTTCCAAGGCTTCTTGTGCATAGGGTGAGTAACTGATAGCAATCACGACGTCTTTGGGTTTTACCATGCTCAGTTGTTCAGCAAACATTCCACCAAGCCCATCAATCAGAAAAGCCCGGCGCTCCAAATGGCGTAATGCATAGGTTAGGTAAGAAGCCACGCTAAAAGAACGACGCAAACCAATTACATAGATATTTTCAGCATTGTTTAACAATTCGACGGCTCTATCTAATTGTTCGGCGCTGGTTTGCACCGCCAGTTGCTGTAGAGCTTGCGCATTGACCATCGTAAATACATTCAGTATTTCAGCCGGTTTTTCTGGTGCGGTATTGCCATCAGTTGAGGTTTGACGGAATAACCGTGCGCGTTCGGTATAGTTAACGGTTTCTTCCATCAGATGTTGACGGAATACTTGTTTCATTTCGTTAAAACCACTGAAACCAAAGGCATTTGCAAACCGGATTAAGGTTGATGGTGGCACACTGGCTTGGGCCGCAATGGAAGCAACTGTATCAAATGCAATGCTGTTACTGTTATCCAGGATATAACGGGCAACTTGTTTTAAGCGTTTGCTTAACGTCTCATAACGATGACGAATTTGGTCTTGTAGCAATGATAGTTGAGTCGGGTTATTCATCCATTCGGCCCACGGCAGAGGAAAATTCAGGGGTTATCTGTCAGCTATTCTAACAGATGGTTGGAAAGTTTCATTTGTTGATATTCGCATTTGCTTTTATTTCATTGCGAATTAAAACCGTTCACTAAACCATGATAAAGGAAACGGCTATAAGCAAAAGATATTACTTTATTAAGTTTGACAGAAATCAGGATTTTTTCAGGCTAATAAGGAATAAACCATGCAGATAGCAGCATAATAGCGCCGACGTTTTCCACGCCAGCGCCACTAAAGCTGTTTTAAATTCAGATGACTGGACGATAATCTCGCCAATAGCCTATCAGCGTTTGATAATTTTGTTTCACTTGCGCGATCAACTCGGCATCATTTATCTCACCGTGCAGCCAATGACGTGATGCCTGGCCGAAGATGGTGCGACCGACAGCAAAACCTTTAACCCAAGGTGCTTTTGCCGCAGCGGCAAAGCCTGCCTTTAATATAGCTTCCGGAGAATCTAACCCAAGAATCAATACACCTCGACAATAGGGGTCTTGAGTTTCAATCAATTTACCTACTTTTTGCCAGTTTTCAGCACTTAGTGGCGGCAGTTTCCACCAATCTGGTTGAATACCTAGGGCATAGAAATGTGCCATAGTTTCAATGTAGTAACGCTCATCTTTGTCTTTATTATCTTCGGGTAAAATCACTTCCAACAGTAATTCATGCCCCGACTTACAGCATCCACGGTAAACATCCTGAATCAGCTCATCCTGCTGCTGGCGCAGCTCCGCACTGTCTTTGGGATGATAAAATACCAGGCACTTCACGACATGTTCCAGCGGCCAATCAATGAGTTGGGAGCCGATATTGCCATGTTCAAGGCGTAATGGCCTTGAGCTGGGTAACTCAACGGGGCGACCTATCCACCACCCTTGACCGGTAATGGTGTTGAGCGCTTCCTGGCCGTAAGTGGTATCTGCCAGAATGCCACTCTTATGTTCCAGACCTGACTCTTGAGCCGCTTGCTGCGCTGCTTGTAGTAATAATGTTTTGAGTTTGGGGATGCGCTCTTCACTCACACCCGCTTCACGCGCCATATCAGCCAATTGTTTGCGGTGATCAAAAGCAAATACGCAAAGCTCCGGCCACTGCTGTTTACGGGTGGTTACCCGATGCAAATGATTAAGGCGAGCGTCATGATCAGGGCGCGGAACAGAGTGCTCGCGACTGAGGTAATCGTCTAACTCAATTTTGGTTGGCATGGCAGGCGCACAACCATGACGTGAAACAACCAATGCGCCGCAGGCATTGGCATAACGACAAGCTTGCTCCCAACTTTCATCATTAAGATAGCCGCGCAATAAACCAGACATAAAGGCATCACCAGCCCCCAATACATTGAGAACTTCAACGCGAACACCAGAATGGAGTTTGACCTGTTCCCAACTGGAAGGGATTGCCCCTTCGAATACTGAACAACCTTGTGCTCCACGCTTGCAGACCAGTGTCGCCTGAGTTGCTTTACGCACATTTTGCAACGCTACCAGGGTATCTGTACTCCCCCCCGCGATATGGAACTCTTCTTCAGTACCGACAATTAAATTGAAATGGTGCAGGACTTCTTGCAATTGCTGAGTCACTTTTTCTGATTCAATGAAACGTGTTTCACCGTCACCAAGTGAGGTCAGGCCCCATAATACTGGACGGTAATCAATGTCCAGAGCAGTTCGTAGCCCATGCTTATGCGCGTATTCCAGTGCCTTCAATACAGCGGCGCGTGTATTTGGGTGCGAAAGATGTGTGCCAGTGATAGCCAGTGCTCGTGATGATGCAATATAAGACTCATCGATATCATCTGGCGTCAGGGCCATATCAGCGCAGTTTTCACGATAAAAAATCAGAGGGAAGGTTTCTTGATCTTTAATACCGAGAATAACTAATGCGGTTAGGCGCTGCTTGTCAGTAATAAGAAAACGGGTATCAGCTCCAACACGTTGTAATTCCTCGCGCAGGAAGCGGCCCATATGTTCATCACCAACACGTGCCAACATACCTGACTTTAGGCCTTGAATTGCTGTGCCGTAGGCGACATTACCTGATGATCCGCCCAAATATTTGGCAAATGTACTGGTATCTTCCAGTCGGGAACCAATCTGTTGCCCATAAAAATCGACGGCAATTCGCCCGATACATATGACATCTAGCACTTTGTGTTGTGTACCCATCCCCATTTCCTTCTTTTAAAACCTCGACAATGACCGATGAAATAAACCCGTAGTAACGTTTCTGAAATCAGTATGAGGAATAAATATTTCAACTTCAAGGTTAAATGAAATTTATTCCCCGATTATGTGACCTGGCTAAAAGCCTTATATTACGCACGAAAATAGGGCTTATACCCAAGGATCGTTCCAGTTATTGATGGTTTTATTAGTAGGAAATGGAAAGCAGTTATGAATGATATAAATTAATTATATCAATAAATTAGTGGTATTTTAGGTTGGTTTAAAATAATGCTATTTCACGTGAGTTAATGCGGGTGTGCCGGTTTCAGTGTTTACCTGATTATTTGATCTTCATCGCAGAATGAAATGTTTCTTCTGTAATGTGATTTTATGAAAAAAATATTTGTTTATAATCCCTGCTATGTTTCACCTCGCTGTTGTATCGCGCAAACAGAGCAAAGGATGAATAAATGAATAAAATTCGGCTAACCATGGCACAGGCATTAGTCCGGTTTTTGGACAATCAATACCTGCAAGTTGATGGTCAGGAAATCAAATTTATCAAAGGGATTTTTGCTATTTTTGGTCATGGTAACGTACTGGGTATCGGGCAGGCACTGGAACAGGATTGCGGCGAGCTAGTGGTTCATCAAGGACGAAATGAGCAAGGAATGGCTCACGCGGCGACCGGCTTCGCCAAACAAAAACTGCGTCAGCAAATCTATGCTTGTACCTCATCTGTTGGGCCGGGCAGTGCCAATATGGTGACCGCTGCCGCAACTGCAACAGCTAACCGTATCCCCTTGCTGTTGCTTCCTGGTGACGTATTTGCCTCACGCCAACCCGATCCTGTACTCCAGCAAATTGAACAATCTCATGACCTGAGTATTAGTACCAATGATGCATTCAAGCCCGTCAGTAAATACTGGGATCGCATTACGCGGCCAGAGCAACTGATGAGTGCGTGTATTAATGCCATGCGGGTACTGACTGACCCGGCAGAGACTGGTGCTGTAACGCTGTGTTTGCCGCAAGATGTACAGGCTGAAGCTTATGATTATCCAGATTATTTCTTCCAAAAACGCATTCATCGCCTTGACCGGCGACCTGCCAGCGCTGGCAGGTTGGCTGATGCTATTGCTTTACTGACTTCAAAACGTAAACCGATTTTGGTCTGTGGTGGTGGCGTAAAATACTCACAAGCCGGTCAGGCATTACAACGATTTGCTGAATGTTTCGGTGCGCCGTGGGTTGAAACACAAGCGGGTAAAGGCACTATCAGCTCAGAACATGAATTGAATCTTGGCGGTATTGGTGAAACAGGTTGTCTGGCGGCGAACACCTTGGCAAAACAGGCTGATTTAGTCATTGGTGTCGGCACCCGCTATACCGACTTTACGACCTCATCGAAATGGTTATTCCAGAATCCGGATGTTTCATTCCTCAATATTAATGTTAGTGCTTTTGATGCTGGCAAGCTGGATGGTTTGCAGTTGCTGGCGGATGCGCGTGAAGCATTGTCTGCATTGCATCAGCAACTTGGCAGTACTGGTTATCAGGCTGATTGGGGCGGGGAGATTGCCCGGATGCGTGCTGAGCAATTAGCTGAGACAACGCGGGTCTATCAGGTGCAATACCAGACCGAGGATTTTACCCCTGAAATTAATGACCATTTGGATCGTGAACAGGTCTTTGGCGAGTTTATTGATAAAACCGGTTCTTTCCTGACACAAAGCCAGGTGCTGGGGGTTCTGAATAATCAATTACCTCAAGATGCTGTCATTGTTGCGGCTGCTGGCAGCTTACCCGGTGATTTACAGCGGGTATGGCGCACAAAAGGCAATAATGGCTATCACGTCGAATATGGTTACTCGTGCATGGGCTATGAAGTCAGCGCTGCATTGGGCGTGAAGCTGGCCGAACCTAACCGCGAAGTTTACTCATTGGTGGGCGATGGTGCCTTCATGATGCTGCATTCTGAGCTGGTCACCTCCATTCAAGAACGCTGCAAAATCAATGTGATATTGTTCGATAACATGACAAATGGCTGTATCAATAATCTCCAGATGGAACATGGTATGGACAGCTATGCCACTGAATTCCGTTTCCGTAATCAAGAAACTGGCCAATTAGACGGTGATTTTGTTCCGGTAGATTTCGCCATGTTGGCTGCTGCTTATGGCTGTAAGACATATCGGGTTGCTACGGAACAGCAACTACTTGATGCATTGGCCGATGCCCGCTTGCAGACAGTTTCAACCTTAATTGACATAAAAGTTCTGCCAAAAACTATGGTTCATGGCTACCTGAGTTGGTGGCGGGTCGGGGTTGCTCAAGTTTCTGACAGTGAAAAAACGGACGCAGTGGTACGGGAACTGGAAAAGAATATCGCCAAAGCCCGTGATTATTAATGCTAATTAAATGATCTGGATGTGAAGTCATAAAATGAGCAGGGATCACCTGCAAACCAAACTTCATGAGGGAAATAATATGTCATTAAATATTGGTGTGATCGGGACTGGTGCTATTGGCCAGGATCATATTCGCCGTTGTAGCAAGGTGTTGCAGGGTAGCCGTATTGTCGCTGTGACCGATATTAATCGCGAAAGTGCCACTAAAGTTATTCGTGACTTGGGTATCGAAGCGAATGTTTATGCAGATGGGTATGAAGTCATTAATGCTAAAGAAGTGGAGGCGGTGCTGGTCACTTCTTGGGGGCCAAGTCATGAAGAGTTCGTATTGGCGGCTGTTGCTGCGGGCAAATACGTATTCTGCGAAAAACCATTAGCTGTAACCGCTGAAGGATGTAAACGCATTGTAGAGGCTGAAGCGGCACAAGGTAAGCGTTTGGTTCAAGTCGGGTTTATGCGACCTTACGATCAAGGTTATCGTGCACTAAAAGATGTGATTACCAGTGGCAAAATTGGCGAGCCATTAATGCTGCATTGCGCCCATCGTAACCCGAGAGTGGGTGATAACTACACTACAAGTATGGCTATCACTGACACTTTAATTCATGAAATTGATGTGCTGCGCTGGTTGTTAGATGATGATTATGTCTCGGTTCAGGTTGTTTTCCCGCGTAAAGCTAAGCATGCTAAAACCCACCTAAGAGACCCGCAAGTCGTGCTATTTGAAACGGCAAAAGGGACGCGTATTGATGTTGAAATCTTTGTGAACTGTCAATATGGCTATGATATTCAATGCGAAGTGGTGGGTGATAGCGGTATTGCAAAATTACCGGAACCTTCTTCAGTATTGCTGCGTAGTGAAGCGCGGTTATCAAATGAAATTCTCACCGACTGGAAAGATCGGTTTATCGATGCCTACGATGTGGAGTTGCAAGCCTTTATCAACGATGTGTTAGCTGAAAAGCTTACTGGGCCTTCTGCCTGGGACGGCTTCGCGGCTGCGGTCACTGCTGATGCCTGCATTGCCGCGCAGGAAAGTGGCCAGATTGTCCCGATAAGATTGCCGCAACGACCTGATTTTTATGACAAATAATATCAATATCTATTGTCTGTGTGTCAGCCGACAAGCTGATGCATAGCTCTATTTTTTACATCATAGGATGGGCAATTAATCATTTTTTAATTGTATTCATCTATATAAATTAGATGTATCACAGAGGTTTATTATGAATAAAGATCGTGTGAAGTTGGCAATCGCTCCTATTGGTTGGACGAACGACGATATGCCAGATTTGGGCAAAGAAAATACCTTCCAACAATGTATCAGTGAAATGGCTCTGGCCGGATTTATCGGCAGTGAAGTTGGCAGTAAATATCCACGAGATCCTAATGTACTGAAACCTATGCTTGAACTACGTGGTATGCAGATCTGTAATGCCTGGTTCAGCACTTTCTTTGCCGATGGACAACGCGCTAGAACCATTGATGAATTTACTAATCACATGAATTTCCTCCATGCGATGGGGGCCAAAGTTATAGGCTGTTCAGAACAAAGTAAAAGTATTCAGGGAACCACAAAAGCTATCTTTGAAGAGAAACCTTACTTTACTGATACTGAATGGCAACGTGTTGCTGAGGGTTATAACGAACTGGCTAAAATAGCGGCGACAAAAGGGATGCAGGTGTGCTTACACCATCATATGGGGACGGGCATTCAAACCACGGAAGAAATTGATCGTTACATGAGTATGGTTAACGACGATGTTTATCTGCTATTCGATACTGGGCATGCCTATTATTCCGAAGGTAGTCAGGAAGCGATGTTAGCTATTTTAGAAAAATACTTACCGCGTATTAATCATGTCCATCTAAAAGATGTTCGTGATGAGGTGGTCGCGGAAGTTAAAGCGAAAAAACTCAGTTTCCTTGATGGCGTGAAAAAAGGCACATTCACAGTTCCCGGTGATGGTGTTATTGATTTCCGCCCAGTGTTTAAATTATTGGATGAAAAAGGCTATCAAGGATGGATGGTGGTCGAGGCAGAACAAGACCCTGCGATTGCTAACCCATTTGAATATGCAGTGAAAGCCCGCCGTTATATCAAAGAAACAGCGGGTATTTAGTTATTTTCACCGCCAGCCTGCATCCAGTCATCGCAGGGGATAAGCGATATCACTTATCCCCTGATGGTTAGACTGGTATTTTTATCCGCCCCATATGGTGAGCATTAACAAATTGGCCGTCACGGAAGGCATAGTGTGGGCTGGTACCCTCAATTTCAAAGCCAAATTTACGATAGAGGGCGATTGCTGCCAGGTTATCGACAAAAACAGTTAGTTCAATACGTTGTATATTCAGCCAGTTATCGCATAAGTCAATCATGGCTGCCATCAATGCACTGCCGACACCTTTCCTGCAAGAGTTAACATCAACAGCAATACCAAAAGTTGCCACATGACGGCGGCGTGCACGCTGATTTGCTTCAACAGTCAGTTGACCAACGATCTCCTCATCGATACATGCCACTAAATTATGCATCCCGGCTGGTATTTCTTTGATCTTTTTAGCCCACATCTCAAGCGAGGGTAGAGGGAGTTGTAACGTGTCGCGATAAACCTGTGGATGAGCAAATAGTTGTTGCAAGGCGGGATAATCGCTGAATTCCACATGGCGTATCTGCACATTTTTCATAAACATACCCTTACTCTTACTGTTTGAATTACCTAATAAAATATCGTTTTATTCATCGGAGTCAATAATATTGCGAGTGGCTAAAAAAAACACTTTACAAGTGAGAGTGATAATGATTATCATTGTTGTGCTTTCAGATGAGACCATCAAAGTTTAGGTGTTCACATTACGAAGGCACGACATTGCTCACATTGCTTCCAGTGTTTACTTAGCCAGCCGGGTGCTGGCTTTTTTTTTTGCTTTTTTTTCCGCTAATCACTTCAAATTCAATTCATTTGTCCTTTAACTTATTAATCAGTCGAATTTTTTGAACAGAGGAGTGAGTTTTTTGCGCTTTCATATTCTCCAGCGACATCTAGACTAAAGAAAACGTTGAGGAGAACTGAACATGATTTATTTACGCAAAGCAGAAGAACGTGGCCATGCTAATCACGGTTGGCTGGACAGCTGGCATACCTTCTCATTCGCTGATTATTACGATCCAGAATTTATGGGTTTTTCAGCACTACGTGTGATTAACGAAGATGTTATCGATGCCGGTCAGGGTTTTGGTACCCATCCGCATAAAGATATGGAAATCCTGACTTATGTATTGTCCGGCACTGTCGAACACCAGGATAGCATGGGCAATAAAGAACAAATCCATGCGGGTGAATTTCAGATAATGAGTGCTGGCACGGGGATTCGCCATTCAGAATATAATGGCCGCGATGATCAACCGCTGCATTTGTACCAGATTTGGATTATCCCGAATAAGACCGGTTTAGAACCTCGTTACGAACAGCAAATGTTCGATATCCCACAAGGGCGGCAGTTGGTGCTATCACCGGATGCCCGCGATGGCTCGCTAAAAGTGTTCCAGGACATGACGCTATGGCGCTGGGCATTGAAACGTGAAGAGCAGTCAATTTATCAGATTCAGGCAGAGCGCCGTATCTGGATACAGGTCGTACGAGGCAATGTGTCTATCAATGGACACCGTGCGGGCACCAGTGATGCATTCGCTATCTGGGATGAAGCTGCTCTTTCTATTCATGCCGATGAAGACAGTGAAATCTTGCTGTTTGATTTACCGCCAGTTTAAGTTTGATTATTCCATACCCTAATAATTCGAGTTGCAGGAAGGCGGCAATTGAGTGACAAATTGGTTGTAAACCATTTTGAACAGCGCTTGCGCTGGCCCGCAGGGTGAGCCTCTGATGAGGCTCATAATCCCCAAGAGCTTACACAAGTAAGTGACTGGGGTGATTGAATGCAGCCAACGCACATGCAGCTTGAAGTATGACGGGTATATGTAAAAAAGGGTATGTGCATCGCGCCATACCCTTTTCTTTGCTAGAATGGCACCCCGTTTACTCTGCCTCAGTTCATTGATAATGAAGAAAAAAAGGCCAGTGCTACAAGACGTTGCCGATATGGTTGGGGTCACTAAAATGACGGTCAGCCGTTATTTGCGCAATCCAGAGCAAGTTTCCGCCGTATTGCGGGAAAAAATTGCACTGGCGCTAGACGAACTTGGCTACATTCCCAATCGCGCTCCCGATATCCTTTCCAACGCAACCAGCCACGCTATTGGCGTATTACTGCCATCATTAACTAATCAGGTTTTTGCCGAGGTACTAAGGGGTATTGAAAGCGTGACCGATGCGCATGGCTATCAAACCATGTTGGCACATTATGGCTATCAGAAAGAACGGGAAGAGCAGCGGTTGACCTCGCTACTTTCTTACAATATTGATGGGTTAATCCTTTCCGAGCGCCATCATACGGCGCGTACTTTGAAAATGATTGAGGTTGCGGGCATTCCTGTTATTGAACTGATGGATTGTTCTTCGCCTTGCATTGATTTAGCCGTAGGTTTTAATAACTTTGAAGCCGCAAGACAAATGACTCAGCAGATTATCGCCAAAGGTCACCGTTTCGTGGTGTATTTTGGTGCGCGTCAGGATGAGCGAACGGTGATTAAGCAACAAGGTTATGAGCAGGCGATGCGTGAGTCCGGCCTGGAACCGATGAGTGTGATGACTAGTCGTTCCTCATCATATTCAGCTGGGGCGGAGCTATTGCGCGAAGCTCAGGTGAATTATCCGCAGATCGACAGTATTTTTTGCACCAATGACGACCTGGCCATTGGTGCGGTATTTGAATGTCAGCGCCAAGGACTTTCTATTCCGCATGATATGGCGATAGCCGGTTTCCACGGACATGATATTGGTCAGTCGATGGTCCCGAAACTTGCCAGTGTACTGACCCCGCGCGAAAGAATGGGGCAAATTGGTGCCGAGCGCTTACTGGCCCGGCTACGCGGAGAGGTGGTTACACCCAAGATGGTTGATGTCGGCTTCACCATCCTCCCCGGCGGCAGTATCTAACTCACTGTTGTTATACTACTAACGCTATATCACCATCGCTAATAACAGACAGCCGACCAATCCGCAGACGGATATAATGGTTTCCAGCACTGACCATGATTTGAAAGTCTCGACGATAGTCAGGTTAAAATATTCTTTAAATAGCCAGAAACCCGGGTCGTTGACGTGAGAGAAAATCACACTACCTGAACCCACTGCAATCACCATCAATTCAGGGCTGGCACCGGTGGTGGCAATAAGGGGGGCCACAATCCCGCCTGCAGTAATGGCGGCTACAGTGGCAGAACCCAGTGCAATACGTAGCACGGCAGCAATCGACCATGCCATCAGAATCGGTGATAGCCCGCTGCTGTTCATCATGCTGGCGATGTAATGGTCAACGCCGCTGTCGACTAAAACCTGTTTGAAAGCCCCGCCACCACCGATAACCAATAGCATCATCGCAATGATTTTGATGGAGTCGGTCACTGTGTCCATCACCGATTCCATTGAGCGGCCACGGTTTAAACCAAAGGTGAAAATCGCGATTAACACGGCGATCAATGTGGCGATAACCGGGTCGCCCAAGAACTCGGCATAGGAGAGGATCGGGTGGCCTTTGGGCAAAATCATCTCTGCCACCGCCCGCATTGCCATCAAAATAACCGGCACCAGCGCAGTGCTGACACTGACGCCAAAACTTGGCATTTCTTCATCGGTAAAGGTTTTCGGGTTATACAGCCCTTCAGGCACAGGTTTATCAATGCCTTTCAGGAAACGAGCGAATACCGGGCCGGCCAAAATTACCGTTGGAATGGCCAATAACGTCCCATATAACAGGGTCTTACCCATGTCGGCGTGGAAGATGGTGGCAATAGCGGTTGGGCCGGGGTGAGGGGGTAAGAAGCCGTGAGTCACTGACAGCGCTGCGGCCATCGGGACACCCACATATAACAATGGAATACGAGCTGATGCGGCGATACTGAATACCAGCGGCAGCAACAACACAAAACCGACTTCATAGAATAGGGCAAAACCGACAGTAAAACCGGTGAGCACGACCGCCCACTGAATGTGTTGTTTACCAAATTTATCAATCAGGGTAGTGGCAATTCGTTGAGCGCCACCACAGTCCGCCAGCAACTTACCCAGCATGGCACCGAAGCCCATAATTAGCGCCAGGCTGCCGAGTGTTCCACCGACCCCCGCTTTGATTGAGCCGACAACCTTATCGACCGGCATCCCTTGCATAACACCCACCGCCAGAGCGACCAGTATCAGCGAGATAAATCCGTTGAGTTTGAAACGGATCATCAGTAACAGCAGCATGGCAACGCCAACCGCGACAATGACTAATGGCATAGTATTTCTCCATTTATTTAGAGTATATGTATCGCTTTTTATTATGGTTACAGTCAGCTGGAGCCAGCGTGATTGCGCGATTGAGTCCAATGACGATGTTCTATCCGGTGTGATAAAAGTCACATCTCCATTTGTTACCGGTATCATGATACCGGTAACATGGTAAAATACGGAACCATAGCGAGTGGTAAAATTCCTATTCTGAGATAGAGATCAACATTATGGCAGGACGTAGCATTATCGTGATGGGTGTATCGGGTAGCGGAAAAACGACTGTGGGTGAAGCTGTGGCCCGCCGGATTCACGCCAAATTTATTGACGGTGATGACCTGCATCCCCGCGCCAATATTCAGAAAATGGGCAGTGGACATCCTCTCAATGATGAGGACCGCATGCCGTGGTTAGAGCGCCTAAGCGACGCGGCTTATAGCCTGCACCATAAGAATGAAAGCGGCATTATTGTCTGTTCGGCACTGAAACGGCGTTATCGCGATCGGTTGCGGGAAGGTAATCCGGAAATGGTGTTTTTATACCTGAAGGGCAGTTTTAATGTGATTATGGAACGGCTAAAAGCCCGCTCCGGCCATTTTATGCCCACCGATTTATTAAAAAGTCAGTTTGAAGCATTGGAAGAACCGGGGTCAGAAGAGCCGGATGTTATCTGTGTGGATATTGATGCAGATATTGATGAAGTTGTGCAGCGCTGTGTGTTGGCACTGGAAAAACAGAACTAATCATCGCGTGATGGAAACTGTTAGCAAAGTTGAATGAAGGGAAATCGCCCCTTGGGTGCGGTAAACCCTTCACTCACCGAGCTATCAATAACTTTGCCGTCAACGGGCGCGTAAACTTACTTAGTCAGATACGCGCGCACACCATCCAAAAACATCTGCGTTGATAACATCACCAAAATTAATCCCATTAGGCGCTCCAATGCGCTAACACCTTTACTGCCCAACAAGCGCAGAAACAGATTCGACATTAACAAAATGGCCGCAGATAAACCCCAGGCAATCATCAATGCCAGCACCAAATGGCTAAGCTGATTAGGATATTGATGGGATAGCAGCATCAGGGTCGCCAGAATAGACGGGCCTGCCACTAATGGAATGGCGAGCGGAACCAGAAAAGGCTCTTCCCCTGCCGATAGCCCGGTAACACTGCTTTCGGGAGAGGGGAAAATCATCTTAATCGCGATTAAAAACAAAATAATGCCGCCGGATATTGATACCGTTTCAGTGCGCAAATTCAAGAACGCCAGAATCTTCTCGCCGGCGAACAGAAAAATCAGCATCAATATGAGTGCGATCAGCAATTCGCGGATCAATACCACTCGCCGCCGTTTAGGTTCCAGATGTTTAAGCACCGACATAAAAATCGGTAAATTACCCAGCGGATCCATAATCAAAAACAGCAACACCGTTGCCGCAATCATCTCTGTCATTATTACCTCAAAATAATCAAAACGACTGGCGTTTCTCGCCAGTCAAAGTCACATATTAGGAAGATTGCTTTGAATCATTCTGGTATCGAATAATTTAACTTGCCACTTTGTCCATATTTTGTAAGGTGGTATCAGGTCTGTCCCCGTCAGTTTGCCGTATGCATCAGCAGCGATGCGAGACAGACATCCATTAATCGATGTCACCTTCCAAGGCAGGGCAGTAAACATGAAAAACGTTGGTTTTATCGGCTGGCGCGGTATGGTCGGCTCAGTACTCATGCAACGCATGATTGAAGAACGCGACTTTGACGGGATCCGCCCAGTCTTTTTCTCTACCTCTCAACACGGCCAAGCCGCTCCGTCTTTCACCGGTCAGCAAGGTACGTTGCAAGATGCTTATGATATTGATGCGCTGAGTGCATTGGATATTATCATTACTTGTCAGGGTGGAGATTATACCAACGAAATTTATCCAAAGCTGCGAGAAACTGGCTGGCAAGGTTATTGGATTGACGCCGCGTCCTCTCTACGGATGCGCGATGACGCAATTATCATTCTGGACCCAGTAAACCACGGTGTCATTCAACAGGGGCTGGATAAAGGGATCAAAACCTTTGCCGGTGGTAACTGTACCGTCAGCCTGATGCTGATGTCATTGGGCGGTTTGTTTGCTAATGATTTGGTTGAGTGGGCATCTGTTGCCACTTATCAGGCAGCCTCTGGTGGTGGCGCACGTCACATGCGCGAATTGCTGACCCAAATGGGTATGTTGCACGCCGATGTGGCAAAAGAGCTGCAAGATCCTGCCTCAGCTATTTTGGATATCGAACGTAAAGTGACTGCGGCCACTCGCAGTGGCAAATTGCCGACCGACAACTTTGGCGTGCCCTTGGCGGGTAGTTTAATTCCGTGGATCGACAAAGCGCTGGATAACGGGCAGAGCCGTGAAGAGTGGAAAGGCCAGGCTGAAACCAACAAGATTTTGAATACCGGCAGTGTTATCCCGGTTGATGGTCTGTGTGTTCGTGTCGGCGCACTGCGTTGCCATAGCCAGGCTTTTACACTGAAGCTGAAAAAAGATGTGCCGCTGCCTGAAATTGAGCAATTGCTGGCAACTCACAATGACTGGGTTCGCGTTATCCCGAATGATCGCGAGTTGAGTATGCGCGAACTGACCCCAGCGGCAGTGACCGGTACGTTGAATACTCCTGTTGGCCGCCTGCGTAAATTGAATATGGGGCCGGAGTATCTCTCCGCCTTTACTGTGGGTGACCAATTGTTATGGGGCGCTGCTGAACCACTGCGCCGTATGCTGCGAATTTTGCTGTAATTTACTATCTCATCATGATGACAAGCCCTGATCTTATAGTCAGGGCTTGAGCTTAATGACAAAGCTGTTGATAACTTAGTGAGTGAAGGGTTTACCGCACCTCGGGGCACTCCGGTCGCTTTCGCGACTACGACCCCAACGGCACGATTCCCCTTCATTTGACTTTGTCAGCAGTCTGAAGCCCTGATCTTATAGTCAGGGCTGAGGTTAATGACAAAGTGCCCGTAACGGTGAAAACAGGCAGATCGTAAAGACGCCGTAAACCCCTCCCTGGGGGCTCGAGCCGCGCCGTCCCTGGCGCGGACGCTTTACTCTTCTACCTGCCTTCACCTTGCAAGATAGAGTTATCGAGGTTTGTCAGCAGTCAGGGCTTTTTTATGGCTGCATTTTTGCTGGGATAACGCATTAATCAAGACTGCCACAATCACAACAACTGGCTGATATTCAGTTCTTCCATCAAGCGGTAGTTATCTGAATAATCCACCGGAATGGCGATGACGGCCGGGCCTTGAGTATCCATTGCCTGATGTAATTTAACGGTTAATTCATCAGCAGATTCAACAGCAAAGCCTTTTGCCCCAAAGGATTCCGCGTACATTTTAAAATCTATCGGGCCAAAACTGACACCAGATGAGCGGTGGTATTTCTTCCGCTCCTGAATTTCCACCATGTTGTAGCCGTTATCCACCCAGATGATATGCAGCAGGTTACTTTTAAGCCGCACCGCAGTTTCCAACTCCATGCTGGATTGCATAAAACCCCCATCCCCAGAGACAGAAACCACTTTTTGCTGCGGATTTACCAGTGCAGCCGCAATGGCCCACGGCAGGGCGACGCCCATAGTCTGCTGGCCATTTGACATTAAAACTTGCCGGGCACGGAAGCTGTAGAGATAGCGGGCAATCCAAATATGGAAACTCCCCATATCGACACAAAGCGTCACGTCATTGTTGACAATATCCTGCATTGCCCGCACCAGCCGCAGTGGGTGGATGGCGAAACCATTCATTTTATCTGCACGATTGGCCAGGTCGCGCCGTTGACGACAGCGATCTTCCAGTATTGCCTGTGTTTGAGAGGTTAAAATTACCGGGCCATGTATCTGCTGATTGAGTACCTCCAATGTGGCGGCGATATCACCCAATAGCTCTTTTTCCGGCTGATAAGCTGCATCTATCTCAGCGGGTAAAATATCGATATGTATCAGTGTCGCCCGGCCGTTGTTCCATAACGCGGGGTCATACTCCACCGGGCTATAACCGATAGTGATAATCAAATCAGCTTGTTGCAGTAGTTTATCGCCCGCCTGATTATTAAATAACCCGACCCGCCCCGCAAAATGGTCGAAATGTGCTTGGTCAACCACACCGGCGGCCTGATAGGTGCTAGTGACCGGTATTTTGCTGTGATGAAGTAAGCGCCGAATCGCTTGCGCATTGGCCGGTTGGCTGGCCATTAATCCCAGTAACAAGATGGGGTTTTTCGCCTGATTAACTAATTTAGCCACAGCAATAATTTCATGGAGTGGTGCGCTACCGCTTTGTGGACAAACTTGATGAATTAGCGCCCGTCCGGTGATGGGTTTATTGAGAATATCTTGTGGCAAACTGACAAAGGCGGCCCCCTGTCTGCCAAACTCAGCGCTTCTGAAGGCATTCCCCAGCACTTCGCCAAGTGCCGCAGAAGCTGTCACTTCTGCGCTAAATTTAGTTACCGGGCGGAAGATGCTCACGGTATCCATACTTTGGTGGGTTATTTTCAAACTATCGGAGCGTTTAACCGCACCGCCTAACGCCACCACCGGATCCCCTTCGGAGGTCGCTGTAGCAAGGCCGGTAACCAGATTGGCACAACCCGGCCCGGAGGTCACCAGTGCGACACCGGCTTTACCGGTCAATCGACCAACCGCAGCGGCCATAAAGGCGGCATTCGCTTCATGACGTACCACGATGGTGTTGATGCTGGAATCTTCCAGTGAATCAAATACCCGATCAATTTTAGCGCCCGGAATGCCAAATACCTGTTTCACACCTTGCTGCTCTAAATGATTAACCACCAGATCGGCACCGCTTTTCCAGGCCAGAATATTAGGTTCGTTTATCATGATATAGCGTCCTTTTATGTCTTCGCTCTGCGCGGCGGATTAGCTCTCTACGGCGCAAATCGCGCTGTTGAGATTCTGTGGGGAAAGGTTTGCTGTAAGAAAATCTGGCTCCTGCGGCAGGTCGATAACCAATTTGGCGACAGTGCCAAAGGTCAGAATGCCGTCTTCCAGTTGGTAATCCAGCACGTGGCCACCGCCGCTGCGGTCATCGGTAATAAAATGTTCGTGATAACCAGCAACATTAATGCCTTGGGTATAGTTTGGGCTGCGAAAACCAATGATCACGCCATGTTGATGCTCAAACTCAAAGGTGGGTTGTTCGGCGATAGCTTCAAGCATGGGTTTATAGGGGCGCTGTTGGCGCGGCACGGTGCGGGTTTCAACATGGCTGAATTTGCCATCAATGCGGAGCGCACAAAACAGATTATCTGTTGCGGCAACATCGTTAATCACCTTGTGGAGCTGTTCCCGGCTCATTTTATGTTCGAATTGGCGTTTTTCAGTCGGTTGAAAAAAAGTCATCACTGCAAAAGGGGTTTTCTGCTGTGGTTGGGCGGAGCGGGCGCTGCCATCGGATCGTAATTGATAAATTTTACTGTTTAATGCGACGAGTTCGCCATCGAGATTGTTAAATGTTCCTAATCCAAAATCGCCGTGTTTCAATAACTCAGCCATTGTAACCTGGCCTTCGTAAACCCCGCTAATCAATGCGCTCATCAGTGAGGTTTGATAAATAATGCACTCTGGATGCTGGCCCTGATAAGCAATATAGCTTTTTGCCACCTCTTGAGCACACGAGCAATGCGATGCCATTGGTTCAGTCATATTCTTCCCCGCCCTTACGTAACATAAATTATATTTATATATAAGGTTGACGCCAAAAGAGCATAAGTACCAATATAGGAATCCCACTTTTTCGATATCAAAAATATATGGAATTACGTTATCTACGCTATTTTGTTGCAGTGGCTGCGGCGCGGCACTTCACCCGAGCAGCCGAAACGCTGGGTATTTCACAGCCGCCCCTGAGCCAACAGATCCAAAAATTGGAGCAAGAGATAGGCACACCGCTACTGCGCCGGTTAACGCGTGGGGTCGAATTGACCAATGCGGGGAAAGTGTTCTATGAGGATGCCTGTCATATATTGACGTTGACGGATGAAGCGATAAAACGGGCGAAAAGTATTGCACGCGGGGAAACGGGCAAGCTGCGGGTGGGTTTTGCCAGCTCGACCGCGTTTCAGCCCATAGTCTTACAGCTGCTCCATGCTTATCGGGAGAAATATCCGGAGGTGATATTGTCGCCCAGTGAAGAGACTATGCCGGTGTTAATGAATGATTTGCATAACGAACATATTGATGTGGCTTTTATCCGCCAGCCCTGTGATGCCAGTAATGAATTCACCTGCAAGGTGCTGGTGGAGGAAGATATGTTGTTGGTGCTGCCACATCATCATCCGCTGCACCGCTTGCCAAAAATCAATCTGCAAACACTACAGCATGAAAAACTGATTATTTTCCCACGAGAGGTTGGCCCCGGATTATATGATGCCATTATCACAGCTTGCTATCGTGCAGGGTTTCAACCTGAGTTAGGGCAGCAATCGCCACAGATGGTTTCGGCGATTGGCATGGTTTCTGCCGGTTTTGGTTTTACTCTGGTACCTCGTTCACTCACAACTATTCAGGCAAATAATGTCACTTATCATGAGATTGATGACAGCTTATTAAAAACCAAGATTACTTTGGCATGGCGGCGGCATGAACATTCAGCAGCGGTACTTAATATGGTGAATATCATTACTCGCAAAAAGCTATCCGCGGGTTAGCTCTCACTTGCGGTGATAAACGGCAGTTTAATGATGATACGGGTGAACTCCTCAGCTTTATTTATTACGGTTACACCGTATTCACTGCCATAACGTACTTTAATCCGCCGATCCACCAGGTTCATACCCAGCCCATCACCATTTGGCCGTGGTTGATACAATCCGGCATTATCCTCGACTTCCAGCACCAGAACATGCTCATCCAACTTGCCATGCAAGGTGATACGACCATTGCTGAACATCTGCGAAATACCGTGTTTGATGGCATTTTCTACCACCGGTTGTAGCGAAAATGCCGGTAAACGCGCCTCCATCAACTCATCTGGTAATGAAATTTCAACACTCAGGCGATCTGCAAACCGTGCTTTTTCTATTTCCAGATAAGCATTCACATGTTCAATTTCATCACTCAGTGTGACCACATCATGACTGCGTTTGAGGTTTTTGCGAAAGAATGTCGACAGAGACAGTACCAGTTTACGGGCATGGTCTGGGTTGCGCCGGATCACCACTGACAGAGTATTGAGCGCGTTAAACAGAAAATGTGGGTTGACCTGCGCGTGAAGCAGTTTGATTTCGGATTGTGCCAACATCTGTTTTTGCTGCTCAAATTCACCGGCCAGAATTTGGGCCGAGAGCAGGTGAGCAATGCCTTCACCCAATGTGCGGTTGATACTGGAGAACAGCTTGGTTTTCGGTTCATACAACTTGATGCTGCCAATCACCCGATGCTCTTCGCCGCGCAACGGGATAACCAAGGTAGAACCTAGCTTACAGGTCGGTGAAATTGAACAGGTATAGGGTACGGCGTTGCCGTCGGCGTAGACCACCTGATTCAGCTCAATCGCCCGGTGGGTATGGTCGGAAGTAATGGTTCCTCCCACTTTATGGTGGTCTGAGCCGGTGCCAATAAACGCCAGCAGTTTCTCACGGTCAGTGATGGCTACCGCGCCCACACCCAGTTCCTCATACAAAATACGCGCCACTCGCATACTGTTTTGCTGATCAAAACCGTGGCGCAATAATCCTTCCGCTCGCGCGGCAATTTGTAACGCTTTGGCTGAGAATGCGGTGGTGTATTTTTCAAAAATAGCCCGTCTATCCAATAAGATACGCATAAACATCGCGGCACCGATGGTGTTGGTTATCATCATTGGCAGGGCAATATTCTCAACTAATTCGACAGCTTCATGGAAGGGGCGCGCCACTGCCAGAATAATCAACATTTGCAGGACTTCGGCTACCAAGGTAATAGCGGCGACAACCAAGGGCTGGAATAACAGGTCGAGGCGATTTTTGCGGATCAAATAGCTATGGAGTAGCCCGCCTAATAACCCTTCGGTGATGGTAGATAACATACAGGCGGTGGCGGTCATTCCTCCCATGGAGTAGCGATGTAAGCCGCCCGTTAGCCCCACCAGAAAACCGACTGATGGCCCCCCCAACACGCCACCTAATACGGCACCGATAGCGCGGGTATTGGCGATGGAGTCATCAATATGCAAACCAAAATAGGTTCCCATGATGCAAAACATGGAAAACGTGAGGTAGCACACCAGTTTATGGGGCAACCTAATGGTAACCTGCATTAAGGGGATAAATAGCGGTGTTTTGCTCAACAGATAGGCGATGACCAGATAGACACACATCTGTTGTAAAAGGGAAAAAATCAGTTCGATCTGGCTAACGCCCATGTTGGATGACCACTGTTATTACTAAGATTATTTATTGCTGCCGCTATTGTAGCCAGATTTCTCGACCGAGAAGTTAGCCCGCCCCTTGTTTTAACAAAAAAGCCCTATGGGGCCAAAAATCGTGTCAGCTTGTTGTTTTACTCATTTCGTCTGGCGGGTATCACAAGTTTCTTTGTGCGACTCATAACGGCATTTCCATCATCTATGTGTTTCTTGCACAGCTTAATCTTCTTTTTTTTCACTTATTTGCGTGAGAAAAAATTTCATTAATCATAAGCCAATTTTTTTAGCTCTCATTGACTATGCTTATAGTTTGGCAAGAAAAGTTATCGCTTCAGGGTGCGACTTTCAGAACAACGGATTAAGGCATTAAGTCCATTTATTGACCTTGATCATGCCTCATACATTAAATGGATTGCATGATTAATGCGCTGGATTTGGACAGCATATTTAAAATTTCATCATAAAATCATGCTATTAGTCAAAGGAAGAAGATATGTCAGTACTTCCCGACCGTCAGGTGATTAATCAGATTATTTCCGGCCATTATGCCGATCCTTTTTCCGTATTGGGTATGCACCAAACAGAGCGAGGATTACAGGTTTGTGCGTTATTGCCAGATGCCCAAGAGGTTTGGCTTATTGATACCAAGACGGGGCGTCGAGTCGCTCAATTGGATTGTGAAGATCCCCGTGGTTTTTTTGCTGTACAACTTACCCGTCGTAAAAACCCCTTCCGCTATCAATTTGCTGTTACCTGGCAAGAAAGTACACAAATCATCGAAGATCCCTACCGATTTGGCACTTTATTGCAGGATATCGATACCTGGTTATTGGCTGAAGGTACCCATTTACGCCCTTATGAACGCTTAGGGGCGCATTTGATGAGTCTGGACGAGGTGCCGGGAGTCAGCTTCGCTGTTTGGGCGCCAAATGCCCAGCGTGTCTCTGTGGTGGGGGAATTTAACTTTTGGGATGGCCGCCGTCACCCCATGCGGCTACGGCGAGAAAACGGTATTTGGGAGCTATTCCTGCCCGGTGTGCAGGCGGGGCAGCTGTATAAGTTTGAGATAATAGATTGCCACGGTCAGGTGCGGTTAAAAGCGGATCCCTACGCCTTTAAAGCCCAGATGCGGCCAGAAACAGCCTCATTGATCAGTCCGTTGCCCGATGTGGTCGAAAATACTCCTGCTCGACAAAAAGCCAATGACTTGCGTTCACCTATTTCTATTTATGAAGTCCATCTTGGTTCGTGGCGACGCCATACCGACAATAATTTTTGGCTTAGTTATGGCGAATTAGCCGATCAATTGGTCGAATACGTCAAATATATGGGCTTTACCCATGTGGAATTGCTGCCGATTAATGAGCATCCGTTTGATGGTAGTTGGGGCTATCAACCACTAGGGTTATACGCCCCGACCCGCCGCTTTGGCACACCACAAGATTTCAAAGATTTTGTCGCCAAATTCCATGAAGCCGGAATTAACGTCATTCTTGACTGGGTTCCGGGTCATTTCCCCAGTGATGAGCATGGTTTATCGACCTTTGATGGAACCGCATTATATGAATATGCCGATCCGCGTGAAGGCTACCATCAGGACTGGAATACCCTGATTTATAACTATGGTCGCAATGAAGTTCGCAACTATTTAGCGGGAAATGCATTCTACTGGATGGAGCGTTTTGGCATTGATGCATTACGTATTGATGCTGTTGCTTCAATGATTTACCGCGATTACAGCCGTGCCGAAGGGCAATGGGTGCCCAATTATTACGGTGGGCGCGAAAATCTGGAGGCGATTGCCTTCTTGCGTTATACCAACCACACCATCGGTGTTGAGCGCCCCGGTGGTGTCACTATGGCTGAGGAGTCTACTGACTTCCCTGGGGTGACATTACCTCCTGATGCGGGTGGATTGGGCTTTAACTACAAGTGGAATATGGGCTGGATGCATGACACGCTCAATTACATGCAATGTGATCCTGTTCACCGCAAATATCATCATAATCTAATGACTTTCGGTATGTTATACGCCTATACCGAGAACTTTATTTTACCGATCTCTCACGATGAAGTGGTGCATGGCAAGCGTTCAGTCCTTGATCGTATGCCAGGTGATGCATGGCAGAAATTTGCTAACTTGCGGGCCTATTATGGGTTTATGTGGGCGCATCCAGGCAAAAAATTGCTGTTTATGGGATGTGAATTCGCCCAAGGGCGTGAGTGGAATTTCGATACCAGCCTGGACTGGCATTTGCTGGATGACGAAAACGGCTGGCATAAAGGAGTACAGCGCTGGGTTCGTGATCTTAACCATTGTTATCAGCAATATGCGCCACTTTATGAGTTGGATTACCAACCGGCTGGCTTTGAGTGGTTGGTGGTGGATGACCATGAAAACTCGGTATTTGCTTTCCTGCGCCGTGACGCTGATGGTAACGAACTGATTGTTATTAGTAATTTCACGCCAGTTCCACGTTACAACTACCGCGTAGGTGTCCCGCAGAGCGGGCATTACCGTGAAGTGTTGAACTCTGATTCAGCGTTCTATCGTGGCAGCAATATGGGTAATCAGGGCGGTATTCATAGCCACCCGGTGAGCAGCCATAACCACGCGCATTCATTGCTGCTAACTCTGCCACCGCTGTCGACTATTTATCTGACACGGGGGGGGTAGGATGACGACGCTGACGAGTGGCTCCCCGACGCCAATGGGTGCTCATTTTGATGGTGTCGGGATAAATTTCACTTTGTTTTCGGCCCATGCAGAGCAGGTGGAACTGTGCCTGTTTGATGATAATAACCAGGAGCTGCGGATACCGTTACCGGCCCGCAGTGGGGATATCTGGCATGGCTATCTTCCCGGAGGAAAGCCGGGGCAGCGCTATGGTTACCGTGTCAGTGGGCCATTTAACCCGCAACAAGGCCACCGTTTTAATCCCCACAAGCTATTGATAGACCCTTATGCTCGTGCGCTGGATAGAAAAGTGGGTGATGACCCCAGCTTACAGGGTGGGGTGAGTCAGCCCGATTATCGCGACAGTGCTGCTGTAGCTCCAAAGTGTATTGTGGTGCATGAAGAATATGATTGGCAGGGGGATCGCCGACCAACCATTCCTTGGGGCAATACCGTCATTTATGAAGCCCATGTACGCGGCTTAACTCAATTGCACCCGGATATTCCGGCAGATCTGCGTGGCACGTACGCCGGTTTGGCTCATCCAGCCATGATTCAATACTTGCAAAAACTTGGTATAACGACGTTGGAGTTGCTACCAGTGCAATTCCATATTGATGAGCCACGGTTGCAGAAGATGGGGCTGAGTAATTACTGGGGCTATAACGTACTCGCTCCCTATGCGGTTGACCCGGATTATGCTTCTGGTCGTGAAGGGATATCCCCTCTGCGAGAGTTGCGCGATGCAGTGAAAGCACTGCATCAAGCCGGTATTGAAGTGATTTTGGATGTGGTATTCAACCACAGTGCAGAGCTGGATGTGTTTGGCCCCACTCTGTGTCAGCGTGGGATCGACAATGCCAGCTACTACTGGCTCACCTCTGAGGGTGAATATGACAACATGACCGGTTGTGGCAATACATTGCGCCTTAGCCAACCTTATGTGATGCAGTGGGTGCTTGATTGCCTGCGTTATTGGGTTGATAGCTGCCACATTGATGGTTTCCGCTTTGATTTGGGGACGGTTTTGGGGCGCTCACCGGCTTTCGACCAACATGCTCCTTTGTTTGCCGCACTGGCGGCTGATAAACAGCTTTGTAATTGCAAGATGATTGCAGAGCCTTGGGATATCGGCTTGGGGGGGTATCAATTGGGTAACTTTCCCACCGGTTTTAGCGAATGGAATGACCAATATCGCGATGCCATGCGCCGCTTCTGGTTACGCGGCGATTTACCTTTGGGGCAATTCGCCCAGCACTTTGCAGCATCCAGCAATTTATTCAAACATCGGGAGCGTTTGCCTTCCGCTAGCATCAATCAAATTACCGCCCACGATGGTTTTACCCTGCAAGATTTGCTGTGTTTTAACCAAAAACACAACCAAATCAACGGAGAAGAAAACCGTGATGGCAGTGATAACAATCTGAGCAATAATTTTGGTAGTGAAGGTTTGGTGGCGGATGACGCTATCTGGCAACGGCGCAAAGCGTGCCAGCGCGCATTACTGACCACTTTGTTACTTTCACAGGGTACACCGATGTTGCTGGCTGGCGATGAGCACGGCCATAGTCAGCAGGGCAACAACAATGCGTATTGTCAGAACAACATTCTCACCTGGCTCGACTGGGGGAGCGCAGATCGAGAATTAACGGCATTTACTGCCGAACTTATTCGGTTACGCCAGCAGATTCCGGCTCTGATTCAAGATTCATGGTGGGAAGACGGCGATGGCAATGTGCAATGGCTGGATAGTCAGGGCGAAGCGCTGAGTGATGGGGCTTGGGAGCAGGGTTGCCAGAAACAACTACAAATACGGTTATCTCAGCGCTGGCTGGTGGTGATTAATGCCACTGATCAAGCGTGTGAAATGCATTTACCTGTGGGGGAATGGGTGGTGATTCCTCCTTTTGAGCCGTCAGAGCATACGGAACCATTAACCGTATGGAATGGGTCTGCGCATACCGTTTGCGTGCTCACACAGAAATTTTAAGGAGTTTTCATGGTTAAGTTTGAGAACAAAGACCCACTGATGTTAGCTCGATTATTGCCGAATAAATCTGTCGCGCTGATTCTGGCGGGTGGCCGTGGTTCACGGCTGAAAGATTTAACGGCGACCCGTGCTAAACCCGCAGTTCATTTTGGCGGCAAGTTTCGCATTATTGATTTTGCCCTTTCCAACTGTCTGAATTCGGGTATCCGGCGTATTGGCGTGATAACGCAATATCAGTCACATAGCTTGGTTCAACATATTCAACGTGGTTGGTCATTCCTCAATGAGGAAATGAACGAATTTGTCGATTTATTGCCAGCCCAGCAGCGCCTGAGCACTGAGCAGTGGTACAAAGGAACCGCAGATGCGGTTTATCAGAATCTGGATATTATCCGGCGCTACAAAGCGGAACATATCGTCATTCTGGCGGGTGACCATATTTACAAGATGGATTACTCCCGCATGTTGCTCGACCACGCCGAGAAAGGCGCTGAGTGTACTGTGGCGTGTATTCCAGTCCCCATTACCGAGGCCACTGAATTTGGTGTCATGGAGGTTGCCGAGGATTATCAGATAACCGCTTTCTATGAAAAACCGGCTAATCCTCCTGCAATGCCAGGCCGACCGGATATGGCCCTCGCCAGTATGGGCATCTACATTTTCAATACGGATTATCTGTTTAAATTATTAGAAGAAGATCAGAAAACTCCCGGCTCCAGCCATGATTTTGGTAAAGATATCATCCCCAAATTGACTGAGCAAAGAGTGGCCTGGGCACATCCATTCGACCTTTCCTGTGTGACATCTAATGCTGAACTGCCGCCTTACTGGCGTGATGTTGGGACGCTGGATGCCTACTGGCGCGCCAACCTCGACTTGGCATCGGTGACGCCAGAGCTGGATATGTATGACCGCGATTGGCCTATTCGGACTCATATGGAGCCGCTGCCACCTGCCAAGTTTGTGCAGGACCGCTCCGGTAGCCACGGTATGACCATGAACTCGTTGGTTTCCGGTGGTTGCATTGTTTCCGGTTCGGTGGTGGTGCACTCAGTGCTATTCCCTCGGGTGCGGGTGAACTCGTTTTGCACCATTGATTCCACATTACTGCTGCCGGATGTCAATGTGGGCCGTTCGTGCCGCTTGCGCCGCTGCATTATTGATCGTGCCTGCCAGATACCCGAGGGGACGGTTATTGGAGAAAACGCCGAAGAAGACAGCAAGCGTTTTTATCGCTCTGAGGGCGGGGTGGTGTTAGTGACCCGTGCGATGCTAGCCAAGCTGGCCGAAAAATAGGGCTATCGAATTTTATCATTTATTAAGCGAGTACCTTAATACCCAAATTAATTGGAGTGGCAGGTAGGCGGCAAACGAGGGTATCCCGATGAGCTGACACAGGTCAGTGATTCGGGTGCCTGAGAGCAGCTAACAACCCTGCCGCTTCAAGTAAGAAGGGTATAAATAGGAGTCATGATGCGGGTTCTACACGTATGTTCTGAGCTATTCCCGTTGTTAAAAACCGGGGGATTGGCTGACGTTGTTGGTGCTTTACCTGCCGCTCAAATTGCTGAGGGGGCCGATGTCAGGGTTATGTTGCCGGGGTTCCCTGACTTACGCCGTGGCATCCCAGACACGGTTTTGGTCAGGGAGATTGATACCTTTGCTGGCCGTGTTTCATTACGTTATGGCCATTATCAGGGGATTGGTATTTATCTGATTGATGCACCAGGCCTCTATGACCGGGCAGGAAGCCCGTACCACGACCAATCTTTACATGCTTATGCTGATAACTATCGCCGTTTTGCATTACTGGGATGGATGGCTTGTGAACTGGCTTGTGGCCTGGATGGTTATTGGCGTCCAGAGGTAGTGCATGCCCATGATTGGCATGCCGGGCTAGCTTGTGCTTATCTCGCGGCACGTGGCCGGCCGGCACGTTCAGTATTTACCGTCCATAATTTGGCATATCAAGGGCTGTTCTCGGGGCACCATTTGGCTGAAATACAGCTGCCAGCCGCATTTTTCCAAATGTATGGGCTGGAGTTTTATGGCCAAATTTCCTATCTGAAAGCCGGATTGTTCTTTGCTGACCATGTCACCACCGTTAGCCCGACCTATGCCAAGGAAATTACCCAACCTGCCTTCGGCTACGGCATGGAGGGGTTGCTACAAGAGCGGGCCAGTCAGGGGCGATTAACCGGGATCCTCAATGGGGTGGACAGTGATATCTGGGACCCACAAACGGATACTTTGCTCCATGCCCGCTATGATGCAGAAGACCTGCAAAAGAAAGCGGTAAATAAAACTCATCTGCAAACCACAATGGGGTTGGAGGTGACGGAGAAGAAACCTATTTTTGCGGTGGTCAGCAGGCTGACGGAACAAAAAGGGCTAGATTTGGTGCTGGAAGCGTTGCCCGATTTACTACAATTGGGAGGGCAATTGGTTGTTCTGGGGGCGGGTGATGCCATTTTACAAGAGGCATTCCTGGCGGCTGCAGCAGACTATTCCGGTCAGGTTGGGGTACAAATAGGCTATCACGAGGCATTTTCACACCGAATTATTGCCGGTGCGGATGTGATTCTGGTGCCTAGTCGTTTTGAACCTTGTGGGCTAACACAGTTGTATGGCTTGAAGTATGGCACTTTGCCACTGGTCCGGCATACGGGCGGGTTGGCAGATACCGTGGTGGATTGCGCGCTGGAGAATCTGGCAGACGGCAGTGCCTCGGGGTTTGTGTTTGATGAATGCGATGCACAAGCATTGGTGCGGGCGATTCGCCGTGCTTTTGTTCTGTGGAGCCGACCAAAACATTGGCGTCACGTTCAGCGCCACGCGATGGGGTTGGACTTTGGTTGGCAAGTAGCAGCGGCAGACTATCTGTCACTTTATCGGCGTCTGTGATTTCTCGTTGCCGATTTGTTGTAACCACTAATTGGGAAAACCGCTATGACATCACCGTTCAGTTATACCTCACCTGTTGTCAGTGTGGACGCGCTGAAACACTCCATTGCCTACAAACTAATGTTTATTGTAGGCAAAGATCCCTCTATTGCGACTCAGCACGATTGGCTGAATGCGACTTTATTTGCCGTGCGTGACCGGATGGTTGAACGCTGGCTGCGCTCTAATCGCGCACAATTATCCCAAGACGTTCGGCAGGTTTATTATCTGTCGATGGAGTTTCTCTTGGGACGAACGCTTTCTAATGCACTGTTATCGATGGGGATTTATGAAGATATCGAACAGGCTTTGGATGAAATGGGCCTCAATCTGTCGGAGCTGCTGCAAGAAGAGAATGACCCTGGTTTAGGTAATGGTGGCTTAGGGCGGCTGGCGGCCTGTTTTCTCGACTCACTGGCCACATTAGCACTTCCTGGTCGCGGCTATGGCATTCGCTATGAATATGGCATGTTCAGCCAGAAAATCGTCAATGGTCAGCAGATGGAGTCGCCAGATAACTGGCTGGAATATGGCAATGCCTGGGAGTTTCCACGGCACAATACCCGCTATAAAGTGCGTTTTGGTGGCCGTATTCAGCAGGAAGGCAGCAAAACTCGTTGGCTGGAAACGGAAGAAATTCTTGCCTGTGCCTATGATCAAATCATTCCTGGTTTTGATACAGATGCTACTAATACTCTGCGTTTATGGTCTGCACAGGCCAGTAATGAGATCAATCTGGGTAAATTCAATCAGGGTGATTACTTCGCAGCGGTAGAAGATAAAAACTATTCAGAAAACGTATCTCGGGTACTTTATCCCGATGACTCGACCTACTCTGGGCGCGAATTGCGCCTGCGGCAAGAGTACTTTTTAGTTTCCGCCACGGTGCAGGATATTCTCAACCGCCATTGGATGATGCACCAAACATTTGAGAATTTGGCTGATAAGATTGCTATTCACCTGAATGATACCCATCCGGTGCTTTCTATCCCTGAAATGATGCGTCTGCTGATTGATGAGCATAAATTTAGTTGGATGGATGCCTGGGATGTGGTGCAGCAAGTATTCTCTTACACCAACCACACTCTGATGAGCGAAGCACTGGAAACCTGGCCTATCGACATGATTGGCAAAATCCTGCCGCGCCATCTGCAAATCATCTTTGAAATCAATGACCATTTCCTCAAACTGGTACAAGAGCAATATCCAAATGAACCCGAATTGCTGCCACGAGTATCGGTTATTGATGAAAACCATGGTCGACGTGTGCGTATGGCCTGGCTTGCGGTGATTGCCAGTCATAAAGTGAATGGCGTGTCAGCGCTACATTCAGAGTTGATGGTGCAATCGCTGTTTGCTGATTTTGCCCGTATCTTCCCGAACCGCTTCTGCAATAAAACCAATGGGGTTACGCCACGGCGCTGGCTGGGGTTAGCTAACCGGCCATTGGCCGCAGTATTGGATGACAGTATCGGCCATAACTGGCGTACAGATTTGGGCCAACTCAGTGAGCTGAAAAACAATATTGATTACGTGAGCTTCTTGCGGGCAGTGCAAAAAGCCAAGCTGGAGAACAAAAAGCAGCTGGCTATCTATATTGCGCAAAAGCTGAATATTGTGGTGAATCCGGCGGCGCTGTTTGATGTACAAATCAAGCGTATTCATGAGTACAAACGACAACTGTTGAATGTTCTGCATGTGATAACCCGCTATAACCGCATTCTTGAAGCTCCTGATGAGAAGTGGGTACCACGAGTGGTGATTTTTGCCGGTAAAGCCGCATCAGCTTATTACAATGCGAAACAAATCATTCGGTTGATCAATGATGTAGCCAAGGTGATCAATAACGATCCGCGCATTAATAACCTGCTAAAAGTGGTGTTCATCCCGAACTACAGTGTCAGTCTGGCGCAGTTGATCATTCCAGCAGCTGATCTTTCCGAACAGATCTCGCTGGCGGGTACTGAGGCATCGGGAACCAGTAATATGAAATTTGCGCTGAACGGTGCTCTGACTATCGGTACCCTGGATGGGGCAAATATCGAGATACAAGAACATGTGGGTGAGGAAAATATCTTTATCTTTGGTAATACCACCGAGCAGGTCGAGGCACTGCGTAACAATGGCTACAACCCACGTGACTATTACAACAACGATCCAGAACTGAATCAGGTATTAACGCAGATTGCTACCGGCACTTTCAGCCCGGAAGAGCCTCATCGATACACCAGTCTGTTTGATTCACTGGTCAATTTGGGTGATCACTATCAGTTGCTGGCGGATTATCGCAGCTATGTGGATACCCAAGAGCGCGTCGATATGCTCTACCGCCATCCAGACGAATGGACACGTAAAACCATACTCAATATTGCCAATATGGGCTATTTCTCTTCGGATCGGACTATTCAAGAGTATGCCGATGACATTTGGCATATTAAGCCAATAAGATTGTAGCTGTTTGGATGTATTCACTGAGCGAATAAAAAACCCTCTTCAACAGTGAGCTGTGAAGAGGGTCTTTTAACAGATAGATGACGGGAATTTGTTATCAGGAGACCAAAGACAGGGTCTGTTGTTTCTCAGCTTGTACTTGCGCCAGCCATTCAGCCACTCGCTGTTTCTGCACATCATCCAGAGTCATGCCTAACTTAGTGCGACGCCAGATTGCATCATCAAGTTCAACCACCCACTCTTTTTCAACCAGATAGCGCAATTCTGCTTCATATAGACCGTGGCCGAAGTGTTCGCCCAAGCTTTCGATGCTGGTGGCATCAGCCAAAATCAGCTCGCTATGACTGCCATAGGTACGGGTATAGCGGCGCGCCAGCCCTTCAGGTAGCCAGTTATAGCGATGGCGTAATTGCACGGTATAGTTATCACGGCTGCCACCAATATCCCCGCCCGGTAACGAGCCGGTTTTCGTCCATGCCGGGCCGACATTTGGATAGTAGCCGGACAGTTTTTCCAGTGCATGTTCTGCCAGCTTGCGGTAAGTGGTCAGTTTGCCACCAAATACTGATAGCAGTGGTGCTTTGCCGCCTTCATCGGCGACATCCAGTGTGTAATCACGGGTAACCGCTTGCGGTGAATCTGATTCATCATCACACAGCGGACGAACGCCAGAGTAAGTCCAGACGATATCGTCGCGGCCCAGTTGCTTTTTAAAGTGGTCGTTATAGACCTTCAGCAGGTAATCAATTTCCTGATCGTCGATCTTCACATCTTTCGGATCGCCGTGGTATTCCACATCAGTGGTACCGATGATGGAATATTCATCCAACCAAGGAATGACGAAGACAATACGGTGGTCTTCGTTTTGCAGAATATAGGCTTGTGGTTGGTTATGAACCCGTGGCACCACAATATGGCTACCTTTGATCAGGCGGATACCATAAGGTGATTTCAGTTTCAGACCATCATCAAAGAACTGTTTAACCCACGGGCCGGTAGCATTGACTAACCCTTTGGCGCGCCAGGTAAAGGTTTTGCCGGTGTTGGCATCGACCGCTTCCACCATCCATAGGCCTTGTTCACGCCAGGCGCGAGTCACTTTGGTGCGAGTACGTACTTCGCCGCCACGTTCGACCACTTCCTGAGCATTCAGCACTACCAGGCGGGCATCATCGACCCAGCAGTCAGAATATTCGAAACCGCGCACTAACTCGGGCTTCAATACTGATTCGGGTCCAAAGCGTAGCCCTTTACTGGCGGGCAGGCTGGTACGTTTGCCCAAATGATCGTACAAGAATAAGCCGGTACGAATCATCCACGCCGGGCGCAGATGGGGCTGATGGGGCAGGCGAAAGCGCATTGGGAAAGCGATATGAGGAGCCAGTTTCAGCAAAACCTCACGTTCGGCCAATGCTTCACTGACCAACCGGAATTCATAGTGTTCCAGGTAACGTAAACCACCGTGGATAAGTTTGGAGCTGGCAGAAGACGTAGCACAGGCCAAATCTTGTGCTTCCAGCAGCAGAACGGACAGGCCACGCCCTGCAGCGTCCGCAGCGATACCGGCACCATTAATGCCGCCACCGATCACGATCAAGTCTTTGGTTTCCATGCTTACTCCCTCCAAATGTTCGAAACAGCTCTTTAATGTTCGTTTTCGCTCACGATTGTAATCAAAAACCAACAAACAAGCCAAGACTTAACCAAAAAAAAACATTTATGCGTGATGGGAGTAACAGTTTTGTTATCAAAATGTGGGAGGAAGTCTAGATTTGGCTTTGTTTTTGGTGATTAGGTTGTTCGGTGTTCGGTGTTCCGATTCGGTTGTTAGAGCACTTGAGTTGACTTAACCTGCGATGAACCAACCGGCAAAGGGGCCATAAGCGTGGCTCCTTGTGCAATCCCGCGCTTGCGCGAAATATTACTGCTATTCGCAGTCCCGTCCATGGGACTCACCCCTTCGGGGCCACTGCAAGCAGCGTTCAAATCTGCTCCCGGCAGATTTGTCCATGGCGGCTCACTCGGGCCACCGTCTTTGTCGGTAATATTCCTGATTGTGCTCAACATCAAAAGAGAAAATCAAAATCATGGTTTTTGGTCTTGATGTTAAAAGCACATTTGAGCAGCCGAATGAAGAATGGAGCAAGGGAAATCCGCCATATACGGCGGATTTAGGCGTCATGAGCAGGGATGCGAATAAAGCCGTCCCGCCAGTGAAATGATAAGTGAGGGAACCCACGCAGTGGGCAGGCGATACGTGCGAAGCGCGGGATTCCACAAGGGGGCGCGCCCGCACCCTTTGGCGGTTGAGGCTACGGAGGTTAAGTAAACTCCGTTGCTTTAACAACCGAACCTGACCACCATATTAAATAACCAAAATAAAACTCACGCTACCGCAGGTGGCTTAGGCTTAACATCCAACGGCAACGGAATATAGGCTCGAATCCGTAATCCACCTCGCTCGCTGGTGCCGATATCCAACGAACCGGCGTGCGCATCAATAATTCGCTGCACAATGGCCAGCCCTAACCCGGTGCCACTGGTACTACGGGCGCTATCACCACGGACAAAAGGCTGGAACAGATGCTTCAAATCTTCCGGCTTAATACCTGGCCCATCATCTTCCACCTGGAACCAAGCTCGCTGTAGCTCTGTGCCACTGCTCACTTTTATCCAACCATTTCCGTAGCGGGCGGCGTTCACCACCATATTCGCCAAAGCGCGCTTAATCGATAACGGGTGAATATCCACCATGACCTCGCCTTCACATAAATCTGTTTCAATCACCCGCTCATAGCCGCTTTCAGCCGCAATAACTTCACCCAACACCGCATTAAGGTCGCTCGGTTCGGTCGGCATTTCCTGCCCAGTGCGCAGATAATCAATAAACTGCTCGATAATGGCATTACACTCTTCAATATCCTTGTTGATTGACTCAGACAAATAGCCGTCGGCTTCACTCATCATTTCTGTCGCCAAACGGATACGGGTCAATGGCGTACGCAAGTCATGACTGACCCCCGCCATTAACAAGGTGCGGTCATCAGCCAACAACTTCACGCCAGCCGCCATTTGGTTAAATGCCCGGGTAACAGAGCGGACCTCAGAAGCACCATATTCGCGCAGCGGTGGCGGAATGATGCCCTTACCGACCTGCAAAGCCGCATGTTCCAGTTCAACCAAGGGTCGATTCTGAATACGGATAAACAGCCAGGCACCGCCAACCGCCAGTAACATGATGGCCAAGGTATAACGGAACAGCGGCGAGAAGTCGCCCTGATGGATCTCGGTTAATGGCACCCTCACCCAGATATCCGGCGACAACCACGTCTTTAGCCAGACAACCGGGGAGTTTTTGTTCACTTCGACCCGAACATCGGTTGGCCCACCCAACTGTTGGGCCATTTGATCACTGAGAAATTTGTAATGCTGTGCCCAACGCAGGCCACTTTCCTCTGCCGCAGCATTGGTATAAAGCGAAATCCCCAATTCACGGTAAATCTCACGCCGAAACGCTGGCGGGACTTCAAGTAGCGTGCCATCTTCCAGTTGCAGCCGATCAGTCATCAGCATACGGACTTCATATGCCAATACTTTATTAAACTGCTGCAAACTGGGCAAAATGGCGAAATTCAGTACCACCAGATACGTCGTGACCAGGCTGACAAATAGCAAGGTCACAATCAGTAATAAGGTTCGGGCAAATGAGCTACGTGGAGAAAAGCGCCATCGCCTCATGCTTTACTGCCGTCCGGCACAAATACGTAGCCCAAGCCCCATACGGTTTGGATATAGCGTGGATGAGCTGGATCTTCTTCTACCATGCGGCGCAAACGTGAAATCTGTACGTCGATAGAGCGTTCCATTGCACTGTATTCACGGCCACGAGCCAAATTCATCAGTTTATCGCGAGACAATGGCTCACGCGGATGGCTGACTAACGCTTTCAGCACTGCAAACTCGCCGCTGGTCAGTGGCATAGGTTCATCTTCACGGAACATCTCGCGGGTACCCAAGTTCAGTTTGAACTTACCAAAGGCAATCACCGCTTCTTCTTGTGAAGGGGCACCTGGAAGTTCGTTGGCCTGACGGCGTAGCACCGCGCGGATACGAGCCAGCAGTTCGCGTGGGTTAAATGGCTTTGGAATATAGTCATCGGCACCAATTTCCAGCCCGACGATACGGTCAACTTCTTCACCCTTTGCCGTCACCATAATGATAGGCATTGGGTTACTTTGACTGCGCAGACGGCGGCAGATAGACAGGCCATCTTCCCCCGGTAACATCAGGTCGAGCACCATCAGGTGGAAGGACTCACGAGTTAGCAAGCGATCCATCTGTTCAGCATTGGCAACACTGCGCACCTGGAAACCTTGCTCTGTCAGGTAACGTTCCAATAGCGCGCGTAGGCGCATATCGTCATCAACGACCAGAATCTTGTGATTCTCTTGCATTTTATTACTCCCAAAGGCCGTATTGCCCGAATCTACACATTGTTAGAAAAACTCACTCTAACAGACAGCAATTTATGGTATACATTCTAGTCGAAATTGTTACAAAGCTTATTGTCAGGCTTAATTATCAACACTTTCATCAAATGGGCGGTAGCGAATATCTAGAATCCAGTAGGTCGCCTCACCATTTGGTGTCTGAACCGTCACCTCATCATCGACCTGTTTACCTATCAAGGCTCGGGCCACCGGTGAATCGATAGAAATCCATTTTTTCGCCGGATCGAACTCATCTGGCCCCACCAAACGGAAGATGCGCTGTTCTCCTGATTCATTTTCAACCCGCACCCAGGCACCAAAATAGACTTTCCCTTCCTGGCGAGGATCGGGATCAACAATTTTCAACACTTCAAGCCGCTTGGTTAGAAAGCGCACCCGACGATCAATTTCCCGCAGGCGCTTCTTACCGTAGATATATTCGGCATTTTCCGAACGGTCACCCATAGCCGCTGCTTCAGATACCGCTTGTGTCACCACCGGCCGCTCTTCTCGCCATAGGTAATGCAGCTCACGATCCAGCGCCTGCCAGCCCTCGCGGGTTATGTAGTTGCTTTTAGCCATTCGCTAATCCAATCATTATGGTTGGGTTTAATACCACGCAATATAACGCAATAACGAAACTTTCTGGCAATAAGTTGATTTCCCCATTATCCAATGGGTTGCCCCCCACTTTCGCGTTGCATCTTGCTCACAAGAGATCTGTAGTTTCTCTCATTTGAAACTGGCTCTGTTGACTTTTTAACCAGTGAAATTTAGAACAAGAAGTGAGTGGTCAACCACTTGTTAATATTCATTAACTGAATGTTGTATATGAGTTTATTTACCTAATGGAGAGTACAAAAATGGAAATCATTATTCTAGAAACCAAATTACCGGCACAAGACACACCTCGTCCGGCCGCCGACCAATAATAACCGAAACCTCCCTGGAACATGAGGGAGGTTAGTTTATGTCTTAGTTCGTATAACGTTACACCATGGAGCGAACACGTATGGATGATTCTAAGCCCTTACTGTTACCTCATATTACGCTATCAACCAATACAGCCTTACGAGCAGGGGTCTTGCTGACCATTACCGATCTTGCTGAATGGGATCATCCTTATTTGTTTAAAGTCAGCGCAACGCGTTTTCGACATGCTCATCAATTGCCAGAATTAGAAGAAAACTTATTGCCGCTTCCCAGCACTCAGGGCATTTGCCGGTTCTTGCAGATGGCGGCTCAACAGCACCCGTTCGTCTATAAAAGTTGCGTGGCCGTTCTGGAGAAAACGGCGCGGCGAGTCGAGGAAATTCGCCAGTTTTATCACCATGTAGCAGCTCAACATGCTTTGCATGACGATGTTGTCATACCGCTGATAACACATGCCGAAACCGATGAAGAGTATGACCATCTCAATTCATTAAGTTTATTCTCAGCTTGCTATGGTGCCTTGCCGATAACTATTGCTGGGGCAGCATTGAAATTCGCCTATGGTTTTACTGAAGCGCTTTATCTCTGGCAATGCCACCTGCTGGATGTTTATTTGCATCAACCATTGGGTGAAGGCCACCGTAGCCGTCGATCTGCTTAGGCCACTCATTGATGCGGTTCTGGAAACGCCCTCAGCCGATGCTGCCAATTGCTACCATTTTTGTTTTTAAAAATCGCAATTACTGCCGCTTCCTGCTGGTCAACAGTTTGTTATGGATGCTGCATGCCCAGCTTTATTCCACCATCCCCCTCTATACCCGCGAAACATTGGATGACGAAAGTCATCTGACACTATTTTTTATGGTGGAAGCGCTATGTGTCATGGTGTTGCAGCATTGGGTTAATCTCTATATTAATCAGCATATTCCATCTTATTATCCTGCCGTCACTCTGATGCTATTCTCTGTTTCTTTTTTCCTAATTTATCTTGCGCAGGATAGGGTACTGATTCTATGGGCGGCGGGGGTTTTCTCCCTGGCTCTGATGGTGTACATGCCCAGCGCAGATGCAAATAATGCTGCATTTGCTGACCATGGCAGTTTCGCGACCTATTTTGGTTTGCTATCACTGTCAGTGACACTGGGTGATTCGCTAGGCAATATGCTGGGAATGAGGCTGCTGGCTTTCCTGCTGCAAAGTGGAAATGTCTCACAATACTTTCTCTGGCTCGCCGGGATCACCGCAGTACTGGCAATTTTTTACCGCAATCCGTATAACTGTCCTCTATGATTTTTTCCCTATTCCTCTATCAAAATTGATATCAGACTTATGAATGAACAACTGAGCAGCATTATTGCAAGCGAAATACAGGCGCGACCGGAGCAAGTTATTGCCGCGATAAGCCTGCTGGATGAAGGTAATACCGTGCCCTTTATTTCACGGTATCGTAAGGAAGTTACCGGCGGGTTGGATGATACCCAGCTGCGCCAGTTGGAAAGCCGTTTGGGTTATCTGCGCGAACTTGAAGACAGACGCCAAACCATTCTTAAATCAATCGAAGATCAGGGCAAACTCACCGAGCAGCTAGCCAGTGCTATTAACGGCACGATGAGTAAGACTGAGCTGGAGGATTTATATCTTCCTTATAAGCCAAAGCGCCGCACCCGCGGGCAGATTGCGATTGAAGCTGGTCTGGAACCCTTGGCAGACAGCCTATGGAATGACCCACAGCAAGATCCGGAACAGGTCGCCCTCGCTTATGTCGACGCCGATAAAGGCGTGGCAGACACCAAAGCGGCACTGGATGGGGCGCGCTATATCCTGATGGAGCGTTTTGCGGAAGATGCCACTTTGCTGGCGAAAGTGCGCCAATATTTGTGGAAAAACGCCCATTTGGTAGCAAAAGTGGTGGAAGGCAAAGAGCTGGAAGGTGCTAAATTCCGCGATTACTTCGATCACCACGAACCTATCGCCCAAGTCCCTTCTCACCGCGCACTGGCAATGTTCCGTGGCCGTAATGAAGGGGTGTTGCAACTGGCGCTGAACCCCGATCCACAGTTTGATGAACCTCCTCGTGAAAGTCAGGGCGAGCAGATCATTATCAACCATCTGGATTTGCGCCTGAATAATGCACCGGCTGACAACTGGCGCAAAGCCGTGGTCAACTGGACATGGCGTATTAAGGTGCTGATGCATCTTGAAACCGAGCTGATGAGCACCCTGCGTGAACGAGCGGAAGACGAGGCTATCAATGTATTCGCTCGTAACATGCAAGATTTGCTGATGGCCGCTCCGGCGGGGATGCGCGCCACTATGGGCCTCGATCCTGGTCTGCGTACTGGGGTGAAAGTGGCTGTGGTTGATGCTACCGGTAAGCTGGTTGCCTACGATACCATCTACCCTCATACTGGGCAGGCTGCTAAAGCCGCTGCCGTGGTGGCTGCCCTGTGTATCAAACATCAGGTTGAACTGGTGGCGATTGGTAACGGCACTGCATCACGGGAAACCGAGCGCTTCTTTACCGAGCTGCAACAGCAGTATCCGGCGGTGACGGCGCAGAAAGTCATTGTCAGTGAGGCTGGCGCTTCGGTGTATTCGGCCTCAGAGCTGGCCGCGTTGGAATTCCCTGATCTGGATGTGTCCATTCGTGGCGCGGTTTCTATTGCTCGCCGGTTGCAAGACCCGTTGGCTGAACTGGTTAAAATCGACCCGAAATCTATCGGAGTTGGTCAGTATCAGCATGACGTCAGCCAAAGCCAACTGGCGAAAAAGCTGGATGCGGTAGTAGAAGACTGCGTAAACGCCGTGGGTGTGGACTTGAACACCGCGTCAGTACCATTACTGACCCGTGTGGCTGGCTTGACCCGCATGATGGCGCAGAATATTGTGAACTGGCGTGATGAAAATGGGCGCTTCCATAACCGCGAGCAATTGCTGAAAGTCAGCCGCTTAGGGCCAAAAGCTTTCGAACAGTGCGCCGGTTTCTTGCGTATTAACCACGGGGATAACCCGTTGGATGCTTCAACGGTGCATCCAGAAGCCTATCCGGTGGTTGAGCGTATTTTGGCAGCTACCGAGCAAGCATTGCAGGACTTAATGGGCAATGCCACAGCATTACGTAGCCTCAACGCCCGCGATTTCACCACCGAGAAATTTGGCGTTCCGACCGTCACAGATATCCTGCGCGAGTTGGAAAAACCGGGCCGAGATCCGCGTCCTGAATTTAAAACCGCGACCTTTGCCGAAGGCGTGGAAACACTGAATGATCTGACACCGGGGATGATCCTCGAAGGCTCAGTAACTAACGTGACCAACTTTGGCGCATTTGTCGATATCGGTGTCCATCAGGATGGTTTGGTGCACATCTCCTCACTGGCAGACAAGTTTGTCGATGACCCGCATAAAGTGGTGAAAGCCGGTGATATCGTCAAAGTTAAAGTGATGGAAGTGGACTTACAGCGCAAACGTATTGCTCTGAGTATGCGACTTGATGAACAGCCGGGTGAAAGTGGTTCACGTCGTGGTAATAGTGGTGAGAACCGCGCTAATGACAATCGTGGTGCCAGTCGGCTGCGTAATAGCAATGAATCCAATAGTCGCCCATCCGCTAAAGGGCGCACAGATAGCAACTCTGGCGGCAACCATTCCAGCAGCAGCAACAACAGCGCCATGAGTGATGCACTAGCGGCAGCATTTAAAAAACGCTGATATCTCAAGTTAAGGGCCAGATTCTGTGGCCCTTTGTCATTGTTCTTAATTCATCGAATTTGTAAGTTCAAACTCATCCTTAACACCATATTGAGTACCACTTCTCATATTTTTTTCTTCTATAAGATCGCAGCGTTATCTTTTAAATTAATTAGCACGCAATTCTTTTTTCGGTGTTCTATCACACTAAATCAGATGTAGACTTAACTGATTTAACATCATATTTAACATGAAGTTTAATTTAGTTCGTTATTACACTTAATTTATAAATAATTACGATAACATTCCATATGTTAATTAAAATATGAATGTTATTTGATTCAAATCATAGTGAAGTGATTATGTTAATCATCAGTATTTCTTATTGTGGACAGCAGCTTATAGAAACATTCGGTTAACTGATTTAACTCATCGTTCGCATTTGCGATCGTGCTAATTTGGTGGTAAAACAAGCGCAAATAGAAATCAGACTCATTAATTTTAAAAATGAAATCGTAATGAATATTTACTTTTGAGCCTTTAACCTGAGTTGAATATGAAAACGATTCTTACTATTATTATTTTAATCATTATTTATTAGTGGTGGAATTTCTCTGAACTCTGGTTTGCTAATGCGTTATAACGAGAGGCTTACATGCATCTGATCCCACAGCGCTCCTACAAAATTGTTGGTTTCTCACCTGAAATTAGCCCGGCTTACCGACAAAAATTATTATCACTGGGTATGCTTCCCGGCTCTTCATTTAATGTTGTCCGCCTGGCGCCATTAGGTGATCCCATTCAGATAGAAACCCGCAGAGTCAGTCTGGTGGTGCGTAAAAAAGATTTAGACCTACTGACGCTAGACCTGCAACCCTAATATTTCAAATTAACTTCTTATTCTGGCTGTGAGGTGATGTATCAAAACCACCTTGCATAGGCTGACTTTAATTTACTGATATCACGTTGGATCATGAAAGCACTCACAATTGGCCTAATTGGCAACCCCAATGCGGGTAAAACTACCCTTTTCAACCAGTTAACTGGGGCTCGCCAGCGGGTAGGTAACTGGGCCGGGGTCACTGTTGAGCGCAAAGAGGGCCACTTCAGCACCGCACAGCATCAGGTGACTTTGGTTGACCTGCCGGGAACCTACTCACTCACCACCATTTCTGAACAAACCTCGCTGGATGAGCAGATTGCTTGCCACTATATCTTGAGCGGCGAAGCGGACTTGTTGATTAACGTGGTTGATGCCGCCAATCTGGAGCGCAATCTCTATCTGACACTGCAACTGATAGAGTTAGGTATCCCCTGTGTCGTGGCCCTCAATATGCTGGATATCGCCAAAAGTCAGCACATTGATATTGATATCGAAGCACTCTCTCAGCAGTTGGGCTGCCCGGTTATTCCGCTGGTTTCTACGCGGGGGCAGGGTATCAATGAATTAAAAAACAGCATTGATGAGCTTCAGCCTGTTCCCTTCAAGGCGCTGGTTAACTACCCGTCGGTGCTACTTAGTGAAGTGGATAAGTTGGTGCAGGCGATGCCTGAGTCCTGGCCAGTGCAGCAGCGTCGCTGGCTGGCACTGCAAATATTAGAGGGTGATATCTATAGCCTGGCTCGCGCTGGCATCTCCCCTTCTATCGTGGAACTGGCCCGTGAAAATCTGCGGCAAAACCAGCACGAAGATCCGGAACTGGTGATCGCCGATGCCCGCTATCAAAGCATTGCCCGTATCTGCGATATCGTCGGTAACTCACAGCAAGCTGAGCCAAATCGCCTGACCCAAGTGCTTGATAAAGTGATTCTGAATCGCTGGTTAGGTGTACCTATCTTCTTGTTTGTCATGTACTTAATGTTCGTCTTAGCCATTAATATCGGCGGGGCGTTACAACCGATATTTGATATCGGCTCTGCTGCCATCTTTATTCAAGGGATACAGTGGGTTGGCTATACACTGCATTTCCCGCAGTGGCTAACTATCTTCCTGGCTCAAGGTGTCGGCGGCGGTATCAACACCGTGCTACCACTGGTGCCACAAATTGGCATGATGTACCTGTTCCTCTCCTTTTTGGAAGACTCCGGTTATATGGCCCGTGCCGCCTTTGTTATGGACCGGTTGATGCAGGCGCTGGGGTTACCGGGTAAATCTTTTGTGCCACTGATTGTCGGTTTCGGCTGTAATGTGCCGTCGATTATGGGCGCACGTACCTTGGATGCTCAACGCGAGCGCTTGATAACTATCATGATGGCACCGTTTATGTCCTGTGGCGCACGGCTGGCTATATTTGCTGTATTTGCCGCCGCATTCTTCGGCCAGGATGGAGCCAGTGTCGTCTTTTCTCTCTATTTGTTAGGTATTGCCGTCGCCATCCTCACTGGATTGGTACTGAAATACACCATCATGCGCGGTGAAGCATCACCCTTTGTGATGGAGTTACCGGTTTACCACGTGCCACACCTCAAAAGCCTATTATTACAAACCTGGCAGCGGCTAAAAGGCTTTGTTCTGCGCGCCGGGAAGGTGATTGTTATCGCCAGTATTTTTATCGGTGGCCTGAATAGTTTTTCTTTTAGTGGTCAAGCGGTGGATAGCATCAATGATTCAGCACTGGCCTCTGTCAGTAAAGTATTGACTCCGTTACTGGCCCCGATGGGGATCCATGAAGATAACTGGCAGGCAACCGTTGGGTTGGTGACTGGCGCGATGGCGAAAGAAGTGGTGGTGGGGACACTGAATACCCTTTACACCGCTGAGCAAATTAACAACCAGCCTTTTGATGCTGAAAACTTTAATTTATTGAGTGAATTGTCCGGTGCAGTTGGTGCCACCTGGCAGGGATTAAAAGATACCTTCAGCCTCAGTGTGTTAGCTAACCCCATTGAGGCCAGCAAAGGTGATGGTGAAATGGCAGCCGGTTCGATGGGGATGATGAGCAGTAAGTTCGGCTCCAGTATCTCTGCCTACAGCTACCTGATTTTTGTCTTGTTGTATGTGCCTTGTGTCTCGGTGATGGGGGCCATTGCGCGGGAAACCAGCCGGGGCTGGATGACCTTCTCAATACTGTGGGGGCTAAATGTTGCGTACTCACTGGCAACCTTGTTCTATCAAGCCGCTACCTTCCGTGACCACCCACAGCAGAGCCTCGGTATTATCGCCTTAGTTATTATTATTAATGCGCTGATTCTGTTTGGTTTACGTCGTGCTCGTAGCCGGGTCACGGTGAGGCTACAAAACAGTGCGCCAGCCAGTTGTTGCCAAAGTTCTGGTAATGACTGTCATTAATAAGGAGGTAAAAGTGGCAAGCCTGGTGCAATTACGCGATGCCATCGCCCTTAGCGGCAGTGCTGATGCGAACCAGTTGAGTCATCAATTGGCGATGCCTTTACCTCTGGTTGAGGCAATGCTGGAAAAGTTGACGGCGATGGGCAAGATTGAACGCATTGAGCAAGATAATAGCGGCTGCCTAACCGGCAGTTGCAAGAGTTGTCCTGAGGGGAAAAATCAATGTAGCACGGTGATTTACCAGTTAAAAAATCATCGTTAAGTTAAATGAGATGCCCACTTGGGCATCCCTGATGATATTATTTATAGACTTCTGCATCCGCATCAAACTTCTTCTTCTCGCGCTCGGCAATAATCACATAATACTTACCGCCTTTCTCATCTGCTAATTTTGACAACTCTTGCTTCACATCCATGGGTGAGGTTGCCTGACCCGAGGTAGTGACTGTGCCTATCTTCTCGTAATTCTTCGCTTCTTCTTTGGTAATTTCTTTAGCCGCCATCGCGCCAAAAGAAACCCCAGTCACCACCAGAGCTACAGCCAGATTTTTCAATAAATTCATGCCAAATACCTCGCAAATGAAGGATTACTGCTTACACATGTCATACCAAGACAGTAACAATTATTAATTAAATTTAGTATTTAGCTATTAAATCACTGATTAAATTTTACTTAGCTATGTATTGCTCTGTTGGGCGAAATCCACGACGAGTTGAGAAAACGCCTCAGGATGAGAGACAAAAGGAGCATGCGCAGAGCCTGGCATCACCACCGATTGAGTATGCGGCCACTGGCTGTTTAGCAATGCAGCCACTTTGCGTGGTACCAAGCCATCCAGATAACCATAAATACGCAAGAATGGGAGCGAACAGTCTGCCAATTCTTCGCGTAAATCTGCCGTCCGCAGAATATCCAGCCCGCCGGTCAACACCGCCACTTCCGGCATTTGGTGCTGTAATACAACCGCTTTCAGCAAACGGGCGTCCTGGCGTGCGCTTTCCGTTCCCAGCGTTTGTAATGCCAGAAAACGCTCCACAGTGCGCTGGAAATCCTCACTAAGTTGTTGCTGGAAACCGGCCAATACTTCCGGGCGAATCCCTGGCCACTCGTCATGGGCCGTAAAACAAGGAGAAGACGAAACCGTGATCAAGCCACGAACACGCTCAGGGTGGCTCAAGGCAATCTGGCTAGCAACCAATCCGCCCATTGACCAGCCAAGCCAGATTGCTTGCTGCGGCGCTTGCTGTAAGACTATTTCAGCCATTTCTGACAGTGACATTGCGCCAAATTCAGTGCTACGTCCATATCCTGGGAGGTCGACCAAGTGCAGGCGAAAATGCGGCGCGAGTCGATCAATTATGCAATGCCATACCCCTGCATTCAGCCCCCACCCGTGCAGCAACACAAGACAGCGATCGCCTTCACCACAGATGTTCCAATAAAGTTGTTTCATACGCTAGTATCCTGACCAATCCTAAATTGCAATCGTGTTAGCCGCCATGTCAGGCATCTTGCCGGATTCAATTGTTTAATGGAAATAGAGCATATACCCAAAGTCATTGGAGTTGCAGGTAGGCGGCAAGATAACTCATCCCGATGAGCTTACATAAGTAAGTGATTCGGGTGAGTGCGCGCAGCCAAACCCTGCGGTGGCAAGAACGAAGGGTATTTAAGGAAGATAACTATGCTAACAATCGTCAGCCCTTGTTGGCTATGCCAGCAACCGCTATATCATCCAAAGCACGGTATTTGTGGCTACTGCCGCCGCCACTTCCCCCCATTACCGCCTTGCTGTCCTTACTGTGGCTTACCTTGTAGCAATACTGTTTTGCCTTGTGGCCGCTGCCTGAAACAGCCACCGCGCTGGATGAGTATGACAGCGGTCAGTGATTATGCCCCGCCACTGGATGGGTTGATAAAAAAGCTCAAATTTAACGGGACAACCTCACTGGCTCCGGTACTGGCCCGATTATTATTACTACGCTGGCTCGATGCCAAACGGCGCGGAAAAGTCATCAAACCAGACAGAATTATCAGTGTGCCACTACACCGTTGGCGTTGTTGGCGGCGTGGGTATAATCAAACAGATTTATTAGCGCGACCATTGGCACACTGGATCGGTTGTCACTACAGCAATAACACCTTACGGCGTATTCGCGCGACGCCCCCTCAGCAGCAATTAAAAGCCGCAGCACGCCGTAAAAATATGCAGGGAATATTTCGCTGTATGGAGTCAGTTCGCGGCCAACATATTGCTTTGCTAGATGATGTTGTAACAACTGGCAGTACCGTGAATGAAATTGCCAAGCTACTATGGGCTGAGGGGATCGCCTCATTGCAAGTCTGGTGTATCTGTCGAACCTTGTAGTCACCCTATCAATGGGCGTATTATAACCGACAAGAGTAGTCAACTATTGAGCAGATGCCATGATCACAATAACAGACGCAGCACAATCTCATTTTGCCAAACTGTTGGCAAATCAAGAAGAAGGCACCCAAATCCGCGTATTTGTTATCAACCCGGGTACACCAACCGCTGAATGCGGTGTGTCTTACTGCCCACCGGATGCCGTTGAAGCAACAGATACCGAACTGAAATTCGAGCAGTTATCAGCCTATATTGATGAGCTGAGCAAACCTTATCTGGAAGATGCTGAAATCGATTTCGTCACTGACCAGTTAGGTTCACAGCTAACGCTGAAAGCGCCTAACGCCAAAATGCGCAAAGTGGATGATAACGCTCCGCTGATGGAGCGAGTTGAGTATGTTCTGCAATCGCAGATTAATCCGCAATTGGCCGGTCACGGTGGTCGTGTCACCTTAATGGAAATCACGCCAGATGCGTTAGCTATCCTGCAATTCGGTGGCGGTTGTAACGGTTGTTCTATGGTCGATGTGACCTTGAAAGAAGGCATCGAGAAAGAGCTGTTACAGAAATTCCCAGAATTGAAAGGTGTGAGAGATTTGACCGAGCATCAGCGCGGCGAGCACTCTTATTACTAATTAGCCTACGTCCTTGGCGCTACAGCTGTGTTAGCTGCGCTCGCGCACCCGAATCACTGGCTGGTCTTGACCTTAAGATATAAGTCAGCTCATCGGGACTTGCTCGTTTGCTGCCTTGCTGTAACACCAATGACTTTGGCTAATATATTTATCAATGCTGACAAAGTCAGATGCCAAACTAAGGGGAAACGTGCCGTTGGGGTCGTAGCGGCTTAGGCCGCCGGAGTGCCCCTGGGTACGGTAAACCCTTGGCTCACCGGCTTTATTGTTGATTTTGTCATCATATTCAGGGGGATTTCTCCCCCTTTTACTTCTTATACTTTTCCTGAATCACCCAGGAATCACCCCGCTGAAACATTCTTACGGCGCTTATCCAAATCTTTCAATAAACGATTAATTTGCTCATCGGCAAACATCTCTTCCAATGTTGCCGTCAACTTTCGCCGCCAGTTTGGATATTCATCACTGGTGCCTGGAATATTTACTGGAGTGGCCATATCCAGCCAATCTTCCGGCTGCAAACCCAATAATGCACTGGCACTGTCGGCAACATAGCGCTGCAATCCACGATTAAGAACCGGGCTCATCGACAACAACGACGCTTTATGACCCACTTTCTTTGGCACGCAATCATAATGATGCAACCCTTCTAGCAAGCCTTGTTTCGCACGTTCTCTATCAAGATAAAGCTGTTTCAATATCTGTTGGTCCGGATATAGCCCCAGCTTATTCCCCAACGTCAAATCATCACTTTGCCAATAACCGCGCAGCGTCGGCAGATCATGAGTGGTGATGGTTGCCATCGCTTGTACCGGATAAGACTGTGGCGCACGGAAAGTGTTTTCGCTGTCATGCTCAAAATAGAGCACTTTATAGGAATACACTCCGCTGTCGCGCAGCTTACCGACAATCTCAACCGGCACCGTGCCTAAATCTTCACCAATCACCATGCAGCGATGGCGCTGACTTTCTAACGCTAATATCGCCAGCAGATCATCAACCGGGTATTTGACATAAGCCCCTTGATCCGCCGTTTGGCCGTAAGGAATCCACCACAGACGCAATAACGCCATCACGTGATCAATACGCAGCGCGCCACAACTGGTCATATTAGCCCGCAACAAATCAATAAAAGGCTGATAAGCGCGAGCAGCCATGACGTGCGGATCCATTGGTGGCAACCCCCAGTTCTGGCCCAGCGGCCCTAAAATATCGGGCGGCGCTCCCACTGAAGCTTTAAGGCAATATAACTCACGATCGCACCAAGTTTCAGCGCCGCCTTCTGCCACACCTACCGCCAAATCGCGATACAACCCCAACGGCATTTTCCGTGTTTGACTGGCACGGAAACAGTCCTCAAACTGGCTGGCTGCCAACCACTGTAGCCACAGGTAGAAGTTCACTTCATCAGCATGCTCACGACTGAAATCAGCCACAGCACTGCTGTGCCCATCGCGATATTTTTCCGGCCATACTGGCCAGCCCCACATCATGGGGTCGTTTTTACTCAAATGAGCATGCAAAGCATCAAAAGCGGCCTGTTGATGCAGGCTACTTCCACCCTGTTCAACAAAACGGTGGAATGCCTGTACCCGAGCATCTTTGGTTTTGCGCGCCGTAAAAAGTGGGAAAGCCAAACGCAAAGCGGTCAACTTGAGCTGCATGACCTGCGGATAATCAACCCATTCACTGGCACGCGCTTTCGCCAGCGCGCCTTGTATCTCGGGCTGATGCCACCAGGTCTGCGCCGCCTCGCTATGCTGGAATTCATCCACGCGATTGACATCAATATAAATCACATTCAGCCAGCGCCGGGAAGAAGGGCTGTAAGGGCTGGCACTATGTGGGTTGGCCGGATACAGTGCATGAATCGGGTTAAGACCAATAAAGGCCCCACCGCGCTCAGCGACCTGCTCCAACATCTGATTGAGGTCGCCAAAATCACCGATACCCCAGTTATGATCGGAGCGCAGGGTATACAACTGAACACAGGCTCCCCAGAGTTTTTTCCCTGCCAGCAGGGCATCTGGCTCATAGCAACGTTTCGGAGCAACGATAACCGAGCACTGCCACTGCTGTAAGCCTTGTTCCAATACCAAGCGGTGATAGCCTTGCGGCAGTGAGGCCGGCAATGTCAGCGTTTTTTTGGCGCTGATACGCCCTTGATGCAAATCACCTTTTTCGGTCTGTAACTGCCAGTGATAATCGCCTGATCCCGCCATTGGCAGTTGCATTGCGCTGCCAAAAGTAAATATTTTTACCGGTGGTAATGGTGCTTTTTCTGTCTGAGAATCAGGGGGCACACTGGTGCGTCCCATGGCCGCCAACAACTGCTGCTTGGTTTGTGCTGAAATAGCCTGCGACTTACCATGCGCATTAATATAATTGGCGGCAATCCCTGCCAGTGTCGCTGCTTGATCGAGCGATTTACGATCCATGCAGTCTTCTCCTTAACGTTTGGCTTGCCAGATTCGCGTTTGATAATCGCGAATTGAACGGTCAGAACTGAACATCCCTACCCGGGCAGTGTTAAGAATGGTACGGCGGGTCCATTCATCCTTATCGCGGTACAGGGCATCAATTTGCTGCTGTGCCTGACAATATGAAGCAAAATCAGCCAGTACCAGATAAGGGTCGCCCCCTTCCAACAAGCTATGCAACATCATGTCAAATGCGTGTTTATCACCTTGGCTAAATGCGCCGCTGGCCAGCTCATCCAGAATGCTTTTCAGATGCGCGTCAGCTTTCAAATAAGTCTGTGGCTTATAACCTTGCGCCAGAATGGCTTTTACCTGTTCAACAGTGTTGCCGAATATAAAGATATTCTCATCACCCACTTGCTCAGCAATTTCGACGTTAGCGCCATCCAGCGTACCCACCGTCAACGCACCATTCAGTGCCAGTTTCATATTGCCAGTGCCGGAAGCTTCTTTGCCCGCAGTTGAAATCTGCTCGGAGACATCCGCTGCGGGGATCATCAACTCAGCAACCGAAACTTTGTAATCCGGGATAAAGACCACTTTCAGGCGATCTTTAACAATCGGATCGTTATTGATCTTCTCAGCAGCCTGATTAATTGCATAAATAATATTCTTGGCTAAATAATAGCCCGGCGCTGCTTTAGCGCCAAACAGGAACACACGCGGGACAATATCCAGATTTGGGTTATCGCGGATCTGACGATACAGCGACAGAATATGCAGCAGATTCAAATGCTGACGTTTATATTCATGCAAGCGCTTAATCTGCACATCAAAGATGGCATCCGGGTTAATGGTTATCCCCATTACGCGCTTAACATATTCAGCTAACTTAACTTTATTGTCGTATTTGATCTGCTGATAGCGATTGCGGAAAGCGTTATCTTCGGCATAAGGCTCAAGCCCGGCTAATGCATCCAGATCATTCGCCCATTCCACTTTTAATGTGTCATCAATCAAACCAGACAGTGCGGGGTTACATTGCTTCAACCAGCGGCGGGGCGTAATGCCATTGGTAACGTTGTGGAATTTATTTGGCCACAACTGATAGTATTCAGGGAATAAATCTTTGATAACCAAATCTGAGTGCAACTGCGCGACGCCATTGACCGCAAAGCCGCTGATCACGCACAGATTGGCCATCCGCACCTGCTTATTATGGTGGACTGCCAGCTTGGCCCAAACCTCTTCATCGCCCGGCCATTGCTTATCGACCAACTTCTTAAATTGCGCATTGATCTGCTTGATGATGACAAAATGACGCGGCAGCAAGCTGCGCACCAGTTTTTCATCCCAGCACTCAAGGGCTTCTGGCATCAAGGTGTGGTTGGTATAGGCGAAGGTTTTACTGGTGATAGCCCAAGCCGCATCCCAGCTCAGCTGATGTTCATCCAACAATACGCGCAGCATTTCAGGAATGGCGATAGTCGGGTGAGTATCATTCAATTGAATAACTTCATAATCCGGCAGTTCAGCCAGCTTGCGGCCTGCCAAATGGTGCTTACGTAAGATATCTGCCACCGAACAAGCGCACTGGAAATATTGTTGCATCAGCCGCAGGCGTTTACCGGCCAGATGGTTATCATTCGGATATAGCACTTTAGTCAGCTTTTCTGCTTCAACACCGTTTTTTTCAGCCAGCAGGAATTTACCATCATTAAAGTTTGTTAAATCAAATGGATGCTGGTGAGTTGCCTGCCATAAGCGCAATGGCTGAGTGACGCCATTACGAAAGCCCAGCACCGGTAAATCCCAAGCTTCGCCACGTAAGGTAAAGGCCGGACACCATAACTGACGGCCATCCGCTTGTTTCTCCAGCTTGCCACCAAAACCGACATCCACCGCCAGCGCGGCATTGTGGCGGAACCACGGGTAGCTCTCGCGCAGCCAATTATCCGGAGCTTCCTGCTGCTTACATTCACTGAAAGATTGGCGGAACAAACCGTATTGATAATTCAGACCATAACCGGTGGCGGGTTGCTCAACTGTCGCCATCGAATCAAGGAAACAAGCTGCCAGACGCCCCAAGCCACCATTGCCCAATGCTGGGTCGGTTTCCTGCTCTAACAGGTCACTTAGATTAACCTGTTGCTCAGCTAACAGCGCCTCTACCTGGTCATACCACCCCAGGTTAATCAGGTTATTAGCGGTTAAACGGCCAATTAAAAACTCCATTGAAATGTAGTTAACATGGCGCTGTACTTTTTTGGCTTTACCGGGGGCGGGCTGAGCAGACAACTGTTCGGCTAATGCTGCACTGACCGCTTCCCACCATTGGTGCTGGGTCATTTGCTGAGCGGAGGTTAAGCCAAAGCGCTGCCACTGGCGGGCAAGTGCGGCCAGAAAATCGTCCTTTTTAAGCATAGGCTGTGACATAGGGAGGTCTCTATCCTGTGAGTGGGGTAATTTTACCCTTATCCTGCCAATGAGAACTGACAAGAGCATCATCCTGCCGGACGATTAGCTGGGGATGAGTCGCAGGGCGTAGCTAAAATTGTGATCCGGTGCAACTTACAGCCATAGGAAACATTAACTCTATTGCAATAAGATGCCCATTATCAGACCTTAGCAGTGCTGATTAATTACGAGGCTAAAAATAATTACTCTTATGAATGCCTGTAACAACTTCCTACAAATGGACATATCAATCGCCAGGACGTCTTCTCACCGGATCTCTTTAAAACCGGACATAGCATGCTGATCCCATCAAAACTGAGCCGCCCGGTACGGCTGCAAAATACCGTGATACGTGATCGCTTGTTAGTGAAGTTATCAGGTGTCGCCAATTACCGTCTGACCTTAATAAATTGCCCGGCGGGGTATGGTAAAACGACGTTGATCGCTCAGTGGGCAGCCGATCAGTCCGATCTCGGGTGGTATTCTCTCGATGAAAGTGACAATCAGCCTGAACGTTTTGCGACCTATTTGGTGGCAGCGATCCAATTGGCGACCGGAGGCCATTGCAGCAAAAGTGAGGCCATAAGCCAAAAGCATCAATATGCCAGCCTCTCTGCGCTGTTCGCACAATTATTTATCGAGCTGTCCGAGTGGGATGGCCCGCTGTATCTGGTTATTGATGATTATCATCTGATTACCAATGATGCCATTCATGAAGCTATGCGCTTTTTCCTGCGTCATCAGCCAGAAAATCTGACATTGATTATGCTCTCGCGTACCTTGCCGCCACTGGGGATTGCCAACTTGCGAGTTCGCGACCAGTTGTTGGAATTAGGTATGCAGCAGTTGGCATTTAACCATCAGGAGGCGCAGCAATTCTTCGATTGCCGCCTCTCAGTGCCGCTGGAACAAGGTGATAGCAGCCGCCTGTGTGATGAAGTTGAAGGCTGGGCGACGGCGCTGCAATTGATCGCGCTATCATCTCGCCAGCCTAACTCCTCGGCACAAAAATCAGCAAAACGACTGGCAGGTCTAAATGCCAGCCATTTGTCAGACTATTTGGTCGATGAAGTGCTGGATCAGGTCGATAGCGATGCACGCGCCTTCCTGCTGCGTTGTTCGGTTTTGCGCTCGATGAATGATGCGCTGATTGTGCGCCTGACCGGTGAAGATAACGGCCAGCAACGGCTGGAAGAGTTGGAGCGCCAGGGCTTATTTATTCATCGCATGGATGATAGCGGCGAATGGTTCTGTTTCCATCCGTTGTTCGCCACCTTCCTGCGCCAGCGTTGTCAATGGGAAATGGCATTAGAGTTACCAGAGTTGCACCATGCTGCGGCTGAAGGTTGGCTGGCGCTGGGCTATCCGGCGGAAGCCATTCACCATGCATTAGCGGCGGGTGATGTCGGCATGTTGCGCGATATCTTGTTGCAACACGCCTGGACGCTGTTTAACCACAGTGAGTTAGCCTTGTTGGAACAATGCCTGGTCGCGCTGCCCTATTCTTTATTGGTACAAAATCCTGAACTGGCGCTGCTACAGGCCTGGCTGGCGCAAAGCCAGCATCGCTACGGTGAAGTTAACACCTTGCTTGAGCGCGCCGAATCGGCAATGCAGGAACGTAAAATTCCTATTGATGAGATTTTGCGGGCAGAATTCGATGCTTTGCGTGCTCAGGTGGCCATCAATGCCGGTAAACCGGAAGAAGCTGAAAAGCTGGCAACAGATGCACTGAAATATCTGCCAATGGCGAACTTTTACAGCCGTATTGTCGCCACTTCAGTCACCGGTGAAGTTCATCATTGCAAAGGCGAGTTGAGCCGCGCGCTGCCGATGATGCAGCAAACAGAGCAAATGGCACGCCGCCACGAAGCCTATCACTATGCTTTATGGGCATTATTGCAGCAAAGTGAAATTCTGATCGCACAAGGCTTCCTGCAAGCAGCTTATGAAACACAAGATAAAGCCTTTGATTTAATTCATGAACAGCATCTTGAACAACTGCCGATGCATGAATTCCTGTTGCGCATTCGCTCTCAGGTATTGTGGTCGTGGTCACGGCTGGATGAAGCCGAAGAAGCTGCGCGTAAAGGGATTGAAATTCTGGTGAATTACCAGCCACAGCAGCAATTACAGTGTCTGGCGATGCTGGCCAAATGCTCATTGGCGCGCGGTGATCTGGATAATGCCAATATGTACATTCAGCGCTGCGAGGCGCTGCAACACGGCAGCCAATATCATCTTGATTGGATTACCAATGCTGATAAGCCACGGGTTATTCACTGGCAAATGACTGGCGACAAAGCCGCAGCGGCAAATTGGCTGCGTCAGGCCGAAAAACCGGGTATGGCCGATAATCACTTTTTGCAGGGCCAGTGGCGCAACATTGCGCGGATACAGATTATGTTGGGCCGTTTTAATGAAGCGGAAGTGGTGCTGGACGAACTCAATGAGAATGCCCGTCGCTTGCGTCTCACCAGTGATCTTAACCGTAATCTATTGTTAAGTAACATTCTTTATTGGCAAACTGAACGGAAAAGTGAAGCACAAAAAGCGCTGATTGAATCCCTCTCATTGGCTAATCGCACCGGCTTTATCAGTCATTTCGTGATTGAGGGTGAGGTGATGGCGCAGCAGCTGCGCCAGCTAATTCAACTCAATGCTCTGCCAGAATTAGAACAGCATCGCGCCCAGCGCATTCTGAAAGATATTAATCAGCATCATCGGCATAAATTTGCTCATTTCGATGAGATCTTCGTCGATAAGCTGCTAACTCACCCACAAGTGCCAGAACTGATTCGCACCAGCCCGCTAACACAACGCGAATGGCAGGTCTTGGGGCTAATTTATTCCGGCTACAGTAATGACCAAATCGCTGGCGAGCTGGAAGTGGCTGCCACCACCATTAAGACCCACATTCGTAATTTGTATCAAAAATTGGGGGTTGCTCATCGGCAAGATGCGGTGCAGCAAGCGCAACGTTTATTACAGATGATGGGGTATGTTTAATAAAATTGTGTTATTTAATTTAAATATCAGTTGGTTAAATTAATATTTATCTCTCTGGCGGGGGAATGCAGTAAATAACCATTCTATTTGACTGGTCTTTATTGATGAAAAATTGATTACAATCTTGCACTTAAATTGTCAATCGCGATAAAGGTCATTAGCAATATGGAACAGTTTGAAACAATCAGTATTGAGCAGGCCTATAACCGCCTAAAAGAACACCAAGCAGTTTTAGTTGATATCCGCGATCCGCAAAGTTTTGAAGCGGGCCATGCACCTGAGGCGTTTCATCTGACCAACAGCAGCTTGCATACTTTTATGCAACAGACTGATTTTGAACAACCGGTGATGGTGATGTGCTATCACGGCAATAGCAGTAAAGGTGCAGCACAGTATCTGCTCCAACAAGGCTTTGAAGCGGTTTACAGTATTGATGGTGGTTTTGAAGCCTGGGCAAGAAGCTATCCGCAAGACGTGGTACAGGCCAGTTAGCTAATACTCACCCGATTGTGATATTTTTAAGCACTTTAATTAAAATCTCGTTAGACGGTGATAGACAAAATGGTTCGTGTAATAGCAATTTCTAATCTACGTCTGGCGCAGGCTTTCGTTGATTATATGGCCACTCGCCATGTGGCACTGGAAGTGAAGCCAGATTCTCACGGTGCGGAGATTTGGCTTACCGATGATGAGCAATTACCCCAGGTACAGCATGAGCTGGAGCAGTTTTTACTCGACCCTCTCAATCCACGCTATCAAGCTGCCAGTTGGCAATCAGGCAATCTGCATTCTAATTTGCCTTATCAGCGTTTTTCTTATCTCCAAACTCTGCGCAGTCAGGCTGGGCCACTGACACTGAGTGTCATGGTGCTGTGTATCGCCATCTATATTCTGATGCAAATCGTCGGTGATGGTGCAGTGATGTCCTGGCTGGCATGGCCGCGCGATAACAGCCAGTATCTGCAAATCTGGCGTTGGGTCAGCCATGCTTTTTTACATTTTTCGCTGCTGCATATCCTGTTTAACCTCATGTGGTGGTGGTATCTGGCCGGGCAGATGGAAAAACGGCTTGGCACCGGCAAATTGCTGGTATTAACTATTGTTTCAGCCTTATTCAGTGGCTGGGGGCAATCGCTGTTTAGCGGTGTGAATTTTGGCGGCCTTTCTGGTGTAGTTTATGCCCTGATGGGCTATGTCTGGCTGACTGGTGAACGCGCACCCGAGCGGGGTATCTCGCTGCCACGTGGTTTGATGGCTTTCTCGGTTCTCTGGCTGGTTGCTGGATATTTCGATATTTTAGGGTTGTCGATTGCCAATGCAGCGCATGTTTCAGGCTTGATTATTGGGTTACTGATGGCATTTTGGGATACGCGCAACAGCGCAAAAACCACACAATAACTGTCTGGAATAGCCAGGCACATTAGGGGATTATCGTGAAGCAAACGCAGCGGCATGATGCGATTATTGAATTGGTTCGCCAACAGGGCTACGTCAGTACTGAAGAGCTAGTGGAACATTTTGCCGTGAGTCCGCAAACCATCCGACGCGATTTGAATGATTTGGCGGACCAAAACAAGATTCATCGTCATCATGGCGGTGCGGCGTTACCCTCCAGCTCAGTCAATGCGGCTTATAACGACCGTAAAGTGATGTGGTCGGAAGAAAAGGCGCGTATTGCCCAGCGAGTTGCCAGCCAGATCCCCGATGGCGCGACCCTGTTTATTGATATCGGCACCACACCGGAGGCGGTAGCCCACGCTTTGATGAATCATAAAGGTCTGCGCGTGGTCACCAACAATCTCAACGTAGCCACCTTACTGACCGCTAAAGAAGATTTCCGTCTGATTCTGGCGGGCGGCGAAGTGCGTACCCGTGATGGTGGAATTATTGGTGAAGCCACATTGGACTTCATTTCTCAGTTCCGCCTTGATTACGGCATCCTCGGTATTAGCGGCATTGATATGGACGGTTCCCTGTTGGAGTTTGATTACCATGAAGTGCGCACCAAGCGGGCGATTATTGAAAACTCCCGTTGTGTGATGTTGGTAACCGACCATTCCAAGTTTGGCCGTAATGCGATGGTGAATCTGGGGAATATGAATCTGATCGATTATTTGTTTACCGATCAGATGCCCCCAGCCAGTGTGATGAAGATTATTGAACAGCATGAAGTTCAACTGGAGTTGTGTTAGCCGTTTGTTTTGGTGATTCAGTTCGGTTGTCAGAACTTCACAGCTCATTTAGCCACCGATGAACCAACCGCCAAAGGGCGCGCGGCCACATCCTTTGGCGGTTGAGGCTACGGAGATAAGTGAATCACTGAACTTATGACAACCGAACCAGATCACTGAACAGTTAACCACTAAACCTGAACACTCATCCACCACACCAGATCTTATCTATTCTTGCTTTGTGAAAAACAAAAAGGGACACCAATGTGCCCCTTTTGTCATCTTACAAAACTAAATCTAAATCAGATCTTTGGCCCTGCGCTAACCAACGCAGCCCCTGCTGGGGTATCGGTATATTTATCGAAGTTAGTGGTAAAACGCTTCGCCAAATCTTCGGCTTTCTCCTGCCACTGCGCGACATCCGCGTAAGTATCGCGCGGGTCGAGGATTGTGGGGTCTACGCCTGGTAATGCCATCGGCACGGCCAGATCGAAGATTGGCAGGGTAAAGGTTTCAGCTTTATCAATTTCACCATTCAGAATGGCGTCAATGATGGCTCGGGTATCTTTGATGGAAATACGTTTGCCGGTGCCATTCCAGCCGGTGTTGACCAGATAAGCTTGAGCGCCCACCGCTTGCATACGTTTAACCAATACTTCTGCATATTGTGTTGGATGCAGTGACAAGAATGCCGCACCAAAACAAGCAGAAAAGGTTGGTGTTGGCTCAGTGACACCGCGCTCAGTACCCGCCAGCTTGGCTGTAAAGCCAGATAGGAAGTGATACTGGGTTTGATTTGCCGTCAGGCGAGATACCGGCGGTAATACGCCAAAGGCATCGGCAGTCAGGAAAATAACCTTGGTGGCATGACCTGCTTTAGAGACTGGCTTAACAATATTTTCAATGTGGTAGATAGGGTAAGAAACACGGGTGTTTTCAGTTTTGGAACCGTCATTGAAATCAACAGTACCATCTGGTAGCACCACCACATTCTCCAGCAATGCATCACGCTTAATCGCATGATAAATATCGGGTTCTGCTTCTTCGGATAACTTGATGGTTTTGGCGTAGCAGCCCCCTTCAAAGTTAAATACGCCGTCATCATCCCAACCATGTTCATCATCGCCGATCAACTTGCGTTTCGGATCAGTGGACAGGGTGGTTTTACCGGTACCGGACAAGCCGAAGAAGATAGCCACATCGCCTTTTTCACCGACGTTAGCCGAGCAGTGCATGGAAGCAATGCCTTTCAGTGGCAACAGGTAGTTCATCATTGAGAACATACCTTTCTTCATTTCACCGCCATACCATGTGCCGCCAATCAGCTGCATACGTTCTGTCAGGTTAAAGGCGACAAAGTTCTCTGAATTCAGGCCTTGCTCTTTCCAGTTTGGGTTAGTGCATTTAGCGCCATTCATGACGATAAAATCAGGCTCGAAATGGGCCAATTCTTCATCAGTTGGGCGGATAAACATGTTTTTAACGAAATGTGCTTGCCAGGCCACTTCAGTAACAAAGCGAACTTGCAGACGGGTATCGGCATTAGCACCGCAGAATGTGTCAACAACAAACAGGCGCTTACCAGACAGTTGATTAGTGACCAACCCTTTCAGGTGAGTCCAGGTCTCTTGGCTTAGCGGTTTATTATCATTCTTACCTTTGCCCTGATCGGCCCACCACACGGTATCTTGAGTGATAGCATCGCGGACAATATATTTATCTTTTGGCGAGCGGCCGGTAAAGATACCGGTATCTACCGCAATTGCTCCTGTGTTGGTGAGGGTTCCGCGCTCGTATCCTTCGAGTGTGGGTTTAGTCTCTTCCTGGAACAGTAAATCATAGCTTGGGTTGTAAACAATCTCGCTGACGTTATGGATGCCATAGGCGGCGAGCTCCTGCGGGGTAATTCCTTTAACACTCATGTCATAACTCCTGGATCGTCAATTTTCTACCAGCGATTGTAATTACTCATCCCCGATTAACAGCGATAGCGTTCAAATATTTCAATATATGACCTACTTTTCGCTAGGTTATGAGAGATAGGACACGGATTGTCGCAAGTATGAAACGGCAGAAGAAATGGCTGGGCACGAGTCAGCACCCAACCAAGTATTACGAGAATTAATGAATTTGTTCTGATGAAGGGCTGTTACCGCTTTTTAATGTGGCAATGTCGACCGCATCAAACAGGTAGTGAGTACCGCAATACTCGCAATTCATATCAATATTGCCATCTTGTTCCAGCATCTCTTTGACATCATCTTCGGATAGCGTCACTAATGCATCGGCGCAACGTTCGCGAGAACAGGTACAGCGGAAACTGACATTTTGTGGTTCGTAAAGTGTCACTTCTTCCTGATGATATAAACGATACAGCACCTCATTGGCCGGCAGGGTGAATAGCTCCTCGGCTTTGATGGTGGTAGTGAGCTGTGCGAGATGATCAAATTCATCTTCATTACGCTCCTGTGCGGGTAGAACTTGCAACAGCATACCGCCTGCGGCAGGTTTACCTTCCACATCACCGGTGCGGATAAACAGGCGGGTAGGTAGCTGTTCTGACTGCATAAAGTAATTTTCCAGGCAGGCGGCGATAGTCTCACCTTCCAATGCCACTACGCCTTGATAGCGCTCACCCTGTGCAGGCGTGATGGTTATGACCAGATAGCCACTGTTGCCCATCATCTCTTTCAGCGTACTTTCATCACTGATTTCACCTTTAAAGCGGGCGACACCGCGCATTTCTTGCTGGTTATTGCCGTTAATCACTGCCAGTGAGAGTGGGCCTTCCCCACCTTGTAACTGTACCGTGATATCACCGTCAAATTTGAGGGTCGCGGTCAGCAGACTGGTCGCGACCAACATTTCACCCAACAGTTTTTGTACCGCTGGAGGGTAGTCATGATTAGCGAGCACCTGTTGGTAGGTTTCATTGACTGAAACCAGTTCACCGCGCACAGCATGGTTAGCGAACAGGTAGCGCTGCAGTTGATCATGATTAGATTGATCGTGATTAGCTTGATCGTGATTAGACATAGGTTTCTCTCTTTCTGGCTGCAAGCAGTTTACTCAGGCTCGCCTTGTTTAAATTTGATTAGATTGCGACGCTCTTTTTTATCCGGTCGCCGATCCGGATGTGGCATGGTCAGAGCATTGAGCTTACGTGCTTGTGCCACTTTCTCGCGGTTAGCAATGCTGGCCTCAGTTTCTTCATACAATGCCTGCGCTTCACTTGCGCCTCTGCGCTGGTGGTGTAGCGCCAAGACCCGTACCGTGCGCTCATCGTTACCTTGGCGCAAACGAATTTCAGCATTGATTTCAACCAGCTTACTCGGTTTACCACGCTGCCCGTTGTAATGGACTTTGCCGCCATCCACCATTTCCCGCGCTATTGCTCTGGTTTTGTAAAACCGGGCGGCCCAAAGCCATTTATCTAGCCGAACCGATTCGTCCGAGACTGCTTTCTCTTTCATGAATACTCCCAGCCGTCATGCTCATTTATTCCGACATTACTTGCGTAACTCTAATGCAGGCAATAGCTTACGGTAGTCATTGATTGCAGGGTGGCTGTGAAATGCTTTATCAGCACAGCTGGAATCAGGGTTTTCTATTCCCAGACAGTAGCGGATACCAAAGGTGCGCGCAGCATCCAGAATCTTCTCACTGTCATCGACAAATAAGGTTCTGGCAGGATTCAGCCCGGTATGCCGCGTGACAGCTTGCCACAGTCGTTGATCTTCCTTTGGATAACCAAATGTATGGGTAGAAAGTAATAAATCAAGGTGCTGGTCGAGAGCAGTGTGCTCAATTTTTACCGCCAGGCTGTGCGGATGGGCATTGGTGAGTAAAATGGTTTGTAAGCCGCGCTCACGTAAACTGGCTAAAAATGGTTGGGTATCCTGGCGCAACCGCACACGAGTGCCCGCTTGCGTGGTCATCGCGTAGATATCCAAATCTAGCCGCTCGCTCCAATAATCGAAGCAATACCAATTTAGAGTATGCTGCACTGCCAGATATTCATCATGGATAATTTTATGCGCCTGCTCCAGAGATATCCCCCGGCGTTGGCTGAGTGTTTCCGGTACCTGCTTGAGCCAGAAATGGCTGTCGAACTCTAAATCGAGCAGAGTGCCATCCATATCCAACAGCACGGTATCAATTTCTTGCCAATTCAATTCAGGGGGCATCGCGACTCCACATCACATTAGCTGTATTCACCCGTCATACTTCAAGCGGCATGTGCGTTGGCTGCATTCAATAACCCCAGTCACTTACTTGTGTAAGCTCTTGGAGATTATGAGCCTCATCAGAGGCTCACCCTGCGGGCCAGCGCAAGCGCTGTTCAAAATGGTTTACAACCAATTTGTCACTCAATGGCCGCCTTCCTGCAACTCGAATTATTTAGGGCGTAAATAAGACTAATGATAAACGAAAAAGGGCTAACGTAGGAAAGGCGCTGGAGTGAGGGGTTGGTTGAAGCAATTATCATAATAGCGTTGAATATTATCCATGCGACTACGGTTTTTCAGGACGCGCCGAATAAATAAGGTGGTATTCACCACTAAACACACAATCAGAACCAGCAGCAGCAGGCTGGTGCCCAAATAACGACCGAGTGTCACGATATCCGGTTCGCTGTGTAATGCAATGTGGCGAGTTCCATTGGCATCGGTGGTGATATTGGTAATGATACCTTCAGCCTTAAATGGAGTATTGAGTAGCAGCCCTGAGAGCCGCTGTAATTCGCGCCACTGCTCCAACGCACTGTAATCGAACAGAGGAACCGAGGGTGCAGGGTGATTGACTAACTGTTTCCCCTCATCGCTGGTAATCAGGAACCCACCCGGTGGCGGGCTGTTCAAGGCTTCTGTCGCCAGATGAGTTTCACGGTAAACAAATGATGAGGTTGCCGTTTTAACCAGATTTTCCAGAGTGTCGGCGCTGACCGGGCGTAACAGCACATTCATGCCTTTTAAGGTACCTGACTGTGCTCGTTTCACCAGCCCTGACCAATTCTTGGCATTCCCCAAATTCACCAAAGCATTTTTCAGGCGAATACAATCAGCATCACCACCACATAATGCCTGTGTTTTTAAGACGATATCCGCAAAGTTATCCAGTAAAATCATACCGGACTTTTCAATAGCGGTTGCCAGTTGTGGGTTAACGTTAGCATCCGAACCTTGGGGGTGTAGCTGTTGATTGACGGTAGCTACCAGCGATGCCGCCTTTTCAATGATCTCAGATTCAGGTTGCGGCAATGGTGCTGCATTATTCCAATAGATGCCGGAGCAATCAAAAGGTGTGAAAACAAAACTGTGCGAGTTTTGAGTGTTCGGCGGGACATAACACATCCCCATTCCCTGTGCTTTCAGCATATCGCCAATACGGAGCGGCATTTTTTCTAATGCTTCAACGCTGGTCACCTGCTGGCTTTGCGCACCTTGCAACCAGGCGACACTCAATTTTAGTGGCAGCCCCAGCGGCACGTAGATCAGTAATAACGCCATCACCAACAGTGAGCCGGCCATTAATGTCAGGTTTTTCCCCCAGCGTTGTAGGGGAAAGTGCTTCATTTCATCATGCAGGGACAAAAACGGCCCCTGACGTACAACCTGACGATTTAGGTAGATATCAATATTGGTTTTTTTGCCCAAATCATGAGCAAAATAAGGCCCCCAATGTGCCGGATAGATCAGATCGACAATCCCGAGCGAGATATTATTCATCTGCCCCTGATTTGACTCACCGAACAGGCCCCAGCGCTTTGGTGTGCCACTTAAGCAATGAACCTCCCGCAAATCTTTTTCAGATAGTGGGCGGAACATATTCCAGCATGCCCAGCCAGTCAGTGTTGCCGCCACAATAATAAGCCAGGGCAGCGTTACCGCAGGGCCAGTCAGTGCAAAGAACAGTAACAGCAATGCCAAACAAATGGCCCCAGCTTCTTTCAAGCCGTTAGTGCCATGCAGGGCATATTCTTCCGGGGTTTCCTTGCGGATATTCAGTAGCTCAATATGTTCGCTATCCGCCTTGCGGATTGACGCGTTTTGCGCCACGGAAGATAAAATAGGCTGGTAAGTGTTCTCTGACTGATGATTTTTCAGCGTATGCCCGTTGAGGGAAATAACCAAAGGGATCGTTTGGGTTTGGATAAGTTCGACGTCATTATCCTGAGTAATATATTGTTCCCATGAAGCCGGCAGGTGAACTTCAATAGAATCAAGATAATAGCGCCATTTGTTCGGCTCGTCAGTTGCTACACCATAGCGGGTAATCGCGCGGGTTACCGCATAAACATTGTCACTTTGAGGTATTAAAATCAGTTTAGCGGGCGAAAGCGCACTATTTGTCAGGGTTCGGGTGTCAAACGTTGACTGGGGTTTAAATCCAATTTTATCTTGTTGATTTAGAAGATAGTTTTCAATGTTGACCCGCTCTTCCGGTGTCAGTTTTCGGTGCGTGGGTTTCGCGAACGGCAGTGTTGCAGTTACGGGGATAGGTCGGCGGAATCGGAACCACCACAACAAACCCACTGTGATCAGACTGGTCAACAGTAAGGCCAATATTAAGACTATTGTGCTCATCCCATCCCCATGCGAGCGCCCCTGACTTACGTCAACTCTATGAAATAATGCATCATACCCAACATGCGGCAAACTGCATGTGCGTTGGCTGCTTTCATTTGCCGCCTTGCTACAACTTGAATTATTTAGGGTACATATTACGCATAAACACAGTACAGAGGCATATAACAGCGTTATTCATCAAATAACCTAATACAAGTGCTCTTAAACTGCTCGTAGACTAATAAGGATAGCAAGGCTAAAACATCGGTAATATCAGCATAATCCTATTTTCAAACACAAGTTTTAACTGATATTGCGCAGATATAGGATGATAATTAACCGGTTGAATCTTGACTAAACTCGCCGCCATGTTAAAAACAGGTAAATTATATCTAACTGACATTGCGATAAAGGTTCTCATTAACGCACAATGTGATCAAGTTCTAATAAAATCCAGTATAAAGAGTCGGGTTAATCCGCATAGGTAAAAAGTGGCTTATTAAGTAACCATATTATGAGCCTGACTACCCCGATGTGCGTCCGACCGGCGGCGAGTTTTAATTTGGGGCCATTATGAAACACCTGCAAAAACCTAAAATACATAAAATAGAAACGATTGCCCGCTCCCGCTTGTTTACTGTTGAAGCGGTGAATTTGGAGTTCAGCAATGGCGTACAACGTGTTTATGAGCGCATGCGCCCAGCGAATCGCGAAGCCGTTATGATTGTGCCAATTATTGGTAATGACTTACTGCTGATCCGCGAATATGCCGTGGGTATCGAAGAATATGAGTTGGGCTTCCCTAAAGGGCTCATTGATCCCGGCGAAGGTGTATTAGAGGCCGCTAATCGTGAGTTGATGGAGGAAGTTGGCTTTGGCGCAGAGCGTTTTGATTACCTTAGCAAGCTGACGATGGCTCCCTCCTACTTCTCAAGCAAAATGAACATTGTTGTCGCGCAAAACCTCTATCCGCAAAGTCTGGAAGGTGATGAGCCAGAACCGCTGCCACAAGTGCGCTGGCCGATTGCGAATATGATGGCACTGCTTGATGAACCGGGTTTTTGCGAAGCCCGAAATGTCAGCGCACTGTTTTTGGCCCAGGCATTTCTGGCTAAAGCGGGTATCGCTTAATATTGAGCTGCTCGAATAAAAAAGCCGGGTGATCTTGCGACCCCCGGCTTATCAGCAGTGACTCAATTATCAGAACAGTTCGTGAGTCTGGCCGTTATCCATCAGCGTCGTACCCGCTTCATGTACCGAATATTCGGTAGGCTGTGTCCCCTCGATAAAGTATTCTGAGCGGCTACCTGGCCCACCTGTGGATAGCTTACCTGTTTGCTTATCAATCACTACACTGACGATACCCGGTGGTGGCGCGACTTGTTTTTCCGGCAAACCTTCAAGGGCTGCTTTCATAAAGTCATTCCACGCCGGTTGAGCGGTTTTCGCCCCGCCTTCAGCGCCTGATATCTGGTCAGAAATTGCGCCAGATGCAGTACTACGACCCAAGTCACGGCGATGATCGTCAAAACCAATCCAGACTGATGTCACAGTGTCCGGGCCGTAGCCGGAGAACCAAGCATCTTTCGAGTTGTTGGTGGTACCGGTTTTACCGCCGATATCTTTGCGTTTTAAATCGCGCCCAGCACGCCAGCCTGTCCCCATCCAGCCCGGTTCACCGAAGATGTTGGAGTTCAATGCATCGCGAATCAGGAACGCCAGCGGTGTGCTTATTACATGCGGTGCATACTGCTCATCGCTATTGAGCTTAGCTTGTGCTGGAGTGACTTGTTCCAGCTCCGGCATTGGCACATTGCTGGCATTATTGGTTTGTGAAGTCGCCACATTTTCGGTGTTATCGTCGGATAGCACTACAGAGCGCTGCGTATCGCCGTAGATAACTGGCAAGTTACACTCTTCACAAACAATTTTCGGTTTCGTTTCAAACAGCACATTGCCGGTATCATCGGTGATTTTGGTGATGAAATACGGATCGACCAAATAGCCACCGTTTGCCAACACCGCATAACCTCGGACTAGCTGCAATGGCGTAAATGAAGCGGAACCCAGCGCCAATGATTCTGAATGCACGATGTTTTGTGCAGGGAAACCAAAGCGTTGCAGATATTCAGCCGCATAATCCACACCCATGGCGCGCATGGCTCGCACCATCACCACGTTTTTCGATTGACCTAAACCTTGACGCAAACGAATCGGGCCATCATAAGTCGGTGGTGAATTTTTTGGTCGCCAGTCGGTACCCGCACCGGCATCCCAACGCGTAATCGGCAAGTCGTTGAGAATGCTTGCCAAGGTCAGGCCTTTGTCCATCGCCGCGGTGTACAGGAAAGGTTTGATATTTGAACCAACCTGACGCAATGCCTGTGTAACACGGTTGAATTTACTTTGGTTAAAGTCAAAACCACCTACCAGCGCTTTAATCGCACCATTATTCGGGTCAATAGAAACCAAGGCAGAGTTGACATCTGGTACTTGAGCGAGCCACCAGTTGTCATCCACTTTTCTGACCCAAATCTGCTGACCTGGCTGAACAACATCGGTGACCTTTTTAGGTGTCGGTCCCTGAGCATTGTCAGATTTATACGGACGTGCCCAGCGCATACCGGCCATCGGTAATGTCACGCTGCTACCATCAGCCAACATGGCCGTTGCCTGTTCCGCATTTGCCTCAGTGATAACCGCAGGCAACAGTGGGCCATAGACTGGCAGTGTTTTCAGTGAATCAATAATTTGCTCACGACTCCATGCGCTTTCGCCCACCTTCCATAACACATTGGATGGGCCACGATAGCCGTGGCGCATGTCATAAGCCAACACATTGGCGCGTAAGGAATCCACCGCCGCGAGCTGAAGCTTTTTGGTGATAGTGGTATAGACCTGATAACCGTCGGTATAGGCGTTTTCGCCATAGCGCTTAATCATTTCCTGACGCACCATTTCGGACAGATAAGGTGCTGAGAAAGCAATTTGCGGCGCATGGTAGTTGGCAACCAACTCTTCACTGCGAGCCTGATCGTACTGCGCTTGGGTGATGTACTTTTCATCCAACATGCGCGACAACACCACATTACGACGTGCAACAGCGCGGTCATGTGAGTAAAGCGGGTTGAAAGTTGATGGCGCTTTTGGCAAACCGGCAATCATCGCCATCTGGCTGAGAGTCAACTCATTGACTTCTTTACCGAAATAAACCTGCGCCGCCGCCCCGACACCATAGGCGCGGTAACCCAGATAGATCTTGTTCAGGTACAACTCAAGAATTTCATCTTTGGTCAGTAGCTGTTCAATGCGAATGGCCAGAAAAGCCTCCTTGATTTTACGCATCAAGGTTCGTTCCGGGCTTAAGAAAAAGTTTCGCGCTAACTGCTGGGTGATGGTACTGGCCCCTTGAGAGGCGCGCCCCGACACCATAGCAATAGAAGCCGCACGTAGGATACCCACCGGGTCCACACCGTGATGCTCATAGAATCGGCTATCTTCCGTGGCAATAAACGCATGCACCATTTCTGGTGGAATTTGTTTTAATGTCAACGGGATACGGCGCTTTTCACCGTATTGGGCGATCAATTCGCCTTCGGCGCTATACACCAACATAGGTGTTTGCAGCCGGACATCTTTCAATGTGGCAACGTCGGGTAGCTGAGGCTCAATATATTTGTACAGGCCAAATATCGAGGCTGCTCCCAGTAAAATGCAACACACCGCAAGGATCAAAAAATACTTTACGAACTTCACCTGAGATTTCCCATTCAATGTCAATTGGGCAGTTTATAAACAACCGCGCCGTAGTATAAAGGCAAGCCCGTTACATGGATACGTTCTTTTATTCTGTCTCGACACGGAGGTCGACAAAGATGTACACACAATATTGGCAGGTTGGGCTAGATATTCAAATGGAGGCGATACGCGCCTTGGCGGTTGTCAGACGGCGCTATGGTTGGCAACTGCGGTACTGGTGGCATCAAACCTTACCTTATGGGGCTGTGCGGGAAGGTATTTTACAACAGCCAGATGTGGTTAGCGACAAACTCAAATTATTACGCAAACAATTACCGAGACATATTTCATTACGCATTGCATTACCAGCACAGCGCATTTTGCAGCAGACCATTCCCGCCCCGGATCGGCGGTTACGCGAACCCGAACGCGAGGGCTTCATTCATGCAGTGGCAAGCAAGCTTTTCCCGCTAAACAGCCAGGAATTGGCGCTGGATTATCGGGCGGTGTCTGAGCGTGAATTATTAATCACTGCTGCTCGCCAGTCAGAAGTTCGCCAATGGCAAGAATGCTTACAACAGGCTGATCTGGCATCACACATCATTGATATCACTCCCTGCGCTCTACGTTATATGGCGACGGCAGCCGATTTAGTGGGGCCTTATTGGTTAGTCCATCGGCTGGCACATGAGTGGCTGTGGGTTTCCTCCAGTGACATGCCGTTTATCTTCGGTGTGGTGGCTATCGAAACCGACGATGCACCGGAGGGCGGCTCTAATATGCTCAATCCGTTATCGATATTATTGACGCAACTTCAGACCCAATATTCTGCATTGAGTGATAAGACAGTCAAAGTGTATTACAGCAGTATCATGGATGAGCCCGCACCGGAAAATACTGCACTCTGGTCACCTTTTGCTGCATTTACTCAGTATCAACCTCCCTTGCCTTCATCACCGGCAGCATTCACCTTAGCCGGAGGGCTGGCATTACGCCCGGTAGATGACTGATGTATCAAGTTAACTTTTCATCATGGCGTACAGCCCGTCAGCTATCTCGCTACCGATTTTGGCGCAACATAGGTTTGTGCCAAGGGATACTTTTTGCCATCTCTCTGGTGGTTATGCAGATGCAGTTACACTCACGACAAATCAGCCAACAAGGCAGTCTGAGGGCACTTTTGCAACAGCAGTCTGTATTGAGCCAGCAGCATCAACAGGTGCAACAACTCATGGCGCGAAAACAGCGTGCGGAGCAGCGAATACAGATGTATCGGCAAATGCATCAATCTGCCCATCGCTACTCGGTGTTACTGCAACAGCTATCCCAGCAAATTCCCGATAACTGCTGGTTGATCAGCCTGATACCGCAAAGCGATAAGCTGGTTTTCGAGGCAGTGAGCCAAGATTACGCCGCGATCCATGATTTTTTAGCGCGATTGGGCCGACAATCTCTACTGGCAAATGTGCGCCTACAGCGGATTGCTCAACGGGATGATGGGCATTTTCGGTTTCTGGCACAGGCGGATTGGCCTCAGGAGGGGGTGAGTGATGAATAAACAGTTGCAACGTTGGCTGGATCGGCCTGGTTGGCAGCTCTGCTTATATCAATGGGGGCTACTGGGGCTGATTGGTTTAGGAGTTTATAGCATGCTGCTACGACCTCAATGGCAACAGCAGCAGTTCAGCACTCAGGAAATTATCCAACACCAACAACAGGTTGAGCGCCAACAGTCAGAGTTGGCACTGTTGCCATCGCTATTTTCTCTTCAACAGGAACTGACTGCGTTGAGTGTAGCAGAAGCATCGCGACAGCAACCCGGTGGCTCAATAGCACATTTAGTCGGCAAATGGATTGGGCCTTTTGGTGGTCAGGTTATAAGTTGGCAGCGGCAATCTGAACCGCTTGTGGCAGGCGGCGGAGCGGGTGTTGTCGAGCAACAACAATGGGCGGCGACCTTACGGATCAACTTTTATGGATTACGCCATTTACTTCGTCAGTTAGCCTCCACTCCATCACCGGTTCAAATCCAACTAATTGATATTACGCGTGATAACCATGCGCTGACCGTGAAACTAACCCTACAGGAGTATCTTGCCGGAGGTGGAAGTGAGTGATCACCGTAAGGGTGCGTGGGTGATCGGAGGGCTACTGGTCGCAGTATCACAGTTTCCGGCTGCGGGTGCAGAATCCCTATTGGCAGAGGTTGGGCGCAATCCTTTTGAGCGAATATCAACGGCATCTTGTGATGATGATCGGAAAACGCTTGTCGGATGGCGATTGCAGGGCATTGTCCGCGGTGTAGATTATCATATTGGCTGGGTACAACGTTCAGAAGGTCAGTGGCAAAAGGTGGCGATAGAAACGCGCTTATTGCCCTATTGGCAGATAACTCACATCAGTGAGCGGCAGGTTAGCCTCCAGCATGTCAATGCGGAGCGATCATGCTCAGGCTCATCGGGTTCTGTGGTGCTTTCAATGCGCTAACCCATTAATAATCAGTATTAAAAGGAATGAATCTGATGAGAGTTTCGTTATTTAAAATCACAATCATATTTAAAATCAAAAACTGGCTTTGGGCTGCATGTTGTATGGCGCGAGAGCCATTATCCACACTTCTGTTGTGCGGTGTTTTGCTCACCACTTCTTTTGCCATTGATGCCAACAGTGGCAAACCAGTTTCACTGGAGTTTCAAGATGCCCCCGCCTCCGTGGTATTACAAGCATTGGCTGATTATCAGCAATTAAACTTAGTCATTGCGTCGGATATTGGCGCAAATCTCAGCCTCCGGCTAGTGGATGTCCCTTGGGATCAAGCGCTTGCAATCGTTTTACGGATGAGTCACCTGAAAGTCGAGCGGGAAGGGGCGGTGATGTTGGTTTTCACCGAACAGGATAGTGAGGAAAGGCAATTGCGGGCGGAACAAAAAACCGCGCCGGAATCGCTGAGTAATTTGAGCATCGCCTTACAATATGCCAATGCCGAAGAAGTTGCCGACAGTTTGAATCTGGCGGAAGGGGGGGTATTGTCCCCGCTGGGCAGCGTAGTGGTAGATAAACGTACAAATACATTATTAATTCGCGATACTCCCGCATCATTAGCATTATTAAAAAATTGGCTGGCAGAGATGGATTTGCCCTTACAGCAAGTCCAGTTGGCCGCGCATATCGTGCCCATGAGCCGCGAAAACTTGCAAGAACTTGGTGTCCGCTGGGGTATGGGGGATACCAAACCCACCGCCTCACTTCGCATGAGTGATTTTAATGTAAATTTGCCTCTACCAAATAGTGCCGTCAGCGCCGGTTTTAATGTTGCCCGCATTGGGGGGAGGCTACTGGAACTGGAGTTGAGCGCACTGGAACAGGAAAATCAGGTTGATATAATTGCCAGCCCTCGGTTGGTGACCTCTCATCAACAAACCGCCAGTATCAAGCAAGGTTCCGATATTCCATATACTGTCTCGCAGGGTAAAAAAGGGGCGACCACGATTGAGTTTAAAGAAGCGGTGCTAGGGATGGAGGTCACACCGAAAATACTGCGGAATGGTAAAATTACTTTAAACTTAAAAATCAGCCAAAATATGCCAGGAATGGCGATGAAACGTGGTGATAGTGAAACTTTATTAATAGATAAGCAGGAAATACAAACCCAAATTACGGTAAATGATGGCGAAACGATTGTGTTAGGCGGGATTTTCCAGCAAAAAAGCAGTCACGGGCTTAATAAAGTCCCGATATTGGCCGATATTCCTTGGTTGGGTGGGTTGTTTAAACAGGATGCCCGGCAACAAAGCCGTCGGGAGTTAGTTATTTTCATCACGCCAAGGTTAATCAGTGCTTGAGTATTATGAGGTGCTGATTGATGAAAACAGGTCAATCTTGGTGACTTTCTGCAACTTTTTGTGTGATTGGGGGCTTCTAAATTTGACGCTGCCTCGGATTTAGCTTACAAGGGTTACCGAATTGAGCTCCGAGGTTTTTAATAACGTTGATACGCCGATAAAAACGTATGGTTTCCCTCCCACGACGTGTACAACGATTTATTCGGTTGCCAAACTACCAGAAGTGCTGAGATAATTTTTCGTCTGATCTCGCACTATCGCTCATGAGGTTTCAGTTTAGGTCCCGTTGCTAATTTGATTGGCGGGGCGGGTTATCATTAACGAATAGTCTTAGTAATACCAAAAACATGGCAGAGAAACGCAATATCTTTCTGGTTGGGCCTATGGGTGCCGGCAAAAGCACTATTGGTCGTCAGTTAGCTCAGCAACTCAATATGGAGTTTTTCGACTCTGATCAAGAAATTGAGCGACGTACCGGAGCTGACGTGGGCTGGGTATTCGACGTGGAAGGCGAAGAAGGTTTCCGCGATCGTGAAGAAAAAGTTATTAATGAACTGACGGAAAAACAAGGCATTGTGCTGGCAACCGGTGGTGGCTCTGTTAAATCCAGAGAAACCCGTAACCGTTTGTCAGCCCGTGGCGTTGTGGTGTACTTGGAAACCACGATCGAAAAGCAGTTGGCCCGTACGCAGCGCGACAAAAAACGTCCGTTGTTGCAGGTTGATTCGCCTCCGCGTGAAGTGTTAGAAGCACTGGCAAAAGAACGTAATCCGTTGTACGAAGAAATTGCAGATGTCACCATCCGCACTGACGATCAAAGCGCGAAAGTTGTTGCTAACCAGATTATCAACATGCTGGAAAGTAACTGATTTTAGCATTTTACTAATGCCCGCGGGCGTAAGTTAAGAAGGTTACTGGGCGCGACATGGAGAAGATTACTGTCACGTTAGGGGAGCGTAGCTACCCGATTACGATCGCTGCTGGGTTATTCAATGATCCGGCCTCTTTTAAGCCGCTGAAGGCGGGTGACCAGGTCATGCTGGTAACCAACCAAACGCTAGCGCCACTCTATCTGGATTCGCTCCGGGCAGTACTGGAACAAGGCGGCATTAAAGTCGATCAGGTGATTTTACCTGATGGCGAGCAGTATAAATCTCTGAGCGTTCTGGAGCAGGTATTTTCTGCCCTTCTGGAAAAACCGCACGGTCGTGATACTACACTTGTCGCCTTGGGTGGCGGTGTAGTAGGCGACCTGACCGGTTTTGCCGCCGCGTGCTATCAGCGCGGTGTTCGTTTTATTCAAGTTCCTACTACTTTACTTTCTCAAGTGGATTCCTCTGTCGGCGGTAAAACCGCAGTGAATCATCCATTGGGTAAGAACATGATTGGTGCTTTCTACCAGCCCGCATCGGTGGTGGTTGACCTTAATTGTCTTAAAACCCTCCCTTCACGTGAGCTTGCTTCCGGGCTGGCTGAAGTTATCAAATACGGCATCATTCTTGACGCAGCTTTCTTTGAGTGGCTGGAAACCAATATCGACTCACTTCTTGCACTGGATATGTCGGCATTAGCCTACTGCATCCGTCGTTGCTGTGAATTGAAAGCCGATGTTGTCGCTGCCGATGAACGGGAAGAGAGCGGGATGCGCGCTTTACTCAATTTGGGTCATACTTATGGTCATGCCATTGAGGCCGAAATGGGTTATGGCGTCTGGCTACACGGGGAAGCTGTTGCCGCTGGAATGATGATGGCCGCGCACACCTCCCGTCGATTGGGCCAGTTCTCAGCTGAAGATGTTGAGCGTATCAAGAAACTGCTTTTACGTGCTGGTCTGCCAGTCAGTGGGCCGCAGAAAATGACGCCAGAGTCCTATTTGCCACACATGATGCGAGATAAAAAAGTGCTGGCCGGCGAGCTTCGTCTGGTACTGCCAACTGCGATAGGTCAGTCAGAGATTCGTAGCGGTATTGCACATGACATGGTGCTGGCGTCTATCGCTGATTGCCAGTTATAGAAAATGGCATAAGTACGATATTATACGTTTTATCATATTCCTTTGCTGCGGGCGGTTTAGCCTGTTAGCAGTCAGTAAAATCAATCAGCCGGGCTGCAATGATAAATGCGGTAGGCTTTTGCCTCTAGTTGGAGGGTTTAGATGGATGATTTAAAGCCGGAAGACGATCTGAAACCAGATAGTAGTGACCGTCGCCCTACACGTGCCCGTAAGTCCTCGACTGGGCCTAAGCTTGCTGTTTCACGCCAACATATGATGATTGGTATCGGCATTTTAGTGCTGTTATTGATTATTATTGCCATCGGTTCAGCCCTGAAAGCACCGACAGAGCACGAAGCATCACAACAAAATCCAAATGTGGATGCTGCGCGAAACATCAATCTGTCTGATTCATCCTCACTGACCAGCGGCAATAATACTCAACCAGGTGTGGCAAATAACACCACCGATGGACATGATGCCAATGGCGTGAAGAACAACGCTCAGCCACAAGATATCAATGTTCCGCCGATTTCTCCGACACCGACTGAGGCCGCGCCGCAGTCTTCTGCCAACGCTCCGACTCAACGTGTTGAATTGCCTGGTAATATGTCTGATGCACTCTCTCAGGCTCAGGGGCAGGTAGATACCTTGTCTCAGAACATGAATGATGGTCAGACATCCACATTGCCAACAGCGCCAGCGACGGTTTCGACCTCGAAAGGGGCCAAAGCGCCAGTAGCACGGGAAACCATTACTCACCCGGCGCAGAAACAGGCCACAGCTGCGACTAAACAACCTGCGGTTAGCCATAAAAATCCGACTACGGCAGTATCTCCAGCCGCTTCCGCAGGGGTGAAGTCAGGCTCAGCTGGCAGCAGCGCATTGAAAAATGCCCCTGGCAGCCACTTTACGTTGCAATTGAGCAGTGCATCGCGTTCAGATACCTTGAATGCTTATGCTAAACAGCAAAAATTATCTGACTATCATGTGTATGAAACTAAACGTGATGGTAAGCCTTGGTACATCCTGGTGAGTGGTAATTACGCCTCTTCTGCTGATGCAAAAAGGGCGATAGCCACATTACCTGCCGATGTTCAGGCGAAAAAACCGTGGGTTAAACCTGTACAACAAGTACAGCAAGACCTTAGAAAATAAATCATTCTTATTTGTGCGCTGATGTGCTGTCTGAAACAGAGTACAATCTGCGGCTCTGAATTATTAAGTAGCTAACTGACGGCATGAAGAAAAACCGCGCTTTTTTAAAATGGGCTGGTGGGAAATATCCGCTGGTTGATGACATTCGACGCCATCTACCAGCGGGAGACTGCTTGATAGAGCCATTCGTCGGTGCGGGTTCAGTGTTCCTTAACACCGAGTATGAATCTTACATACTGGCCGATATCAACAGTGATCTGATCAACCTCTACAATATCGTGAAGGACCGCACTGATGACTTCGTGCGGGATGCTCGTGTTTTATTCACCGGTGATTTCAATAATTCCGAACAGTTTTACCAACTGCGTCAAGAGTTTAACGCCAGCACCGATGCCTATCGCCGTGCATTATTGTTTCTCTACTTGAATCGCCATTGTTATAACGGTCTGTGCCGTTATAATTTGAGCGGTGAATTCAATGTGCCTTTTGGTCGTTACAAAAGACCTTATTTCCCGGAAAATGAACTGTATTGGTTTGCTGAAAAATCGCAAAATGCCATTTTTGTTTGTGAGCACTATCAGGAAACTTTGCTAAAAGCGGTGCACGGGGCGGTGGTTTACTGCGATCCTCCGTATGCGCCATTATCAGCGACGGCTAATTTTACGGCATATCACACCAGTAACTTTGGTCTGGCGGATCAACAGAATCTGGCTCGTCTGGCTTACCAGCTGTCAGCAGAAAACAAGATCCCGGTTCTGATTTCTAATCACGACACAGAACTGACGCGCGATTGGTATCATCAGGCGTCACTGCATGTGGTCAAAGCGCGCCGCACTATCAGCCGGAATATCCTTGGCCGTAGTAAAGTGAATGAGCTTTTGGCGCTGTATAGCTGAGCGGGGACTGCCGCTCAGTAAAGATTCAAACCCATGGTTTGTGAGAGAGAAAGCTTGCCACGCTGACGCCTCATAAAACAAAGAGATACGTTTGGAGAAGCGGATGAAAAAGTTTTTAATTGCCCCGTCTATTCTGTCAGCAGATTTTGCCCGTCTGGGTGAGGATACCGCCAAGGTACTCGCCGCCGGTGCTGATGTTGTGCATTTTGATGTGATGGACAATCATTACGTTCCTAATCTGACTATCGGGCCGATGGTGTGCAAGGCTCTGCGTGATTACGGTATTACTGCCCCTATTGATGTACATCTGATGGTAAAACCGGTCGACCGTATTGTCCCGGATTTTGCCAAAGCAGGTGCCACCTATATCACATTCCATCCTGAAGCCTCAGAACATGTTGACCGCACCTTGCAGCTCATCAAAGAGAGTGGCTGTAAGGCGGGTTTGGTGTTCAACCCAGCCACTCCGCTTAGCTATCTTGACTATGTAATGGATAAGCTGGATGTCATTTTGTTGATGTCGGTGAACCCCGGCTTCGGCGGTCAATCCTTCATTCCTGAAACGCTGAACAAGTTGCGTCAGGTGCGTAAGTTGATTGATGACAGCGGTTATGACATTCGTTTGGAAGTGGATGGTGGCGTTAAAGTGGATAATATCCGCGATATCGCGGCAGCAGGTGCAGATATGTTTGTTGCCGGTTCGGCTATTTTCAATCAGCCAGATTACGCCGCAGTCATTGATGCCATGCGCAGTGAACTGGCGATGTCTGCCAATGACTAAGTTCGACTCTATCCGCGGTGTGGCTTTCGATTTGGATGGCACATTGGTTGATAGCGCTCCGGGGCTTGCCAGCGCGATTGATATGGCGCTGTCACATCAAAACTTGCCGGTTGCCGGTAAAGATTTGGTATCAACCTGGATTGGCAATGGCGCTGATGTGTTAGTCGAGCGTGCATTGCGCTGGGCTGGCTGCGAGCCAGATGCACAATCTGTGGCGCATACCCGTGAATTGTTTGACCACTATTACGCCCAGACGGTTGAGCAGGGAAGTCAGCTATTCCCGCAAGTGAAAGCGACATTGGAACAACTGGCGGCCAGTGGTTTGCCGATGGGTCTGATTACCAATAAGCCCACGCCTTTTGTTGCACCTTTGCTGACGTCACTGGGGATTGCCGATTATTTCTCCGTTATCATTGGCGGTGATGATGTAGTGGTGAAGAAACCGCATCCAGCTCCATTGTATTTATTGTTAGCCAAACTTGGCTTGCATGCCCATGAGATGCTGTTTGTTGGTGATTCACGTAATGACATAATGGCCGCGCAGGCGGCGGGTTGCCCTTGTGTCGGGCTGACCTATGGATATAACTACGGTGAAGCTATTGCCACCAGTCATCCTGACTGTGTGCTGGAGCACTTTGCCTGTCTGTTGCCCGCCATCGGGCTACCATCTTTAAAAGATCAGGAAGTATAAAATGAGTAAACCCACTGAAATACCTGCTGTATCCGATAAACAAAAACCTATCGTATTTAGCGGCGCGCAGCCGTCCGGCGAATTGACGATTGGCAATTACATGGGTGCGCTGCGTCAGTGGGTACAGATGCAGGATGACTATGATTGCATCTATTGCATTGTTGATTTGCATGCCATCACGGCACGTCAGGACCCGGCGTTGCTACGCAAAAGAACTTTAGACACCTTGGCGTTGTATCTGGCTTGCGGCATTGATCCGCAGAAAAGCACCATTTTTGTTCAATCCCATGTGCCAGAGCACTCTCAACTGGGCTGGGCATTGAACTGCTACACCTATTTCGGCGAACTGAGCCGCATGACTCAGTTCAAAGACAAATCAGCCCGTTATGCTGAAAATATTAACGCCGGTTTGTTCGATTATCCGGTATTGATGGCGGCGGATATTTTGCTGTATCAGACTAACCAGGTACCGGTTGGTGAAGACCAGAAACAACACCTGGAACTGAGCCGTGATATCGCCAGCCGATTCAATAATCTGTATGGTGATATTTTCAAAATCCCAGAGCCGTTTATTCCAAAAGCCGGTGCGCGGGTGATGTCCTTGCAGGATCCGAGCAAAAAAATGTCCAAATCTGATGATAACCGCAATAACGTCATCGAATTATTGGAAGATCCTAAATCTGTGGTGAAAAAGATTAAACGCGCCATGACCGATTCTGATGAGCCAGCGGTTATCCGTTATGACACCGAGAAGAAAGCCGGTGTGTCTAACCTGCTGGATATCTTGTCAGGTGTGACAGGCCAGTCTATTTCTGAGCTGGAAACCCAGTTTGAAGGCCAAATGTATGGTCATTTGAAAGGTGCGGTTGCCGATGCAGTTTCTGGCATGCTGAGCGAGCTTCAGGCGCGTTATCATCAATATCGCGAAGATGAGGCTTTCTTGCAGGAAGTGATGCGTGAAGGTGCGGCTAAGGCGCGTGCTCGCGCACAAGATACGCTGGCGAAAGTGTATGAAGCTATTGGTTTTGTTGCACATCCATAAGTGAATCAATAAGTCATTCGAAGGGGGAGCCTTCCCCCTTCTGACTCAAATTTGGCTTAACCCACTCTTTCAACTTGTTCCTTCATCCCTGTTTTGCCATGTTCCGCGCTGGAAAACCAATTCAGTTTTTCACGTAAGCTGACCACACTGCCGACGATAATCAGGCTTGGGCTGCTGACTTGCTGCGAAAGCAGTGCCAACTGACTCAATTCGCCGCTGACCACCCGCTGATGCCGCGAGGTGCCATTCTCGACCAGAGCAACAGGGGTTGCCGCTGGCATGCCGTGTCGAATCAGTTGCTGCTGAATCTCTCCGGCCTGTGATAGGCCCATATAGAACACTAAAGTTTGCTTTTCTGCCGCCAGATTTGCCCAATCCAACTGACTGTCTTTCTTGGCGTGGCCGGTAATCAGCCGCACACTCTGGGCGTGATCGCGATGGGTCAGTGGAATGCCACTGTAGGCTGAACAGCCAGATGCAGCGGTAATTCCCGGTACCACAGAAAATGGAATATTGTAGTCTGCCAGTGTTTCCAGTTCTTCGCCGCCACGGCCAAAAATAAACGGGTCGCCGCCTTTCAAACGCACCACGCGTTTCCCTTGTTGCGCCTGTTGCAGCAAAATCTGATTGATTTGATCCTGCGGTACGGTGTGGCGGCCAGACTCTTTACCAACAAAAATTCGCTCGGCGTCGCGTCGCACTAAATTCATCACTTCATCGGACACCAGGCGGTCATATACCACCACGTCAGCTTGCTGAATCTGCTGTAAACCTTTCAATGTCAGCAAACCAGCATCCCCCGGCCCGGCTCCGACTAATACTACTTCGCCGCGATCAGACAGTGGCGCATTGAACAGTTGCTCAACGTGTTGCTCGACTTGTACCTGATCCTCATTAGCCAGTGATTGCGCCAGACGGTCGTGGGTGAGCAGTTTTTCCCAGAAGCGGCGACGGTCAGTCATGGCGGCAAAATGCTGTTTTACCCGCTGGCGTAAATTGCCTGCCAACTGTGCCAATTGGCCCAAATGCTGTGGCAACATAGCTTCCAGTTTTTCTCGCAGCAATCGCGCTAATACCGGAGCTTTTCCGCCAGAAGAGATAGCTATCATGATAGGAGAGCGGTCAATGATTGATGGCATAATGAAACTGGTGCGCTTCGGGTCATCAACCACATTGCAGAACACCCGCTGTTGGTTGGCACTTTGATAGACCAACGCATTGACGACCACCTGATCAGTTGCGGCAATCACCAACCATTTTTCTGCCAACAGTTCCGGTGCGAATTCGCCGCTAACTAATGAAAGTAGCCCCTGTTCCGCCCAATCATGAAACTGCTCGGTAAATTCACAGGCATTGACGGTGACGGCAGCACCCGCATCCAGCAATAAGCGGGCTTTACGTTCGGCCACTTCACCCCCACCGACCAGCAGGCAGGCTTTGTTTTGCAGTTGGCAGAAAATCGGGAAGTAGTCCATGGGCAATCCTTTAGGTTGAGGCCGCTAGGGGTAAAACCAGCCCCTAAGAGCTGGTGAATTCGGGTATCTGACTGCTGGCTAAGTCAATTGAAGGGGAATCGTGCCGTTGGGGTCGTAGCGACGTAAGTCGCCGGAGCACCCCTAGGTGCGGTAAACCCTTCACTCACTGAGCTATCAATCGTTTTGCCATTAACCTCGTATAACTCACTCTTTCACGGCTTGTGGCGTGTTGATGGCCGCTGGCTGTGGGCGTTGCTCCCGTGGGGTGGCATACCAGTAGCCCAACCCCATAAATACTGCGCCTGACAAAGTATTCCCCAATGTCACCCACAGCAGGTTATGACCGATGCCGCTTAAGGTGTAAGCCTCGCTGTGATGACCGAACCAGGACAAGGCGAACAGCGTCATATTGGCTACGGAGTGTTCGTAACCGGAGGCAATAAAGGCCAGCAAGCACCACCAAATAGCGATAAATTTAGCTGCACCTTCTACCCGAATTGCCATCCAGATCGCCAGACAAACCAGCCAGTTACATAGTACACCCTTAAAGAATAAGGTCATAGCGGGTGCAGAGGTTTTTGCCAGCGCTGCGGTGTGTACCAAACTGGTATCGACAGACAGCAGATTACCGCCGCCGTAGTAATAAAGCAGGGCAACAAAAACAGAACCCAACAGATTCCCCAGCCAGGTTTGTGGCAGTACAGCCCACATTTGACTGGATTTAATAGTGCCCGCCTTGACCCCAAAGGTCAGAAACATGGTGTGGCCAGTAAACAGCTCAGAACCAGCGATAATCACTAAAGTCAGCGCCAGACCAAAGGTGGCCCCCATGACTAATGGACGGTAAGCGGGGTCAATCAGATTTCCCAGGGTAAAAATCAGAATAATGCCAAGGCCGACATAAGCACCGGCCATCGCCGAACCAATCCAAAAGCCCAGCGGGCTTTCTTTTGCCAGTTTGACGATGCGGGCTGCATTGGCCGCGCATTTGTTAATGGTGTCTGTATACATACTCTTTCCCTGTCCCCTTGCTCTTGACGCCGCAGCGGTGTTCGCTGCACTCACCAACCCGAATCACTGACTTATGTCAGCTCATCGGGATTAGCTCGTTGGCTGCCTTGCTGCAACGCCAATATCTTTGGGGGATAGTTGATGTTATTTTTGTTAAGAATCCAGATTGACCGGATCCCCCAGTTATCTATCACGCTTTGATTTGCACTATGCCGTCGCGAACCCGCGCATCAAAATGGGCAACCGAGCGCGTTTCATCTTCCAGACAGAAGCCATCATGCAGGCGGAAATGTTGTTTTTTCAGTGGGCTAGCTACCCACAAATCACCTTGATGTTCTGCAATTAATCCGCGCGACAGCACACTGGCCTGAGCGAAGGGATCAATGTTGCTAATGGCAAACACCTGTTCGTCGGCATAAGGCCGGAATACCGCGACTTGATGCTCACCAATCAGGCCACATACGCCGCTACCGGGCAAAATATCGGCTAATGGACAAAGTGGAATCCACTGACTCATAAGTTATCCTCCAGTTCCAGCACCCGAACAGGGATGCGTTCATCCGGACGGGCCGGGCGATGTTGTTCACGTTCAGGCACTACTTGTACATTCGGGTCACGTAGTGGGCTGTTGATAAAGTGGGCGAAACGGACTTGCGCCGCCGGGTTTTCGACGGTGACTTTCCATTCGCAGGTGACTTTGTCGCGCAGGCGGGCAATATCAGCTTCGAGTTGATCATTAATGCCCAGTTTGTCGTCGAGAATGACGGCACGCAGGTAATTAATCCCGCCTTCCAAACTTTCCAGCCATACTGAGGTGCGTTGCAGTTTATCGGCGGTGCGGATGTAGAACATCATAAAGCGATCGAGGTAGCGCATCAGGGTTTCTTCATCCAGATCCGCTGCCAGTAAATCTGCATGGCGAGGTTTCATCCCGCCATTACCGCAGACATACAGGTTCCAGCCGTTTTCGGTGGCAATAATCCCGACATCTTTGCCCTGTGCTTCAGAACATTCACGGGTACAACCGGAGACACCAAATTTCATTTTGTGTGGGGTGCGGATGCCCTTGTAGCGGTGTTCCAGTGCGACACCGAAGCCGACGCTGTCACCCACGCCAAAGCGGCACCAGGTGCTACCGACACAGGTTTTTGCCATACGCAGTGCTTTGGCATAGGCGTGTCCGGTCTCAAAGCCCGCTTCAATCAACTGCGCCCAGATAGCCGGTAGGTCGTCTTTTTGCGCGCCGAACATCCCGACGCGCTGTGAGCCGGTCAGTTTGGTGTAGAGATTATATTGTTTGGCAATGCGGCCAATGGCCAGCAGGCCGTCAGGTGTGATTTCACCGCCCGGTGAGCGCGGGATAACCGAGTAAGTGCCGTCTTTTTGGATATTGCCGAGGAAATTGTCGTTGGTATCCTGCAACGGGGTGTGTTGCGGCTCCAATATATATTCATTCCAGCAGGATGCCAGCAGTGAACCCACCGTCGGTTTACACACTTCACAGCCATAACCTTTGCCGTATTTTTCCAGCAGAGCATCGAAAGTTTTAATCTGTTCCACGCGAATCAGATGATATAGCTCTTGGCGCGAATAGGCAAAGTGTTCGCATAAATGATGATTAAATTCAATGCCTTGCTTGCTCAGTTCGGCATTCAACACTTGGGTCACTAAGGGAATACAGCCGCCGCAACCGGTACCGGCTTTCGTCGCCGATTTAAGCGCTGCTACGGTATGGCAACCCTGGCCGATGGCTTGAATAATGTCGCCTTTGGTGACATCAAAGCAGGAGCAGATTTGTGCGCTATCCGGCAGGGAATCAACCCCCATCGCTGGTTTACTGCCCGCATGAGCTGGCAAAATCAGGCTGTCGGGGTTTTCCGGTAGCTCAATATTATTCAGCGCTAATTGCAGCAGGTTACCGTAATCGCTGGTATCACCCACCAACACCGCACCGAGCAGTTTTTTGTTGTCAGCGCTGACCACCAGACGTTTGTAAATCTCTTTACTTTCATCGAGATAAACATAGCTCCGTGCGCCTTCAGTGCGACCGTGGGCATCACCAATCCCGCCGACGTCTACACCGAGGAGCTTGAGTTTGGCGCTCATGTCCGCGCCTTGGAAGGCATTTTCGCGCCCCAGTAAATGGTCAGCCGTCACCTGGGCCATTTTGTAACCCGGTGCGACCAGCCCGAAAGTCCGCTCTTGCCATGATGCACACTCGCCAATGGCGTACACATCCGGGTCGGAGGTTTGGCAATAATCATTGATAGCAATACCACCACGGCGCGCTGTGGCTAAACCGCATTGGTGAGCCAGTTTGTCTTGTGGGCGGATACCGGTGGAGAAGACGATAAAATCGACTTCCAACTGGGTGCCATCGGCAAACAGCATGGTTTTGCGGCTGTTTTGCCCGCTATGGACAATTTCTTGCGTATTTTTGCCGGTGTGAACTCTGACGCCCATGCGCTCAATCTTTTGACGCAGTTGGTCACCGCCCATTGGGTCAAGCTGTTCTGCCATTAATACCGGAGCAAACTCAATGACATGGGTTTCCACTCCGAGGCTTTTCAGTGCGCCTGCGGCTTCCAACCCTAACAATCCGCCACCAATGACTGCCCCGCGTTTGCTGCGACGGGTGCAAGCTTCAATGGCATTTAAATCTTCAATGGTGCGGTAAACAAAGCAGTCTTGCCCTTCGCTACCTTTAATCGGCGGGATCCACGGATAGGAGCCGGTCGCCATAATCAGCTTGTCGTAATACAGGGTACGGCCGCTGTTGGAGTGGATGACTTTTTCTTTGCGGTTAATGGTAATGGCGCGTTCGCCAACCAGCACTTTGACGCCGTGCTTTTCATAAAAACCTTCACGAACTAATGACAGTTCTTCCGCAGTGTGGTGGGAGAAGTAAGAAGAAAGATGAACCCGGTCATAAGCGATGCGCGGTTCTTCGCAAAAGACGGTTATCTCAAATTGATCTTTATCTGCTTTATCCAATAAGTCTTCAATAAAGCGGTGGCCGACCATACCGTTGCCGATGATGGCAAGTTTGACTTTGCTCATTTTTGCCTCAATTTTTAATTTTCTACCTTCACCTTAATCTTCCGCACGGCGCACTTATTGATGTAAATCAATTTGCCAGCCATATACCTCTAAGGTGGTAGATGGCTGATTTTTAACGTTTTTTATAAGTTGCGGATTTCATTCATGTTTGGCTGAATGGTTTCAGTTTGTGCTTTTTTATTTAATAAAATAAAACGCTGTTTTGGTAAAAGAAAATCGGGCGAGGGGTTGCGGGTCGGGTAAGCTAATGGGTAATGACCAAACGCGATTATGGAGTCATCTATGGCGGGCCAATCTTTAGCAAATCATTTATTAACCACCATCAATAATGTCCGCCTTAGCGGGCAAGCGGGGTTATGGCAGATAGCCATTGCGGACGGAAAAATCACCGCGATTGTGCCGCAACCGGAGCAGCCAGTAACCGGTGATGGGGTATTGGATGCCCAAGGTGGGCTGGCATTGCCGCCATTTGTGGAGCCGCATATTCATCTGGATACCACTCAAACCGCCGGGCAGCCAAGCTGGAACCAATCCGGCACCTTGTTTGAGGGTATTGAGCGCTGGGCTGAGCGTAAAGCCTTGCTGACCCGAGACGATGTTAAGCAGCGCGCCTGGAAAACATTGAAGTGGCAAATAGCCAATGGCATTCAGTATGTCCGCACCCATGTGGATGTTTCCGATCCTAGTCTGACGGCACTCAGTGCGATGTTAGAGGTAAAAGAAGAAGTTAGCCCATGGGTGGAGATGCAGATTGTCGCTTTCCCGCAAGAGGGGATTCTCTCCTATCCTGATGGTGCCGCGCTGTTGGAAGAGGCGCTGCGACTGGGGGCTGATGTGGTTGGTGCTATTCCTCATTTTGAATTTACTCGCGAATATGGCGTCGAATCGTTACATATCGCCTTTGCCTTGGCGCAAAAATATCAGCGGCTGGTGGATGTTCATTGTGATGAGATTGATGATGAGCAGTCGCGATTTGTCGAAACAGTGGCGGCATTGGCGCACCGGGAGAACATGGGCGCGCGGGTGACCGCCAGCCATACCACGGCAATGCATTCCTATAATGGTGCTTATGCCTCTCGGTTATTTCGCTTGCTGAAAATGTCCGGTATTAACTTTGTAGCCAATCCGCTGGTGAATATTCATCTGCAAGGGCGCTTTGACACTTATCCCAAGCGGCGGGGTATTACGCGGGTGAAAGAGATGCTGGCGGCACAGATTAATGTCTGTTTCGGTCATGATGATGTGTTCGACCCGTGGTACCCGCTGGGCACCGCTAATATGTTGCAGGTATTACATATGGGGTTACATATCTGCCAGTTGATGGGATACAGCCAAATCAATGATGGATTGAATTTGATAACCACCCACAGTGCCAGAACCCTGAATTTATCAGATTATGGTGTGCAGCCGGGTAACAGTGCCAATCTGATTATTCTGCCAGCAGAAAACGGTTTTGATGCGGTGCGGCGGCAAGTTTTGGTGCATTATTCCATTCGCCACGGCGTGGTGATAGCGAAGACGCAACTGGCTGAAAGCCGGATATATTTGGGGCAAGAAGAGACCGTGAATTTTAAATAAATGGGATTGCCCTGCACCGAGGTGGTGGCAGGGCAATTAAACAGCTAAATCAATGAGTCACGTGGCCGTGGCTGCGGTGCTTGGTGAAGAAGCCCAGAATCAGACACATCACAAACACCGTCAGGTACAAGCCGTTGGCGGTTGCCAGGGCGGCATGAACACCACTATTAGCCACAATCGGGCCAGTTACCACGAAGGTCAACATGGTGCCGACAGTACCGCAGGTCAGAATGAAGTTCACCAGTTTTGGTGAAGACACTTTGGTTTGCAGTGAACCTAGCGTAATCAGCGTGGTGTAAATGGCACTAGAGACAAAGCCCAACGCCAGAATGTAGTAGCTCAGGTGTTCTGGATTATCCGTACTGACAAACATGTACATCGCCAATGTTGCCAGCGCCGCTAACACGGTGACGATACGTTGCAGATCAAAGAAGCGCAGGATAAAGCTGAATACCCACATCCCAATCATGTAGGAAATCCAGAAGTTACTGACCAATTGGCCAGCCTGACTGATATCCATGTTGAAGGTTTTGGTGGCGTATTCCGGTACCCACTGGATGAAACCGAGTTGGCCCAGGATATAACACAGTGCGGCAATCGCCAGGAACAGCACGCCCACACCCCATTTTTCTTTCACCACAGGCTTGCTTTGATCGGTGGCTTTATGGCCCAGAACCGGGAATTCAGAGCACAATGTCAGCACGAAAATACCGACATACAACAAGCCGATGCAGGCATAGACCCAGTACCATTCGATATGGCGAGCCAGCAGCATCGCTGCGGCGACTGGGAAAATCATCCCAGCCATGCTGAAGAATGAGTCGGTGAACAGCAGGCGTGACCCGCGCTGACGTCCTTCATACATGTGGGTAATTAGGAAGGTACCTATCGACATGGTTATCCCGCTGACGACGCCGAGAATAAACATGCTGATGGAGAAGATCATCAGATTATGGCCAACCATTAATCCGGCAATCGCAATTAACATCAGAATAAAACCAAACACTAACTGACGTTTTAATGGAATGATTTCCATCAACCAGGCATTCAGGAAGATAGAGATCAAAATACCGGCATTAAGGAAAGTGAATGTGTTACTCATACTGGCAATAGGCAGATTGAAATACTCTGCGATATTTCCCATCACCATCCCGGTGACAATAACTAACGCACCGGTCAGCGCGTATGAAAAGTAACTGATCCAAGTGAGTCGAAGGCGATTGCTGTTATTCATAGATGGGGCCTGTGTCAGCATAATGTTAAGTCAATAATAGTAAGAGCATGTATAAAAAGCGCTCAAACCATTTCTGCACTGAGGCGGCGGATCCTAGCATAGGCATAGTGAGTTTTTGTGATTTACATTCAATTTTTAATGCAATGAGTGGGGCGTTATTGCGAAAAATAGTGAGGTGTCACAATTTGTAGTGGCGAGACATTGATAAATATTCTGAATATGACAGGAGATGAGGATATTTTGAGTCTGTTTTCACACCAGGAAAGAGTGGCAGGCAGATGCATGTTAATCAGCGCTGAATTTACATAAATGCTATTTTTTAGGCGGCATAACTGATTCGCGCATGATAATCGCAGGTGGGAAACTAGCATTGGGAATCAATGGGTTAATGAGCAGTTGAGTGGCATGTCGCGCCATTTCTACAATGGGGAAATGTAAGCTGGTTAATGCCGGGCTGACAAATGGAGCACGTTCGCCACTGTCATAGCAAAGCAATGAAATATCCTGTGGGACTTGCAAGTGATGCTTATTGATAGCCAGCAGGGCACCAATAGCCATTTCTTCGTTACAACAATAGATAGCGGTGGGGTGCTGTGGGCGCTTGAGGATCTCATCTGCACGTTGATAGCCGCTTTCCAGGTCATAAACCCCTTCCACACAAGCTACCGGCTCTAAACCGGCTAATTGCATCGCATCGATAAAGCCCTGACGCCGCAATTCACTGGAATGGCGCTGCGCTGAACCACTGATACAAGCAATGTGGCGATGGCCGGCATCAATAAGTACCTGTGTTGCCATTTGGCTGGCACGGCGATGATCAAAAGTGACACAGCGAGCTTCCAGGCCGGGAACCAGTCTATCCAATAAGACAAACGAACGGCCTGCTGCCGCTAACTGATGTAGCCTTTCATCACTGAGAAAACGCACATGCAGGATTAATCCATCGCAACGTAGGTTATACAGGCGCTGAATAGCCTGCCATTCCTTATCTGCGTTATCCCGCCCCTGAGTGACTAACAGCTGTTTACCCTGCGATTCGGCTTCAGTTTGGACGAAATCCATCAACGCCCCAAAAAAGCCACCACGGTAGGATGTGGTCACTAACCCCAGCGTATTGCTTTGGCTGGAGGCCAGTGCCCGTGCGGCAGGGTTCGGGGTGTAGCCCAAAACTGCGACCGCTTGTTCTACTTTTTCACGCGTTTGCGCTTTAACATTGGTATCACCATTGACCACGCGGGATACCGTAGCGCGGGATACCCCAGCTAATACCGCGACGTCTTCCAGTGTGACCATTGCTGACTCCAATCCCCTTCATACTTGAAGTTGCAGGGGGAACTGCAACTCCAATTACGTAGAGTATAAAATGAATGAATGTTACAAATCTGCGAACTGCGGCAAGTAAAGTTTATTTACTTGTAGAACATTGTCCAATAGTGGCTGAGCAATACTGGCGTTGCCAATCAGTGGGTTGGTCACCAATGCCAACAAAGCACTACGGCGATCGCCGTGCACTGCAGCTTCAATTGTCAGGCGCTCATAGGCTTTGACTTGCTGGGTTAGCCCATGCATGGCAACCGGTAAAGGGCCAAAAGTCAGTGGGTGTGCACCTTGCGCATCAACAATACAGTTGGTTTCTACCACGGAACCATCAGACAAACCACGAATCGCGCCACGGTTTGTCGTATTCACAACTAGTTGCGTACCTAAATTATTATGAATTGCACGAATAAGTTCCAGTGCGACTTCAGAATAAAATGATCCGCCACGGAAACTGAGTTGCTCCGGTTTGCTATCCAGATGTGGGTCAGCGTACAGATCAAACAACTCTTTTTCTACCTGCATCACTTGCTCTGCACGGGTGCCGCGTTCAGCCGCTGCGACTATTTCTTCTGCCAGCATATCTTGTGTCTGGTAGAAATAGCGATGATAAGGGCAAGGGATAGCACCCATTGCTCGCAGAAACTCCGGTGGCCATGGTGCTTCTTTGATGTTGTTCATGGTCAATGAGGCTCCGTCACACAACATATTTAGCACATCTGCGGTGACGTTTTTACCCTGCTGGAGCACTTCATGCACCCATACCATATGATTTAGCCCGGCGAAACGCAGCTGGATATCTTCATAAGGCGCATCCAGTAACTTCGCAATCATATGGTGCATACTGATCGGGACATTACACAGGCCAATAATCTTCGCTTTGCTATAGCGGGTTACTGCTTCGGTGACGATACCGGCTGGGTTGGTAAAGTTGATTATCCAGGCATCCGGTGCCAGCTTTTCAACTTTCGCAGCAATATCTAGCATAACCGGAATGGTACGGAGCGCTTTGGCAAAACCGCCGACACCTGTGGTCTCCTGCCCGAGTAAGTTATATTTCAAACCCAAACGCTCATCCGCTGCCCGTGCCGGGAGTTGGCCGACACGGAATTGTGTCAGAACGAAACTGGCACCTTCAATGGCGGTATCCAGTGAGAAGTGAACACTAACTTTCACCTGTTCCAACCCGTGACGATCCAGCATTCTGCGGGTCAGCGCGGCAATAATCTCCACTTTTTGACGACCTAACTCGACATCAGCCAGTGCCAGTTCGGTAACCGGCAGTTGGTCAATTCGCTGAATTAATCCATCAACTAGCTCAGGGGTATAACTACTGCCGCCGCCAATAATAGCAATTTTAAAGGTTTTCATATTTGGCCTCCAAATGAGTAAATTATAAATGAGAGCGCTCTCATTTGGGAGAAGACTAACGATTAACCAAAAACAAAATGGGATATTGCTCGCAAAAATGGCAGCCTGAGAGCAAGGAAATAAGCAAGACGTGATCCCGGTTGCAGAATTTCGGCATTGCCTGAGATTGGGGGGATGGTTTAGTTTAGCTAATTAATCTCTATGACGCGGTTTAACGGCCGAAGTGGTGAGTTTCCCGCAAAAATGCGTATTCTGTTACGTAAATAACCGTAAATGGGTGGCATTGAGCGGGTCAGCTCTCTAGAATCAAAGCGCTTTTCCGTTGTTCGCATCCCACAGAAAGGAACCGTTAATGTTCAAACGTACTTTAGTGACCTTCATTGCACTTTGCTCCCTAAGCGCCGTGGTGCCCGCAGCTTTAGCTGCCGGTGAACCTCATGTGTTGTTAACAACGTCGGTTGGGAATATTGAGTTGGAACTCAATAGCCAGAAGGCACCGGTTTCAACACAGAATTTCGTTGATTACGTCAACAACGGCTATTACAACAACACTATCTTCCACCGCGTTATCCCCGGTTTTATGATTCAGGGCGGGGGCTTTACTGCCGATTTCAAACAAAAGACGGCTAAAACGCCGATCAAAAATGAAGCAGATAACGGCTTGCGTAACCTGCGTGGCACCATTTCTATGGCCCGTACCGCAGATAAAGACAGCGCCACCAGCCAATTCTTCCTCAACGTGGCAGATAATGCTTTCCTCGATCATGGCCAACGTGACTTTGGCTATGCCGTGTTCGGTAAAGTGGTTAAGGGGATGGATGTGGTAGAGAAAATTTCTCAGGTTCAGACAGAAAACGTCGGGCCATACCAAAATGTGCCGGTGAAACCGATCACTATTCTGTCGGCAAAAGTTTTACCTTAATGATTTAGTTGTCAGCCTTCTTCCCCGAAGGCTGATATACCCTGCTAACATCCCATCCTCACCAGAAATTAATCCTTTTGCCTAACCAGGTTGCATATAATCAATTATCTGTCTCAGTTGGGGGTAACGGTTTATGAGTGAAGCATTGCTTATCGCGAAGGCACAGCCGGCACAGGATTTAGTGATTTTATCGGCATTGGCAAACCGTCATGGCTTGATTACTGGCGCGACAGGTACGGGTAAAACCGTCACGTTACAAAAAATGGCCGAGCAATTTTCCCGCATTGGCGTGCCGGTGTTTCTGGCTGATGTGAAGGGCGATTTATCCGGTATTGGTGTTGAAGGTGTTGAGTCAGAAAAGTTGCAAGCACGACTGGCGGCAATTGGGGTGACAGACTGGCAACCACAAGCTTGCCCGATTGTGCCTTGGGATATTTTCGCTGAAAAAGGCCACCCAATCCGAGCCACCATTTCCGATCTTGGCCCGTTGCTGCTGGGACGTTTGCTTGATCTCAATGAAGTGCAAAGTGGTGTGCTGCAATTGGTATTTAAAATTGCTGATGACAACAACCTACTGCTGCTGGACATGAAAGACTTACGCGCTATCGTGCAATTTGTTGGTGATAATGCAAAACAGTTCCGCACTCAATACGGCAATATTACACCCGCCTCGATTGGCGCTATCCAGCGCGGTTTACTGACTTTAGAAGAGCAGGGCGCTAACCAATTTTTTGGCGAGCCGATGTTGGACATTCACGACTTGATGCGAACTGACAGCAATGGGCAAGGGGTTATCAATCTACTGGCCGCTGACCGTCTGATTAATCAACCCAAACTGTATGCAATTTTTCTGCTGTGGTTGCTAGCTGAACTTTTTGAGCAATTACCTGAAGTTGGTGATGTCGATAAACCTAAATTAGTCTTTTTCTTTGATGAGGCCCATTTGTTGTTTACCGATGCCCCGACTGCGCTGGTGGATAAAGTTGAGCAAGTGGTACGGCTGATTCGCTCAAAAGGGGTTGGCATCTATTTCGTGACACAAAATCCATTGGATATTCCTGATAAAATTCTCGGCCAATTGGGCAATCGCGTGCAGCATGCTCTACGTGCTTTTACTCCACGGGATCAAAAGGCGGTTAAATCTGCGGCGCAAACCATGCGCGCGAACCCGGCATTCAGCGCCGAACAGGTGATTACCGAGCTGGGTGTCGGTGAGGCACTTATTTCCTTCCTTGATGAGAAAGGGCGGCCCAATATCGTTGAGCGCGCTATGGTGATTGCCCCACAATCTAAAATGGGCGCACTGGACACCGCAGCACGTAATCACGCCATCAATCATTCACCACTGTATGGCCGCTATGAAGAGATGGTGGATCGCGAGTCGGCTTATGAAAAGTTATCCGCCGGCGGTTCCTCCACCTTGGGAGATGCGGCTCCAGATGGTACGACAGCTTCGCAGCAGCCGAGTAATCAGGGTGGCGGATTGATGGATGGACTGAATGATTTGCTATTTGGTTCTACAGGCCCACGCGGTGGCAAACGAGATGGTATCGTTCAGACTACGGCTAAAAGTATGGCGCGCGATCTGGGGCGACAAATTTTGCGCGGTGTTCTGGGGTCAATTACTGGTGGGCGCAAGCGCTAACCTGATTTTTTGGATATGAAATGCTGTTATTGATCGATAATTACGATTCGTTTACCTACAACCTGTATCAGTATTTTTGCGAGCTGGGCGCAGAGGTGGTGGTTAAACGTAATGATGAAGTGCAACTGGCTGATATTGAAAAACTATCACCTTCTCATTTGGTGATTTCCCCCGGCCCTTGTACCCCCAATGAGGCCGGGATCTCCCTGGATGCTATTCGTCATTTTGCCGGTAAATTACCCATACTGGGGGTTTGTCTGGGTCATCAGGCGCTAGGGCAGGCTTTTGGGGCGCGTATCGTGCGGGCGCGACAAGTGATGCACGGTAAAACCACGGCAATTCGCCACAGTGGGCAGGGTGTTTTCCGTGGGCTTAATCAGCCGCTAACGGTGACTCGTTATCACTCTTTAGTGATTGCCGCCGATTCACTGCCTGATTGTTTTGAATTGACCGCATGGACAGAACAAGACGGAGTAATGGATGAGATTATGGGTATCCGTCATCGCACCTTGCCACTGGAGGGGGTGCAGTTTCATCCGGAGAGTATTCTTAGCGAGCAAGGCCATCAATTATTAGATAATTTCCTTAAAAATTAATCTGTTGAGATCTACTTTACCAATTGGTTGATTTTTTGTTTGCCTGATTGTGATTTTTTATGCATATTTTGTGATTATATTTTCACATGTCAGAAATTGGCAGCTCAATGGTTTACCAGGGTGGATAGCGTAATGGCAGATAAATTAGCAGTAACTCGCAGTACATTCGATCAGGTTATTTTGCCTGTTTATGCACCCGCGCAGTTTATCCCGGTAAAAGGGAAAGGAAGCCGCGTGTGGGATCAACAAGGTACTGAATACATTGATTTTGCAGGTGGAATTGCTGTTACTGCCTTGGGTCATTGCCATCCGGCACTGGTGGCAGCATTGCATCAACAAGGTGAAATGTTATGGCATACCAGTAACGTATTTACCAATGAGCCAGCACTGCGTTTGGCCCAGAAACTGATTGCAGCAACCTTTGCCGATCGGGTGTTTTTCGCCAACTCTGGTGGTGAGGCAAATGAGGCGGCGTTTAAGTTAGCTCGCCATTACGCCATTGAACGCCATAGTCCTTATAAAACTAAAATCATTGCGTTCCATAATGCATTTCATGGTCGCACCCTGTTTACTGTATCCGTTGGCGGGCAGCCAAAGTATTCCGATGGGTTTGGCCCGAAACCGGCGGATATTATCCACGTGCCGTTTAATGACTTGGCTGCGGTAAAAGCTGTCATGGATGACCATACTTGTGCAGTCGTGCTGGAGCCTATTCAGGGTGAAGGTGGGATTACTGCTGCCACGCCTGAGTTTCTGCAAGGGGTACGTGCACTTTGTGACCAACATAAAGCGCTGTTGGTATTTGATGAAGTGCAAAGCGGCATGGGGCGCAGCGGTAAGCTGTTTACCTATATGCATTATGGTGTGACGCCAGATATCCTCACGACAGCTAAAGCTCTGGGGGGCGGGTTCCCTGTCAGCGCGATGCTGACCACAGAAGAAATTGCATCGGTGATGGCGGTAGGGACACATGGTACCACCTATGGCGGCAATCCTCTCGCCTGTGCGGTGGCAGAAGCCGCGTTGGATGTCATTAATACCCCTGAGGTACTTAATGGTATTGAACAGCGCCACGGCCTATTTGTGCAAGCTCTGCAAGATATCAATAACAAGTATCATGTGTTCAGTGATATTCGCGGCATGGGGTTATTGATTGGCGCTGAATTAGCACCGCAATATCATGGTCGTGCACGGGAGTTCCTGACTGCCGCGGCAGCGAATGGTTTGATGATCCTCAATGCCGGGCCAGATGTATTGCGCTTAGCGCCTTCGCTGGTGATTGAGCAAGAAGATATCCAGCAAGGTATGGCGCGTTTGGAACATGTTATTGCCAGCCTGGTGCAAGGGTAACTTTGCATTATGAAGAGGCTTTTTGGCCTGAGGTTAATGACAAAGTGCCCGTATCGGTGAAAACAGGCAGATCGTAAAGACGCCGTAAAATCGTCCCTGATGGCTCGACCCGCGCCATCCGTGGCGCGGACGCTTTACTCTTCTACCTGTCCTCACCTTGCAAGATCGAGTCGTTGGAGTTTGTCAGCAGTCTGAGGCTTTTTGGCCTCTTTATTTTTACGCTTTGCTGTGCAACTTGCGCCGACGCCAAATACCGTGGTGCGGCTGTTGTTGCCATGCCAGAGATGAAACGGTATGCATTACACTGAGATGTGACAAGATACGCCGTAAATTGCGTTCCGATTCAGATATTTGTGTATCAGGATCGATGTCTGGCATTTGCACAAAATCGTTATTCCCCTCACTGTTATCCGATTCCAATCGTTGCTGGCATTGCTGAATCGCCATCTCACAAAGCTGTAAATATTCTTCCGCCAATTTAACAGTCAGCTGAATGTGGCGTTTATCTGATTCTAGCGGTGATTCTTCCAATGGGTAAGCGCGAGTCAGGATGGTCATCTCATTGATATGCCCAACAATAAGCTCGCTATGAGTAGCCCATAGGCGCATGTCGGCCAAATATTTTGAGTTAAATCCGGGTTCTTGCATGGCCTGATTCAGTGAGCTCAGGACCGCATTGCTGGCTTTGTTCACCTGAATGCGTTCATAGGAGAGTTGCCCGATATCTGGATTAGGTTTCAGTAGGATGCGCAGGATCTTCTGATAACTCTCCAATGCTTGATGCGCATTCTTTCGCAGCAAACCGCTTTGCCACTGTGGCCACAGCCATAGTGCGCTGGCGAAGGCCAATGCACAGCCGATTAAGGTATCCAGCAATCGTGGAACTAAAAAGTCGGCGCCCTCTCCGGTCAATAATTGCAAGATATACACTGTAGTGATGGTTCTAAAGATGACTGACCAGCCATAGTTTTTGCGCTGAACCAGATAGGCTATCAATGTGATGAGCAACATAATGCTCAGCGTAGTCCCTTCCGGCATTTGAAAATGCAGCAGGGCCGCGGCGAGTAACAGCCCAATCAGAGTGCCCAAGGCTCGGTGGTGAATCCGAATTTTAGTGGCGTTATAGCCGTTTTGCGTCACCAACATGATGGTGAGTAAAATCCAATAAGGTTTAGGCAGATGGATCAGGCTACCAATATAACTGCCCGCTGCCAGCGTTACGCCCATGCGGCCTGCATCACGTAATGCGCTGGATTTAAATGATAGATAGCCAACAAGCGCTGGCCAGAATGGTTGAGATAGTTGGCTTGACATCAAATCGCGGTCATATTGCGGGCGCTGATCGCTCAGGATCTGGGTAATGTGGCTGATATGGTAATAGCAGAATTGTGCCACCGGATTATCAGGATGTTGCTGGGCAACCTCTTCCAGCTCGACCAGCGCATCACCGGCACTGAAATGGGTCTTCGCGCGGTGGTGATAGAGAATATTATCGGCGATGGTGCGCATTTGTGTTGAGATAATCTGCACATTACGTTCAAGGATGGCTTCTATTGAACTCTGCTCTATCAGCTCTTGCGCCTTTTCTGACTGATTCATCGCCGCAGTGATATGTTCCTGCAAATCAAGCGCCATCTGAAAGAGTATCAGTAGCCGCTTTTGCTCTTTTTTGGTGGCATTGGGTAGTAGATTAAACTGTTGATAAAGTTGGTTAATTTTATCCATAATACCTTGCTGCCTATCCAGCAGGGCTGGCATCGCTTTTTCCGCATCCTGGTGCTGACCAAGCAAAGAGTAGGCAGCATCGCAATAATCGGCCAACAGATGATAAAGCTGGCTCAGTGGCTCACGGATGGGCTGGTCTTTACATAACCGAAACCATAGCCAGGTAAATACCCCGTACCAGAGAGTCCCCACGGCACACATCAATGGCGCTTGCCAAATAGGCGCACGGCCTACCATGCTGAGACTAAAAATAGCGGCGATCAACGCTGCCGGGAGCAACCGGCCGTTGAGCTGGCTGATAGCACCACTTACCCCCAACGTTAATGCGAGACCAAGCATCACCACCGGTAATGGGATATCCCACAGCAGTAATTGTTGAGTCAGAAAACTACTGAAGGTAAAGAGTGTCCCGCCGACAATCAGCCGCCGGAAGAAATGTTGATGGGGAGTATCGAGCGAAGCAATATTACAGCAGGCGGGTATCAGGGAGAACATCAACCCCAGCCGCAATTCCCCCACGGCAAACCCCAATGCCGCCGGTAAGCAGAGAACCAGTGTTTGGCGGAGCGCATAATTAACTTCAGGATGATAAATAAGCCGTTGCCATTTCATGTAGGCCCCAGAAATTTATTAATCACACAAAAGAAAACCGGTGCCGAAGTAGCAGCACCGGTTTATAGGGAATTAACGGGTGCCGTAAACGACAATCGTTTTACCGTGTGCGGAGATCAGATTTTGATCTTCCAGCATTTTTAGTATCCGCCCCACAGTTTCGCGGGAGCAGCCAACTATTTGACCAATTTCCTGGCGGGTAATCTTTATCTGCATCCCATCTGGGTGGGTCATGGCATCAGGTTGTTTTGCCAGATTAAGCAGCGTTTGTGCAATGCGTCCAGTCACATCAAGGAAAGCAAGGTTACCCACTTTCTCAGATGTTATCTGTAAGCGATTCGCCATTTGTGAAGACAGGCGCATCAAGATATCTGGATTGACCTGAATTAACTGGCGGAATTTTTTGTAAGAAATTTCAGCCACTTCACAGGCAGTTTTTGCTCTGACCCAGGCACTACGTTCTTGGCCTTCTTCAAATAATCCAAGTTCGCCGATGAAATCTCCCTGGTTGAGATAGGAGAGAATCATCTCTTTACCTTCTTCATCTTTGATCAGCACCGCAACGGAGCCTTTCACGATGTAGTAAAGTGTTTCGGCCTTTTCACCTTGGTGAATTAGCGTACTCTTCGATGGATATTTGTGGATATGGCAATGAGACAGGAACCATTCGAGAGTCGGGTCTGTTTGTGGCTTGCCGAGAACCATTCGCTGTTATCCTCTGTTGTTATCGCTGCCTAACTTAACAGGGCTCAGAGTTCCCTGTACGGCGTGCTTATAAAATACACTTTCTCTTAGCATATTAATTTGCTCAACTGCCGAAAGGTATAGCCAAGATAGGTACCGGATAGAAACCCTTCACTGAGTATTGAGAAGCTACCCTATTTAATTCTAAAAACAATACTTTCGGTTCTGTTTGTAGCACAGGATGAGGCTAGTGTCTTGTGTTGTATCGCTTCAGCATGATGAACATCGGGTTACATTGCCAGTTTGTAAATGAAAGGGTAGTCTGAATCGGAAAATTTAACCGGGAGCAAGAGTTATGCAGGCACGTGTAAAGTGGGTTGAAGGGCTAACATTTTTAGGTGAGTCCGCTTCAGGTCATCAAGTTTTAATGGATGGGAATGCTGGAGACAAAGCCCCCAGTCCGATGGAAATGTTGTTAATGTCGGCCGGTGGCTGTAGTGCAATTGATGTCGTTTCTATCTTACAGAAAGGGCGTAACGATGTGCGCGATTGCGAAGTGACATTAACCTCGCAGCGCCGGGAAGAAGCACCGCGCCTGTTTACGCAAATTAACCTGCATTTTATTGTCAGCGGCAAAGGTTTGACGGATAAAATCGTTGAGCGTGCGGTTGAGCTTTCGGCTGAGAAGTATTGCTCGGTTTCTTTAATGTTGGGGAAAGCGGCGACTATTACCCACAGTTTTGAAATCCGTGACATCGCCTAAGCAAACCCTTCGTACTTGAAGCTGCAGGGTTGTTAGCTGCGCTCGCTCACCCGAATCACTTACTTATGTAAGCTCATCGGGATGAGTTCGCTTGCCGCCTACCTGCAGCCCCAACTACTTTGGGTTGGGATAGCATCAAATTATTTTTTCTTTCCAACAATTGCTTTACTGCAACGCCAAGGACGAAGGAGATTAGCCTATTTTTTTGCCTTCCAGTAGTTGCTGCACCAACGGCGCCATAATCAGCTCCATTGCCAGCCCCATCTTCCCGCCGGGTACCACCAATGTATTGATATTGGAAATAAACGACCCTTGCAACATTGCGAGCAAGTAAGGGAAATCGATTTGATCCAAACCTCTGAAGTGAATGACGACAAAACTTTCATCCAGTGACGGAATGGCTTTGGCGGCAAATGGATTAGAGGTATCAACCGTCGGAACGCGTTGGAAGTTAATATGGGTGCGTGAGAACTGTGGCGTAATGTAGTTAATGTAGTCATCCATGGACCGCACCACGGAATCCATCACCGCTTCACGGGAATGGCCGCGCTCCCCGGTATCGCGGACTAATTTCTGAATCCACTCCAGGTTGACTATCGGTACCACGCCGACCAGCAAGTCGACATGTTTTGCGACATCATGATGTTCGGTCACGACCCCGCCGTGCAGCCCTTCATAAAACAGCACATCAGTGGGTTCCGGCAGCGCCTCCCAAGGGGTGAATGTGCCTGGGATCTGGTTATAGGGCACGGCTTCATCATAGGTATGGAGATACTTACGTGAGCGCCCAGTTCCATGCTCGCCGTATTGCGACACACTCTCTTCTAACTGACCAAAGTCATTGGCTTCTGGGCCAAAATAGCTAATATGTCGGCCTTGATCCCGTGCCTTACGGATGACGGTATCCATTTCAGGACGGGTATAGCGATGGAAGCTGTCACCTTCAATTTGCGCTGCACGGATATTCAATTGCTGAAAAATTTTGCGAAACGCCAGACTGGTGGTGGTTGTCCCTGCGCCACTTGAGCCGGTGACGGCTATAACCGGATGTTTAATTGACATATTAGCTGTAACTCCATGGGGTTAGATCCTCAGTGGGCGGGCTTAAACGGTCTGTTTTTTCTTGTTAATGGTTATTTTTAGGGCAAAGTGCCCAGCTTGTCACCCTGATTTTACTTAGAGGATAGGGTAACAACGCATGGGTTATGGCAGCTCTTCTGCTCCGGCCCGAAAGGCGCCGCGTGGCATGATATTGATGGTTTCGTGTAGCTCTGACCAAACTAATACCGCCTCACCACTGACTAATTGACGGCGTACGTCTTCGACTTTTTGCTCCAATGAGCGCTCATGTTCGCCGTAATCCGTGCCTTCACGTAATACAAAGGCCTCCAGCAGATTATCCAGCGTTTCGCTGTCGACTTGCTGCCAGGGGATTATCATGATTGTTGCTCCAAATAAGGGGAAAGCCAGGCTGGAATACGTTGTTCCAACCACATTTGTGGATGTTTTAACGAGCCACTGACAAAACCGACGTGGCCGCCGTGCTCAGTGAGCTGATAATCAATATTGTCCGGTAACTGGTGTAGATTCGGGATAACTTCAGCGGTCATAAACGGGTCATCTTTGGCATGAATGATAAGCAGTGGCGTTGTAATTTGCGGCAATAGCGGTAAAGCGCTGCAACGGCGATAGTAATCCAGTGCATCATTGAAGCCATGTATTCTCGCCGTGATGACATCATCAAACTCTTTGATTCGCCGCAGGCCTTTCAGTTGAGGCAGATCTAAAGGCAGGCTATCGGGGTAATACAATAGCTTGCGGGTGGCATTCAATTTGAGTTGATTTAACAAATAGCGCTGATAGACACGCGAGAAACCTTGTTCCATGCGGTTGGCGCAAGGCTCCAGCATCAGTGGTGCAGAAACCACCACGGCTGCCTCTAATAAGCTCTCTTGCCCTTGCTCAGCCAAATAGAGCGCCAGCATATTGCCGCCCAAAGAGACACCAACCGCTGCAGTGGGCACCTGACCATAGCATTCCCGCAACCAACGCAGAAAAAAGCGCGCATCTTCTGTTTCACCGGAGTGATAAATGCGTGACTTACGATTTGGCTCGCCACTGCATCCGCGAAAATGCATCACCACACCCAGCCACCCTTTGTCTTGCCAGGCGCGCAACAAACCGTGGGCATAGGGGCTGTAAAAATTCCCTTCCAGCCCGTGGAATAGCACCACTCTGGGTTTATCCCGTGCCAGCTCGGGGTTTTCACTCCAGGCCAGATCGACAAAATCCCCATCGGGCAATTCCAGCCGTTGCCAAAAAGGTTGCAGTTGCACCCGCCGCCTGACCAGCCGTGGCAGCAGCGTTTGCAGATGTGGATTGCTGGCACCGGCCAGCGGGCGAAATATTTCATGCATATTGTGAATGGAAATCATGTCGTTGCTCTTGTGTGATCAATAGCACACTGTTAGCTTCATGGGTATATCGCGCATCATTTTGGGTGAGAGGCACCCGTCTCATGGAACTGAGTTTATTTCTTTCAATGGTAGGTTTTCTCTGGGTTGCCGCTATCACCCCCGGCCCAAACAATATGCTGTTAACTTCAGCTGGGGCCAATTTTGGTTTTATGCGATCTATCTGGTTGATGTTAGGCATTATGTTAGGCATGCAAAGCATGCTGTTGCTGGTGGCGTTTGGTGTCGGTGGCCTGATTCTGATTTACCCCTCCTTGCACTTAGTTCTGAAAATCCTGGGTAGTCTTTATCTGCTATGGCTGGCATGGAAAATTGCCACTTCGGCCTATGAAAAATTAGAAACCAATGTTGTTCCACCAAAACCGCTGCGTTTGTATCAAGGGTGGTTATTGCAGTTTCTTAACCCAAAAGCCTGGTTGATGGGATTAGGGTCAGTTGCCAGCTTCAGCATGGCAGGAGCGGCCTATAATCATTCGATCTTAATGATCAGTCTTGGCATGTTTATGGTGAATCTGGTGGCCGGTATCATTTGGCTGGGTTTTGGAACATTGATCGGCCGCCTGTTACGCAGTCGCCGGGCATGGTTTACCTTTAATATCGCAATGGGCTTGCTGACGGCGGCCTGTGTGCTGCTTATTTGGCATTGATCATACTCGTCATACTTCAAGCTGCATGTGCGTTGGCTGCTTTCGCTTACCCCAGTCACTTACCTGAGTAAGCTCCTGGGGACTTACTCAGTTGCCGCCTTCCTGCAACTCGAATTATTTAGAGTATTAACCATGGGGTTAATTAATGGCTTATAACTATTTTCATGTGGATGCGTTTATCGGCACAGGGTTATCCGGTAACCCTGCTGGAGTGTATTTACTGAAAAAACCGCTGTCGACAGCACAGATGCAAAGTATCGCTGCGGAAATCAATTTGCCGGAAACCAGCTTTGTCTGGGACGAAGGGGATAAATCGGCAATCCGTTGGTTTACGCCAGAGCGTGAAGTGGATTTATGCGGCCACGGCACCCTGGCGGCGGCACATGTGATGTTCAACGTGGTTAACCCCGGTTTGCACGATATCTGTTTTCGTAGCGCCAGTGGCGATTTACATGTCAAGCGCGACACTGATAACTTTAGCCGACTATCACTGGATTTCCCTGCATTGCCCCCAGAGAAGATTGCGATTGCGGCTGAACTAAAGGCACTGCTTGGCATCGATATTCAGCAGGTATGGCAGGCAAAATCCCTGCTGGTGGTGCTGGAGAGTGAGCAACAAGTACGTCAATTACAGCCGGATCTGGTAGCGCTGATTGCTTATACCGGCCGAGGTGTGATTGTGACCGCGCCGGGTGATGAGGTCGATTTTGTTTCGCGCTACTTTACCCTGAGCAGCAATGAAGATCCGGTTACCGGCTCAGCTCATTGCACCTTAATGCCATATTGGGTGGCGCGGTTGGGTAAAACATCGTTGCATGCCCGCCAGATATCCGCGCGCGGTGGTGAGCTATTTTGCACCTTAGCCGGGGAGCGCACTTTTATTTCAGGCGCATCCCGCATTTTCCTTAAAGGCGAATTATCCCTTCTTACTTGACATTGCAGCGTTGTTAGCTGCTCTCACTCACCCGAATCACTGACTTGAGTCAGCTCATCGGGATTTGTTCCATTGCTGCCTGGCTGCAAAGCCAATGACTTTGGGATAACGTTAGGCTAGTCATACAGACAACCTTCATACCACTTATCGCATAAAGGAATAAAGAATAATTTTTTATTCCTTTAGCGATGTCACTCCTTCAGGTATCACTGTCATTTCAGCGCCCCAAGTTCGTTTAGGGTCGTAACCATAACGAATGACACTGTTAACCGAGCGGAGTGAACCCATGACGATAACCTTTTCTTCTGTAAGTCTTGCCAACGCAGCACGCGGCATCTGGCGATCGGGTGGGGCGCTGTTGGCTCTGTCATTGGTGGCGACCTGCGCACATGCTGTTGATGTGACCGTGGCCTATCAAACCTCTGCGGAACCGGCCAAGGTCGCGCAAGCGGATAACAGCTTTGCCAAGCTTTCCGGTGCCAAGGTGGATTGGCGCAAATTTGATAGTGGCTCCAGTGTGGTCAGAGCGCTTGCTTCGGGTGATGTGCAGATTGGTAATATCGGCTCCAGCCCACTGGCTGTTGCGGCCAGTCAGAATGTCCCGATTGAGGTTTTCTTGTTGGCCTCGCAACTGGGCAGCTCTGAAGCATTAGTGGTCAAAAAAGAGATCAAAACTCCGCAGGATTTAATTGGTAAACGCATTGCCGTGCCGTTTATCTCTACCACCCATTACAGCCTACTGGCCGCTCTGAAGCATTGGGGTATCAAGCCGGATCAGGTCACTATTCTGAACTTACAGCCACCCGCTATCGCTGCCGCCTGGCAACGTGGTGATATTGATGGCGCGTATGTTTGGGCTCCTGCTGTCAACGAATTAGCCAAAACCGGTACTGTCTTGACTGACTCCGCGCAAGTGGGGCAATGGGGCGCGCCAACCCTGGATGTTTGGGTGGTACGCAAGGACTTCGCTCAGGCCCATCCTGAAGTGGTGACCGCCTTTGCCCGCAGTGCATTGGCCGCTCAAGGGGCTTATTTGGCGCAACCGGATCAATGGCTTAAAAACCCAGAGCATCTGAGCCAGCTTTCGCGCTTAAGCGGTGTTCCGCCAGAGCAAGTGCCAGAACTGGTGAAAGGCAACACCTACTTGTCAGTAGCCGATCAGATAACCCAATTGGGCCAGCCGGTGGATCAAGCTATCCGTGATACCGCTGCGTTCCTCAAACAGCAGGGTAAGATCCCGCAGGTTGCCAGTGATTATCGTGATTTCGTCACTGACCGCTTTGTGAAAGATGTTCAGGCGACCCCACAGTCCTAGGAGCCATCATGTTAAATGTCAGTGGCCTGTGGGCTGAATATCAGGGCAAACCTGCCTTACAGGATGTGTCACTACAAATCGCATCCGGACAGTTGGTCGTGGTATTGGGGCCATCAGGCTGTGGCAAAACTACATTGTTGAATTTGATTGCCGGATTTATGGAGCCTTCAGCTGGCAACATCACTCTGGATGATATTCCGGTTCATGGCCCGAGTGCCGAACGGGGAGTGGTGTTCCAGCATGAGGGTTTACTGCCGTGGCGCGATGTGGTCAGCAATGTCGAGTTTGGCTTACAACTGGCTGGTTTGAGCAAGCAACAGCGGCGGACAATCGCACTGAAAATGCTTAATCGGGTCGGGTTAGCCGGTTTTGAACATCACTACATTTGGCAGCTTTCTGGAGGGATGCGCCAGCGAGTGGGGATTGCCCGAGCGCTGGCGGTGGATCCGCGCTTATTATTGCTAGATGAACCGTTCGGTGCGCTCGATGCTTTTACTCGTGAACAGATGCAAGAGTTGCTGCTGTCTATTTGGCGCGACACCGGCAAACAAATTTTACTGATTACCCACGATATCGAAGAAGCGGTATTTCTGGCCAGCGAGCTGCTATTGCTGTCGCCGGGGCCGGGGCAGGTGGTCGAGCGATTATCGCTAAACTTTGGTCAGCGCTATGCCGATGGCGAAGCTTGCCGCAGCATTAAGTCTGATCCTGAATTTATCGCCCGCCGCGAATATGTGCTGGGTAAAGTCTTCCAACAGCGGGAGGCCCTGATATGAGCCTGCACAGCACATTGCGCGACGCCAGTTTACGCCCGCAAACCACCTCGTCACCTGCGCCTGAGGCCGTGAGCCCAGCGCCCTTGAACGCTAAGAGGCCTGTACGCCGTTTACCGGCGACGAAAGGATTGTGGCTCAGTATCGCCACTTTGGTGAGTGTGGTGGTGCTGTGGTGGGTAGTCACTGCACTTGGGCTTATCAGCCCGTTATTTCTACCCGCGCCGCAACAGGTTCTGCATCAGTTACTGGTGATTGCCAGCCCACAGGGCTTTATGGATGCCACGTTATGGCAACATTTGGCCGCCAGTTTGGGGCGTATTTTAATTGCGCTGTTAGCCGCCGTAGCTCTCGGTGTCCCCTCCGGAATTGCTATGGGGCTGAGCAGCACAGTGCGTGGCGTGCTGGATCCGCTTATTGAGATTTATCGCCCGGTGCCACCGCTGGCCTATCTGCCGCTGATGGTGATTTGGTTTGGTATTGGCGAAACGTCAAAAATCTTGCTGATTTATCTGGCCATATTCGCGCCGATCACTTTGGCCGCTGTGGCCGGAGTGCGCAGTGTGGCACAGGTACGAGTGAGAGCGGCACGCGCATTGGGTGCCAGCCGCTGGCAGGTTTTATGGTTTGTTATTTTGCCCAGCGCATTACCGGAGATTTTAACCGGCATTCGCATTGGGCTGGGTGTCGGTTGGTCAACATTGGTGGCGGCTGAGTTAATCGCTGCGACTCGTGGATTGGGCTTTATGGTGCAATCGGCTGGAGAATTTCTCGCCACCGACGTAGTGATTGCGGGCATCAGTGTGATTGCCATTATCGCTTTTGGCATGGAATTAAGTTTGCGGGCAATTCAACGCCGGTTAACACCTTGGTATGGAGCACAGCAATGAATGAACGTTTGGTAGTGACGCCATTGGGACCGCATATTGGCGCTCTGATTGAGAATGTGAATATCGCCCGCCCGTTGGGGGATAGCCAGTTTGAGCAGCTTTATCATGCCTTGCTCAAGCATCAAGTCCTGTTTTTCCGCAATCAACCGATTACCCCGTTACAGCAACGCGATTTAGCCGGGCGCTTTGGTGATTTACATATTCACCCGGTTTATCCGCACGCGAAAGAGTGTGAAGAGATTATTGTGTTAGATACGCACGATAATAATCCGCCGGATAATGATAACTGGCACACCGATGTCACCTTTATCGAAACGCCACCTTTAGGCGCAATTCTGGCGGCCAAACAATTACCGACCACCGGCGGCGATACCTTATGGAGCAGCGGAATTGCCGCTTATGAAGCTCTCTCTGTGCCGTTTAAGCAGTTATTAGCCGGGCTACAGGCAGAGCACGATTTCACCCATTCTTTCCCCGAGCATAAGCACCGTGCAACGCCAGAAGACCATCAGCGCTGGTTGCTGGCAAAAGAGAAGAATCCGCCATTGCTCCATCCGGTAGTGCGTACTCATCCGGTGAGTGGGCGTCAGGCATTATTTGTTAATGAAGGATTCACCACCAGAATAGTGGATCTGAGTGAGAAAGAGAGCGATGCGCTACTGCGTTTTCTGTTTGCACATGCCACCAAACCGGAGTTTCAGGTGCGCTGGCGCTGGCAACCGGATGACGTGGCTATCTGGGATAACCGCGTCACCCAACACTATGCCAATGCCGATTATCTGCCGCAGCGGCGAGTGATGCACCGCGCGACGATTCTCGGCGATAAGCCAGTATTTCGGCCTTGATGGGCTATCTTATTTTTCGCCCAACAATTTATTTTTCGCTCAACAATGAACGGGCTGCATTTTCGACGGCATCGACCGTGATGTCTTCAACTTGCGGCCCGGCATGCAACAAGACATGGTGAACCAAAGGGTACCAGCGCAAGTACTTTTCTGGCCGTGATTCAAACAGCGCGACCACCGGTATCTGCAATGCAGAGCTGACATGTACCGGTGAACTATCGGCTGAAATAACCATATCCAGCAGACTTATGGCTGCAACAAACTCATCGACGCCGGGGGTGAATAGGCAACGGCCCTGAAAAGCGGCCAACTGTTCTTTGCTTGGTGGGTCTGTTGGGTCATACAACACGACGATATCAACCTGATCACTGAGTTTTTGCGCCAATTGTTGCCATTTCTCCAAACTCCAGCGGCGTTGTGGCGCTTTGTTGGAAATGAACAAGCCAACCCGTGGCCGCTTTTTCTCACCTAATGCTATCTGCCATTTAGCCTGCAATTGTGGATCTGGATAGATGTGCAGTTGCAATGCGTCGATATCAACTGGCCCTAATTCAGGTACCAGCGCGAAACCTGAGAGTGCCTCATGGCGTATTGGCCGGTTGGTAACATGGTCAGGATTGCGATCGTCGAACTCACTTTCAGTGGTATGCCAGCGACAATCCGTAGCACCCAGTAGTTTGGCGAACTGAATGCTGTTTTTGTTGATGCCGCCATTTGGAATAATCAGCAGATCAAAGTGCAATCGCCGTAATCGCCGAATCAGTGCCAGACGGTTAACGAGCGCCTTAATTCTGCCAGACTGCTGATTCCTTTCACATTGTTTACTGTAAATATAGGTGTGAACCGCAGTAATATCAGGGTTACGAGCCAAGACCGCCTGATTGTATTTGTTCGCTAATACATGAATTTCTGCTGCAGGCCAACGTTGCTTGAGTGCATGCAACAACGCTGTGGTACAGACCATATCACCAAGGAAATCTATCCGGATAACCAAAATGCGCTGCATTTACACCTATTCCTACCGAAAATTTATTGTCTATTAGACACTAAAACCTTCTAAGCATTCACGGAAATAAGTATAAGTTGTCTATCTATTTCTATGGGTTATGATTTTGTTGTGCTAAACGTGCCAAAATTACGGAACAACGTAATGCCCGCCAAAATTCATGGATATTACTCGCCCCCCGATACAAGGCCGAGGGTAAACCTAGCTCCCGAAATTCAATGGCTAACGCTGTACGCTCCGGTGAAGGGGGTAATCTCTTACGCATTAGCCCTAAAAAATGGCCGCTCTCTTGATTGGCGTGGCGTAACAACGCTGTGCGTAAAGGGAGTTCTTGTGCTCTGGCAAGGCTAACTAACGCTTTAATAATATGGAGATAGCTATTGGCGCGAGCTAATAAGGCTTGAGTCGATGGAGAGTGGGTGATTGATTGCGGATTAGTACGATAACCATAGAATGGCGTTTCACAGAAACCGATACGCCGGGTGACAAGAGCCAGATTAGTTGTCCACAGAATATCTTCATGAAGCATTTTGGGGATGAATACCAACTGATGGGTATTAATTAGTTCGCGGCGAATTAATTGCAGCCATGCGTAATGTGGCCATTCATTATGCTCAACACTGCGGATAATCCATTGTTGGCCGCTAAGTGCTTGACCCCACAACTGTTTATGTAACAAAGGGCTCTCTGGGGATAAACAAGGGTCAGTGGTAAAGCTAAAACCATTTCCTACCAGTAAATCTAGTTGTTGTTGCTCAGCCTGCCGCAACCAAGTCAATAATGCATTGGGCGCAAGCCAATCATCACCGTCTGCAAAAGCAACCCAGCGCGCGGTGGCCCGGCTTATACCAGCATTACGAGCAGCAGAAAGCCCTTGATTGGGTTGATTAATAATGACCAGCCGTGGGTCACGGTGTGCCGCGGCTTCTAAAATCGCCAGGCTATTATCGGTTGAGCCATCATTAACGGCGATGATTTCCAATGACACACCAGACTGCTGGTACAGTGAATCTAAGAGTAGTGCGAGATAAGCGCCGCAATTAAATACCGGCACTATCACGCTAATATCCTTATTACTCATAACCTTATTATCCTTAATGAGGTGTTTTTTTGAAAAGCGGGTTACCCCGCTTCAAACAGCTTGGTGAGATTCTCCAACTGCTCTTGCGCATCTAGCCACTGCATTTCAGTCTCTTCCAGCTTGGATTTCACTTGTGTTTGCTGTTGCAGACACTGGGTTAAATCAGCCTTGCGGGAAATATCGTAGAGGGCTGAATCTGCCAATCGCTCTTCGATTGTTGCCAGCTCGCTGCCGAGCTTATCCATCTGTTTTTCCAGCGTCATGATTTGCTTACGCAATGGCTGGGTTTGGCTGCGGAACTCAGCATCACGGCGTTTTTGGTCTTTGCGCTGCTGCGCACTGTTGCCGGACAACTCTTTGGCTGGATTATTCTGTTGGCTTTGCTGGCGCTGTAGATCCACCAGAAACTGTTGATAATCTTCCAGATCACCGTCGAACTGCTCTACTTTACCATCGTGTACCAGATAAAGGTCATCAGTAGTAGAACGTAATAAGTGACGATCATGGGACACCACCACCAATGCACCTTCGAAATCAATTAAGGCTTCGGTCAATGCCTGGCGCATATCAAGATCCAGATGGTTGGTCGGTTCATCCAGCAGCAGCAGGTTAGGGCGCTGCCAGATGATCAGAGCCAACACCAGACGCGCCTTTTCACCACCGGAGAAGCGGGCAGTTGGGTCGGTAACCTGATCGCCCTGAAAACCGTAACCCCCCAGATAATCACGTAGCTGTTGCTCCGGTTCTTTGGGGGCCAGGCGGCTCATATGTTGTAGCGGAGATTCATCTGCTCGTAAGAATTCAAGCTGATGCTGGGCGAAGTAACCCAATTTAATCCCTTTGGACAGGCCGATTTCACCACTTTGTGGTTCCAATGTTCCGGCTAGCAGCTTGATCAGGGTGGATTTACCCGCTCCGTTGCGGCCTAACAAACCAATGCGTGAGCCAGGCACCAGATTGAGCTTAATGGACTCTAAAATCGTACGATCGCCATAACCAGCACTGACTTTGTCCATGCGTAACAGTGGGTCAGGCAAGCTCTCTGGCGTGCGGAAACTGAAATGAAATGGGTTATCTACATGTGCCGGAGCAATCAGTTCCATCCGTTCCAACATTTTAATGCGACTTTGGGCCTGCTTGGCTTTGGTCGCCTGGGCACGGAAGCGGTCAATGTAACTTTGCAGATGCGCAACTTTCTCTTGTTGATGCTGATACATCGATTGTTGCTGTGACAGTTTGGTGGCGCGCTGACGTTCAAAGGATGAATAGTTACCTGTGTATTCATTCAGCGTCTGCTGTTCAATATGCAGAATTTTATCGATAATAGGATCAAGGAAATCGCGGTCATGGGAAATCAACACCAGTGTGCCGGAGTAGTTTTTCAACCATTTTTCCAGCCAGATCACGGCGTCCAAATCCAAGTGGTTGGTCGGTTCATCCAGTAACAATAAATCGGAGCGACAAATCAGTGCTTGTGCCAGGTTAAGGCGCATTCGCCAACCACCTGAAAATGAGCGCACAGGCTGCTGTAAACTTTCTTGAGAAAACCCCAATCCGTGTAGCAAACTGGCAGCACGGGATTGAATGGTCCAGGCGTGGATGGCATCGAGCTTGCCGTGCACGGTTGCAATGGCATGACCATCATTTTTTTCATTGGCGGCCTGAAGTTCGGCCTCCAATTGGCGATATTCACGGTCACCGTCGATAACATACTCTATCGCCGGCACATCCAGTGCAGGGGTTTCTTGGTTGACCCAAGCCAGTGCCCAGTTACTGGGAAAAGTAGCATTACCGCCATCGGCGCTCAGTTCGCCTTTGAGCAACGCCAGCAGCGTAGATTTACCACAGCCGTTTTTACCGACCAGCCCGACCTTTTGCCCAGGGTTAATCGTTGCTGTTGCATTATCCAGCAAGACGCGAGTACCACGTCGAATTTGTAGCGAGGAAAAAACAATCATAGAGTGCCGTATGTTTAGAGTATGTTAAATTATCCCGTCATACTTCAAGTCGCATGTGCGTTGGCTACGCCCAATAACCCGAATCACTTACAACACTGTAAGCTCATCGGGATTATGAGCCTCAGCTCACCCTACGGGCCAGCGCAAGCGCTGTTCAAAATGGTTTACAACCAATTTGTCTTTCGCTTGCCGCCTTCCTGCAACTCGAATTATTTAGGGTATTTATCTCCCAGGGTTCTTGAGGTTGCCAACTGACAACGCCAATGACTTTGGGTACAAATCTTAGTCTTTTTTGGTCTTTGCGAAGCATGGTAACGGAAAAACCGGACCCTGACGACGCTTTGGAGGGGAATGATGTCGCAGCCACCGAAGGTTTTGCTGTTGTATGCCCATCCTGAGTCACAAGACTCGGTGGCTAATCGGGTTTTGCTGCAACCGGTGCAGCAATTAGAACATGTCACTGTGCACGACCTATATGCACATTATCCGGATTTTTTTATTGATATTCACTATGAGCAGCAGTTGCTGCGTGAACATCAAATTATCGTCTTTCAACATCCTCTCTATACCTACAGTTGCCCGGCTTTGCTGAAAGAATGGTTGGATCGCGTGCTGGCGCGTGGCTTTGCCAATGGGGTGGGGGGGCATGCACTGACCGGTAAATACTGGCGTTCGGTGATTACCACTGGCGAGCCGGAGGGCGCTTATCGGGCGGGAGGGTATAACCGCTATCCAATGGAAGATATTTTGCGGCCTTTTGAATTGACGGCAGCTATGTGTCATATGCATTGGATGAACCCAATGATTATTTACTGGGCGCGGCGACAAAAGCCGGAAGTTCTGGCCAGCCATGCACAAGCTTATGCGCAGTGGTTGCAGTCACCGCTAGCTACAGGAGGGCACTGAATATGGAAGGCTCGGCGCTACTGACCGCGATTTTATTATTTCTATTTGCCGCTGTGGTGGCGGTTCCTATTGCGCAGCGCCTGGGGATCGGTGCGGTATTGGGTTATCTGATAGCCGGTATCGCCATCGGCCCGTGGGGGTTAGGGTTTATTCGTGATGTCGACGAAATCCTCCACTTCTCCGAATTAGGTGTTGTCTTCCTGATGTTTATCATTGGCCTGGAGTTGAATCCGGCCAAACTTTGGCAGTTGCGGCGCTCTATTTTTGGTGTCGGTGCAGGTCAGGTGGTAATAACCGCGACAGTATTAGGGGCACTGCTCTATTTCACCCAATTTGCCTGGCAAGCCGCAGTGATTGGTGGTATCGGTTTGGCCATGTCGTCAACGGCAATGGCATTGCAGCTGATGCGCGAAAAAGGGATGAACCGCAATGAAGGCGGTCAGCTCGGCTTCTCGGTCTTACTATTCCAGGATATGGCGGTTATTCCGGCTTTGGCACTGATTCCTATTTTGGCTGGTGGCGGTGGAGCTGCTAATGATTGGGTCAAAATTGGTATTAAAGTTGCGGCTTTTGCCGGAATGTTGATTGGTGGCCGATATTTGCTGCGCCCGTTGTTTCGTTACATTGTGGCCTCAGGCGTGCGCGAGGTTTTCACTGCTGCGGCCTTGCTGGTGGTATTAGGTTCGGCACTGTTTATGGATGCTTTGGGCTTATCTATGGCGTTGGGGACATTTATCGCGGGTATCTTATTAGCGGAAAGTGAATTCCAGCATGAACTGGAAATCGCTATCGAACCCTTTAAGGGCTTGCTGCTCGGGCTATTTTTCATCTCAGTCGGGATGGCCTTGAATCTTGGTGTTCTGTTTACTCACCTGCTCGATGTTCTGTTAGGCGTTTTGGCGCTGGTCTTTATCAAAGGCACGGTGCTGTATGGCCTGGCGCGGACATTTGGTTTGCGCCGATCAGTACGGCTGCAATTTGCCGGGGTGCTGAGTCAGGGCGGTGAATTCGCTTTCGTCTTATTCTCTGCGGCATTTTCTCAACATGTTTTAAATGCCGAACAACTGGCGTTGTTGCTGGTGGTGGTCACTCTGTCAATGATGACCACGCCGTTATTGATGCAGGGTATCGACCGTATTTTGGTGCGACGTTACAACGCGCAAGAGGAGAGCGACGAGAAACCCTTTGTTGAAGACAATGATCCACAGGTGATTATTGTGGGCTTTGGGCGCTTTGGTCAGGTGATTGGCCGCTTACTGATGGCGAACAAAATGCGCATTACCGTGTTGGAGCGCGATGTCAGTGCGGTCAGTGTGATGCGCAAATACGGCTATAAAGTTTACTATGGCGATGCTACTGAGTTGGAACTGCTGCGCGCTGCGGGGGCAGAAAAGGCCAAAGCCATTGTTATCACCTGTAATGAGCCGGAAGATACCATGACGCTCGTACATTTGTGCCAGCAACATTTCCCTAATTTGCATATTCTGGCCCGAGCCAGAGGGCGTGTTGAAGCCCATGAATTGCTGCAAAATGGGGTCAAAGACTTTACGCGCGAAACCTTCTCCAGTGCGCTGGAACTGGGGCGTAAAACATTGCTGGGATTAGGCATGCACCCCCATCAGGCCTATCGCGCGCAGCAACATTTTCGGCGGCTCGATATGCGAATGTTGCGTGAACTGGTGCCGCAGCATCATGGCGATGTGGCGCAAATTTCCAGAGTTAAAGAAGCCCGCCGTGAACTGGAAGATATTTTCCAACGAGAAATGCTGCATGAAAGTCGGCAGTTAGATGGCTGGGATGAATACGAATAATGCCGGAGAAAACGATGATAAACGCTCTTAATAAAACAAAAACCCGTAAAAGATTCATTGCTGGTGCTGTTTGTCCACAGTGTAAGGCATTGGATACACTGGCTTTGTGGCGTGAAGATCAGGTTGAAGTGGTGGAGTGTGTTAAGTGCGGTCACCATCAGCGTCAAACGGATGAGCAGGTTAAGAAACACGTCCGGCCACATGAACAAGTGATCGGTATTTTCCATCCGGAGTAGCGTTATCCTTCGCGATTTTTTATGCTGGTGAGTACAGCGGTGCAGATTTCCGCTACAATCTGTGCCAATTTTTGTTCCAAGGGTAGGAGATATCATGAAAGTAGCAAAAGACTTGGTGGTCAGCCTGGCTTACCAGGTACGTACAGAAGACGGTGTTTTAGTTGATGAGTCTCCGGTGAGCGCGCCGTTGGACTACCTGCACGGACACGGTTCCCTGATCGCTGGTTTGGAAAAAGCGCTCGAAGGCCACGAAGCTGGCGACAGCTTTGATGTGCGTGTGAATGCTGACGAAGGTTACGGCAGCTATGATGAAAATCTGGTGCAGCGCGTACCAAAAGACGTCTTTATGGGCGTTGATGAGTTGGAAGTTGGCATGCGTTTTCTGGCTGATACCGATCAAGGTCCAGTACCGGTCGAAATCACTGCTGTTGAAGACGAGCATGTTGTGGTTGATGGTAACCACATGCTGGCGGGTCAGGATTTGAACTTCCACGTTGAAGTGGTTGCTATCCGTGAAGCAACAGAAGAAGAGCTGCAACATGGTCACGTACATGGTGAACATGATCATCACCATGAACACGGTGATGGTTGCTGCGGCGGCCACGGCCATGATGAAAGTGACCACGGTCATGAACATGGCAAAGGTGGTTGTGGTAAAGGCGGCTGTGGCTGTCACTAAAATCTGACCTGTTACTAAAATTTGACATGGTCAGTCAAAAGCCAGCCTTGCGGCTGGCTTTGAGGTTATTGACAAAGTGCCCGCAGCGGTGAAAACAGGTAGATCATAAAGACGCCGTAAAATCGTCCCTGATGGCTCGACCCGCGCCATCCTTGGCGCGGACGCTTTACTCTTCTACCTGCTTTCACCTTGCAAGATCGAGTTATCGAGGTTTGTCAGCAGTCTGAAGCCAGCCTTGCGGCTGGCTTTTTGCTTAATAGTGGGGCGGCGGCGGCTCTTCTGCTGGCGAAGCCATCATGGAAGACTGAGATTCTCTTAGTTTATCGGTCAATAAACGTAGATGCTCCCGCAGTTTGGTCATTTCCATCTGATGCTCCGTCACGATCAAATTGAGTTCCTCAATTGTCACTTCCTGAAATGCCAGACGGCTTTCCAGCATTTCCAGCCGTTGTTCAAACAGGGATTGTTCCATCTTAATTTCCTCTCATGACTGCAAACCATACCCTTTGGCCACTTTCCATCCGGTGATAATATGGAAAAAGATAGGGAGGGTTGATTCTACCTGTAAAACTCCATGATTACCCCGCAAGGGTCAAGATATCGATAAAACGAAACTTCTTGTAGTAAAAAAAGTCTTAATATCACTTAATAGCATCAGCAATAGAGATTGTTTTGTGTTCGCACAGACAGTTATAGTACAAGTTACTCTTAAAATCGTTGCTTGGGTAAGAGTCCTTAAGCCAATGGAGAAATGGATGAAATCACTGTTTAAAGTAACGCTACTGGCCACGACCATGGCGCTGACCCTGAATACCTCTGCAGCTTTCGCTGCTGAAACAGCTAAAGCTGCAGATGCGGCTGCAACGACAAACAGCGCATTTAAGAATGATGACCAGCAATCTGCATATGCATTAGGTGCATCATTAGGGCGTTATATGGATAACTCCCTGAAAGAACAAGAAAAACTAGGCATCAAACTGGATAAAGACCAGTTAATTGCCGGTGTTCAGGACGCGTTTGCCAGCAAAAGCAAACTGACCGACGAACAAATCGAAAAAACCTTACAAGGTTTTGAAACGCGAGTAAAAGCTTCTGCTGAAGCTAAAATGAAGCAGGATGCTAAAGAAAACGCCGATAAAGGCGCTAAGTACCGCGAAACCTTCGCTAAAGAAAAAGATGTGAAGAAAACCGCATCTGGCCTGCTGTACAAAGTAGAGAAAGCCGGTACCGGTGAAGCACCAAAAGACAGTGACACCGTGGTAGTTAACTACAAAGGGACACTGACCGATGGCACTGAGTTTGATAACTCTTACAAACGTGGCGAGCCACTATCTTTCCGTCTTGATGGCGTTATCCCCGGCTGGACCGAAGGCCTGAAGCAGATCAAGAAAGGCGGCAAGATAACTCTGGTTATCCCACCAGAGCTGGCTTACGGAGAATCTGGTGTCCCAGGCATCCCTGCTAACTCTACTCTGGTATTTGATGTAGAGCTGTTGGATATTAAAGCAGCGCCAAAAGCTGACGCTGAAGCAGAACAACCTGCTGCTGCGGATGCAAAAGCTAAGAAGTAATTTAGCTCATTCGCTGTCGTAGCTGAGTACCGGTTATACTGATAACCGCCGCGATAATTGTCGTGGCGGTTTTTTTTTCGGTATATCAATTTGCACTTCTGCTCGTTGATAACTTGACGATTTATGGCTTGTGGGCTTAACGTCAATATCACGCGCGAACGCAAGGATTTTATCTCGGCATATTTGCTAGACTTAAAATTCAGGATATTGAGTTATGAGTCTGCCAACGGTATTGAGACAGGCTTTACGTAGAGGATGGTGTCTTCGATGTCTAATTCGCTTCTCAGTAGCGAAACCAGTGAACTGGATTTACTGGATGAACGTCCGTTCAGTCAGACGGACCATGAAATACTCAAATCATACGAAGCTATCGTTGATGGCTTGGCGATGCTTATTGGCAGCCACTGTGAAATTGTCCTGCATTCACTGGAAGACCTGAAAAGCTCTGCGGTAAGAATTGCGAATGGTGAACACACAGGCCGGCAGATTGGTTCTCCTATAACAGACCTTGCGCTGCGGATGCTGCATGATATGGCCGGTGCCGACAGCAGTGTTTCAAGAGCTTATTTCACGCGCGCCAAAAGTGGTGTGTTGATGAAATCTGTTACTATCGCAATCCGAAACCGCGACCAGCGTGTTATCGGGCTGCTATGTATCAACATGAATCTGGATGTGCCTTTCTCGCAAATTATTCAGACGTTTATGCCGCCGGAAACACAAGAAGTTCCTTCCTCAGTCAACTTTGCTTCATCGGTTGATGACTTGGTGGCACAGACACTGGAGTTCACCATCGAGGAAGTGAATGCCGATCGCAATGTTTCAAACAATGCGAAAAACCGTCAGGTTGTGCTAAATCTTTACGAAAAAGGTATTTTTGATATCAAAGATGCCATCAACCAGGTTGCTGAACGGCTAAATATCTCTAAGCACACGGTTTATCTCTACATTCGCCAGTTCAAAAGCGGTGATCTTGTGGGGCATGATCGCTAATGTCTGGTTTGAAATACGGCCTGATGGTCACGGGGCCAGCCTATGGCACCCAGCAGGCCAGCAGTGCCTATCAGTTTGCACAAGCGCTGATAAACTCAGGTCACCATTTGGTTAGTGTTTTTTTCTATCGCGAAGGCGTTTTGAATGCTAACCAATTAACCACCCCTGCCAATGATGAATTTGACTTGGTTCGCGCATGGCAACAATTAGCGAACGAGCATGCTGTCATATTGAATGTGTGTGTGGCGGCGGCATTGCGCCGTGGTATTACTGACCAACATGAAGCCGAGCAACTCAATTTGGCGGCGGCAAATCTGCAACCCGGTTTTACCTTGAGTGGGTTGGGTGCGTTGGCAGAAGCAGCATTAACCTGTGACCGTATGGTGCAATTTTAATGGCAATGAAATGTGTCGCTTTTGTTTTCACCCAAGGCCCGCATGGTAATGCAGCTGGGCGCGAGGGGCTGGATGCTTTGCTGGCAACATCTGCACTGAGTGAAAACCTGGGCGTATTCTTCCTTTCCGATGGTGTATTGCAATTACTTCCACAGCAGCAGCCAGAAAAAATTCTCGCCAGAAACTATATCGCTACTTTCGGTGTCTTACCGTTGTACGATGTCGAGAATTTTTATATTTGTGAAGACTCATTACAGCAGCGCGGATTGAGTGAAGTGACGGATTGGATACTTGATGTCGAGGTATTATCTCCGGTAAATTTGCGCCGCCAATTGGCAAATTATGATGTTGTGCTGACTTTTTAATGAGGTTTGGGTAGCCATAATGCTGTTTACCGTCAGTCATTCCCCTTATCACTGCGATTTATCTGCATTGCTGAGATTGGTCACATCTGAAGATGCGATTCTATTTCTGCAAGATGGCGTGATGGCAGTTTTGAAAAACAGTGAAAGTCTTAACTTATTGTTAAATAACCAGGCTTCGCTATTTGTGTTGGAAGATGATGTGATTGCGCGCGGTTTATGTGGTCAAATTTCAGACAGCGCGATGCTAATCGGCTATACTCACTTCGTGGATTTGACCCTAAAACATCAGCAACAACTGGCATGGTAATGCAGTCAATGCTGTATATTTCTTGACACCTTAGATAGTCAGCCATAAAATTCTGCGTCCTCGTTCTCTGCCAGTAGTGCAAACGAGGGGGATTTATCACGTGTTTACGAAGCAAAAAACCAGGAGCTTTTTTAATAATGGCAACGATTAACCAGCTGGTTCGCAAGCCACGCAGCATGAAGGTTGCTAAAAGCAACGTTCCTGCGCTGGAAGCATGCCCGCAGAAACGTGGTGTATGTACCCGCGTATATACAACCACTCCGAAAAAACCTAACTCCGCACTGCGTAAAGTTTGCCGTGTGCGTTTAACTAACGGTTTTGAAGTCACCTCGTACATCGGCGGTGAAGGTCATAACCTTCAGGAACACTCCGTGATCCTGATCCGTGGCGGTCGTGTTAAAGACTTGCCAGGTGTGCGTTACCACACCGTTCGCGGCGCGCTTGACTGCTCAGGTGTTAAAGACCGTAAGCAATCACGTTCTAAGTACGGCGTGAAGAAGCCAAAGGCTTAATGGTTCTCCGTTAAGTAAGGCCAAACATTTTCACATTAATGTCAAAATAAACTCTTAGAGTTTTGGACAACCCTGAATTAACAACGGAGTATTTCCATGCCACGTCGTCGTGTAATTGGCCAGCGTAAAATTTTACCGGATCCTAAGTTCGGATCTGAATTGCTGGCTAAATTTGTAAATATCCTGATGGTAGATGGTAAAAAATCTACTGCAGAAGCAATCGTCTATACCGCGCTGGAGACCCTGGCTCAGCGTTCTGGTAAAGATTTTCTGGAAGCTTTCGAAGTAGCTCTGGACAATGTGCGCCCGACTGTCGAAGTTAAGTCTCGCCGCGTTGGTGGTTCTACTTATCAGGTACCAGTTGAAGTTCGTCCGGTTCGTCGTAATGCCTTGGCAATGCGTTGGATCGTTGATGCTGCTCGTAAACGCGGTGATAAATCCATGGCTTTGCGCTTGGCGAATGAACTGTCTGACGCAGCAGAGAACAAAGGTTCTGCTGTTAAGAAACGTGAAGACGTTCACCGTATGGCCGAAGCTAACAAGGCGTTCGCGCACTACCGCTGGTAATCACCACGCAGTAGTTATGCTAACCATGCGGGCGCTTTAGATAGTTAGCCCGCATGAGTTAACCGAATGAACGTCCTAGGAATAGAGGAATCAAATGGCTCGTAAAACACCCATTGAGCGCTATCGTAATATCGGTATCAGCGCTCACATCGACGCCGGTAAGACAACCACTACCGAACGTATCCTGTTTTACACCGGTGTAAACCATAAGATCGGTGAAGTTCATAACGGCGCAGCCACCATGGACTGGATGGAACAAGAGCAGGAACGTGGTATTACCATTACTTCTGCGGCTACTACCTGCTTCTGGTCTGGTATGGCTAAACAGTATGAACCACATCACATCAATATCATTGACACCCCTGGGCACGTTGACTTCACCATTGAAGTTGAACGTTCTATGCGTGTTCTTGACGGTGCGGTAATGGTTTACTGTGCAGTTGGTGGTGTTCAGCCACAGTCTGAAACCGTATGGCGTCAGGCGAACAAATATAAAGTTCCACGCATTGCGTTCGTTAATAAAATGGACCGCATGGGTGCTAACTTCCTGAAAGTTGTTGGTCAGATTAAATCTCGTCTGGGCGCGAATCCAGTTCCATTGCAACTGGCAATCGGCGCGGAAGAGAAATTCACTGGTGTTATCGATCTAGTGAAAATGAAAGCGATCAACTGGAATGAAGCCGATCTGGGTGTGACCTTCGAATACGAAGAGATCCCTGCTGATATGGCTGAGCTGGCTGCTGAATGGCACCAGAATCTGGTTGAATCGGCTGCAGAAGCGTCTGAAGAGTTGATGGACAAGTATTTGGGCGGCGAAGAGCTGACCGAAGAAGAAATCAAGAAAGCTCTGCGTCAACGTGTTCTGCGCAACGAAATTATCCTGGTTACCTGTGGTTCTGCGTTTAAAAACAAAGGCGTACAGGCAATGCTGGATGCAGTTATCGACTATCTGCCAGCACCAACTGACGTTGAAGCAATCAACGGTATTCTGGACGATGGTAAAGATACCCCAGCTGTTCGTCATTCTGACGACAAAGAGCCGTTCTCTGCACTGGCGTTCAAAATTGCTACCGACCCGTTTGTCGGTAACTTGACATTCTTCCGTGTGTACTCTGGCATTGTTAACTCCGGTGACACTGTGCTGAACTCAGTACGTTCGCGTGAAGAGCGTTTGGGTCGTATCGTACAGATGCACGCCAACAAACGTGAAGAGATCAAAGAAGTTCGCGCAGGCGACATCGCAGCAGCGATCGGCCTGAAAGACGTGACGACGGGTGACACTTTATGTGATCCAAAGCATGTGATCATTCTGGAACGTATGGAGTTCCCTGAGCCAGTGATCTCTGTTGCCGTTGAACCAAAAACCAAAGCCGACCAAGAAAAAATGGGTATGGCTCTGGGGCGTCTGGCAAAAGAAGATCCATCATTCCGTGTGTGGACTGACGAAGAATCAGGTCAGACTATCATCGCTGGTATGGGTGAGTTGCACTTGGATATCCTGGTTGACCGTATGCGCCGCGAATTTAGCGTGGAAGCAAACATCGGTAAACCTCAGGTTGCTTACCGTGAAACTATCCGCGATACCGTCAAGGACGTGGAAGGTAAGCACGCTAAGCAGTCAGGCGGTCGTGGTCAGTACGGTCATGTTGTTATCGATATGTCTCCGTTGCCACCGGGTGGCGCTGGGTATGAATTCGTCAACGAAATCGTTGGTGGTTCTATTCCTAAAGAGTTCATCCCTGCTGTTGATAAAGGTATCCAGGAACAACTGAAGTCCGGTCCTCTGGCTGGTTATCCGGTTGTGGACGTTAAAGTGCGTCTGCACTACGGTTCTTACCATGATGTTGACTCCTCAGAATTGGCGTTTAAATTAGCCGGTTCTATCGCCTTTAAAGAAGGTTTCAAACGAGCTAAACCAGTTCTGCTTGAGCCAATAATGAAGGTTGAAATCGAAACCCCTGAAGATTATGCGGGTGACGTAATGGGTGACCTGAGTCGTCGTCGTGGCATGATCGAAGGTATGGAAGATACGTTAACTGGTAAGACTATTCGTGCCCAGGTTCCGTTGTCTGAAATGTTCGGTTATGCTACTGACCTGCGCTCTCAGACCCAGGGCCGTGCTTCATACTCTATGGAGTTCCTGAAGTATGCTGAAGCGCCGAGTAACGTCGCTCAAGCCGTTATCGAAGCCCGTGGCAAATAAGCTTTCGGGTTTAAAACAATGATCCAGTGCTCTCTCATAAGTGGGAGAGCACAAGAGTAAGGAATATAGTCGTGTCTAAAGAAAAATTTGAACGTACCAAACCCCATGTAAACGTCGGTACTATCGGCCACGTTGACCATGGTAAAACTACCCTGACTGCAGCAATCACCACCGTTCTGGCTAAAACCTACGGCGGTAGCGCTCGTGCTTTCGATCAGATCGATAACGCACCAGAAGAAAAAGCACGTGGTATCACCATCAACACTTCTCATGTTGAATATGACACCCCGTCACGTCACTATGCGCACGTTGACTGCCCAGGGCACGCCGACTACGTTAAAAACATGATCACCGGTGCTGCTCAGATGGACGGCGCTATCTTGGTTGTTGCTGCAACTGATGGCCCAATGCCACAGACTCGTGAGCACATCCTGTTGGGTCGTCAGGTTGGCGTTCCTTACATGATCGTATTCATGAACAAATGCGACATGGTTGACGATGAAGAGCTGCTGGAACTGGTAGAAATGGAAGTTCGTGAACTTCTTTCTGCTTACGATTTCCCAGGCGATGACATCCCAGTAGTTAAAGGTTCAGCTCTGAAAGCGCTGGAAGGCGTTAAAGAGTGGGAAGATAAAATCATCGAACTGGCTGGCTACCTGGATACTTACATCCCAGAACCAGAACGTGCGGTTGATAAGCCATTCCTGCTGCCAATCGAAGACGTATTCTCTATCTCTGGCCGTGGTACTGTTGTAACGGGTCGTGTAGAGCGCGGTATCGTTAAAGTTGGTGAAGAAGTAGAAATCGTTGGTATCAAAGATACTGTTAAATCTACTTGTACTGGCGTTGAAATGTTCCGCAAATTGCTGGACGAAGGCCGTGCTGGTGAGAACGTTGGTGTTCTGCTGCGTGGTATCAAACGTGAAGATATCGAACGTGGTCAAGTTCTTGCTAAACCAGGTTCTATCAAGCCACACACTACCTTTGAATCAGAAGTTTATATTCTGAGCAAAGATGAAGGCGGCCGTCATACTCCGTTCTTCAAAGGCTACCGTCCTCAGTTCTACTTCCGTACAACTGACGTAACCGGTACCATCGAACTGCCAGAAGGCGTTGAAATGGTGATGCCAGGTGACAACATCAACATGGTTGTTACTCTGATTCACCCAATCGCAATGGACGACGGTCTGCGTTTCGCAATCCGTGAAGGCGGCCGTACTGTAGGCGCTGGTGTTGTTGCTAAAGTTATCGCTTAATTGTTTTATTGATTAATTATTTTATTGATCAAGTAGAGGGCGCTTCGGCGCCCTTTTTTATTGCCCGTAGAAAATAATCTTAATTGAAATAACTCGCATTCTTATTTACACTGTAGTTACTGGTTAAGAAGTGAGTCATTTTATGTATGTTTGCCTGTGTAATGCGGTATCTGACAAAGTTATCCGTAACGCTGTCCGTCAGCACCACCCACATACCATTCAACAACTGCGTCAATTAGTACCGATTGGTACCGACTGTGGAAAATGCATTCGACAGGCGAGGGAAATATTGATCGAGGAACGCGCGAACATTCCAGAAATGAATGATGTTGCCTAATAGTTAGCCGGGAGAAGTTTTACCCCATACTTTGCCATCTGGTACTACACTTTTAGTACTGGAAGCGGAGGGTTTATCTATGAAAGGCGATAAAAAAATAATTGCACATCTCAACAAACTGCTCGGAAACGAGTTAGTTGCTATCAATCAATATTTTCTCCACGCCCGAATGTTTAAAAACTGGGGGCTGATGCGCCTTAATGATAAGGAGTATCACGAATCCATTGACGAAATGAAGCATGCGGATAAATACATTGAGCGCATCTTATTCCTCGAAGGTATTCCTAACTTACAGGATTTGGGTAAGTTGAACATTGGTGAAGATGTTGAGGAAATACTTAAATCCGATTTAGCCCTTGAGTTGGCAGGAGCAAAGGATCTGCGTGAAGGCATCGCTTACGCTGATTCTATTCATGATTATGTTAGTCGCGATTTATTGAAAGAAATTCTTGCTGACGAAGAAGGCCATATTGACTGGCTCGAAACAGAACTTAGCCTTATCGAACGTCTGGGAATACAGAACTACTCACAGGCTCAATTGGCAAAAGATTAACTCCTTCACCTGGCGTGCAGTCGCTCGCTTACCCGCCACAATATATTGAGTTAAAAGAGTGGGAGCCGTATCGGCCTCACTCTTTCTTATCTGCAAACCTCCAAACATAGCCATATTTCCTCCTAATTAAATTATCTGGTAAGTTTTCGCATAGATTTTCAACACTGGCTTGCTTCCTGCTGGTATTTACGTATAATGCGCGGGCCTACCTAATCTTGATAGGTCAGATTGAAACTAATCTGTCGGTTATAGCCTAGTGCTAGAACCGAACAATACTCCCGATATGGGGGTTATATGTTGAACGATTACACTCCCCCATCAATCGAAATGGGTGCGAGGAGTAATCATTTACGTTTATAAATAATTGGAGCTCTGGTCTCATGCAGAACCAAAGAATCCGTATCCGCCTGAAAGCGTTTGATCATCGTTTGATCGATCAATCAACTGCGGAAATCGTCGAGACTGCCAAGCGCACTGGTGCGCAGGTTCGTGGTCCGATCCCGCTGCCAACTCGCAAAGAGCGCTTTACCGTTCTGATCTCTCCGCACGTCAATAAAGATGCGCGCGATCAGTACGAGATTCGCACTCACAAGCGTCTGGTTGACATCGTTGAGCCAACCGAGAAAACCGTTGATGCTCTGATGCGTCTGGATCTGGCTGCCGGTGTAGACGTGCAGATCAGCCTGGGTTAATCAGGTCATTGAGCGATTGAGAGGTTGAAACAATGATTGGTTTAGTCGGTAAGAAAGTGGGCATGACTCGTATCTTCACAGAAGATGGCGTTTCAATCCCAGTAACTGTTATCGAAATTGAAGCGAACCGCGTAACTCAGGTCAAAAGCCTGGAGAACGACGGATACCGTGCTGTGCAAGTAACTACCGGTGCTAAAAAAGCTAACCGCGTTACTAAACCAGAAGCGGGTCATTTCGCTAAAGCTGGCGTAGAAGCTGGCCGTGGTCTGTGGGAATTCCGCCTTCCAGAAGGTCAAGAGTTCACTGCTGGCCAAGAAATTAGCGTCGAGATTTTCGCAGACGTTAAGAAAGTTGACGTTACAGGTACGTCTAAAGGTAAAGGTTTTGCCGGTACTGTTAAGCGCTGGAACTTCCGTACCCAAGATGCTACCCATGGTAACTCCTTGTCTCACCGTGTTCCGGGTTCTATCGGTCAAAACCAGACTCCGGGCAAAGTGTTTAAAGGCAAGAAAATGGCAGGCCACCTGGGTGACGAGCGTGTAACCGTTCAAAGCCTGGACGTAGTACGTGTTGACGCTGAGCGCAACCTGCTGCTGGTTAAGGGTGCTGTACCGGGCGCAACCGGTGGCAACCTGATCGTTAAACCAGCTGTGAAGGCGTAAGGGGATAGCAATGGAATTAATAGTGAAAGACGCGCAAAGCGCGCTGACTGTTTCCGAAACTACCTTCGGTCGTGATTTCAACGAAGCGCTGGTACATCAGGTTGTTGTTGCTTATGCAGCAGGTGCCCGTCAAGGTACTCGTGCTCAGAAGACCCGCGCCGAAGTAACAGGTTCCGGTAAAAAACCGTGGCGCCAGAAAGGTACCGGCCGTGCGCGTGCAGGTTCTGTAAAGAGCCCAATCTGGCGTTCAGGTGGTGTGACCTTTGCTGCGAAGCCTCAGGACCACAGTCAGAAAGTAAATAAAAAGATGTACCGCGGCGCGCTGAAAAGCATTCTGTCCGAATTGGTACGTCAAGATCGTCTGATCATTGTCGAAAAGTTCTCTGTTGAAGCACCTAAAACTAAGTTGCTGGCACAGAAACTGAAAGATATGGCTCTGGAAGATGTACTGATCATCACTGGTGAACTGGACGAGAACTTGTTCTTGGCAGCTCGCAACCTGTATAAGGTTGATGTCCGTGATGTTGCTGGTATTGACCCAGTTAGCTTGATCGCCTTCGACAAAGTGGTTATGACTGCTGATGCTGTGAAGCAAGTTGAGGAGATGCTGGCATGATTCGTGAAGAACGTCTGCTGAAAGTACTGCGCGCGCCGCATGTATCTGAAAAAGCGTCCGCTGCGATGGAAAAGAATAACACCATCGTTCTCAAAGTTGCCAAAGACGCGACCAAAGCAGAAATTAAAGCTGCAGTGCAGAAACTGTTTGAAGTCGAAGTCGAAGACGTTAACACCTTGCTGGTTAAAGGCAAGAGTAAGCGTCACGGTCAGCGTGTTGGTCGTCGTAGCGACTGGAAAAAAGCTTACGTCACCCTGAAAGAAGGCCAGAATCTGGACTTCATCGGCGGCGCAGAGTAAGTCGGAGGAGTAAACAATGGCAATTGTTAAATGTAAACCTACGTCTCCGGGTCGTCGCCACGTTGTTAAAGTGGTTAACCCTGAGCTGCACAAGGGTAAGCCTTATGCCCCGTTGCTTGAGAAATTAAGCAAAAGCGGTGGCCGTAACAACAATGGCCGTATCACTACCCGTCATATCGGTGGTGGCCACAAGCAACATTATCGTCTGGTTGACTTCAAACGCAACAAAGATGGTATCCCTGCTGTGGTAGAGCGTCTGGAGTACGATCCGAACCGTTCCGCGAATATCGCGCTGGTTCTGTACAAAGACGGCGAACGCCGTTACATCCTGGCGCCGAAAGGCCTGAAAGCTGGTGACCAGATTCAATCTGGCGTAGATGCTGCAATTAAAGCAGGTAACACCCTGCCTATGCGTAACATCCCAGTTGGTTCAACGGTTCATAACGTAGAAATGAAACCAGGTAAAGGCGGCCAATTGGCTCGTTCTGCTGGTGCATACGTTCAGATCGTTGCTCGTGACGGTTCCTACGTTACTCTGCGTCTGCGCTCCGGCGAAATGCGCAAAGTTCTAGCTGATTGCCGCGCCACCTTAGGTGAAGTCGGTAACGCTGAACACATGCTGCGTGTCCTGGGTAAAGCAGGTGCTAGTCGTTGGCGTGGTATTCGTCCTACCGTTCGCGGTACGGCGATGAACCCGGTAGATCACCCACACGGTGGTGGTGAAGGTCGTAACTTTGGTAAGCACCCGGTAACCCCGTGGGGCGTTCAAACCAAAGGTAAGAAGACCCGTAGCAACAAGCGTACTGATAAGTTCATCGTACGTCGCCGTAGTAAAAAATAATTAGAGGATAAGCCATGCCACGTTCTCTCAAGAAAGGTCCCTTCATTGACCTGCACTTGCTGAAGAAGGTAGAGAAAGCGGTGGAAAGCGGAGACAAGAAGCCAATTCGGACTTGGTCCCGTCGTTCAACGGTCTTTCCAAATATGATCGGTTTGACCATCGCTGTCCATAATGGTCGTCAGCACGTTCCCGTTTTTGTTTCCGATGAAATGGTCGGTCACAAACTGGGCGAATTCGCGCCGACCCGTACTTATCGCGGCCATGCGGCCGATAAAAAGGCTAAAAAGCGCTAAGGTAGGAGGAAGAGATGGAAACTATCGCTAAACATCGCCACGCTCGTTCTTCTGCTCAGAAGGTTCGCTTGGTAGCGGACCTGATTCGCGGTAAGAAAGTGTCGCAAGCTCTGGAAACTCTGGCCTATACCAACAAGAAAGCTGCTGGTTTGGTTAAGAAGGTACTAGAGTCTGCCATTGCTAACGCAGAACACAACGATGGCGCTGACATCGATGATCTGAAAGTCACGAAGATTTTCGTAGACGAAGGCCCTAGCATGAAGCGCATTATGCCGCGTGCAAAAGGTCGTGCAGATCGCATCCTGAAGCGCACCAGCCACATTACTGTGGTTGTGTCCGATCGCTGAGACTCTGGAGACTAGCAATGGGTCAGAAAGTACATCCTAATGGTATTCGACTAGGTATTGTCAAAGCTTGGAACTCTACCTGGTACGCAAATACCAAAGAATTCGCTGACAACCTGGACAGCGACTTTAAAGTTCGCCAATTCCTGACTAAGGAATTAGCGAAAGCTTCCGTTTCTCGCATCGTTATCGAGCGTCCAGCGAAGAGCATCCGTGTGACTATTCACACCGCTCGCCCTGGCATCGTTATCGGCAAGAAAGGTGAAGATGTCGAAAAACTGCGTAAGGTCGTAGCGGATATCGCTGGCGTTCCTGCACAGATTAACATCGCCGAAGTCCGTAAACCGGAACTGGACGCAAAATTGGTTGCTGATAGCATCACTTCACAGCTGGAACGTCGTGTTATGTTCCGTCGTGCTATGAAGCGTGCTGTACAGAACGCAATGCGTCTTGGCGCTAAAGGTATCAAAGTTGAAGTAAGCGGCCGTCTTGGCGGTGCTGAAATCGCGCGTACCGAATGGTACCGTGAAGGTCGTGTTCCGTTGCATACACTGCGTGCGGATATCGATTACAACACATCTGAAGCGCACACCACTTATGGTGTAATCGGCGTTAAGGTATGGATCTTCAAAGGTGAGATCTTGGGTGGTATGGCTGCTGTTGAACAACCGGAACCGGCTGCTCAACCTAAAAAGCAGCAGCGTAAAGGCCGCAAGTAAGGAGAATCGCTGATGTTACAACCAAAGCGTACAAAATTCCGTAAGATGCACAAAGGCCGTAACCGTGGCCTTGCGCAAGGTACGGATGTTAGCTTCGGTGAGTTCGGCCTGAAAGCTTGTGGCCGTTGCCGCCTGACGGCTCGTCAAATCGAAGCAGCCCGTCGTGCGATGACACGTGCAATTAAGCGTCAAGGTAAGGTCTGGATCCGTGTATTCCCGGACAAACCGATCACCGAGAAGCCGCTCGAAGTGCGTATGGGTAAAGGTAAGGGTAACGTAGAGTATTGGGTTGCCCTGATCCAGCCAGGAAAAGTTTTATTTGAAATGGCTGGTGTGCCGGAAGAAACTGCTCGCGAAGCATTTAAGCTCGCTGCAGCGAAACTGCCTGTAGGAACCACCTTTGTAACTAAGACGGTGATGTAATGAAAGCACAAGAGCTGCGTGAAAAAAGCGTTGAAGAGCTGAACACTGAGCTGCTCAACCTGCTGCGTGAGCAATTTAATTTGCGCATGCAGGCGGCTAGTGGCCAGCTGCAACAAACTCACCTGTCGAAACAAGTGCGCCGTAATATCGCACGTGTTAAGACTTTACTGACTGAAAAGGCGGGTGCGTAATGACTGACCAAATCCGTACTCTGCAAGGTCGCGTAGTTAGTGACAAAATGGAGAAATCCATGGTTGTTGCTATCGAACGTGTGGTGAAGCACCCAATTTATGGGAAATTCATCCGTCGTACGACGAAATTGCATGTACATGACGAGAACAATGAATGTGGAATCGGTGACGTGGTAGAAATCCGCGAATGCCGTCCATTGTCAAAGACTAAGTCTTGGACACTTGTTCGCGTTGTAGAGAAAGCGATTCTGTAATAGAGTAGCCAACTCGAACATAATAAACGGCTCAGAAAGTGGGCCGTTTATTTTTTCTACCCATAATTTGGAAGCGGTGTTATAATGCTGCGCCCTCATTCATGGGGCTTTTAAACGACCTATTCTGGGTCCTAAAGTAGTAGTTGACATTAGCGGAGCACTAACATGATCCAAGAACAGACTATGCTGAACGTGGCCGACAACTCCGGTGCACGTCGCGTAATGTGTATCAAGGTTCTAGGTGGCTCGCACCGTCGCTACGCAGGCATCGGCGACATCATCAAGATCACCATCAAGGAAGCAATTCCTCGTGGCAAGGTGAAGAAAGGCGATGTTCTGAAGGCGGTAGTGGTGCGCACCAAGAAGGGTGTACGTCGCCCGGACGGTTCTGTCATTCGCTTCGATGGCAACGCTTGTGTTATTTTAAATAATAACAGCGAGCAGCCAATCGGCACGCGTATTTTTGGGCCGGTAACTCGTGAACTGCGTAATGAGAAGTTCATGAAAATTATCTCTCTGGCACCAGAAGTACTCTAAGGAGCGAACCATGGCAGCGAAAATCCGTCGTGATGACGAAGTTATCGTGCTAACCGGGAAAGACAAAGGTAAGCGCGGTAAAGTAAAGAATGTCCTGTCTGCTAGTAAGGTCATTGTTGAAGGTATCAACCTGGTTAAAAAACATCAGAAGCCGGTTCCGGCCCTGAATCAACCAGGTGGCATTGTTGAAAAAGAAGCTGCAATTCAAGTTTCCAACATTGCGCTGTTCAACGCGGCAACTGGTAAGGCTGACCGTGTAGGCTTTAGATTTGAAGACGGGAAAAAAGTCCGTTTCTTTAAATCTAATAGCGAAACTATCAAGTAATTTGGAGTAATACGATGGCGAAACTGCATGATTACTACAAAGACGAGGTAGTCAAACAACTGATGTCTCAGTTTGACTACAACTCTGTCATGCAAGTCCCTCGGGTCGAGAAGATCACCCTGAACATGGGTGTTGGTGAAGCGATCGCTGACAAGAAACTGCTGGACAATGCAGCAGCTGACTTGGCAGCAATCTCCGGCCAAAAGCCGTTTATCACCAAAGCACGCAAATCTGTTGCAGGCTTCAAAATCCGTCAGGGCTATCCGATCGGCTGTAAAGTAACCCTGCGTGGCGAACGCATGTGGGAATTCCTTGAGCGTCTGATTACCATTGCTGTACCTCGTATCCGTGACTTCCGTGGCTTGTCCGCTAAGTCATTCGATGGTCGTGGTAACTACAGCATGGGTGTGCGCGAGCAGATCATCTTCCCGGAAATCGACTACGATAAAGTCGATCGTGTGCGTGGTTTGGATATTACCATTACCACTACTGCGAAATCCGATGATGAAGGCCGTGCATTATTGGCTGCTTTTAAATTCCCATTCCGCAAGTAAGGTAGGGTTACTGATGGCTAAGCAATCAATGAAAGCACGCGAAGTCGTTCGCGTGAAACTAGCTAACAAATACCGCGCTCAACGCGAGGAATTAAAAGCTATTATCTCTGGTGTGAACTCATCCGACGAAGATCGTTGGAATGCTGTTCTGAAGCTGCAGTCTCTGCCGCGTGATTCCAGCCCGTCCCGTCAGCGTAATCGCTGCAACCAAACTGGTCGTCCGCATGGTTTCTTGCGGAAGTTCGGGTTGAGCCGTATTAAAGTCCGTGAAACCGCAATGCGCGGTGAAATCCCGGGCCTTAAAAAGGCTAGCTGGTAATTGTCACCAATTGAATCACGGGAGTAAAGACAGATGAGCATGCAAGATCCGATCGCGGATATGCTGACCCGTATCCGTAACGGTCAATCCGCAAACAAAGTCGCGGTCACCATGCCTTCCTCCAAGCTGAAAGTGGCAATTGCCAACGTTCTGAAGGAAGAAGGTTTTATTGAAGATTTTAAAGTCGAAGGCGACGCCAAGCCTGTTCTGGAATTAGCTCTTAAGTATTTCCAGGGTAAGGCAGTGGTAGAAAGCATTCAACGTATCAGCCGTCCAGGTCTGCGCATCTATAAGAAAAAAGATGAGCTGCCAAAAGTTATGGCCGGTTTGGGTATCGCTGTTATTTCTACCTCTAAAGGTGTTATGACCGATCGTGCAGCTCGCCAAGCTGGTCTTGGTGGCGAGATTATCTGCTACGTAGCTTAATTCGGGAGGAAAGAATGTCTCGTGTTGCAAAAGCACCCGTCGTCATTCCTGCCGGCGTAGAGGTAAAACTCAACGGTCAGGTTATTTCGATTAAGGGTAAGAACGGCGAGCTGACTCGTACCGTCCATAGTGCTGTTGAAGTTAAGCAAGAAGAAAATACACTGACTTTCGCTCCACGCGAAGGCGCTGTAGACGGTTGGGCCCAAGCGGGTACCACTCGTGCACTGCTTAATGCAATGGTCATTGGTGTTACCGAAGGCTTCACTAAGAAGCTTCAATTGGTAGGTGTAGGTTACCGTGCCGCAGTTAAAGGCAACGTGGTGAATTTAGCTTTAGGCTTCTCTCATCCAGTTGACCATGAATTGCCGGCTGGCATCACTGCTGAATGTCCGACCCAAACTGAAATCGTGCTGAAAGGCGCTGATAAGCAGGTGATTGGTCAGGTTGCAGCAGATTTACGTGCCTACCGTCGTCCTGAGCCTTATAAAGGCAAGGGTGTCCGTTACGCCGACGAAGTCGTGCGTACCAAAGAGGCTAAGAAGAAGTAAGGTAACACTATGGATAAGAAAGCAGCTCGTATCCGTCGTGCGACCCGCGCACGCCGCAAGCTCAAAGAACTGGGTGCGACTCGCCTGGTGGTACATCGTACCCCACGCCATATTTACGCGCAGGTTATCGCACCAAACGGTTCTGAAATTTTGGTAGCAGCTTCTACTGTAGAAAAAGCTATCAATGAGCAATTGAAGTACGCCGGCAACAAAGATGCCGCCGCAGCTGTAGGTAAAGCTGTTGCAGAGCGCGCATTGGAAAAAGGGATCACGAAAGTATCCTTTGACCGTTCCGGTTTCCAATATCATGGTCGAGTCCAGGCACTGGCAGATGCTGCCCGTGAAGCTGGCCTTCAGTTCTAAGGTAGAGGTGTAAGATGTCTCACATCGAAAAACAAGCTGGCGAACTGCAGGAAAAGCTGATCGCGGTAAACCGCGTATCTAAAACCGTAAAAGGTGGCCGTATTTTCAGCTTTACCGCACTGACAGTAGTTGGTGATGGTAACGGTCGCGTTGGTTTTGGCTACGGCAAAGCACGCGAAGTTCCGGCAGCGATCCAGAAAGCGATGGAAAAAGCCCGTCGCGCTATGATTAATGTTGCTTTGGATAACGGTACTCTGCAGCACCCTGTTAAAGGTGCTCACACAGGTTCCCGTGTATTCATGCAACCAGCTTCTGAAGGTACCGGTATCATCGCCGGTGGTGCAATGCGCGCCGTCTTAGAAGTTGCAGGGGTTCATAACGTTTTAGCTAAAGCATATGGTTCTACTAACCCGATTAACGTGGTTCGTGCAACTATCGCTGCTTTAGAAGATATGAAATCCCCAGAAATGGTCGCTGCTAAGCGTGGTAAGTCCGTCGAAGAAATTCTAGGGAAATAACCATGGCAAAGACTATTAAAGTAACTCAAACAAAAAGCAGTATCGGTCGTTTGCCGAAACACAAGGCAACTCTGATCGGTTTAGGTCTGCGTCGTATTGGTCATACTGTAGAGCGTGAGGATACTCCTGCTGTACGTGGTATGGTCAACTTGGTTTCCTACATGGTTAAAGTTGAGGAGTAACAGATGCGTTTAAATACTCTGTCTCCGGCTGAAGGTGCCAAGCATGCGCCGAAGCGTGTAGGTCGTGGTATCGGTTCTGGCCTGGGTAAAACTGCTGGTCGTGGTCACAAAGGTCAGAACTCACGTTCTGGTGGTGGCGTACGTCGTGGTTTTGAAGGTGGTCAGATGCCTTTATATCGTCGTTTGCCGAAATTCGGCTTCACCTCTCGCAAAGCTATGATCACGGCAGAAGTTCGTCTGTCTGAACTGGCTTTAGTGGAAGGCGACGTAATCGACCTGAACACGCTGAAAGCCGCTAACGTTGTTGGTACCCAGATTGAGTTCGCGAAAGTTATGCTTTCAGGCGAAATCACTCGTGCGGTAACTCTTCGTGGTCTGCGTGTCACCAAAGGCGCTCGTGCTGCTATCGAAGCTGCTGGCGGTAAAATTGAGGAATAAGTAGCAGATGGCTAAGCAACCAGGATTAGATTTTCAAAGTGCTAAAGGCGGATTAGGCGAACTGAAGCGCAGACTTTTGTTTGTTATCGGTGCGCTTATTGTTTTCCGTATCGGCTCTTTCATTCCGATTCCTGGTATCGATGCCACTGTGCTTGCTAAATTGCTCGAGCAGCAGAGAGGGACCATCATTGAAATGTTTAACATGTTCTCTGGTGGTGCTCTCAGTCGTGCTTCTATCTTTGCCTTGGGTATCATGCCGTATATTTCGGCGTCGATTATTATCCAACTGCTGACGGTGGTTCATCCAGCGTTAGCAGAGATAAAGAAAGAAGGGGAGGCTGGCCGTCGTAAGATTAGTCAGTACACCCGCTATGGCACGTTGGTATTGGCTATATTCCAATCGATCGGTATTGCTACCGGTCTACCGAATATGCCTGGGATGCAAGGTCTGGTAATCAATCCAGGCTTTGCCTTCTATTTTACCGCTGTTGTTAGCTTGGTTACAGGGACTATGTTCCTAATGTGGCTGGGCGAACAGATTACTGAGCGTGGTATCGGTAACGGTATTTCAATCATAATCTTTGCTGGTATTGTTGCCGGTCTTCCACCTGCAATAGCCCATACCATCGAGCAAGCTCGGCAAGGCGACCTGCACTTCCTCCTGTTGCTGTTGGTTGCAGTATTAGTGTTTGCAGTAACCTTCTTCGTTGTTTTCATTGAACGTGGTCAGCGTCGTATCGTCGTTAACTATGCTAAACGTCAACAAGGTCGTCGTGTTTATGCAGCACAGAGCACACACTTACCGTTGAAAGTAAATATGGCTGGGGTTATCCCTGCAATCTTTGCTTCCAGCATAATTCTGTTCCCTGCCACGATTGCATCATGGTTTGGGGGCGGGACAGGTTGGAACTGGCTGACGACTATTTCGATGTATTTGCAGCCGGGACAGCCGCTTTATGTGTTACTCTATGCGTCTGCAATCATCTTCTTCTGTTTCTTCTACACGGCGTTGGTGTTTAACCCGCGTGAAACAGCAGATAACCTGAAGAAGTCCGGTGCATTCGTGCCAGGAATTCGTCCGGGAGAGCAAACGGCGAAGTACATCGATAAAGTAATGACGCGTCTAACCTTAATTGGTGCGATGTATATTACTTTCATCTGCCTGATCCCGGAGTTCATGCGTGACGCGATGAAAGTACCATTTTACTTTGGTGGTACCTCCCTACTTATCGTAGTGGTGGTCATCATGGACTTTATGGCTCAAGTGCAAACTCTGATGATGTCTAGTCAGTACGAGTCTGCATTGAAGAAAGCAAACCTGAAAGGCTATAACCGCTAATTCAGAGATGCTTGAGAAGTTACGGAGAGTAAAAATGAAAGTTCGTGCTTCCGTCAAGAAATTATGTCGTAACTGCAAAATTGTTAAGCGTAACGGTGTCGTTCGCGTAATCTGCAGTGCCGAACCAAAGCATAAACAGCGTCAAGGCTGATTTATCTTGCATATTTTTCTTGCAAAGTTGGGTTGAGCTGGCTAGATTAGCCAGCCAATCTTTTGTATGTGACTGCAATGCTATTTGAGTATCCTGAAAACGGGCTTTTCAGAATGGTATTGCTGTATAAAATAGTAGGAGTGCATAGTGGCCCGTATAGCAGGCATTAACATTCCTGATCAGAAACATACCGTTATCGCGTTAACTGCGATCTACGGCATCGGTAAGACCCGTTCACAGGCTATCTGTGTTGCTGCGGGTATTGCTGAAAATGTTAAGATCAGTGAGCTGTCTGAAGAGCAAATCGAGAAGCTGCGTGACGAAGTTGCCAAGTACGTTGTAGAAGGTGATCTGCGTCGTGAGGTGACCCTGAGCATCAAGCGTCTGATGGACCTTGGGACTTATCGTGGTTTGCGTCATCGTCGTGGTCTACCAGTTCGCGGTCAGCGTACTAAGACCAACGCACGTACCCGTAAGGGTCCGCGTAAACCGATCAAGAAATAATCGGGGTGATTGAATAATGGCAAAGGCACCTATTCGTGCACGCAAGCGTGTAAGAAAGACAGTCTCTGACGGTGTGGCTCATATCCATGCTTCTTTCAACAACACCATCGTTACTATTACAGATCGTCAAGGTAACGCATTGGGTTGGGCAACAGCAGGTGGTTCCGGTTTCCGTGGATCTCGTAAGTCTACTCCGTTTGCAGCGCAAGTTGCAGCAGAGCGCTGCGCTGACGCAGTGAAAGAATACGGTATCAAGAATCTGGAAGTTATGGTTAAAGGACCTGGTCCGGGCCGTGAGTCTACTATCCGTGCGTTAAACGCGGCTGGTTTCCGCATCACTAATATTACTGATGTGACTCCGATCCCTCATAACGGTTGTCGTCCGCCGAAAAAGCGCCGCGTATAACGCTGCTTTTAGGTTTGTTGGAGAGAGAAAATGGCAAGATATTTGGGTCCTAAGCTCAAGCTGAGCCGTCGTGAGGGCACAGACCTGTTCCTTAAGTCTGGCGTTCGCGCGATTGACACCAAGTGTAAGATTGAACAACCACCTGGCCAGCACGGTGCGCGTAAACCGCGTCTGTCTGACTACGGTGTGCAGTTACGTGAGAAACAAAAAGTTCGCCGTATCTATGGTGTTCTAGAACGTCAATTCCGTAACTACTATAAAGAAGCAGCACGTCTGAAAGGCAACACAGGTGCAAACCTGTTGCAATTGCTGGAAGGCCGTCTGGATAACGTAGTTTACCGTATGGGCTTTGGCGCAACTCGTGCTGAATCACGTCAGCTGGTTAGTCATAAAGCTATCATGGTAAATGGTCGCGTTGTTAACATCGCTTCTTATCAGGTATCTCCGAATGACGTAGTCAGCATCCGTGAGAAAGCTAAAAAGCAGTCTCGTGTTAAGGCAGCTTTGGAGCTGGCTGAGCAGCGTGAAAAGCCGACTTGGCTGGAAGTTGATGCTGTCAAGATGGAAGGTGTGTTCAAACGTATTCCTGAACGTACTGATCTGTCTGCGGACATTAACGAACACCTGATCGTCGAGCTTTACTCTAAGTAAAGCTTAGTACCAAAGAGAGGACACAATGCAGGGTTCTGTGACAGAGTTTCTAAAACCGCGCCTGGTAGATATCGAGCAAGTCAGTTCGACGCACGCCAAGGTGACCCTTGAGCCGTTAGAGCGTGGCTTTGGCCATACTCTCGGCAACGCACTGCGCCGTATTCTGCTTTCATCTATGCCGGGTTGCGCGGTGACCGAGGTTGAGATTGATGGTGTACTGCATGAGTACAGCACCAAAGAAGGCGTACAGGAAGATATCCTGGAGATCCTGCTCAACCTGAAAGGGCTGGCGGTGAGAGTTCAGGGTAAAGATGAAGTTATTCTTACCCTGAATAAGTCTGGCATTGGCCCTGTGACTGCAGCCGATATCACCCATGATGGTGATGTCGAAATCGTCAAGCCGCAGCACGTTATCTGCCACCTGACCGATGAGAACGCATCTATTAGTATGCGTATCAAAGTTCAACGTGGTCGGGGTTATGTGCCGGCTTCTGCCCGAATTCATTCGGAAGAAGATGAGCGCCCGATTGGTCGTTTGTTAGTAGACGCATGCTATAGCCCTGTAGAGCGTATTGCCTACAATGTTGAAGCAGCGCGTGTAGAACAGCGTACCGACCTGGACAAGTTGGTTATCGAGATGGAAACCAATGGCACGATCGATCCTGAAGAGGCGATCCGCCGTGCGGCAACTATCTTGGCTGAACAGCTTGAAGCTTTCGTTGACCTACGTGATGTACGTCAGCCGGAAGTTAAAGAAGAGAAGCCAGAGTTTGATCCGATCCTGCTGCGCCCTGTTGACGATCTGGAATTGACTGTCCGCTCTGCTAACTGCCTCAAGGCAGAAGCTATCCACTACATCGGTGATCTGGTACAGCGTACCGAGGTTGAGTTGCTGAAAACGCCTAACCTGGGTAAAAAATCTCTTACTGAGATTAAAGACGTGCTCGCATCACGTGGTCTTTCTTTAGGCATGCGCCTAGAAAATTGGCCACCGGCTAGCATTGCTGATAACGAGTAACCGGATCACAGGTTAAGGTTTTACTGAGAAGGATAAGGTCATGCGCCATCGTAAGAGTGGTCGTCAACTGAACCGTAACAGCAGCCATCGCCAGGCTATGTTCCGTAACATGGCCGGCTCTTTGGTTCGTCATGAGATAATCAAGACGACCCTGCCGAAAGCGAAAGAGCTGCGTCGCGTTGTTGAGCCGCTGATTACTCTTGCCAAGACCGACAGCGTAGCTAATCGTCGTCTGGCATTCGCCCGTACTCGTGATAACGAGATCGTGGCAAAACTGTTTAACGAGCTAGGCCCGCGTTTCGCGAGCCGCGCCGGTGGTTACACTCGCATTCTGAAGTGTGGCTTCCGTGCAGGCGACAACGCACCGATGGCTTACATCGAGTTAGTTGATCGTGCTGCATCGCAAGCAGAAGTAGTTGCTGCAGAGTAATCTGTAAACGCGTAAAAAAACCGGGCTTGCCCGGTTTTTTTACGCCCATAATTCAGCAAGATAAGCATCTGCCCTTTGTATCTGTCCTCTCTCCTCTTATTATTTATCTGCCAATCTATTAATCTTAACTGCTATCCCACTTTATGAAGTCTGATCTCTAGGAGGGAATATGGGATTGATTGACGAATGGACTGAAAGACACATTATCAATGCTCAAGAAAAAGGTGAATTCAAAGATTTATCTGGGCACGGTCAGCCATTAATACTGAATGATGATACCTTCGTTCCTGCGGAGTTAAGGGCTGGATACAGATTACTGAAGAATGCGGGATACCTTCCCCCTGAATTACAGGATAGGCAGGAAGCACTCACCATCACTGATTTGTTGTCACATCTCGACAAACAGCATAATGATTATGCGAATTTGCATAACCGATTGGCTTTATTAGCGTTAAGATTAAAGCAGGCAGGCCTTAGCACGGACTTTCTGCATCAAGAATATCAGCATAAAGTGACATATAAACTGTCTAAAGGGGAATAACGGATGTTAAAGATTGGGCAAATCGCCAAACTTGCTGACGTAACGCCAGACACTATTCGCTATTATGAAAAACAAGGCATGATGGATCATGGTGAACGGACTGAAGGTGGCTATAGACTTTATACTGAACAAGATTTGCAACGTTTGCGGTTTATCCGTTATGCAAAGCAGCTTGGTTTTACGTTAGAAACTATTGCTGAATTATTGTCGATCCGCGTCGATCCTGAACATCATACCTGCCAGGAATCTAAGGCTATTGTGGATTCTCGGTTACTCGATGTAGAAAGTAAAATTACAGAACTAAAAAGGATGCGCGAATCACTAAAACGGCTTAGTGATGCATGTTGTGGTAGTACGCATGCGACGACTTATTGCTCAATTTTGGAGGCATTGGAGCAGGGGGCTGCTGAAGAGTTAACCAGAAATTAAATTTTTTAGATGGATAGTTTTAATCAGTTCAAACAAACAGTATTATTCGTGGGATTTTTAATCAATATTTTTATTAGTGAGGCACTTCTATGACGACATATCGGCATACCAAAGGAAAAATTAAGGTCAATGCGCTGGAAGCTCTACTCCATGATCCTCTTTTCAGGCAACGTATTGAAAAGAATGTTAAAGGCAAAGGAAGCTATCAGCGTAAAGAAAAACACGCAAAAGGTGGTAACTGGGAGGCCAGTGGTAAGCAATCAATAGATTTATTACCACTGGCCTTCTCGATTTGAAACTAATAAAAAAGCCATCATTTGATGGCTTTTGGCGTTAAATAAGGCTGTAGTTATTTTTGCTGTTGTGCTTTCAATAAATCACGAATCTCTGCGAGCAGTTTTTCTTCTGTTGTTGGTGCTGGCGGTGCTGCAGGTTCTTCCGCTTTTTCGCGGCGTAATTTATTCATCAGTTTTACGGCAGAGAAAATAGCCAGCGCGACGATGACAAAATCAAAAACACTTTGAATAAAGCTACCGTAATTCATTACAACTGCAGGGATATTTCCTTCGGCTGCACGTAATACGAAATGGAATTGTTTGAAATCAACCCCGCCGAGTAATAAACCTAATGGTGGCATTATGATATCGGCAACAAGTGAAGAAACAATTCTGCCAAATGCAGCACCAATAATTACCCCGACAGCCAAGTCGACCACATTGCCACGCATGGCAAATTCACGAAATTCCTTCATAAAACTCATAACCAACACCCCCTTTAAAATGAACTACTTAATTTTAGCTAAATAAAACGGAATACAGCCATAATTATAGGAAACTTTTTTATTCTCTATCGGAATAGTTTTAATTTAATCATCTTTGATTATAAGAAGAATGGACTAGGTTGGAACAACCGTTCCACATCAGGGACAAATTTCTTGTGGGTAATAAACATTACGACATGGTCCCCCTGTTTAATAACAGAATTCCCGTTGGCAATGATAACTTCGTCACCACGGACAATTGCCCCAATAGTTGTCCCCGGTGGCAGTTTTATATCTTCGACCATTCGGCCTACTACTTTTGATGTGGTTTCATCACCATGTGCAATGGCTTCTATTGCTTCTGCAACACCGCGTCTTAATGATGACACGCTAACGATATCGGCTTTACGGACGTGACCTAATAGTGCGGAAATAGTGGCTTGTTGTGGAGATATAACAATATCAATAACACTTCCCTGAACCAGATCGACATACGCACTTCGCTGGATTAATACCATTGCCTTTTTAGCGCCCATGCGTTTTGCGAGCATAGCGGACATAATATTAGCTTCATCATCATTAGTAATGGCAATAAAGACATCAACCTGTTCAATATGCTCTTCTGCTAATAATTCCTGATCTGATGCATCGCCATAAAATACGATTGTATCGTGTAGCATTTCTGCTAATTCAGCAGCACGTTGCTGATCCCGCTCGATTAATTTTACGCTATAGTCTTTTTCTAAGCGCAGCGCCAAGCCTGCCCCAACGTTCCCACCGCCGACAATCATGATGCGTTTATAGGGTTTTTCCAACCGTTGCAGTTCACTCATTACGGCCCGGATATGTTGCGAGGCGGCAACAAAGAAAACTTCATCACCAGCTTCAATAATTGTAGAACCCTGCGGGCGGATTGGTCGGTCTTGACGAAATATAGCCGCGACTCGTGTATCAATATGCGGCATATGTTCGCGTAAAGATGATAATGCATTTCCGACTAATGGCCCGCCGTAATAGGCCTTGACCGCAGCAATACTGACTTTACCTTCAGCAAAATTGACTACCTGCAACGCGCCTGGATATTCGATTAGTTTATAGATGTAATCTATAACTAGCTGTTCGGGTGATATTAAATGGTCAATAGGGACCGCTTCCGGTAGAAACAGTTTATCTGCTTCACGAATATATTCAGCTGAACGAATGCGAGCGATACGATTTGGCGTGTTAAATAGCGAATAAGCTATTTGGCAGGCAACCATATTGGTTTCATCAGAATTCGTTACTGCAACCAACATATCGGCATCTTCTGCCCCAGCTTCTCGTAAAATTCGCGGGTGCGAACCATGCCCTTGCACGACTCGCAAATCAAATTTATCTTGTAACTGGCGCAACCGACCGGAATCGACATCCACCACGGTAATATCGTTGTTCTCACCCACCAGATTTTCAGCCAGGGTACCGCCAACTTGCCCCGCCCCAAGAATAATTATTTTCATAGCGTTCTCTGTTTCACACTGAAATTAGGTTTGAGGCAGCAAAGGCCACGACTATCTTTTGATCAACTTTGCATAATAAAAACCATCACCGTCCTCAGGATGTGGCAAATTTTGCCTGCCAGGTGCTGAAACTGTGCCGGTTTCGACCAAGTCTGCTTCACTGTGGCGTTGCAGGAAAGTGGCGATCTGCTGCTGATTCTCTTCAGGCAATATAGAACAGGTAGCATAAACCATTACGCCACCTTTTTTCAGTTTAGGCCAGATAGCTTCAATTATCTCAGATTGAAGTTGGGCCAACTCGGCGATATCACTGTCTCGACGCAACCATTTGATATCTGGGTGCCGGCGAATAACACCGGTTGCTGAGCAAGGGGCATCTAACAGGATTCGATCGAATTGTTGATCACCGCACCATTCATCTGGCGTTCGACCATCGCCGACTCGCACGTCTGCATGTAATCTCAGGCGTTGTAAGTTTTCTTTAACCCGGCTGAGGCGCTGTTCATCTATATCGACAGCTAATACATGGACTTTCGGCGCAGCTTCCAGAATATGGGTTGTTTTGCCCCCCGGAGCGGCACACAAATCAAGGATCTGCTCACCATCTTGTGGATCAAGCAGATCAACACAGCCTTGTGCCGATGCATCTTGCACCGTTACCCAGCCAAGTTCAAAACCGGGGAGGTCACTGACGGCGCAAGGTGTAATAAGGCGAACTGCGTCAGGGTAAAAGTCATGAGGCAGAGCTTCAATATTGGCTTGCTTCAATAGCTCAAGGTATTCAATGCGTGAATGGTGTAGTCGGTTTACGCGCAGCCACATTGGTGGTTTCTGGTTATTTGCATCCAGGACCTGTTGCCATTGATCAGGATAGGCTAGCTTAATTCGTGCCAATAACCAGCTCGGATGAAGATAGTGGCTATCGTTATTTGCCGCCCGTTCCAGTAATTCCACTTGTTGACGCTGGAATTGACGCAGTACGCCATTGATTAGCCCTTTTAACTGCGGGCGTTTGAGTGCGGTTGCGCCTTCTACTGTCTCCGCCAGTGCCGCATGAGGCGGAATACGCGTGTATATCAGCTGATAAAGCCCAACCATAATCAGATAATGAAAAACACGCTGCTTACCGGTCATTGGGCGTGCCATTAACTGCTGGATACACCACTCTAGCTGTGGGAGGACACGCAAAGTGCCAAAACACAACTCCTGCAGCAATGCGCGATCTTTATCAGAAATACTTTTTTGTAGCCCAGGTAAAACGGTACTGAGCGATTGCCCCTGATCCAATACCTGGCTAATTGCTTTGGCAGCGATGCTGCGGAGATTATATGTGTTTTTCATAACCAAAAAAGCCGACAAACGTCAGCAAATAAAGGGAAAGTGGCCCGATGATGATATACCGGGCGATGAAACTTATACCCGTCATCTTTCAAGTTGCAGATGCGTTGGCTGCTCTCGCTACTCGGCCCGTCCATGGGCCTCGCCTCTGTGAGGCCGCTGCAAGCAACGTCCAAATCTGCTCCGGGCAGATTTGTCACCCGAATCACTTACTTGTGTAAGCTCATCGGGATTCTCTTGTTTGCCGCCTTCCTGCACCATGAAATACATTGGGTATATGATTTAATAGATCTTTTATGCTAGCTGGTTACCGAGTGTAAACCATTCGCGTCGTGAATTTAGCAAGTCAGCAGCGGACATAGCTTTCTTCCCGGCCGGTTGCAGTTGTGTGATATTCAAAACACCATCTGCGGTTGCGACCTGAATGCCATGCTTATCGGCATGGATGATTGTACCAGGTGCTGCATTATCAACAGTTGCGAGCACTTGTGCTTGCCAAACTTTGATGGGTTGTTCATCAACAACGAAATAGCTGACTGGCCAAGGATTGAAAGCACGAATACAACGCTCTAACTGGACAGCAGAAAGCGACCAATCTAATTTGGCTTCCTCTTTGCTGAGTTTTTCTGCATAGGTAACTTGCGCTTCATCTTGTACTTCGGGCTGTGCAGAGCCTTCGGCCAACTGTTGCAATGTTACCAATAAGCCCTGAGGGCCAAGCTGCGCCAACTTATCGTAGAGCGTTGCACTGGTGTCTTCTGGCTGAATATCACACTCAATTTTATGCAACATATCACCGGTATCTAGCCCGACATCCATTTGCATGATTGTCACACCAGTTTTTGCATCGCCAGCCCACAATGAACGTTGGATTGGCGCAGCACCGCGCCAGCGCGGCAGCAGAGAACCGTGGACATTAATACAACCTAATCGTGGCATGGCCAAAACAGATGCAGGGAGAATTAAGCCGTAGGCGACCACCACCATAATATCTGCATTAAGATCGGCAACCAGGTGCTGATTCTCTTCTGGCCGCAATGATTTTGGCTGAAAAATGGGAATGTCGTGTTGTTCGGCTAAGACCTTCACCGGGCTTGGCGTGAGTTTGTTACCTCGACCCGCCGGGCGGTCTGGTTGAGTGAAAACACCCACAATTTGATGTTGGGAAGACAACAACGCGCCTAAATGGCGCGCTGCAAAGTCAGGAGTTCCGGCAAAAATAATCCGTAAAGAATCAGACACATTGGTTTCCTGAATTAAAAGGGGTTAGTTGGCACGAGCATTCAGCTTGGCCATTTTCTCCAGCTTTTGGCGGATGCGTTGACGTTTCAGTGGTGATAAATAGTCCACAAACAGTTTACCAACCAAGTGGTCCATTTCATGCTGAATGCAAATTGCCAACAAATCATCAGCTTCTAGCTCGAACGGTTTTCCGTCACGATCTAATGCCCTGATTTTGACTTTTTCAGCTCGAGGAACCAATGCACGTTGCTCAGGAATGGATAAGCAACCTTCTTCAATGCCGGTTTCACCGCTTTTTTCCAACAGTTCAGGGTTAATCAACACTAAACGCTGGTCACGATTTTCCGAAACATCAATGACAATAATTTGCAGGTGAACATCCACTTGTGTTGCAGCAAGGCCAATACCTTCCTCTGCGTACATCGTTTCGAACATGTCGTCCACGATACGCTGGATTTCACCATTGACTTCTTTTACTGGCGCTGCAATTTTGCGCAGCCGCTCGTCTGGGTAATGTAATACTTGTAATACTGACATAAATATCTAGATCTGCGTCCGAGTAGTGAATGATATTCAATCTCTATTCTAGACATTTCCGGCCTTGATTGACAGCATCGTCTACCAATTGAACAAATCGGTGTCAGTTTAGGAAGCTAGCCAGGGAGGCGATATGTTAGCGGCGGAATTGTGGCTCAGGATGAGCCAGGTCAAAGGGCTTGGAACAATAAAAAGCAGTGCCTTGGTCAGAAGGTTACTTGCCAGTGGTGATGTTCACCTCGGGAGATTAGCTGCCTACGGGTTAGAACCGCAGCAATGTCAGCAATTTACTCAGGTAGACCCCCGTTATATTGATACCACCCTAGGCTGGCTGACTAACCCTGCTCATCACTTACTGGCTTATGGTGAACCTGGCTATCCGCCGCGTTTGACTCATATTTCCTCCCCTCCATTGATCATTTTTGCCGCTGGTGAACTTGATGTTCTTTATCGGCCACAAGTTGCCATGGTGGGGAGCCGTCATTTTAGCCATTATGGCGAACATTGGGGGCGACATTTTGCTTCAGAGCTGGCTCTTACTGGGTTAGCTATCACCAGTGGTTTAGCTATGGGGATTGACGGGATATGTCACAAGGCGGCCTTGAATACTAGAGGAAAAACCATTGCGGTATTAGGTAGCGGGCTGGAAAACATATACCCACGTCGTCACAGCCAATTAGCGCGAGAAATTGAGCATCACGGTGGGGTTTTAGTCTCGGAGTTTCTGACAACAGCATTACCTGTTGCTACTCATTTCCCCAGAAGAAATCGCATTATCAGTGGGTTAAGCTCCGCAGTATTGGTGGTCGAAGCTACACTGAAAAGTGGCTCTTTAATTACTGCCCGCTATGCTATGGAGCAAGGGAGAGATGTTTTTGCCTTACCTGGGCCACTGGGAAGTGCAACCAGTGAGGGCGTTCATTGGTTGATTCAGCAGGGAGCCTATCTGGCCAGGTCTGCCCGTGAGGTCGCCGAACAGGTCGGTGGCTCGCTACAATGGATATCATTACCCGAGAAAGTAATTATTTCTTCATCCGAAGAGCAAGTTGAATTGCCATTTGCCGATGTGTTGGCTAACGTAGGAGATGAGGTGACACCCGTTGATGTCGTCGCCGAACGCGCCGGCCAACCTGTGCCAGATATCGTCAGCAAATTGCTCGAGCTGGAGTTAGCAGGGTGGATCGCAGCTGTACCCGGCGGCTATGTCCGATTAAGGAGGGCAGGCCATGTTCGACGTTCTAATTTACTTATTTGAAACTTATATGCATAACGAGTCGGAAATGCTTGTTGATCAAGACAAGATTACTGACGATCTTGCACAAGCAGGTTTCTATCGTGAGGATATCAACAACGCCCTGAACTGGTTAGAGGCTCTGGCTGACCTACAAGATGGGCAGAAAGCACCTTATCTCTATGCTGCTGATCCGCAAGCATTGCGTATTTATACAGCAGAAGAGTCCCAACGTCTGGATGTTACTTGCCGTGGTTTTATCCTGTTTCTTGAACAAATTCAGGTATTACACCTTGATACTCGTGAGATGGTTATCGACCGTATTATGGCATTGGACTCGAATGAGATTGATCTGGAGGATCTCAAGTGGGTTGTGCTGATGGTGCTATTTAACATTCCGGGTTATGAAAGCGCTTATCAGCAGATGGAAGAGTTACTTTTTGAAGTCAATGAAGGTTATTTGCACTAAGTGGTAATATCACGGGCAAATAACTTTATATAGAAGGTGTTATGACAAAAACAGTTACTGCCAAGGATAATGGGTCGTGTCCAGAGTGCGGATCGGCGTTAGTCATTCGCAGCGGCGGTCATGGCCCATTCCTTGGTTGCTCACATTATCCAGATTGCCAGTACATGCGCCCATTGAAAGCGCAATCCGATGGTCATATCGTGAAAGTTCTGGAAGGGCAGCACTGCCCTGAATGCGGTTCGGATATGGTATTACGGCAAGGGCGTTTTGGTATGTTTATTGGTTGTAGCCAATATCCGCAATGTGATCATACTGAAGTCATTGATAAACCGGATGAAACATCGATCGGCTGCCCACAGTGTGGGCAAGGAAAATTGCTACAGCGTAAATCTCGGTTTGGAAAAGTCTTCCATGCCTGCAATCGTTATCCCGATTGCCAATTTACAATTAATCAGCAACCCATTGCGGGAGAGTGTGCTTATTGCCACTACCCATTGTTAATGGAAAAGAGAACAGCACAAGGCGTAAAACGTTTTTGCGCCAGTAAGTTATGCGGGAAGGCAGTCGTCAGTGAGTAATAACAACGTGAGTAGAAATGAGAATAGAGCCGCTTTGTCGGATGTGTTGCAGGCCTTGCAGCAAGAAGAGGTTATTGCCTATCCGACAGAAGCTGTTTTTGGTTTAGGTTGTGACCCTGATAGTGAAAAAGCAGTAAATGCTTTATTAGCATTAAAACAGCGACCATGGCAGAAGGGGCTGATTCTGATTGCTGCCAATTATGAACAGCTAAAACCGTATGTAGATGACTCGGCACTCACTGATTCACAGCGAGAGACTATTTTTTCCGTTTGGCCTGGGCCGGTAACTTGGGTCATCCCTACTCACCCTGAGACACCGCGCTGGCTGACGGGCAGTTTTGATTCATTGGCTGTGAGAGTGAGCGATCATCCACTCGTACAGCAACTTTGTTCCCAATATGGCAAACCTTTGGTTTCAACCAGCGCTAATTTAAGTGGCCAAGAACCCTGCCGTACGATAGAAGAAGTCAGAATACAATTTGGCTCTTCTCTGCCAGTGCTGGCTGGTTTGGTTGGTGGGCGTTTGAATCCATCTGAAATTAGAGATGCACTAACCGGTAAACAATTTCGTCAAGGATAGGAAATAGCATGGATCAGAAGTTCGCAGTGTTTGGTAACCCTATTGGGCACAGTAAGTCGCCAAGGATCCATGCGCTCTTTGCTGAGCAAACCGGTATTGAACATTGCTACGGTATGGTTTTGGCCCCGAATGAAACCTTTGAAGAGACATTAACGTCTTTTTTTGCTGGTGGGGCGATAGGTGCAAACATAACGACACCGTTTAAAGAACGTGCTCACGCGAAGTGTGACGAATTGACCGATCGTGCGTCCCTAGCGGGAGCCGTGAATACGATTAAGCAATTAAAAGACGGACGTTTGTTAGGTGACAACACTGATGGTATTGGCTTACTCAGTGATCTCGAACGACAACATTTGATCCAGACGACAGATCATATCTTATTGGTAGGTGCTGGTGGGGCGGCTCGAGGTGTGATCCTTCCTTTACTTTCATATGGCTGCAAAGTCGTTATCACTAACCGGACTTATGCCCGCGCGCAGCAACTTGCAGAAGTATTCCACCATTTAGGGGATATAGATGCTGTCGAGATGCAAGATCTGAGTGGGCAGCCCTTTGATTTAATCATCAATGCGACAGCTTCGGGTATCCATGGCGAAGTACCAAACTTACCTATGGATATTATTAGCCCACAAACTCGCTGTTACGATATGTTCTATCAAGCGGATAGTACGCCATTTCTAGCGTGGAGCACGCGTTTGGGGGTGACAAGCTATGCCGATGGTTTGGGTATGCTGGTGGGGCAGGCAGCGCATGCTTTTCAGTTGTGGCATGGTGTCATGCCTGAAATTACCCCTGTATTAAATCAGTTGCGCGATGAGCTAGCTAAATAGAAAAATATGGAACAATGCAGGGAGAGATATGGCTTATTCCCTGCATCAGAAATTAGCTTCTATTTGGTCTCTGCCAAATAGTCATCTTTCCAGCGCACATAGTTACCGGCAGAATAAAGCAGGCCTTCTAATTCAGCAGGTGTTAAAGGGCGAACTTGCCTGGCTGGGCTACCCATATAAAGGTGGCCACTAGCCAATCGCTTGCCAGGGGAAACTAAACTACCTGCTCCAATCATTACATCATCTTCTATGACCGCACCATCTAGCACAATAGAACCCATCCCCACTAATACCCGATTGCCAATAGTGCAACCGTGAAGCATAGCTTTATGCCCGACAGTCACATCTTCGCCAATAATCAGCGGGTTTCCCTCGGGATTATGCTCTGAGTGATGAGTAACATGTAACACGCTACCATCTTGAATATTAGAACGTGCACCAATACTCACCTGATTGACATCACCCCGAATGGCGACTAACGGCCAGACACTGACATCATCACCCAAAACAACATTACCAATGATCACACTGGATCTATCGATCATGACGCGTGCACCTAGCGTAGGTAAGTAATGAAGATAGGGGCGAATAGCATCGGACATAATAATAGCCTCTTTGTAAGAAATTACTTTACCGGCAATACTAGCCTTTGCTGATGGAATTACAACCAATTGAGCACGGGGATCGCCGTGAAAATACAGCAGATCGACCAAGATCTGCACGTAAGGATTGAAAAGTATTCAAACAGGCAAAAAACACGAAAAAAGAGTTGTGCAAAAAAATCGACTCCCTATAATGCGCATCCATCGAGACGGCACACAACGAATCAAGTAGTTAAGTGACCGGCAAAGAGAACAGAGAAATTCAACGAAATTAAATGTTGACTCTGAATGAGGAAAGCGTAACATGCGCACCTCGCGTTACCAACCAAGTGTTGCTAACGCACTGCTCTTTAACAATTTATCAGACAATCTGTGTGGGCACTCGCAAGACGATATCGAAGCCTGTTTCGGCAGGCAGAAGCAATATCAAAGTCTTGAAGAGTGACCAAAGCAGTACACATTTGAACTTCGGTTCGAATGCATATTTGCAGAAAGTAATCTTTGAGCATCGCTATGTTAATTCATAGCAAATCAAACAAATCTTAAATTGAAGAGTTTGATCATGGCTCAGATTGAACGCTGGCGGCAGGCCTAACACATGCAAGTCGAGCGGCAGCGGGAAGTAGTTTACTACTTTGCCGGCGAGCGGCGGACGGGTGAGTAATGTCTGGGAAACTGCCTGATGGAGGGGGATAACTACTGGAAACGGTAGCTAATACCGCATAACGTCTTCGGACCAAAGTGGGGGACCTTAGGGCCTCACGCCATCGGATGTGCCCAGATGGGATTAGCTAGTAGGTGGGGTAATGGCTCACCTAGGCGACGATCCCTAGCTGGTCTGAGAGGATGACCAGCCACACTGGAACTGAGACACGGTCCAGACTCCTACGGGAGGCAGCAGTGGGGAATATTGCACAATGGGCGCAAGCCTGATGCAGCCATGCCGCGTGTGTGAAGAAGGCCTTCGGGTTGTAAAGCACTTTCAGCGAGGAGGAAGGCCAATAACTTAATACGTTGTTGGATTGACGTTACTCGCAGAAGAAGCACCGGCTAACTCCGTGCCAGCAGCCGCGGTAATACGGAGGGTGCAAGCGTTAATCGGAATTACTGGGCGTAAAGCGCACGCAGGCGGTTTGTTAAGTCAGATGTGAAATCCCCGCGCTTAACGTGGGAACTGCATTTGAAACTGGCAAGCTAGAGTCTTGTAGAGGGGGGTAGAATTCCAGGTGTAGCGGTGAAATGCGTAGAGATCTGGAGGAATACCGGTGGCGAAGGCGGCCCCCTGGACAAAGACTGACGCTCAGGTGCGAAAGCGTGGGGAGCAAACAGGATTAGATACCCTGGTAGTCCACGCTGTAAACGATGTCGACTTGGAGGTTGTGCCCTTGAGGCGTGGCTTCCGGAGCTAACGCGTTAAGTCGACCGCCTGGGGAGTACGGCCGCAAGGTTAAAACTCAAATGAATTGACGGGGGCCCGCACAAGCGGTGGAGCATGTGGTTTAATTCGATGCAACGCGAAGAACCTTACCTACTCTTGACATCCACGGAATTTAGCAGAGATGCTTTAGTGCCTTCGGGAACCGTGAGACAGGTGCTGCATGGCTGTCGTCAGCTCGTGTTGTGAAATGTTGGGTTAAGTCCCGCAACGAGCGCAACCCTTATCCTTTGTTGCCAGCACGTAATGGTGGGAACTCAAAGGAGACTGCCGGTGATAAACCGGAGGAAGGTGGGGATGACGTCAAGTCATCATGGCCCTTACGAGTAGGGCTACACACGTGCTACAATGGCAGATACAAAGTGAAGCGAACTCGCGAGAGCAAGCGGACCACATAAAGTCTGTCGTAGTCCGGATTGGAGTCTGCAACTCGACTCCATGAAGTCGGAATCGCTAGTAATCGTAGATCAGAATGCTACGGTGAATACGTTCCCGGGCCTTGTACACACCGCCCGTCACACCATGGGAGTGGGTTGCAAAAGAAGTAGGTAGCTTAACCTTCGGGAGGGCGCTTACCACTTTGTGATTCATGACTGGGGTGAAGTCGTAACAAGGTAACCGTAGGGGAACCTGCGGTTGGATCACCTCCTTACCTCAGATACGCATTGCGTAGTGTCCACACAGATTGTCTGATAGAAAGTAACGAGCAAATAAGGCCGGGCTGAGAGATTAGTCGGGCTTTAGTACCTTGTTGGGTCTGTAGCTCAGGTGGTTAGAGCGCACCCCTGATAAGGGTGAGGTCGGTGGTTCAAGTCCACTCAGACCCACCAACTCATCCTCATACTGTGTGACAGACACACTCGTTTATACCCATAAACGTCGCGTGACTGCGCCTGGTCTGAGAATGAGTTATGCCGATAAGGTATTTTGCTTTTTATATGGGGCTATAGCTCAGCTGGGAGAGCGCCTGCCTTGCACGCAGGAGGTCAGCGGTTCGATCCCGCTTAGCTCCACCATATAAAGAAACTATTTCAAAATGTACTGCGGTCGCAAGACACAGTGTGTTGTGAAATATTGCTCTTTAACAATCTGGAACAAGCTGAAAATTGAAACAATACAGCTGAAACTTATCTCTCCGTAGAAGTACTGAGATAAGGATTAACCTGTATTAGAGTCTCTCAAATAATCGCAATGCCAATGTGTTTATCATTGTTGCAGTGTGAGCGAGAAGATACTCAGCAAGGCGTACAGCGCACAGCAACCGGAGTGAACGCTACGTTCATGAGGATTGCGCGCACTGCACAACGACGCAGAGTGTGTTCGCAGCCACACCAATAAAGAAGAAACATCTTTGGGTTGTGAGGTTAAGCGACTAAGCGTACACGGTGGATGCCTAGGCAGTCAGAGGCGATGAAGGGCGTGCTAATCTGCGAAAAGCG
[truncated: 4,187,867 more chars]
