# Supplementary material for: Mucin modulates phage infection dynamics and biofilm formation in enteropathogenic Yersinia enterocolitica
Source: Curr Res Microb Sci. 2026 Jun 3;11:100618. doi: 10.1016/j.crmicr.2026.100618 (PMC13284502; doi:10.1016/j.crmicr.2026.100618)
Supplement: Supplementary file 4 [file mmc4.zip › Supplementary file 2b_8081c BIM6_0% mucin.fasta]

>contig_1
TTTGATGCCTGGCAGTGTCCTACTCTCGCATGGGGAGACCCCACACTACCATCGGCGCTA
CGGCGTTTCACTTCTGAGTTCGGCATGGGTTCAGGTGGGTCCACCGCGCTATGGCCGCCA
GGCAAATTCTGTCTAAACTAACCCGCTACATGTATTAATCACGCAGCCAGCCAATCCAAT
CTCGGAACTTCGCTGAAAATATCTATCTCTCAAATTCAAAACACCTTTGGTGTTGTAAGG
TTAAGCCTCACGGATCATTAGTACTGGTTAGCTCAATGCATCGCTGCACTTACACACCCA
GCCTATCAACGTCATAGTCTTTAACGTTCCTTCAGGGGGCTTAAAGCCCCAGGGAAGACT
CATCTCGAGGCAAGTTTCCCGCTTAGATGCTTTCAGCGGTTATCTCTTCCGAATTTAGCT
ACCGGGCAATGCCATTGGCATGACAACCCGAACACCAGTGATTCGTCCACTCCGGTCCTC
TCGTACTAGGAGCAGCCCCTCTCAATCTTCCAACGCCCACGGCAGATAGGGACCGAACTG
TCTCACGACGTTCTAAACCCAGCTCGCGTACCACTTTAAATGGCGAACAGCCATACCCTT
GGGACCTACTTCAGCCCCAGGATGTGATGAGCCGACATCGAGGTGCCAAACACCGCCGTC
GATATGAACTCTTGGGCGGTATCAGCCTGTTATCCCCGGAGTACCTTTTATCCGTTGAGC
GATGGCCCTTCCATTCAGAACCACCGGATCACTAAGACCTACTTTCGTACCTGCTCGAGC
CGTCACTCTCGCAGTCAAGCTAGCTTATGCCTTTGCACTAACCTCACGATGTCCGACCGT
GATTAGCTAACCTTCGTGCTCCTCCGTTACTCTTTGGGAGGAGACCGCCCCAGTCAAACT
ACCCACCAGACACTGTCCTCACCCCAGATTATGGGGCCGAGTTAGAACATCAAACATTAA
AGGGTGGTATTTCAAGGTTGGCTCCATGCAGACTGGCGTCCACACTTCGATGCCTCCCAC
CTATCCTACACATCAAGGCTCAATGTTCAGTGTCAAGCTATAGTAAAGGTTCACGGGGTC
TTTCCGTCTTGCCGCGGGTACACTGCATCTTCACAGCGAGTTCAATTTCACTGAGTCTCG
GGTGGAGACAGCCTGGCCATCATTACGCCATTCGTGCAGGTCGGAACTTACCCGACAAGG
AATTTCGCTACCTTAGGACCGTTATAGTTACGGCCGCCGTTTACTGGGGCTTCGATCAAG
AGCTTCGCCTTGCGGCTGACCCCATCAATTAACCTTCCAGCACCGGGCAGGCGTCACACC
GTATACGTCCACTTTCGTGTTTGCACAGTGCTGTGTTTTTATTAAACAGTTGCAGCCAGC
TGGTATCTGCGACTGGCTTCGGCGCCGGGAGCAAGTCCCTTTACCTAATGCCAGCGTGCC
TTCTCCCGAAGTTACGGCACCATTTTGCCTAGTTCCTTCACCCGAGTTCTCTCAAGCGCC
TGAGTATTCTCTACCTGACCACCTGTGTCGGTTTGGGGTACGATTTAATGTTACCTGATG
CTTAGAGGCTTTTCCTGGAAGCTTGGCATCAACTACTTCACCACCGTAGTGGCTCGTCAT
CACACCTCAGCGTTGATAAGCAACCGGATTTACCAAGTCGCTCCGCCTACATGCTTAAAC
CGGGACAACCGTCGCCCGGCTAGCCTAGCCTTCTCCGTCCCCCCTTCGCAGTAACACCAA
GTACAGGAATATTAACCTGTTTCCCATCGACTACGCTTTTCAGCCTCGCCTTAGGGGTCG
ACTCACCCTGCCCCGATTAACGTTGGACAGGAACCCTTGGTCTTCCGGCGTGCGGGTTTT
TCACCCGCATTATCGTTACTTATGTCAGCATTCGCACTTCTGATACCTCCAGCAACCCTC
ACAGGTCACCTTCAACGGCTTACAGAACGCTCCCCTACCCAACGAACGTATCCCTAAGCC
AACTCGACTTTATTGGACGCATTGACGTCGCTGCGCTCCGTCAATCATTATCCACTGCCG
TGAATTGTCTTGGGTGATACGTTCGCTGCCGCAGCTTCGGTGCATGGTTTAGCCCCGTTA
CATCTTCCGCGCAGGCCGACTCGACCAGTGAGCTATTACGCTTTCTTTAAATGATGGCTG
CTTCTAAGCCAACATCCTGGCTGTCTGTGCCTTCCCACATCGTTTCCCACTTAACCATGA
CTTTGGGACCTTAGCTGGCGGTCTGGGTTGTTTCCCTCTTCACGACGGACGTTAGCACCC
GCCGTGTGTCTCCCGTGATAACATTCTTCGGTATTCGGAGTTTGCATCGGTTTGGTAAGT
CGGGATGACCCCCTAGCCGAAACAGTGCTCTACCCCCGAAGATGAGTTCACGAGGCGCTA
CCTAAATAGCTTTCGGGGAGAACCAGCTATCTCCCGGTTTGATTGGCCTTTCACCCCCAG
CCACAAGTCATCCGCTAATTTTTCAACATTAGTCGGTTCGGTCCTCCAGTTAGTGTTACC
CAACCTTCAACCTGCCCATGGCTAGATCACCGGGTTTCGGGTCTATACCTTGCAACTATT
CGCCCAGTTAAGACTCGGTTTCCCTACGGCTCCCCTATTCGGTTAACCTTGCTACAAAAT
ATAAGTCGCTGACCCATTATACAAAAGGTACGCAGTCACACCACGAAGGTGCTCCCACTG
CTTGTACGTACACGGTTTCAGGTTCTATTTCACTCCCCTCGCCGGGGTTCTTTTCGCCTT
TCCCTCACGGTACTGGTTCACTATCGGTCAGTCAGGAGTATTTAGCCTTGGAGGATGGTC
CCCCCATATTCAGACAGGATGTCACGTGTCCCGCCCTACTCATCGAACTCACAACGTATG
CATTTTTGTGTACGGGACTATCACCCTGTACCGTGCGACTTTCCAGACGCTTCCACTAAC
ACATACGCTGATTCAGGTTCTGGGCTCCTCCCCGTTCGCTCGCCGCTACTGGGGGAATCT
CGGTTGATTTCTTTTCCTCGGGGTACTTAGATGTTTCAGTTCCCCCGGTTCGCCTTGCAT
GGCTATGTATTCACCATGCAATAGTGCAACGAATTGCACTGGGTTTCCCCATTCGGGTAT
CGTCGGTTATAACGGTTCATATCACCTTACCGACGCTTTTCGCAGATTAGCACGCCCTTC
ATCGCCTCTGACTGCCTAGGCATCCACCGTGTACGCTTAGTCGCTTAACCTCACAACCCA
AAGATGTTTCTTCTTTATTGGTGTGGCTGCGAACACACTCTGCGTCGTTGTGCAGTGCGC
GCAATCCTCATGAACGTAGCGTTCACTCCGGTTGCTGTGCGCTGTACGCCTTGCTGAGTA
TCTTCTCGCTCACACTGCAACAATGATAAACACATTGGCATTGCGATTATTTGAGAGACT
CTAATACAGGTTAATCCTTATCTCAGTACTTCTACGGAGAGATAAGTTTCAGCTGTATTG
TTTCAATTTTCAGCTTGTTCCAGATTGTTAAAGAGCAATATTTCACAACACACTGTGTCT
TGCGACCGCAGTACATTTTGAAATAGTTTCTTTATATGGTGGAGCTAAGCGGGATCGAAC
CGCTGACCTCCTGCGTGCAAGGCAGGCGCTCTCCCAGCTGAGCTATAGCCCCATATAAAA
AGCAAAATACCTTATCGGCATAACTCATTCTCAGACCAGGCGCAGTCACGCGACGTTTAT
GGGTATAAACGAGTGTGTCTGTCACACAGTATGAGGATGAGTTGGTGGGTCTGAGTGGAC
TTGAACCACCGACCTCACCCTTATCAGGGGTGCGCTCTAACCACCTGAGCTACAGACCCA
ACAAGGTACTAAAGCCCGACTAATCTCTCAGCCCGGCCTTATTTGCTCGTTACTTTCTAT
CAGACAATCTGTGTGGACACTACGCAATGCGTATCTGAGGTAAGGAGGTGATCCAACCGC
AGGTTCCCCTACGGTTACCTTGTTACGACTTCACCCCAGTCATGAATCACAAAGTGGTAA
GCGCCCTCCCGAAGGTTAAGCTACCTACTTCTTTTGCAACCCACTCCCATGGTGTGACGG
GCGGTGTGTACAAGGCCCGGGAACGTATTCACCGTAGCATTCTGATCTACGATTACTAGC
GATTCCGACTTCATGGAGTCGAGTTGCAGACTCCAATCCGGACTACGACAGACTTTATGT
GGTCCGCTTGCTCTCGCGAGTTCGCTTCACTTTGTATCTGCCATTGTAGCACGTGTGTAG
CCCTACTCGTAAGGGCCATGATGACTTGACGTCATCCCCACCTTCCTCCGGTTTATCACC
GGCAGTCTCCTTTGAGTTCCCACCATTACGTGCTGGCAACAAAGGATAAGGGTTGCGCTC
GTTGCGGGACTTAACCCAACATTTCACAACACGAGCTGACGACAGCCATGCAGCACCTGT
CTCACGGTTCCCGAAGGCACTAAAGCATCTCTGCTAAATTCCGTGGATGTCAAGAGTAGG
TAAGGTTCTTCGCGTTGCATCGAATTAAACCACATGCTCCACCGCTTGTGCGGGCCCCCG
TCAATTCATTTGAGTTTTAACCTTGCGGCCGTACTCCCCAGGCGGTCGACTTAACGCGTT
AGCTCCGGAAGCCACGCCTCAAGGGCACAACCTCCAAGTCGACATCGTTTACAGCGTGGA
CTACCAGGGTATCTAATCCTGTTTGCTCCCCACGCTTTCGCACCTGAGCGTCAGTCTTTG
TCCAGGGGGCCGCCTTCGCCACCGGTATTCCTCCAGATCTCTACGCATTTCACCGCTACA
CCTGGAATTCTACCCCCCTCTACAAGACTCTAGCTTGCCAGTTTCAAATGCAGTTCCCAC
GTTAAGCGCGGGGATTTCACATCTGACTTAACAAACCGCCTGCGTGCGCTTTACGCCCAG
TAATTCCGATTAACGCTTGCACCCTCCGTATTACCGCGGCTGCTGGCACGGAGTTAGCCG
GTGCTTCTTCTGCGAGTAACGTCAATCCAACAACGTATTAAGTTATTGGCCTTCCTCCTC
GCTGAAAGTGCTTTACAACCCGAAGGCCTTCTTCACACACGCGGCATGGCTGCATCAGGC
TTGCGCCCATTGTGCAATATTCCCCACTGCTGCCTCCCGTAGGAGTCTGGACCGTGTCTC
AGTTCCAGTGTGGCTGGTCATCCTCTCAGACCAGCTAGGGATCGTCGCCTAGGTGAGCCA
TTACCCCACCTACTAGCTAATCCCATCTGGGCACATCCGATGGCGTGAGGCCCTAAGGTC
CCCCACTTTGGTCCGAAGACGTTATGCGGTATTAGCTACCGTTTCCAGTAGTTATCCCCC
TCCATCAGGCAGTTTCCCAGACATTACTCACCCGTCCGCCGCTCGCCGGCAAAGTAGTAA
ACTACTTCCCGCTGCCGCTCGACTTGCATGTGTTAGGCCTGCCGCCAGCGTTCAATCTGA
GCCATGATCAAACTCTTCAATTTAAGATTTGTTTGATTTGCTATGAATTAACATAGCGAT
GCTCAAAGATTACTTTCTGCAAATATGCATTCGAACCGAAGTTCAAATGTGTACTGCTTT
GGTCACTCTTCAAGACTTTGATATTGCTTCTGCCTGCCGAAACAGGCTTCGATATCGTCT
TGCGAGTGCCCACACAGATTGTCTGATAAATTGTTAAAGAGCAGTGCGTTAGCAACACTT
GGTTGGTAACGCGAGGTGCGCATGTTACGCTTTCCTCATTCAGAGTCAACATTTAATTTC
GTTGAATTTCTCTGTTCTCTTTGCCGGTCACTTAACTACTTGATTCGTTGTGTGCCGTCT
CGATGGATGCGCATTATAGGGAGTCGATTTTTTTGCACAACTCTTTTTTCGTGTTTTTTG
CCTGTTTGAATACTTTTCAATCCTTACGTGCAGATCTTGGTCGATCTGCTGTATTTTCAC
GGCGATCCCCGTGCTCAATTGGTTGTAATTCCATCAGCAAAGGCTAGTATTGCCGGTAAA
GTAATTTCTTACAAAGAGGCTATTATTATGTCCGATGCTATTCGCCCCTATCTTCATTAC
TTACCTACGCTAGGTGCACGCGTCATGATCGATAGATCCAGTGTGATCATTGGTAATGTT
GTTTTGGGTGATGATGTCAGTGTCTGGCCGTTAGTCGCCATTCGGGGTGATGTCAATCAG
GTGAGTATTGGTGCACGTTCTAATATTCAAGATGGTAGCGTGTTACATGTTACTCATCAC
TCAGAGCATAATCCCGAGGGAAACCCGCTGATTATTGGCGAAGATGTGACTGTCGGGCAT
AAAGCTATGCTTCACGGTTGCACTATTGGCAATCGGGTATTAGTGGGGATGGGTTCTATT
GTGCTAGATGGTGCGGTCATAGAAGATGATGTAATGATTGGAGCAGGTAGTTTAGTTTCC
CCTGGCAAGCGATTGGCTAGTGGCCACCTTTATATGGGTAGCCCAGCCAGGCAAGTTCGC
CCTTTAACACCTGCTGAATTAGAAGGCCTGCTTTATTCTGCCGGTAACTATGTGCGCTGG
AAAGATGACTATTTGGCAGAGACCAAATAGAAGCTAATTTCTGATGCAGGGAATAAGCCA
TATCTCTCCCTGCATTGTTCCATATTTTTCTATTTAGCTAGCTCATCGCGCAACTGATTT
AATACAGGGGTAATTTCAGGCATGACACCATGCCACAACTGAAAAGCATGCGCTGCCTGC
CCCACCAGCATACCCAAACCATCGGCATAGCTTGTCACCCCCAAACGCGTGCTCCACGCT
AGAAATGGCGTACTATCCGCTTGATAGAACATATCGTAACAGCGAGTTTGTGGGCTAATA
ATATCCATAGGTAAGTTTGGTACTTCGCCATGGATACCCGAAGCTGTCGCATTGATGATT
AAATCAAAGGGCTGCCCACTCAGATCTTGCATCTCGACAGCATCTATATCCCCTAAATGG
TGGAATACTTCTGCAAGTTGCTGCGCGCGGGCATAAGTCCGGTTAGTGATAACGACTTTG
CAGCCATATGAAAGTAAAGGAAGGATCACACCTCGAGCCGCCCCACCAGCACCTACCAAT
AAGATATGATCTGTCGTCTGGATCAAATGTTGTCGTTCGAGATCACTGAGTAAGCCAATA
CCATCAGTGTTGTCACCTAACAAACGTCCGTCTTTTAATTGCTTAATCGTATTCACGGCT
CCCGCTAGGGACGCACGATCGGTCAATTCGTCACACTTCGCGTGAGCACGTTCTTTAAAC
GGTGTCGTTATGTTTGCACCTATCGCCCCACCAGCAAAAAAAGACGTTAATGTCTCTTCA
AAGGTTTCATTCGGGGCCAAAACCATACCGTAGCAATGTTCAATACCGGTTTGCTCAGCA
AAGAGCGCATGGATCCTTGGCGACTTACTGTGCCCAATAGGGTTACCAAACACTGCGAAC
TTCTGATCCATGCTATTTCCTATCCTTGACGAAATTGTTTACCGGTTAGTGCATCTCTAA
TTTCAGATGGATTCAAACGCCCACCAACCAAACCAGCCAGCACTGGCAGAGAAGAGCCAA
ATTGTATTCTGACTTCTTCTATCGTACGGCAGGGTTCTTGGCCACTTAAATTAGCGCTGG
TTGAAACCAAAGGTTTGCCATATTGGGAACAAAGTTGCTGTACGAGTGGATGATCGCTCA
CTCTCACAGCCAATGAATCAAAACTGCCCGTCAGCCAGCGCGGTGTCTCAGGGTGAGTAG
GGATGACCCAAGTTACCGGCCCAGGCCAAACGGAAAAAATAGTCTCTCGCTGTGAATCAG
TGAGTGCCGAGTCATCTACATACGGTTTTAGCTGTTCATAATTGGCAGCAATCAGAATCA
GCCCCTTCTGCCATGGTCGCTGTTTTAATGCTAATAAAGCATTTACTGCTTTTTCACTAT
CAGGGTCACAACCTAAACCAAAAACAGCTTCTGTCGGATAGGCAATAACCTCTTCTTGCT
GCAAGGCCTGCAACACATCCGACAAAGCGGCTCTATTCTCATTTCTACTCACGTTGTTAT
TACTCACTGACGACTGCCTTCCCGCATAACTTACTGGCGCAAAAACGTTTTACGCCTTGT
GCTGTTCTCTTTTCCATTAACAATGGGTAGTGGCAATAAGCACACTCTCCCGCAATGGGT
TGCTGATTAATTGTAAATTGGCAATCGGGATAACGATTGCAGGCATGGAAGACTTTTCCA
AACCGAGATTTACGCTGTAGCAATTTTCCTTGCCCACACTGTGGGCAGCCGATCGATGTT
TCATCCGGTTTATCAATGACTTCAGTATGATCACATTGCGGATATTGGCTACAACCAATA
AACATACCAAAACGCCCTTGCCGTAATACCATATCCGAACCGCATTCAGGGCAGTGCTGC
CCTTCCAGAACTTTCACGATATGACCATCGGATTGCGCTTTCAATGGGCGCATGTACTGG
CAATCTGGATAATGTGAGCAACCAAGGAATGGGCCATGACCGCCGCTGCGAATGACTAAC
GCCGATCCGCACTCTGGACACGACCCATTATCCTTGGCAGTAACTGTTTTTGTCATAACA
CCTTCTATATAAAGTTATTTGCCCGTGATATTACCACTTAGTGCAAATAACCTTCATTGA
CTTCAAAAAGTAACTCTTCCATCTGCTGATAAGCGCTTTCATAACCCGGAATGTTAAATA
GCACCATCAGCACAACCCACTTGAGATCCTCCAGATCAATCTCATTCGAGTCCAATGCCA
TAATACGGTCGATAACCATCTCACGAGTATCAAGGTGTAATACCTGAATTTGTTCAAGAA
ACAGGATAAAACCACGGCAAGTAACATCCAGACGTTGGGACTCTTCTGCTGTATAAATAC
GCAATGCTTGCGGATCAGCAGCATAGAGATAAGGTGCTTTCTGCCCATCTTGTAGGTCAG
CCAGAGCCTCTAACCAGTTCAGGGCGTTGTTGATATCCTCACGATAGAAACCTGCTTGTG
CAAGATCGTCAGTAATCTTGTCTTGATCAACAAGCATTTCCGACTCGTTATGCATATAAG
TTTCAAATAAGTAAATTAGAACGTCGAACATGGCCTGCCCTCCTTAATCGGACATAGCCG
CCGGGTACAGCTGCGATCCACCCTGCTAACTCCAGCTCGAGCAATTTGCTGACGATATCT
GGCACAGGTTGGCCGGCGCGTTCGGCGACGACATCAACGGGTGTCACCTCATCTCCTACG
TTAGCCAACACATCGGCAAATGGCAATTCAACTTGCTCTTCGGATGAAGAAATAATTACT
TTCTCGGGTAATGATATCCATTGTAGCGAGCCACCGACCTGTTCGGCGACCTCACGGGCA
GACCTGGCCAGATAGGCTCCCTGCTGAATCAACCAATGAACGCCCTCACTGGTTGCACTT
CCCAGTGGCCCAGGTAAGGCAAAAACATCTCTCCCTTGCTCCATAGCATAGCGGGCAGTA
ATTAAAGAGCCACTTTTCAGTGTAGCTTCGACCACCAATACTGCGGAGCTTAACCCACTG
ATAATGCGATTTCTTCTGGGGAAATGAGTAGCAACAGGTAATGCTGTTGTCAGAAACTCC
GAGACTAAAACCCCACCGTGATGCTCAATTTCTCGCGCTAATTGGCTGTGACGACGTGGG
TATATGTTTTCCAGCCCGCTACCTAATACCGCAATGGTTTTTCCTCTAGTATTCAAGGCC
GCCTTGTGACATATCCCGTCAATCCCCATAGCTAAACCACTGGTGATAGCTAACCCAGTA
AGAGCCAGCTCTGAAGCAAAATGTCGCCCCCAATGTTCGCCATAATGGCTAAAATGACGG
CTCCCCACCATGGCAACTTGTGGCCGATAAAGAACATCAAGTTCACCAGCGGCAAAAATG
ATCAATGGAGGGGAGGAAATATGAGTCAAACGCGGCGGATAGCCAGGTTCACCATAAGCC
AGTAAGTGATGAGCAGGGTTAGTCAGCCAGCCTAGGGTGGTATCAATATAACGGGGGTCT
ACCTGAGTAAATTGCTGACATTGCTGCGGTTCTAACCCGTAGGCAGCTAATCTCCCGAGG
TGAACATCACCACTGGCAAGTAACCTTCTGACCAAGGCACTGCTTTTTATTGTTCCAAGC
CCTTTGACCTGGCTCATCCTGAGCCACAATTCCGCCGCTAACATATCGCCTCCCTGGCTA
GCTTCCTAAACTGACACCGATTTGTTCAATTGGTAGACGATGCTGTCAATCAAGGCCGGA
AATGTCTAGAATAGAGATTGAATATCATTCACTACTCGGACGCAGATCTAGATATTTATG
TCAGTATTACAAGTATTACATTACCCAGACGAGCGGCTGCGCAAAATTGCAGCGCCAGTA
AAAGAAGTCAATGGTGAAATCCAGCGTATCGTGGACGACATGTTCGAAACGATGTACGCA
GAGGAAGGTATTGGCCTTGCTGCAACACAAGTGGATGTTCACCTGCAAATTATTGTCATT
GATGTTTCGGAAAATCGTGACCAGCGTTTAGTGTTGATTAACCCTGAACTGTTGGAAAAA
AGCGGTGAAACCGGCATTGAAGAAGGTTGCTTATCCATTCCTGAGCAACGTGCATTGGTT
CCTCGAGCTGAAAAAGTCAAAATCAGGGCATTAGATCGTGACGGAAAACCGTTCGAGCTA
GAAGCTGATGATTTGTTGGCAATTTGCATTCAGCATGAAATGGACCACTTGGTTGGTAAA
CTGTTTGTGGACTATTTATCACCACTGAAACGTCAACGCATCCGCCAAAAGCTGGAGAAA
ATGGCCAAGCTGAATGCTCGTGCCAACTAACCCCTTTTAATTCAGGAAACCAATGTGTCT
GATTCTTTACGGATTATTTTTGCCGGAACTCCTGACTTTGCAGCGCGCCATTTAGGCGCG
TTGTTGTCTTCCCAACATCAAATTGTGGGTGTTTTCACTCAACCAGACCGCCCGGCGGGT
CGAGGTAACAAACTCACGCCAAGCCCGGTGAAGGTCTTAGCCGAACAACACGACATTCCC
ATTTTTCAGCCAAAATCATTGCGGCCAGAAGAGAATCAGCACCTGGTTGCCGATCTTAAT
GCAGATATTATGGTGGTGGTCGCCTACGGCTTAATTCTCCCTGCATCTGTTTTGGCCATG
CCACGATTAGGTTGTATTAATGTCCACGGTTCTCTGCTGCCGCGCTGGCGCGGTGCTGCG
CCAATCCAACGTTCATTGTGGGCTGGCGATGCAAAAACTGGTGTGACAATCATGCAAATG
GATGTCGGGCTAGATACCGGTGATATGTTGCATAAAATTGAGTGTGATATTCAGCCAGAA
GACACCAGTGCAACGCTCTACGATAAGTTGGCGCAGCTTGGCCCTCAGGGCTTATTGGTA
ACATTGCAACAGTTGGCCGAAGGCTCTGCACAGCCCGAAGTACAAGATGAAGCGCAAGTT
ACCTATGCAGAAAAACTCAGCAAAGAGGAAGCCAAATTAGATTGGTCGCTTTCTGCTGTC
CAGTTAGAGCGTTGTATTCGTGCTTTCAATCCTTGGCCAGTCAGCTATTTCGTTGTTGAT
GAACAACCCATCAAAGTTTGGCAAGCACAAGTGCTCGCAACTGTTGATAATGCAGCACCT
GGTACAATCATCCATGCCGATAAGCATGGCATTCAGGTCGCAACCGCAGATGGTGTTTTG
AATATCACACAACTGCAACCGGCCGGGAAGAAAGCTATGTCCGCTGCTGACTTGCTAAAT
TCACGACGCGAATGGTTTACACTCGGTAACCAGCTAGCATAAAAGATCTATTAAATCATA
TACCCAATGTATTTCATGGTGCAGGAAGGCGGCAAACAAGAGAATCCCGATGAGCTTACA
CAAGTAAGTGATTCGGGTGACAAATCTGCCCGGAGCAGATTTGGACGTTGCTTGCAGCGG
CCTCACAGAGGCGAGGCCCATGGACGGGCCGAGTAGCGAGAGCAGCCAACGCATCTGCAA
CTTGAAAGATGACGGGTATAAGTTTCATCGCCCGGTATATCATCATCGGGCCACTTTCCC
TTTATTTGCTGACGTTTGTCGGCTTTTTTGGTTATGAAAAACACATATAATCTCCGCAGC
ATCGCTGCCAAAGCAATTAGCCAGGTATTGGATCAGGGGCAATCGCTCAGTACCGTTTTA
CCTGGGCTACAAAAAAGTATTTCTGATAAAGATCGCGCATTGCTGCAGGAGTTGTGTTTT
GGCACTTTGCGTGTCCTCCCACAGCTAGAGTGGTGTATCCAGCAGTTAATGGCACGCCCA
ATGACCGGTAAGCAGCGTGTTTTTCATTATCTGATTATGGTTGGGCTTTATCAGCTGATA
TACACGCGTATTCCGCCTCATGCGGCACTGGCGGAGACAGTAGAAGGCGCAACCGCACTC
AAACGCCCGCAGTTAAAAGGGCTAATCAATGGCGTACTGCGTCAATTCCAGCGTCAACAA
GTGGAATTACTGGAACGGGCGGCAAATAACGATAGCCACTATCTTCATCCGAGCTGGTTA
TTGGCACGAATTAAGCTAGCCTATCCTGATCAATGGCAACAGGTCCTGGATGCAAATAAC
CAGAAACCACCAATGTGGCTGCGCGTAAACCGACTACACCATTCACGCATTGAATACCTT
GAGCTATTGAAGCAAGCCAATATTGAAGCTCTGCCTCATGACTTTTACCCTGACGCAGTT
CGCCTTATTACACCTTGCGCCGTCAGTGACCTCCCCGGTTTTGAACTTGGCTGGGTAACG
GTGCAAGATGCATCGGCACAAGGCTGTGTTGATCTGCTTGATCCACAAGATGGTGAGCAG
ATCCTTGATTTGTGTGCCGCTCCGGGGGGCAAAACAACCCATATTCTGGAAGCTGCGCCG
AAAGTCCATGTATTAGCTGTCGATATAGATGAACAGCGCCTCAGCCGGGTTAAAGAAAAC
TTACAACGCCTGAGATTACATGCAGACGTGCGAGTCGGCGATGGTCGAACGCCAGATGAA
TGGTGCGGTGATCAACAATTCGATCGAATCCTGTTAGATGCCCCTTGCTCAGCAACCGGT
GTTATTCGCCGGCACCCAGATATCAAATGGTTGCGTCGAGACAGTGATATCGCCGAGTTG
GCCCAACTTCAATCTGAGATAATTGAAGCTATCTGGCCTAAACTGAAAAAAGGTGGCGTA
ATGGTTTATGCTACCTGTTCTATATTGCCTGAAGAGAATCAGCAGCAGATCGCCACTTTC
CTGCAACGCCACAGTGAAGCAGACTTGGTCGAAACCGGCACAGTTTCAGCACCTGGCAGG
CAAAATTTGCCACATCCTGAGGACGGTGATGGTTTTTATTATGCAAAGTTGATCAAAAGA
TAGTCGTGGCCTTTGCTGCCTCAAACCTAATTTCAGTGTGAAACAGAGAACGCTATGAAA
ATAATTATTCTTGGGGCGGGGCAAGTTGGCGGTACCCTGGCTGAAAATCTGGTGGGTGAG
AACAACGATATTACCGTGGTGGATGTCGATTCCGGTCGGTTGCGCCAGTTACAAGATAAA
TTTGATTTGCGAGTCGTGCAAGGGCATGGTTCGCACCCGCGAATTTTACGAGAAGCTGGG
GCAGAAGATGCCGATATGTTGGTTGCAGTAACGAATTCTGATGAAACCAATATGGTTGCC
TGCCAAATAGCTTATTCGCTATTTAACACGCCAAATCGTATCGCTCGCATTCGTTCAGCT
GAATATATTCGTGAAGCAGATAAACTGTTTCTACCGGAAGCGGTCCCTATTGACCATTTA
ATATCACCCGAACAGCTAGTTATAGATTACATCTATAAACTAATCGAATATCCAGGCGCG
TTGCAGGTAGTCAATTTTGCTGAAGGTAAAGTCAGTATTGCTGCGGTCAAGGCCTATTAC
GGCGGGCCATTAGTCGGAAATGCATTATCATCTTTACGCGAACATATGCCGCATATTGAT
ACACGAGTCGCGGCTATATTTCGTCAAGACCGACCAATCCGCCCGCAGGGTTCTACAATT
ATTGAAGCTGGTGATGAAGTTTTCTTTGTTGCCGCCTCGCAACATATCCGGGCCGTAATG
AGTGAACTGCAACGGTTGGAAAAACCCTATAAACGCATCATGATTGTCGGCGGTGGGAAC
GTTGGGGCAGGCTTGGCGCTGCGCTTAGAAAAAGACTATAGCGTAAAATTAATCGAGCGG
GATCAGCAACGTGCTGCTGAATTAGCAGAAATGCTACACGATACAATCGTATTTTATGGC
GATGCATCAGATCAGGAATTATTAGCAGAAGAGCATATTGAACAGGTTGATGTCTTTATT
GCCATTACTAATGATGATGAAGCTAATATTATGTCCGCTATGCTCGCAAAACGCATGGGC
GCTAAAAAGGCAATGGTATTAATCCAGCGAAGTGCGTATGTCGATCTGGTTCAGGGAAGT
GTTATTGATATTGTTATATCTCCACAACAAGCCACTATTTCCGCACTATTAGGTCACGTC
CGTAAAGCCGATATCGTTAGCGTGTCATCATTAAGACGCGGTGTTGCAGAAGCAATAGAA
GCCATTGCACATGGTGATGAAACCACATCAAAAGTAGTAGGCCGAATGGTCGAAGATATA
AAACTGCCACCGGGGACAACTATTGGGGCAATTGTCCGTGGTGACGAAGTTATCATTGCC
AACGGGAATTCTGTTATTAAACAGGGGGACCATGTCGTAATGTTTATTACCCACAAGAAA
TTTGTCCCTGATGTGGAACGGTTGTTCCAACCTAGTCCATTCTTCTTATAATCAAAGATG
ATTAAATTAAAACTATTCCGATAGAGAATAAAAAAGTTTCCTATAATTATGGCTGTATTC
CGTTTTATTTAGCTAAAATTAAGTAGTTCATTTTAAAGGGGGTGTTGGTTATGAGTTTTA
TGAAGGAATTTCGTGAATTTGCCATGCGTGGCAATGTGGTCGACTTGGCTGTCGGGGTAA
TTATTGGTGCTGCATTTGGCAGAATTGTTTCTTCACTTGTTGCCGATATCATAATGCCAC
CATTAGGTTTATTACTCGGCGGGGTTGATTTCAAACAATTCCATTTCGTATTACGTGCAG
CCGAAGGAAATATCCCTGCAGTTGTAATGAATTACGGTAGCTTTATTCAAAGTGTTTTTG
ATTTTGTCATCGTCGCGCTGGCTATTTTCTCTGCCGTAAAACTGATGAATAAATTACGCC
GCGAAAAAGCGGAAGAACCTGCAGCACCGCCAGCACCAACAACAGAAGAAAAACTGCTCG
CAGAGATTCGTGATTTATTGAAAGCACAACAGCAAAAATAACTACAGCCTTATTTAACGC
CAAAAGCCATCAAATGATGGCTTTTTTATTAGTTTCAAATCGAGAAGGCCAGTGGTAATA
AATCTATTGATTGCTTACCACTGGCCTCCCAGTTACCACCTTTTGCGTGTTTTTCTTTAC
GCTGATAGCTTCCTTTGCCTTTAACATTCTTTTCAATACGTTGCCTGAAAAGAGGATCAT
GGAGTAGAGCTTCCAGCGCATTGACCTTAATTTTTCCTTTGGTATGCCGATATGTCGTCA
TAGAAGTGCCTCACTAATAAAAATATTGATTAAAAATCCCACGAATAATACTGTTTGTTT
GAACTGATTAAAACTATCCATCTAAAAAATTTAATTTCTGGTTAACTCTTCAGCAGCCCC
CTGCTCCAATGCCTCCAAAATTGAGCAATAAGTCGTCGCATGCGTACTACCACAACATGC
ATCACTAAGCCGTTTTAGTGATTCGCGCATCCTTTTTAGTTCTGTAATTTTACTTTCTAC
ATCGAGTAACCGAGAATCCACAATAGCCTTAGATTCCTGGCAGGTATGATGTTCAGGATC
GACGCGGATCGACAATAATTCAGCAATAGTTTCTAACGTAAAACCAAGCTGCTTTGCATA
ACGGATAAACCGCAAACGTTGCAAATCTTGTTCAGTATAAAGTCTATAGCCACCTTCAGT
CCGTTCACCATGATCCATCATGCCTTGTTTTTCATAATAGCGAATAGTGTCTGGCGTTAC
GTCAGCAAGTTTGGCGATTTGCCCAATCTTTAACATCCGTTATTCCCCTTTAGACAGTTT
ATATGTCACTTTATGCTGATATTCTTGATGCAGAAAGTCCGTGCTAAGGCCTGCCTGCTT
TAATCTTAACGCTAATAAAGCCAATCGGTTATGCAAATTCGCATAATCATTATGCTGTTT
GTCGAGATGTGACAACAAATCAGTGATGGTGAGTGCTTCCTGCCTATCCTGTAATTCAGG
GGGAAGGTATCCCGCATTCTTCAGTAATCTGTATCCAGCCCTTAACTCCGCAGGAACGAA
GGTATCATCATTCAGTATTAATGGCTGACCGTGCCCAGATAAATCTTTGAATTCACCTTT
TTCTTGAGCATTGATAATGTGTCTTTCAGTCCATTCGTCAATCAATCCCATATTCCCTCC
TAGAGATCAGACTTCATAAAGTGGGATAGCAGTTAAGATTAATAGATTGGCAGATAAATA
ATAAGAGGAGAGAGGACAGATACAAAGGGCAGATGCTTATCTTGCTGAATTATGGGCGTA
AAAAAACCGGGCAAGCCCGGTTTTTTTACGCGTTTACAGATTACTCTGCAGCAACTACTT
CTGCTTGCGATGCAGCACGATCAACTAACTCGATGTAAGCCATCGGTGCGTTGTCGCCTG
CACGGAAGCCACACTTCAGAATGCGAGTGTAACCACCGGCGCGGCTCGCGAAACGCGGGC
CTAGCTCGTTAAACAGTTTTGCCACGATCTCGTTATCACGAGTACGGGCGAATGCCAGAC
GACGATTAGCTACGCTGTCGGTCTTGGCAAGAGTAATCAGCGGCTCAACAACGCGACGCA
GCTCTTTCGCTTTCGGCAGGGTCGTCTTGATTATCTCATGACGAACCAAAGAGCCGGCCA
TGTTACGGAACATAGCCTGGCGATGGCTGCTGTTACGGTTCAGTTGACGACCACTCTTAC
GATGGCGCATGACCTTATCCTTCTCAGTAAAACCTTAACCTGTGATCCGGTTACTCGTTA
TCAGCAATGCTAGCCGGTGGCCAATTTTCTAGGCGCATGCCTAAAGAAAGACCACGTGAT
GCGAGCACGTCTTTAATCTCAGTAAGAGATTTTTTACCCAGGTTAGGCGTTTTCAGCAAC
TCAACCTCGGTACGCTGTACCAGATCACCGATGTAGTGGATAGCTTCTGCCTTGAGGCAG
TTAGCAGAGCGGACAGTCAATTCCAGATCGTCAACAGGGCGCAGCAGGATCGGATCAAAC
TCTGGCTTCTCTTCTTTAACTTCCGGCTGACGTACATCACGTAGGTCAACGAAAGCTTCA
AGCTGTTCAGCCAAGATAGTTGCCGCACGGCGGATCGCCTCTTCAGGATCGATCGTGCCA
TTGGTTTCCATCTCGATAACCAACTTGTCCAGGTCGGTACGCTGTTCTACACGCGCTGCT
TCAACATTGTAGGCAATACGCTCTACAGGGCTATAGCATGCGTCTACTAACAAACGACCA
ATCGGGCGCTCATCTTCTTCCGAATGAATTCGGGCAGAAGCCGGCACATAACCCCGACCA
CGTTGAACTTTGATACGCATACTAATAGATGCGTTCTCATCGGTCAGGTGGCAGATAACG
TGCTGCGGCTTGACGATTTCGACATCACCATCATGGGTGATATCGGCTGCAGTCACAGGG
CCAATGCCAGACTTATTCAGGGTAAGAATAACTTCATCTTTACCCTGAACTCTCACCGCC
AGCCCTTTCAGGTTGAGCAGGATCTCCAGGATATCTTCCTGTACGCCTTCTTTGGTGCTG
TACTCATGCAGTACACCATCAATCTCAACCTCGGTCACCGCGCAACCCGGCATAGATGAA
AGCAGAATACGGCGCAGTGCGTTGCCGAGAGTATGGCCAAAGCCACGCTCTAACGGCTCA
AGGGTCACCTTGGCGTGCGTCGAACTGACTTGCTCGATATCTACCAGGCGCGGTTTTAGA
AACTCTGTCACAGAACCCTGCATTGTGTCCTCTCTTTGGTACTAAGCTTTACTTAGAGTA
AAGCTCGACGATCAGGTGTTCGTTAATGTCCGCAGACAGATCAGTACGTTCAGGAATACG
TTTGAACACACCTTCCATCTTGACAGCATCAACTTCCAGCCAAGTCGGCTTTTCACGCTG
CTCAGCCAGCTCCAAAGCTGCCTTAACACGAGACTGCTTTTTAGCTTTCTCACGGATGCT
GACTACGTCATTCGGAGATACCTGATAAGAAGCGATGTTAACAACGCGACCATTTACCAT
GATAGCTTTATGACTAACCAGCTGACGTGATTCAGCACGAGTTGCGCCAAAGCCCATACG
GTAAACTACGTTATCCAGACGGCCTTCCAGCAATTGCAACAGGTTTGCACCTGTGTTGCC
TTTCAGACGTGCTGCTTCTTTATAGTAGTTACGGAATTGACGTTCTAGAACACCATAGAT
ACGGCGAACTTTTTGTTTCTCACGTAACTGCACACCGTAGTCAGACAGACGCGGTTTACG
CGCACCGTGCTGGCCAGGTGGTTGTTCAATCTTACACTTGGTGTCAATCGCGCGAACGCC
AGACTTAAGGAACAGGTCTGTGCCCTCACGACGGCTCAGCTTGAGCTTAGGACCCAAATA
TCTTGCCATTTTCTCTCTCCAACAAACCTAAAAGCAGCGTTATACGCGGCGCTTTTTCGG
CGGACGACAACCGTTATGAGGGATCGGAGTCACATCAGTAATATTAGTGATGCGGAAACC
AGCCGCGTTTAACGCACGGATAGTAGACTCACGGCCCGGACCAGGTCCTTTAACCATAAC
TTCCAGATTCTTGATACCGTATTCTTTCACTGCGTCAGCGCAGCGCTCTGCTGCAACTTG
CGCTGCAAACGGAGTAGACTTACGAGATCCACGGAAACCGGAACCACCTGCTGTTGCCCA
ACCCAATGCGTTACCTTGACGATCTGTAATAGTAACGATGGTGTTGTTGAAAGAAGCATG
GATATGAGCCACACCGTCAGAGACTGTCTTTCTTACACGCTTGCGTGCACGAATAGGTGC
CTTTGCCATTATTCAATCACCCCGATTATTTCTTGATCGGTTTACGCGGACCCTTACGGG
TACGTGCGTTGGTCTTAGTACGCTGACCGCGAACTGGTAGACCACGACGATGACGCAAAC
CACGATAAGTCCCAAGGTCCATCAGACGCTTGATGCTCAGGGTCACCTCACGACGCAGAT
CACCTTCTACAACGTACTTGGCAACTTCGTCACGCAGCTTCTCGATTTGCTCTTCAGACA
GCTCACTGATCTTAACATTTTCAGCAATACCCGCAGCAACACAGATAGCCTGTGAACGGG
TCTTACCGATGCCGTAGATCGCAGTTAACGCGATAACGGTATGTTTCTGATCAGGAATGT
TAATGCCTGCTATACGGGCCACTATGCACTCCTACTATTTTATACAGCAATACCATTCTG
AAAAGCCCGTTTTCAGGATACTCAAATAGCATTGCAGTCACATACAAAAGATTGGCTGGC
TAATCTAGCCAGCTCAACCCAACTTTGCAAGAAAAATATGCAAGATAAATCAGCCTTGAC
GCTGTTTATGCTTTGGTTCGGCACTGCAGATTACGCGAACGACACCGTTACGCTTAACAA
TTTTGCAGTTACGACATAATTTCTTGACGGAAGCACGAACTTTCATTTTTACTCTCCGTA
ACTTCTCAAGCATCTCTGAATTAGCGGTTATAGCCTTTCAGGTTTGCTTTCTTCAATGCA
GACTCGTACTGACTAGACATCATCAGAGTTTGCACTTGAGCCATAAAGTCCATGATGACC
ACCACTACGATAAGTAGGGAGGTACCACCAAAGTAAAATGGTACTTTCATCGCGTCACGC
ATGAACTCCGGGATCAGGCAGATGAAAGTAATATACATCGCACCAATTAAGGTTAGACGC
GTCATTACTTTATCGATGTACTTCGCCGTTTGCTCTCCCGGACGAATTCCTGGCACGAAT
GCACCGGACTTCTTCAGGTTATCTGCTGTTTCACGCGGGTTAAACACCAACGCCGTGTAG
AAGAAACAGAAGAAGATGATTGCAGACGCATAGAGTAACACATAAAGCGGCTGTCCCGGC
TGCAAATACATCGAAATAGTCGTCAGCCAGTTCCAACCTGTCCCGCCCCCAAACCATGAT
GCAATCGTGGCAGGGAACAGAATTATGCTGGAAGCAAAGATTGCAGGGATAACCCCAGCC
ATATTTACTTTCAACGGTAAGTGTGTGCTCTGTGCTGCATAAACACGACGACCTTGTTGA
CGTTTAGCATAGTTAACGACGATACGACGCTGACCACGTTCAATGAAAACAACGAAGAAG
GTTACTGCAAACACTAATACTGCAACCAACAGCAACAGGAGGAAGTGCAGGTCGCCTTGC
CGAGCTTGCTCGATGGTATGGGCTATTGCAGGTGGAAGACCGGCAACAATACCAGCAAAG
ATTATGATTGAAATACCGTTACCGATACCACGCTCAGTAATCTGTTCGCCCAGCCACATT
AGGAACATAGTCCCTGTAACCAAGCTAACAACAGCGGTAAAATAGAAGGCAAAGCCTGGA
TTGATTACCAGACCTTGCATCCCAGGCATATTCGGTAGACCGGTAGCAATACCGATCGAT
TGGAATATAGCCAATACCAACGTGCCATAGCGGGTGTACTGACTAATCTTACGACGGCCA
GCCTCCCCTTCTTTCTTTATCTCTGCTAACGCTGGATGAACCACCGTCAGCAGTTGGATA
ATAATCGACGCCGAAATATACGGCATGATACCCAAGGCAAAGATAGAAGCACGACTGAGA
GCACCACCAGAGAACATGTTAAACATTTCAATGATGGTCCCTCTCTGCTGCTCGAGCAAT
TTAGCAAGCACAGTGGCATCGATACCAGGAATCGGAATGAAAGAGCCGATACGGAAAACA
ATAAGCGCACCGATAACAAACAAAAGTCTGCGCTTCAGTTCGCCTAATCCGCCTTTAGCA
CTTTGAAAATCTAATCCTGGTTGCTTAGCCATCTGCTACTTATTCCTCAATTTTACCGCC
AGCAGCTTCGATAGCAGCACGAGCGCCTTTGGTGACACGCAGACCACGAAGAGTTACCGC
ACGAGTGATTTCGCCTGAAAGCATAACTTTCGCGAACTCAATCTGGGTACCAACAACGTT
AGCGGCTTTCAGCGTGTTCAGGTCGATTACGTCGCCTTCCACTAAAGCCAGTTCAGACAG
ACGAACTTCTGCCGTGATCATAGCTTTGCGAGAGGTGAAGCCGAATTTCGGCAAACGACG
ATATAAAGGCATCTGACCACCTTCAAAACCACGACGTACGCCACCACCAGAACGTGAGTT
CTGACCTTTGTGACCACGACCAGCAGTTTTACCCAGGCCAGAACCGATACCACGACCTAC
ACGCTTCGGCGCATGCTTGGCACCTTCAGCCGGAGACAGAGTATTTAAACGCATCTGTTA
CTCCTCAACTTTAACCATGTAGGAAACCAAGTTGACCATACCACGTACAGCAGGAGTATC
CTCACGCTCTACAGTATGACCAATACGACGCAGACCTAAACCGATCAGAGTTGCCTTGTG
TTTCGGCAAACGACCGATACTGCTTTTTGTTTGAGTTACTTTAATAGTCTTTGCCATGGT
TATTTCCCTAGAATTTCTTCGACGGACTTACCACGCTTAGCAGCGACCATTTCTGGGGAT
TTCATATCTTCTAAAGCAGCGATAGTTGCACGAACCACGTTAATCGGGTTAGTAGAACCA
TATGCTTTAGCTAAAACGTTATGAACCCCTGCAACTTCTAAGACGGCGCGCATTGCACCA
CCGGCGATGATACCGGTACCTTCAGAAGCTGGTTGCATGAATACACGGGAACCTGTGTGA
GCACCTTTAACAGGGTGCTGCAGAGTACCGTTATCCAAAGCAACATTAATCATAGCGCGA
CGGGCTTTTTCCATCGCTTTCTGGATCGCTGCCGGAACTTCGCGTGCTTTGCCGTAGCCA
AAACCAACGCGACCGTTACCATCACCAACTACTGTCAGTGCGGTAAAGCTGAAAATACGG
CCACCTTTTACGGTTTTAGATACGCGGTTTACCGCGATCAGCTTTTCCTGCAGTTCGCCA
GCTTGTTTTTCGATGTGAGACATCTTACACCTCTACCTTAGAACTGAAGGCCAGCTTCAC
GGGCAGCATCTGCCAGTGCCTGGACTCGACCATGATATTGGAAACCGGAACGGTCAAAGG
ATACTTTCGTGATCCCTTTTTCCAATGCGCGCTCTGCAACAGCTTTACCTACAGCTGCGG
CGGCATCTTTGTTGCCGGCGTACTTCAATTGCTCATTGATAGCTTTTTCTACAGTAGAAG
CTGCTACCAAAATTTCAGAACCGTTTGGTGCGATAACCTGCGCGTAAATATGGCGTGGGG
TACGATGTACCACCAGGCGAGTCGCACCCAGTTCTTTGAGCTTGCGGCGTGCGCGGGTCG
CACGACGGATACGAGCTGCTTTCTTATCCATAGTGTTACCTTACTTCTTCTTAGCCTCTT
TGGTACGCACGACTTCGTCGGCGTAACGGACACCCTTGCCTTTATAAGGCTCAGGACGAC
GGTAGGCACGTAAATCTGCTGCAACCTGACCAATCACCTGCTTATCAGCGCCTTTCAGCA
CGATTTCAGTTTGGGTCGGACATTCAGCAGTGATGCCAGCCGGCAATTCATGGTCAACTG
GATGAGAGAAGCCTAAAGCTAAATTCACCACGTTGCCTTTAACTGCGGCACGGTAACCTA
CACCTACCAATTGAAGCTTCTTAGTGAAGCCTTCGGTAACACCAATGACCATTGCATTAA
GCAGTGCACGAGTGGTACCCGCTTGGGCCCAACCGTCTACAGCGCCTTCGCGTGGAGCGA
AAGTCAGTGTATTTTCTTCTTGCTTAACTTCAACAGCACTATGGACGGTACGAGTCAGCT
CGCCGTTCTTACCCTTAATCGAAATAACCTGACCGTTGAGTTTTACCTCTACGCCGGCAG
GAATGACGACGGGTGCTTTTGCAACACGAGACATTCTTTCCTCCCGAATTAAGCTACGTA
GCAGATAATCTCGCCACCAAGACCAGCTTGGCGAGCTGCACGATCGGTCATAACACCTTT
AGAGGTAGAAATAACAGCGATACCCAAACCGGCCATAACTTTTGGCAGCTCATCTTTTTT
CTTATAGATGCGCAGACCTGGACGGCTGATACGTTGAATGCTTTCTACCACTGCCTTACC
CTGGAAATACTTAAGAGCTAATTCCAGAACAGGCTTGGCGTCGCCTTCGACTTTAAAATC
TTCAATAAAACCTTCTTCCTTCAGAACGTTGGCAATTGCCACTTTCAGCTTGGAGGAAGG
CATGGTGACCGCGACTTTGTTTGCGGATTGACCGTTACGGATACGGGTCAGCATATCCGC
GATCGGATCTTGCATGCTCATCTGTCTTTACTCCCGTGATTCAATTGGTGACAATTACCA
GCTAGCCTTTTTAAGGCCCGGGATTTCACCGCGCATTGCGGTTTCACGGACTTTAATACG
GCTCAACCCGAACTTCCGCAAGAAACCATGCGGACGACCAGTTTGGTTGCAGCGATTACG
CTGACGGGACGGGCTGGAATCACGCGGCAGAGACTGCAGCTTCAGAACAGCATTCCAACG
ATCTTCGTCGGATGAGTTCACACCAGAGATAATAGCTTTTAATTCCTCGCGTTGAGCGCG
GTATTTGTTAGCTAGTTTCACGCGAACGACTTCGCGTGCTTTCATTGATTGCTTAGCCAT
CAGTAACCCTACCTTACTTGCGGAATGGGAATTTAAAAGCAGCCAATAATGCACGGCCTT
CATCATCGGATTTCGCAGTAGTGGTAATGGTAATATCCAAACCACGCACACGATCGACTT
TATCGTAGTCGATTTCCGGGAAGATGATCTGCTCGCGCACACCCATGCTGTAGTTACCAC
GACCATCGAATGACTTAGCGGACAAGCCACGGAAGTCACGGATACGAGGTACAGCAATGG
TAATCAGACGCTCAAGGAATTCCCACATGCGTTCGCCACGCAGGGTTACTTTACAGCCGA
TCGGATAGCCCTGACGGATTTTGAAGCCTGCAACAGATTTGCGTGCTTTGGTGATAAACG
GCTTTTGGCCGGAGATTGCTGCCAAGTCAGCTGCTGCATTGTCCAGCAGTTTCTTGTCAG
CGATCGCTTCACCAACACCCATGTTCAGGGTGATCTTCTCGACCCGAGGGACTTGCATGA
CAGAGTTGTAGTCAAACTGAGACATCAGTTGTTTGACTACCTCGTCTTTGTAGTAATCAT
GCAGTTTCGCCATCGTATTACTCCAAATTACTTGATAGTTTCGCTATTAGATTTAAAGAA
ACGGACTTTTTTCCCGTCTTCAAATCTAAAGCCTACACGGTCAGCCTTACCAGTTGCCGC
GTTGAACAGCGCAATGTTGGAAACTTGAATTGCAGCTTCTTTTTCAACAATGCCACCTGG
TTGATTCAGGGCCGGAACCGGCTTCTGATGTTTTTTAACCAGGTTGATACCTTCAACAAT
GACCTTACTAGCAGACAGGACATTCTTTACTTTACCGCGCTTACCTTTGTCTTTCCCGGT
TAGCACGATAACTTCGTCATCACGACGGATTTTCGCTGCCATGGTTCGCTCCTTAGAGTA
CTTCTGGTGCCAGAGAGATAATTTTCATGAACTTCTCATTACGCAGTTCACGAGTTACCG
GCCCAAAAATACGCGTGCCGATTGGCTGCTCGCTGTTATTATTTAAAATAACACAAGCGT
TGCCATCGAAGCGAATGACAGAACCGTCCGGGCGACGTACACCCTTCTTGGTGCGCACCA
CTACCGCCTTCAGAACATCGCCTTTCTTCACCTTGCCACGAGGAATTGCTTCCTTGATGG
TGATCTTGATGATGTCGCCGATGCCTGCGTAGCGACGGTGCGAGCCACCTAGAACCTTGA
TACACATTACGCGACGTGCACCGGAGTTGTCGGCCACGTTCAGCATAGTCTGTTCTTGGA
TCATGTTAGTGCTCCGCTAATGTCAACTACTACTTTAGGACCCAGAATAGGTCGTTTAAA
AGCCCCATGAATGAGGGCGCAGCATTATAACACCGCTTCCAAATTATGGGTAGAAAAAAT
AAACGGCCCACTTTCTGAGCCGTTTATTATGTTCGAGTTGGCTACTCTATTACAGAATCG
CTTTCTCTACAACGCGAACAAGTGTCCAAGACTTAGTCTTTGACAATGGACGGCATTCGC
GGATTTCTACCACGTCACCGATTCCACATTCATTGTTCTCGTCATGTACATGCAATTTCG
TCGTACGACGGATGAATTTCCCATAAATTGGGTGCTTCACCACACGTTCGATAGCAACAA
CCATGGATTTCTCCATTTTGTCACTAACTACGCGACCTTGCAGAGTACGGATTTGGTCAG
TCATTACGCACCCGCCTTTTCAGTCAGTAAAGTCTTAACACGTGCGATATTACGGCGCAC
TTGTTTCGACAGGTGAGTTTGTTGCAGCTGGCCACTAGCCGCCTGCATGCGCAAATTAAA
TTGCTCACGCAGCAGGTTGAGCAGCTCAGTGTTCAGCTCTTCAACGCTTTTTTCACGCAG
CTCTTGTGCTTTCATTACATCACCGTCTTAGTTACAAAGGTGGTTCCTACAGGCAGTTTC
GCTGCAGCGAGCTTAAATGCTTCGCGAGCAGTTTCTTCCGGCACACCAGCCATTTCAAAT
AAAACTTTTCCTGGCTGGATCAGGGCAACCCAATACTCTACGTTACCCTTACCTTTACCC
ATACGCACTTCGAGCGGCTTCTCGGTGATCGGTTTGTCCGGGAATACACGGATCCAGACC
TTACCTTGACGCTTAATTGCACGTGTCATCGCACGACGGGCTGCTTCGATTTGACGAGCC
GTCAGGCGGCAACGGCCACAAGCTTTCAGGCCGAACTCACCGAAGCTAACATCCGTACCT
TGCGCAAGGCCACGGTTACGGCCTTTGTGCATCTTACGGAATTTTGTACGCTTTGGTTGT
AACATCAGCGATTCTCCTTACTTGCGGCCTTTACGCTGCTGCTTTTTAGGTTGAGCAGCC
GGTTCCGGTTGTTCAACAGCAGCCATACCACCCAAGATCTCACCTTTGAAGATCCATACC
TTAACGCCGATTACACCATAAGTGGTGTGCGCTTCAGATGTGTTGTAATCGATATCCGCA
CGCAGTGTATGCAACGGAACACGACCTTCACGGTACCATTCGGTACGCGCGATTTCAGCA
CCGCCAAGACGGCCGCTTACTTCAACTTTGATACCTTTAGCGCCAAGACGCATTGCGTTC
TGTACAGCACGCTTCATAGCACGACGGAACATAACACGACGTTCCAGCTGTGAAGTGATG
CTATCAGCAACCAATTTTGCGTCCAGTTCCGGTTTACGGACTTCGGCGATGTTAATCTGT
GCAGGAACGCCAGCGATATCCGCTACGACCTTACGCAGTTTTTCGACATCTTCACCTTTC
TTGCCGATAACGATGCCAGGGCGAGCGGTGTGAATAGTCACACGGATGCTCTTCGCTGGA
CGCTCGATAACGATGCGAGAAACGGAAGCTTTCGCTAATTCCTTAGTCAGGAATTGGCGA
ACTTTAAAGTCGCTGTCCAGGTTGTCAGCGAATTCTTTGGTATTTGCGTACCAGGTAGAG
TTCCAAGCTTTGACAATACCTAGTCGAATACCATTAGGATGTACTTTCTGACCCATTGCT
AGTCTCCAGAGTCTCAGCGATCGGACACAACCACAGTAATGTGGCTGGTGCGCTTCAGGA
TGCGATCTGCACGACCTTTTGCACGCGGCATAATGCGCTTCATGCTAGGGCCTTCGTCTA
CGAAAATCTTCGTGACTTTCAGATCATCGATGTCAGCGCCATCGTTGTGTTCTGCGTTAG
CAATGGCAGACTCTAGTACCTTCTTAACCAAACCAGCAGCTTTCTTGTTGGTATAGGCCA
GAGTTTCCAGAGCTTGCGACACTTTCTTACCGCGAATCAGGTCCGCTACCAAGCGAACCT
TCTGAGCAGAAGAACGAGCGTGGCGATGTTTAGCGATAGTTTCCATCTCTTCCTCCTACC
TTAGCGCTTTTTAGCCTTTTTATCGGCCGCATGGCCGCGATAAGTACGGGTCGGCGCGAA
TTCGCCCAGTTTGTGACCGACCATTTCATCGGAAACAAAAACGGGAACGTGCTGACGACC
ATTATGGACAGCGATGGTCAAACCGATCATATTTGGAAAGACCGTTGAACGACGGGACCA
AGTCCGAATTGGCTTCTTGTCTCCGCTTTCCACCGCTTTCTCTACCTTCTTCAGCAAGTG
CAGGTCAATGAAGGGACCTTTCTTGAGAGAACGTGGCATGGCTTATCCTCTAATTATTTT
TTACTACGGCGACGTACGATGAACTTATCAGTACGCTTGTTGCTACGGGTCTTCTTACCT
TTGGTTTGAACGCCCCACGGGGTTACCGGGTGCTTACCAAAGTTACGACCTTCACCACCA
CCGTGTGGGTGATCTACCGGGTTCATCGCCGTACCGCGAACGGTAGGACGAATACCACGC
CAACGACTAGCACCTGCTTTACCCAGGACACGCAGCATGTGTTCAGCGTTACCGACTTCA
CCTAAGGTGGCGCGGCAATCAGCTAGAACTTTGCGCATTTCGCCGGAGCGCAGACGCAGA
GTAACGTAGGAACCGTCACGAGCAACGATCTGAACGTATGCACCAGCAGAACGAGCCAAT
TGGCCGCCTTTACCTGGTTTCATTTCTACGTTATGAACCGTTGAACCAACTGGGATGTTA
CGCATAGGCAGGGTGTTACCTGCTTTAATTGCAGCATCTACGCCAGATTGAATCTGGTCA
CCAGCTTTCAGGCCTTTCGGCGCCAGGATGTAACGGCGTTCGCCGTCTTTGTACAGAACC
AGCGCGATATTCGCGGAACGGTTCGGATCGTACTCCAGACGCTCTACCACAGCAGGGATA
CCATCTTTGTTGCGTTTGAAGTCAACCAGACGATAATGTTGCTTGTGGCCACCACCGATA
TGACGGGTAGTGATACGGCCATTGTTGTTACGGCCACCGCTTTTGCTTAATTTCTCAAGC
AACGGGGCATAAGGCTTACCCTTGTGCAGCTCAGGGTTAACCACTTTAACAACGTGGCGA
CGACCCGGAGACGTAGGTTTACATTTAACAATTGCCATTGTTTACTCCTCCGACTTACTC
TGCGCCGCCGATGAAGTCCAGATTCTGGCCTTCTTTCAGGGTGACGTAAGCTTTTTTCCA
GTCGCTACGACGACCAACACGCTGACCGTGACGCTTACTCTTGCCTTTAACCAGCAAGGT
GTTAACGTCTTCGACTTCGACTTCAAACAGTTTCTGCACTGCAGCTTTAATTTCTGCTTT
GGTCGCGTCTTTGGCAACTTTGAGAACGATGGTGTTATTCTTTTCCATCGCAGCGGACGC
TTTTTCAGATACATGCGGCGCGCGCAGTACTTTCAGCAGACGTTCTTCACGAATCATGCC
AGCATCTCCTCAACTTGCTTCACAGCATCAGCAGTCATAACCACTTTGTCGAAGGCGATC
AAGCTAACTGGGTCAATACCAGCAACATCACGGACATCAACCTTATACAGGTTGCGAGCT
GCCAAGAACAAGTTCTCGTCCAGTTCACCAGTGATGATCAGTACATCTTCCAGAGCCATA
TCTTTCAGTTTCTGTGCCAGCAACTTAGTTTTAGGTGCTTCAACAGAGAACTTTTCGACA
ATGATCAGACGATCTTGACGTACCAATTCGGACAGAATGCTTTTCAGCGCGCCGCGGTAC
ATCTTTTTATTTACTTTCTGACTGTGGTCCTGAGGCTTCGCAGCAAAGGTCACACCACCT
GAACGCCAGATTGGGCTCTTTACAGAACCTGCACGCGCACGGCCGGTACCTTTCTGGCGC
CACGGTTTTTTACCGGAACCTGTTACTTCGGCGCGGGTCTTCTGAGCACGAGTACCTTGA
CGGGCACCTGCTGCATAAGCAACAACAACCTGATGTACCAGCGCTTCGTTGAAATCACGA
CCGAAGGTAGTTTCGGAAACAGTCAGCGCGCTTTGCGCGTCTTTCACTATTAATTCCATT
GCTATCCCCTTACGCCTTCACAGCTGGTTTAACGATCAGGTTGCCACCGGTTGCGCCCGG
TACAGCACCCTTAACCAGCAGCAGGTTGCGCTCAGCGTCAACACGTACTACGTCCAGGCT
TTGAACGGTTACACGCTCGTCACCCAGGTGGCCTGCCATTTTCTTGCCTTTAAACACTTT
GCCCGGAGTCTGGTTTTGACCGATAGAACCCGGAACACGGTGAGACAAGGAGTTACCATG
GGTAGCATCTTGGGTACGGAAGTTCCAGCGCTTAACAGTACCGGCAAAACCTTTACCTTT
AGACGTACCTGTAACGTCAACTTTCTTAACGTCTGCGAAAATCTCGACGCTAATTTCTTG
GCCAGCAGTGAACTCTTGACCTTCTGGAAGGCGGAATTCCCACAGACCACGGCCAGCTTC
TACGCCAGCTTTAGCGAAATGACCCGCTTCTGGTTTAGTAACGCGGTTAGCTTTTTTAGC
ACCGGTAGTTACTTGCACAGCACGGTATCCGTCGTTCTCCAGGCTTTTGACCTGAGTTAC
GCGGTTCGCTTCAATTTCGATAACAGTTACTGGGATTGAAACGCCATCTTCTGTGAAGAT
ACGAGTCATGCCCACTTTCTTACCGACTAAACCAATCATTGTTTCAACCTCTCAATCGCT
CAATGACCTGATTAACCCAGGCTGATCTGCACGTCTACACCGGCAGCCAGATCCAGACGC
ATCAGAGCATCAACGGTTTTCTCGGTTGGCTCAACGATGTCAACCAGACGCTTGTGAGTG
CGAATCTCGTACTGATCGCGCGCATCTTTATTGACGTGCGGAGAGATCAGAACGGTAAAG
CGCTCTTTGCGAGTTGGCAGCGGGATCGGACCACGAACCTGCGCACCAGTGCGCTTGGCA
GTCTCGACGATTTCCGCAGTTGATTGATCGATCAAACGATGATCAAACGCTTTCAGGCGG
ATACGGATTCTTTGGTTCTGCATGAGACCAGAGCTCCAATTATTTATAAACGTAAATGAT
TACTCCTCGCACCCATTTCGATTGATGGGGGAGTGTAATCGTTCAACATATAACCCCCAT
ATCGGGAGTATTGTTCGGTTCTAGCACTAGGCTATAACCGACAGATTAGTTTCAATCTGA
CCTATCAAGATTAGGTAGGCCCGCGCATTATACGTAAATACCAGCAGGAAGCAAGCCAGT
GTTGAAAATCTATGCGAAAACTTACCAGATAATTTAATTAGGAGGAAATATGGCTATGTT
TGGAGGTTTGCAGATAAGAAAGAGTGAGGCCGATACGGCTCCCACTCTTTTAACTCAATA
TATTGTGGCGGGTAAGCGAGCGACTGCACGCCAGGTGAAGGAGTTAATCTTTTGCCAATT
GAGCCTGTGAGTAGTTCTGTATTCCCAGACGTTCGATAAGGCTAAGTTCTGTTTCGAGCC
AGTCAATATGGCCTTCTTCGTCAGCAAGAATTTCTTTCAATAAATCGCGACTAACATAAT
CATGAATAGAATCAGCGTAAGCGATGCCTTCACGCAGATCCTTTGCTCCTGCCAACTCAA
GGGCTAAATCGGATTTAAGTATTTCCTCAACATCTTCACCAATGTTCAACTTACCCAAAT
CCTGTAAGTTAGGAATACCTTCGAGGAATAAGATGCGCTCAATGTATTTATCCGCATGCT
TCATTTCGTCAATGGATTCGTGATACTCCTTATCATTAAGGCGCATCAGCCCCCAGTTTT
TAAACATTCGGGCGTGGAGAAAATATTGATTGATAGCAACTAACTCGTTTCCGAGCAGTT
TGTTGAGATGTGCAATTATTTTTTTATCGCCTTTCATAGATAAACCCTCCGCTTCCAGTA
CTAAAAGTGTAGTACCAGATGGCAAAGTATGGGGTAAAACTTCTCCCGGCTAACTATTAG
GCAACATCATTCATTTCTGGAATGTTCGCGCGTTCCTCGATCAATATTTCCCTCGCCTGT
CGAATGCATTTTCCACAGTCGGTACCAATCGGTACTAATTGACGCAGTTGTTGAATGGTA
TGTGGGTGGTGCTGACGGACAGCGTTACGGATAACTTTGTCAGATACCGCATTACACAGG
CAAACATACATAAAATGACTCACTTCTTAACCAGTAACTACAGTGTAAATAAGAATGCGA
GTTATTTCAATTAAGATTATTTTCTACGGGCAATAAAAAAGGGCGCCGAAGCGCCCTCTA
CTTGATCAATAAAATAATTAATCAATAAAACAATTAAGCGATAACTTTAGCAACAACACC
AGCGCCTACAGTACGGCCGCCTTCACGGATTGCGAAACGCAGACCGTCGTCCATTGCGAT
TGGGTGAATCAGAGTAACAACCATGTTGATGTTGTCACCTGGCATCACCATTTCAACGCC
TTCTGGCAGTTCGATGGTACCGGTTACGTCAGTTGTACGGAAGTAGAACTGAGGACGGTA
GCCTTTGAAGAACGGAGTATGACGGCCGCCTTCATCTTTGCTCAGAATATAAACTTCTGA
TTCAAAGGTAGTGTGTGGCTTGATAGAACCTGGTTTAGCAAGAACTTGACCACGTTCGAT
ATCTTCACGTTTGATACCACGCAGCAGAACACCAACGTTCTCACCAGCACGGCCTTCGTC
CAGCAATTTGCGGAACATTTCAACGCCAGTACAAGTAGATTTAACAGTATCTTTGATACC
AACGATTTCTACTTCTTCACCAACTTTAACGATACCGCGCTCTACACGACCCGTTACAAC
AGTACCACGGCCAGAGATAGAGAATACGTCTTCGATTGGCAGCAGGAATGGCTTATCAAC
CGCACGTTCTGGTTCTGGGATGTAAGTATCCAGGTAGCCAGCCAGTTCGATGATTTTATC
TTCCCACTCTTTAACGCCTTCCAGCGCTTTCAGAGCTGAACCTTTAACTACTGGGATGTC
ATCGCCTGGGAAATCGTAAGCAGAAAGAAGTTCACGAACTTCCATTTCTACCAGTTCCAG
CAGCTCTTCATCGTCAACCATGTCGCATTTGTTCATGAATACGATCATGTAAGGAACGCC
AACCTGACGACCCAACAGGATGTGCTCACGAGTCTGTGGCATTGGGCCATCAGTTGCAGC
AACAACCAAGATAGCGCCGTCCATCTGAGCAGCACCGGTGATCATGTTTTTAACGTAGTC
GGCGTGCCCTGGGCAGTCAACGTGCGCATAGTGACGTGACGGGGTGTCATATTCAACATG
AGAAGTGTTGATGGTGATACCACGTGCTTTTTCTTCTGGTGCGTTATCGATCTGATCGAA
AGCACGAGCGCTACCGCCGTAGGTTTTAGCCAGAACGGTGGTGATTGCTGCAGTCAGGGT
AGTTTTACCATGGTCAACGTGGCCGATAGTACCGACGTTTACATGGGGTTTGGTACGTTC
AAATTTTTCTTTAGACACGACTATATTCCTTACTCTTGTGCTCTCCCACTTATGAGAGAG
CACTGGATCATTGTTTTAAACCCGAAAGCTTATTTGCCACGGGCTTCGATAACGGCTTGA
GCGACGTTACTCGGCGCTTCAGCATACTTCAGGAACTCCATAGAGTATGAAGCACGGCCC
TGGGTCTGAGAGCGCAGGTCAGTAGCATAACCGAACATTTCAGACAACGGAACCTGGGCA
CGAATAGTCTTACCAGTTAACGTATCTTCCATACCTTCGATCATGCCACGACGACGACTC
AGGTCACCCATTACGTCACCCGCATAATCTTCAGGGGTTTCGATTTCAACCTTCATTATT
GGCTCAAGCAGAACTGGTTTAGCTCGTTTGAAACCTTCTTTAAAGGCGATAGAACCGGCT
AATTTAAACGCCAATTCTGAGGAGTCAACATCATGGTAAGAACCGTAGTGCAGACGCACT
TTAACGTCCACAACCGGATAACCAGCCAGAGGACCGGACTTCAGTTGTTCCTGGATACCT
TTATCAACAGCAGGGATGAACTCTTTAGGAATAGAACCACCAACGATTTCGTTGACGAAT
TCATACCCAGCGCCACCCGGTGGCAACGGAGACATATCGATAACAACATGACCGTACTGA
CCACGACCGCCTGACTGCTTAGCGTGCTTACCTTCCACGTCCTTGACGGTATCGCGGATA
GTTTCACGGTAAGCAACCTGAGGTTTACCGATGTTTGCTTCCACGCTAAATTCGCGGCGC
ATACGGTCAACCAGGATATCCAAGTGCAACTCACCCATACCAGCGATGATAGTCTGACCT
GATTCTTCGTCAGTCCACACACGGAATGATGGATCTTCTTTTGCCAGACGCCCCAGAGCC
ATACCCATTTTTTCTTGGTCGGCTTTGGTTTTTGGTTCAACGGCAACAGAGATCACTGGC
TCAGGGAACTCCATACGTTCCAGAATGATCACATGCTTTGGATCACATAAAGTGTCACCC
GTCGTCACGTCTTTCAGGCCGATCGCTGCTGCGATGTCGCCTGCGCGAACTTCTTTGATC
TCTTCACGTTTGTTGGCGTGCATCTGTACGATACGACCCAAACGCTCTTCACGCGAACGT
ACTGAGTTCAGCACAGTGTCACCGGAGTTAACAATGCCAGAGTACACACGGAAGAATGTC
AAGTTACCGACAAACGGGTCGGTAGCAATTTTGAACGCCAGTGCAGAGAACGGCTCTTTG
TCGTCAGAATGACGAACAGCTGGGGTATCTTTACCATCGTCCAGAATACCGTTGATTGCT
TCAACGTCAGTTGGTGCTGGCAGATAGTCGATAACTGCATCCAGCATTGCCTGTACGCCT
TTGTTTTTAAACGCAGAACCACAGGTAACCAGGATAATTTCGTTGCGCAGAACACGTTGA
CGCAGAGCTTTCTTGATTTCTTCTTCGGTCAGCTCTTCGCCGCCCAAATACTTGTCCATC
AACTCTTCAGACGCTTCTGCAGCCGATTCAACCAGATTCTGGTGCCATTCAGCAGCCAGC
TCAGCCATATCAGCAGGGATCTCTTCGTATTCGAAGGTCACACCCAGATCGGCTTCATTC
CAGTTGATCGCTTTCATTTTCACTAGATCGATAACACCAGTGAATTTCTCTTCCGCGCCG
ATTGCCAGTTGCAATGGAACTGGATTCGCGCCCAGACGAGATTTAATCTGACCAACAACT
TTCAGGAAGTTAGCACCCATGCGGTCCATTTTATTAACGAACGCAATGCGTGGAACTTTA
TATTTGTTCGCCTGACGCCATACGGTTTCAGACTGTGGCTGAACACCACCAACTGCACAG
TAAACCATTACCGCACCGTCAAGAACACGCATAGAACGTTCAACTTCAATGGTGAAGTCA
ACGTGCCCAGGGGTGTCAATGATATTGATGTGATGTGGTTCATACTGTTTAGCCATACCA
GACCAGAAGCAGGTAGTAGCCGCAGAAGTAATGGTAATACCACGTTCCTGCTCTTGTTCC
ATCCAGTCCATGGTGGCTGCGCCGTTATGAACTTCACCGATCTTATGGTTTACACCGGTG
TAAAACAGGATACGTTCGGTAGTGGTTGTCTTACCGGCGTCGATGTGAGCGCTGATACCG
ATATTACGATAGCGCTCAATGGGTGTTTTACGAGCCATTTGATTCCTCTATTCCTAGGAC
GTTCATTCGGTTAACTCATGCGGGCTAACTATCTAAAGCGCCCGCATGGTTAGCATAACT
ACTGCGTGGTGATTACCAGCGGTAGTGCGCGAACGCCTTGTTAGCTTCGGCCATACGGTG
AACGTCTTCACGTTTCTTAACAGCAGAACCTTTGTTCTCTGCTGCGTCAGACAGTTCATT
CGCCAAGCGCAAAGCCATGGATTTATCACCGCGTTTACGAGCAGCATCAACGATCCAACG
CATTGCCAAGGCATTACGACGAACCGGACGAACTTCAACTGGTACCTGATAAGTAGAACC
ACCAACGCGGCGAGACTTAACTTCGACAGTCGGGCGCACATTGTCCAGAGCTACTTCGAA
AGCTTCCAGAAAATCTTTACCAGAACGCTGAGCCAGGGTCTCCAGCGCGGTATAGACGAT
TGCTTCTGCAGTAGATTTTTTACCATCTACCATCAGGATATTTACAAATTTAGCCAGCAA
TTCAGATCCGAACTTAGGATCCGGTAAAATTTTACGCTGGCCAATTACACGACGACGTGG
CATGGAAATACTCCGTTGTTAATTCAGGGTTGTCCAAAACTCTAAGAGTTTATTTTGACA
TTAATGTGAAAATGTTTGGCCTTACTTAACGGAGAACCATTAAGCCTTTGGCTTCTTCAC
GCCGTACTTAGAACGTGATTGCTTACGGTCTTTAACACCTGAGCAGTCAAGCGCGCCGCG
AACGGTGTGGTAACGCACACCTGGCAAGTCTTTAACACGACCGCCACGGATCAGGATCAC
GGAGTGTTCCTGAAGGTTATGACCTTCACCGCCGATGTACGAGGTGACTTCAAAACCGTT
AGTTAAACGCACACGGCAAACTTTACGCAGTGCGGAGTTAGGTTTTTTCGGAGTGGTTGT
ATATACGCGGGTACATACACCACGTTTCTGCGGGCATGCTTCCAGCGCAGGAACGTTGCT
TTTAGCAACCTTCATGCTGCGTGGCTTGCGAACCAGCTGGTTAATCGTTGCCATTATTAA
AAAAGCTCCTGGTTTTTTGCTTCGTAAACACGTGATAAATCCCCCTCGTTTGCACTACTG
GCAGAGAACGAGGACGCAGAATTTTATGGCTGACTATCTAAGGTGTCAAGAAATATACAG
CATTGACTGCATTACCATGCCAGTTGTTGCTGATGTTTTAGGGTCAAATCCACGAAGTGA
GTATAGCCGATTAGCATCGCGCTGTCTGAAATTTGACCACATAAACCGCGCGCAATCACA
TCATCTTCCAACACAAATAGCGAAGCCTGGTTATTTAACAATAAGTTAAGACTTTCACTG
TTTTTCAAAACTGCCATCACGCCATCTTGCAGAAATAGAATCGCATCTTCAGATGTGACC
AATCTCAGCAATGCAGATAAATCGCAGTGATAAGGGGAATGACTGACGGTAAACAGCATT
ATGGCTACCCAAACCTCATTAAAAAGTCAGCACAACATCATAATTTGCCAATTGGCGGCG
CAAATTTACCGGAGATAATACCTCGACATCAAGTATCCAATCCGTCACTTCACTCAATCC
GCGCTGCTGTAATGAGTCTTCACAAATATAAAAATTCTCGACATCGTACAACGGTAAGAC
ACCGAAAGTAGCGATATAGTTTCTGGCGAGAATTTTTTCTGGCTGCTGCTGTGGAAGTAA
TTGCAATACACCATCGGAAAGGAAGAATACGCCCAGGTTTTCACTCAGTGCAGATGTTGC
CAGCAAAGCATCCAGCCCCTCGCGCCCAGCTGCATTACCATGCGGGCCTTGGGTGAAAAC
AAAAGCGACACATTTCATTGCCATTAAAATTGCACCATACGGTCACAGGTTAATGCTGCT
TCTGCCAACGCACCCAACCCACTCAAGGTAAAACCGGGTTGCAGATTTGCCGCCGCCAAA
TTGAGTTGCTCGGCTTCATGTTGGTCAGTAATACCACGGCGCAATGCCGCCGCCACACAC
ACATTCAATATGACAGCATGCTCGTTCGCTAATTGTTGCCATGCGCGAACCAAGTCAAAT
TCATCATTGGCAGGGGTGGTTAATTGGTTAGCATTCAAAACGCCTTCGCGATAGAAAAAA
ACACTAACCAAATGGTGACCTGAGTTTATCAGCGCTTGTGCAAACTGATAGGCACTGCTG
GCCTGCTGGGTGCCATAGGCTGGCCCCGTGACCATCAGGCCGTATTTCAAACCAGACATT
AGCGATCATGCCCCACAAGATCACCGCTTTTGAACTGGCGAATGTAGAGATAAACCGTGT
GCTTAGAGATATTTAGCCGTTCAGCAACCTGGTTGATGGCATCTTTGATATCAAAAATAC
CTTTTTCGTAAAGATTTAGCACAACCTGACGGTTTTTCGCATTGTTTGAAACATTGCGAT
CGGCATTCACTTCCTCGATGGTGAACTCCAGTGTCTGTGCCACCAAGTCATCAACCGATG
AAGCAAAGTTGACTGAGGAAGGAACTTCTTGTGTTTCCGGCGGCATAAACGTCTGAATAA
TTTGCGAGAAAGGCACATCCAGATTCATGTTGATACATAGCAGCCCGATAACACGCTGGT
CGCGGTTTCGGATTGCGATAGTAACAGATTTCATCAACACACCACTTTTGGCGCGCGTGA
AATAAGCTCTTGAAACACTGCTGTCGGCACCGGCCATATCATGCAGCATCCGCAGCGCAA
GGTCTGTTATAGGAGAACCAATCTGCCGGCCTGTGTGTTCACCATTCGCAATTCTTACCG
CAGAGCTTTTCAGGTCTTCCAGTGAATGCAGGACAATTTCACAGTGGCTGCCAATAAGCA
TCGCCAAGCCATCAACGATAGCTTCGTATGATTTGAGTATTTCATGGTCCGTCTGACTGA
ACGGACGTTCATCCAGTAAATCCAGTTCACTGGTTTCGCTACTGAGAAGCGAATTAGACA
TCGAAGACACCATCCTCTACGTAAAGCCTGTCTCAATACCGTTGGCAGACTCATAACTCA
ATATCCTGAATTTTAAGTCTAGCAAATATGCCGAGATAAAATCCTTGCGTTCGCGCGTGA
TATTGACGTTAAGCCCACAAGCCATAAATCGTCAAGTTATCAACGAGCAGAAGTGCAAAT
TGATATACCGAAAAAAAAACCGCCACGACAATTATCGCGGCGGTTATCAGTATAACCGGT
ACTCAGCTACGACAGCGAATGAGCTAAATTACTTCTTAGCTTTTGCATCCGCAGCAGCAG
GTTGTTCTGCTTCAGCGTCAGCTTTTGGCGCTGCTTTAATATCCAACAGCTCTACATCAA
ATACCAGAGTAGAGTTAGCAGGGATGCCTGGGACACCAGATTCTCCGTAAGCCAGCTCTG
GTGGGATAACCAGAGTTATCTTGCCGCCTTTCTTGATCTGCTTCAGGCCTTCGGTCCAGC
CGGGGATAACGCCATCAAGACGGAAAGATAGTGGCTCGCCACGTTTGTAAGAGTTATCAA
ACTCAGTGCCATCGGTCAGTGTCCCTTTGTAGTTAACTACCACGGTGTCACTGTCTTTTG
GTGCTTCACCGGTACCGGCTTTCTCTACTTTGTACAGCAGGCCAGATGCGGTTTTCTTCA
CATCTTTTTCTTTAGCGAAGGTTTCGCGGTACTTAGCGCCTTTATCGGCGTTTTCTTTAG
CATCCTGCTTCATTTTAGCTTCAGCAGAAGCTTTTACTCGCGTTTCAAAACCTTGTAAGG
TTTTTTCGATTTGTTCGTCGGTCAGTTTGCTTTTGCTGGCAAACGCGTCCTGAACACCGG
CAATTAACTGGTCTTTATCCAGTTTGATGCCTAGTTTTTCTTGTTCTTTCAGGGAGTTAT
CCATATAACGCCCTAATGATGCACCTAATGCATATGCAGATTGCTGGTCATCATTCTTAA
ATGCGCTGTTTGTCGTTGCAGCCGCATCTGCAGCTTTAGCTGTTTCAGCAGCGAAAGCTG
CAGGGTATTCAGGGTCAGCGCCATGGTCGTGGCCAGTAGCGTTACTTTAAACAGTGATTT
CATCCATTTCTCCATTGGCTTAAGGACTCTTACCCAAGCAACGATTTTAAGAGTAACTTG
TACTATAACTGTCTGTGCGAACACAAAACAATCTCTATTGCTGATGCTATTAAGTGATAT
TAAGACTTTTTTTACTACAAGAAGTTTCGTTTTATCGATATCTTGACCCTTGCGGGGTAA
TCATGGAGTTTTACAGGTAGAATCAACCCTCCCTATCTTTTTCCATATTATCACCGGATG
GAAAGTGGCCAAAGGGTATGGTTTGCAGTCATGAGAGGAAATTAAGATGGAACAATCCCT
GTTTGAACAACGGCTGGAAATGCTGGAAAGCCGTCTGGCATTTCAGGAAGTGACAATTGA
GGAACTCAATTTGATCGTGACGGAGCATCAGATGGAAATGACCAAACTGCGGGAGCATCT
ACGTTTATTGACCGATAAACTAAGAGAATCTCAGTCTTCCATGATGGCTTCGCCAGCAGA
AGAGCCGCCGCCGCCCCACTATTAAGCAAAAAGCCAGCCGCAAGGCTGGCTTCAGACTGC
TGACAAACCTCGATAACTCGATCTTGCAAGGTGAAAGCAGGTAGAAGAGTAAAGCGTCCG
CGCCAAGGATGGCGCGGGTCGAGCCATCAGGGACGATTTTACGGCGTCTTTATGATCTAC
CTGTTTTCACCGCTGCGGGCACTTTGTCAATAACCTCAAAGCCAGCCGCAAGGCTGGCTT
TTGACTGACCATGTCAAATTTTAGTAACAGGTCAGATTTTAGTGACAGCCACAGCCGCCT
TTACCACAACCACCTTTGCCATGTTCATGACCGTGGTCACTTTCATCATGGCCGTGGCCG
CCGCAGCAACCATCACCGTGTTCATGGTGATGATCATGTTCACCATGTACGTGACCATGT
TGCAGCTCTTCTTCTGTTGCTTCACGGATAGCAACCACTTCAACGTGGAAGTTCAAATCC
TGACCCGCCAGCATGTGGTTACCATCAACCACAACATGCTCGTCTTCAACAGCAGTGATT
TCGACCGGTACTGGACCTTGATCGGTATCAGCCAGAAAACGCATGCCAACTTCCAACTCA
TCAACGCCCATAAAGACGTCTTTTGGTACGCGCTGCACCAGATTTTCATCATAGCTGCCG
TAACCTTCGTCAGCATTCACACGCACATCAAAGCTGTCGCCAGCTTCGTGGCCTTCGAGC
GCTTTTTCCAAACCAGCGATCAGGGAACCGTGTCCGTGCAGGTAGTCCAACGGCGCGCTC
ACCGGAGACTCATCAACTAAAACACCGTCTTCTGTACGTACCTGGTAAGCCAGGCTGACC
ACCAAGTCTTTTGCTACTTTCATGATATCTCCTACCCTTGGAACAAAAATTGGCACAGAT
TGTAGCGGAAATCTGCACCGCTGTACTCACCAGCATAAAAAATCGCGAAGGATAACGCTA
CTCCGGATGGAAAATACCGATCACTTGTTCATGTGGCCGGACGTGTTTCTTAACCTGCTC
ATCCGTTTGACGCTGATGGTGACCGCACTTAACACACTCCACCACTTCAACCTGATCTTC
ACGCCACAAAGCCAGTGTATCCAATGCCTTACACTGTGGACAAACAGCACCAGCAATGAA
TCTTTTACGGGTTTTTGTTTTATTAAGAGCGTTTATCATCGTTTTCTCCGGCATTATTCG
TATTCATCCCAGCCATCTAACTGCCGACTTTCATGCAGCATTTCTCGTTGGAAAATATCT
TCCAGTTCACGGCGGGCTTCTTTAACTCTGGAAATTTGCGCCACATCGCCATGATGCTGC
GGCACCAGTTCACGCAACATTCGCATATCGAGCCGCCGAAAATGTTGCTGCGCGCGATAG
GCCTGATGGGGGTGCATGCCTAATCCCAGCAATGTTTTACGCCCCAGTTCCAGCGCACTG
GAGAAGGTTTCGCGCGTAAAGTCTTTGACCCCATTTTGCAGCAATTCATGGGCTTCAACA
CGCCCTCTGGCTCGGGCCAGAATATGCAAATTAGGGAAATGTTGCTGGCACAAATGTACG
AGCGTCATGGTATCTTCCGGCTCATTACAGGTGATAACAATGGCTTTGGCCTTTTCTGCC
CCCGCAGCGCGCAGCAGTTCCAACTCAGTAGCATCGCCATAGTAAACTTTATAGCCGTAT
TTGCGCATCACACTGACCGCACTGACATCGCGCTCCAACACGGTAATGCGCATTTTGTTC
GCCATCAGTAAGCGGCCAATCACCTGACCAAAGCGCCCAAAGCCCACAATAATCACCTGT
GGATCATTGTCTTCAACAAAGGGTTTCTCGTCGCTCTCCTCTTGCGCGTTGTAACGTCGC
ACCAAAATACGGTCGATACCCTGCATCAATAACGGCGTGGTCATCATTGACAGAGTGACC
ACCACCAGCAACAACGCCAGTTGTTCGGCATTTAAAACATGTTGAGAAAATGCCGCAGAG
AATAAGACGAAAGCGAATTCACCGCCCTGACTCAGCACCCCGGCAAATTGCAGCCGTACT
GATCGGCGCAAACCAAATGTCCGCGCCAGGCCATACAGCACCGTGCCTTTGATAAAGACC
AGCGCCAAAACGCCTAACAGAACATCGAGCAGGTGAGTAAACAGAACACCAAGATTCAAG
GCCATCCCGACTGAGATGAAAAATAGCCCGAGCAGCAAGCCCTTAAAGGGTTCGATAGCG
ATTTCCAGTTCATGCTGGAATTCACTTTCCGCTAATAAGATACCCGCGATAAATGTCCCC
AACGCCATAGATAAGCCCAAAGCATCCATAAACAGTGCCGAACCTAATACCACCAGCAAG
GCCGCAGCAGTGAAAACCTCGCGCACGCCTGAGGCCACAATGTAACGAAACAACGGGCGC
AGCAAATATCGGCCACCAATCAACATTCCGGCAAAAGCCGCAACTTTAATACCAATTTTG
ACCCAATCATTAGCAGCTCCACCGCCACCAGCCAAAATAGGAATCAGTGCCAAAGCCGGA
ATAACCGCCATATCCTGGAATAGTAAGACCGAGAAGCCGAGCTGACCGCCTTCATTGCGG
TTCATCCCTTTTTCGCGCATCAGCTGCAATGCCATTGCCGTTGACGACATGGCCAAACCG
ATACCACCAATCACTGCGGCTTGCCAGGCAAATTGGGTGAAATAGAGCAGTGCCCCTAAT
ACTGTCGCGGTTATTACCACCTGACCTGCACCGACACCAAAAATAGAGCGCCGCAACTGC
CAAAGTTTGGCCGGATTCAACTCCAGGCCAATGATAAACATCAGGAAGACAACACCTAAT
TCGGAGAAGTGGAGGATTTCGTCGACATCACGAATAAACCCTAACCCCCACGGGCCGATG
GCGATACCGGCTATCAGATAACCCAATACCGCACCGATCCCCAGGCGCTGCGCAATAGGA
ACCGCCACCACAGCGGCAAATAGAAATAATAAAATCGCGGTCAGTAGCGCCGAGCCTTCC
ATATTCAGTGCCCTCCTGTAGCTAGCGGTGACTGCAACCACTGCGCATAAGCTTGTGCAT
GGCTGGCCAGAACTTCCGGCTTTTGTCGCCGCGCCCAGTAAATAATCATTGGGTTCATCC
AATGCATATGACACATAGCTGCCGTCAATTCAAAAGGCCGCAAAATATCTTCCATTGGAT
AGCGGTTATACCCTCCCGCCCGATAAGCGCCCTCCGGCTCGCCAGTGGTAATCACCGAAC
GCCAGTATTTACCGGTCAGTGCATGCCCCCCCACCCCATTGGCAAAGCCACGCGCCAGCA
CGCGATCCAACCATTCTTTCAGCAAAGCCGGGCAACTGTAGGTATAGAGAGGATGTTGAA
AGACGATAATTTGATGTTCACGCAGCAACTGCTGCTCATAGTGAATATCAATAAAAAAAT
CCGGATAATGTGCATATAGGTCGTGCACAGTGACATGTTCTAATTGCTGCACCGGTTGCA
GCAAAACCCGATTAGCCACCGAGTCTTGTGACTCAGGATGGGCATACAACAGCAAAACCT
TCGGTGGCTGCGACATCATTCCCCTCCAAAGCGTCGTCAGGGTCCGGTTTTTCCGTTACC
ATGCTTCGCAAAGACCAAAAAAGACTAAGATTTGTACCCAAAGTCATTGGCGTTGTCAGT
TGGCAACCTCAAGAACCCTGGGAGATAAATACCCTAAATAATTCGAGTTGCAGGAAGGCG
GCAAGCGAAAGACAAATTGGTTGTAAACCATTTTGAACAGCGCTTGCGCTGGCCCGTAGG
GTGAGCTGAGGCTCATAATCCCGATGAGCTTACAGTGTTGTAAGTGATTCGGGTTATTGG
GCGTAGCCAACGCACATGCGACTTGAAGTATGACGGGATAATTTAACATACTCTAAACAT
ACGGCACTCTATGATTGTTTTTTCCTCGCTACAAATTCGACGTGGTACTCGCGTCTTGCT
GGATAATGCAACAGCAACGATTAACCCTGGGCAAAAGGTCGGGCTGGTCGGTAAAAACGG
CTGTGGTAAATCTACGCTGCTGGCGTTGCTCAAAGGCGAACTGAGCGCCGATGGCGGTAA
TGCTACTTTTCCCAGTAACTGGGCACTGGCTTGGGTCAACCAAGAAACCCCTGCACTGGA
TGTGCCGGCGATAGAGTATGTTATCGACGGTGACCGTGAATATCGCCAATTGGAGGCCGA
ACTTCAGGCCGCCAATGAAAAAAATGATGGTCATGCCATTGCAACCGTGCACGGCAAGCT
CGATGCCATCCACGCCTGGACCATTCAATCCCGTGCTGCCAGTTTGCTACACGGATTGGG
GTTTTCTCAAGAAAGTTTACAGCAGCCTGTGCGCTCATTTTCAGGTGGTTGGCGAATGCG
CCTTAACCTGGCACAAGCACTGATTTGTCGCTCCGATTTATTGTTACTGGATGAACCGAC
CAACCACTTGGATTTGGACGCCGTGATCTGGCTGGAAAAATGGTTGAAAAACTACTCCGG
CACACTGGTGTTGATTTCCCATGACCGCGATTTCCTTGATCCTATTATCGATAAAATTCT
GCATATTGAACAGCAGACGCTGAATGAATACACAGGTAACTATTCATCCTTTGAACGTCA
GCGCGCCACCAAACTGTCACAGCAACAATCGATGTATCAGCATCAACAAGAGAAAGTTGC
GCATCTGCAAAGTTACATTGACCGCTTCCGTGCCCAGGCGACCAAAGCCAAGCAGGCCCA
AAGTCGCATTAAAATGTTGGAACGGATGGAACTGATTGCTCCGGCACATGTAGATAACCC
ATTTCATTTCAGTTTCCGCACGCCAGAGAGCTTGCCTGACCCACTGTTACGCATGGACAA
AGTCAGTGCTGGTTATGGCGATCGTACGATTTTAGAGTCCATTAAGCTCAATCTGGTGCC
TGGCTCACGCATTGGTTTGTTAGGCCGCAACGGAGCGGGTAAATCCACCCTGATCAAGCT
GCTAGCCGGAACATTGGAACCACAAAGTGGTGAAATCGGCCTGTCCAAAGGGATTAAATT
GGGTTACTTCGCCCAGCATCAGCTTGAATTCTTACGAGCAGATGAATCTCCGCTACAACA
TATGAGCCGCCTGGCCCCCAAAGAACCGGAGCAACAGCTACGTGATTATCTGGGGGGTTA
CGGTTTTCAGGGCGATCAGGTTACCGACCCAACTGCCCGCTTCTCCGGTGGTGAAAAGGC
GCGTCTGGTGTTGGCTCTGATCATCTGGCAGCGCCCTAACCTGCTGCTGCTGGATGAACC
GACCAACCATCTGGATCTTGATATGCGCCAGGCATTGACCGAAGCCTTAATTGATTTCGA
AGGTGCATTGGTGGTGGTGTCCCATGATCGTCACTTATTACGTTCTACTACTGATGACCT
TTATCTGGTACACGATGGTAAAGTAGAGCAGTTCGACGGTGATCTGGAAGATTATCAACA
GTTTCTGGTGGATCTACAGCGCCAGCAAAGCCAACAGAATAATCCAGCCAAAGAGTTGTC
CGGCAACAGTGCGCAGCAGCGCAAAGACCAAAAACGCCGTGATGCTGAGTTCCGCAGCCA
AACCCAGCCATTGCGTAAGCAAATCATGACGCTGGAAAAACAGATGGATAAGCTCGGCAG
CGAGCTGGCAACAATCGAAGAGCGATTGGCAGATTCAGCCCTCTACGATATTTCCCGCAA
GGCTGATTTAACCCAGTGTCTGCAACAGCAAACACAAGTGAAATCCAAGCTGGAAGAGAC
TGAAATGCAGTGGCTAGATGCGCAAGAGCAGTTGGAGAATCTCACCAAGCTGTTTGAAGC
GGGGTAACCCGCTTTTCAAAAAAACACCTCATTAAGGATAATAAGGTTATGAGTAATAAG
GATATTAGCGTGATAGTGCCGGTATTTAATTGCGGCGCTTATCTCGCACTACTCTTAGAT
TCACTGTACCAGCAGTCTGGTGTGTCATTGGAAATCATCGCCGTTAATGATGGCTCAACC
GATAATAGCCTGGCGATTTTAGAAGCCGCGGCACACCGTGACCCACGGCTGGTCATTATT
AATCAACCCAATCAAGGGCTTTCTGCTGCTCGTAATGCTGGTATAAGCCGGGCCACCGCG
CGCTGGGTTGCTTTTGCAGACGGTGATGATTGGCTTGCGCCCAATGCATTATTGACTTGG
TTGCGGCAGGCTGAGCAACAACAACTAGATTTACTGGTAGGAAATGGTTTTAGCTTTACC
ACTGACCCTTGTTTATCCCCAGAGAGCCCTTTGTTACATAAACAGTTGTGGGGTCAAGCA
CTTAGCGGCCAACAATGGATTATCCGCAGTGTTGAGCATAATGAATGGCCACATTACGCA
TGGCTGCAATTAATTCGCCGCGAACTAATTAATACCCATCAGTTGGTATTCATCCCCAAA
ATGCTTCATGAAGATATTCTGTGGACAACTAATCTGGCTCTTGTCACCCGGCGTATCGGT
TTCTGTGAAACGCCATTCTATGGTTATCGTACTAATCCGCAATCAATCACCCACTCTCCA
TCGACTCAAGCCTTATTAGCTCGCGCCAATAGCTATCTCCATATTATTAAAGCGTTAGTT
AGCCTTGCCAGAGCACAAGAACTCCCTTTACGCACAGCGTTGTTACGCCACGCCAATCAA
GAGAGCGGCCATTTTTTAGGGCTAATGCGTAAGAGATTACCCCCTTCACCGGAGCGTACA
GCGTTAGCCATTGAATTTCGGGAGCTAGGTTTACCCTCGGCCTTGTATCGGGGGGCGAGT
AATATCCATGAATTTTGGCGGGCATTACGTTGTTCCGTAATTTTGGCACGTTTAGCACAA
CAAAATCATAACCCATAGAAATAGATAGACAACTTATACTTATTTCCGTGAATGCTTAGA
AGGTTTTAGTGTCTAATAGACAATAAATTTTCGGTAGGAATAGGTGTAAATGCAGCGCAT
TTTGGTTATCCGGATAGATTTCCTTGGTGATATGGTCTGTACCACAGCGTTGTTGCATGC
ACTCAAGCAACGTTGGCCTGCAGCAGAAATTCATGTATTAGCGAACAAATACAATCAGGC
GGTCTTGGCTCGTAACCCTGATATTACTGCGGTTCACACCTATATTTACAGTAAACAATG
TGAAAGGAATCAGCAGTCTGGCAGAATTAAGGCGCTCGTTAACCGTCTGGCACTGATTCG
GCGATTACGGCGATTGCACTTTGATCTGCTGATTATTCCAAATGGCGGCATCAACAAAAA
CAGCATTCAGTTCGCCAAACTACTGGGTGCTACGGATTGTCGCTGGCATACCACTGAAAG
TGAGTTCGACGATCGCAATCCTGACCATGTTACCAACCGGCCAATACGCCATGAGGCACT
CTCAGGTTTCGCGCTGGTACCTGAATTAGGGCCAGTTGATATCGACGCATTGCAACTGCA
CATCTATCCAGATCCACAATTGCAGGCTAAATGGCAGATAGCATTAGGTGAGAAAAAGCG
GCCACGGGTTGGCTTGTTCATTTCCAACAAAGCGCCACAACGCCGCTGGAGTTTGGAGAA
ATGGCAACAATTGGCGCAAAAACTCAGTGATCAGGTTGATATCGTCGTGTTGTATGACCC
AACAGACCCACCAAGCAAAGAACAGTTGGCCGCTTTTCAGGGCCGTTGCCTATTCACCCC
CGGCGTCGATGAGTTTGTTGCAGCCATAAGTCTGCTGGATATGGTTATTTCAGCCGATAG
TTCACCGGTACATGTCAGCTCTGCATTGCAGATACCGGTGGTCGCGCTGTTTGAATCACG
GCCAGAAAAGTACTTGCGCTGGTACCCTTTGGTTCACCATGTCTTGTTGCATGCCGGGCC
GCAAGTTGAAGACATCACGGTCGATGCCGTCGAAAATGCAGCCCGTTCATTGTTGAGCGA
AAAATAAATTGTTGGGCGAAAAATAAGATAGCCCATCAAGGCCGAAATACTGGCTTATCG
CCGAGAATCGTCGCGCGGTGCATCACTCGCCGCTGCGGCAGATAATCGGCATTGGCATAG
TGTTGGGTGACGCGGTTATCCCAGATAGCCACGTCATCCGGTTGCCAGCGCCAGCGCACC
TGAAACTCCGGTTTGGTGGCATGTGCAAACAGAAAACGCAGTAGCGCATCGCTCTCTTTC
TCACTCAGATCCACTATTCTGGTGGTGAATCCTTCATTAACAAATAATGCCTGACGCCCA
CTCACCGGATGAGTACGCACTACCGGATGGAGCAATGGCGGATTCTTCTCTTTTGCCAGC
AACCAGCGCTGATGGTCTTCTGGCGTTGCACGGTGCTTATGCTCGGGGAAAGAATGGGTG
AAATCGTGCTCTGCCTGTAGCCCGGCTAATAACTGCTTAAACGGCACAGAGAGAGCTTCA
TAAGCGGCAATTCCGCTGCTCCATAAGGTATCGCCGCCGGTGGTCGGTAATTGTTTGGCC
GCCAGAATTGCGCCTAAAGGTGGCGTTTCGATAAAGGTGACATCGGTGTGCCAGTTATCA
TTATCCGGCGGATTATTATCGTGCGTATCTAACACAATAATCTCTTCACACTCTTTCGCG
TGCGGATAAACCGGGTGAATATGTAAATCACCAAAGCGCCCGGCTAAATCGCGTTGCTGT
AACGGGGTAATCGGTTGATTGCGGAAAAACAGGACTTGATGCTTGAGCAAGGCATGATAA
AGCTGCTCAAACTGGCTATCCCCCAACGGGCGGGCGATATTCACATTCTCAATCAGAGCG
CCAATATGCGGTCCCAATGGCGTCACTACCAAACGTTCATTCATTGCTGTGCTCCATACC
AAGGTGTTAACCGGCGTTGAATTGCCCGCAAACTTAATTCCATGCCAAAAGCGATAATGG
CAATCACACTGATGCCCGCAATCACTACGTCGGTGGCGAGAAATTCTCCAGCCGATTGCA
CCATAAAGCCCAATCCACGAGTCGCAGCGATTAACTCAGCCGCCACCAATGTTGACCAAC
CGACACCCAGCCCAATGCGAATGCCGGTTAAAATCTCCGGTAATGCGCTGGGCAAAATAA
CAAACCATAAAACCTGCCAGCGGCTGGCACCCAATGCGCGTGCCGCTCTCACTCGTACCT
GTGCCACACTGCGCACTCCGGCCACAGCGGCCAAAGTGATCGGCGCGAATATGGCCAGAT
AAATCAGCAAGATTTTTGACGTTTCGCCAATACCAAACCAAATCACCATCAGCGGCAGAT
AGGCCAGCGGTGGCACCGGGCGATAAATCTCAATAAGCGGATCCAGCACGCCACGCACTG
TGCTGCTCAGCCCCATAGCAATTCCGGAGGGGACACCGAGAGCTACGGCGGCTAACAGCG
CAATTAAAATACGCCCCAAACTGGCGGCCAAATGTTGCCATAACGTGGCATCCATAAAGC
CCTGTGGGCTGGCAATCACCAGTAACTGATGCAGAACCTGTTGCGGCGCGGGTAGAAATA
ACGGGCTGATAAGCCCAAGTGCAGTGACTACCCACCACAGCACCACCACACTCACCAAAG
TGGCGATACTGAGCCACAATCCTTTCGTCGCCGGTAAACGGCGTACAGGCCTCTTAGCGT
TCAAGGGCGCTGGGCTCACGGCCTCAGGCGCAGGTGACGAGGTGGTTTGCGGGCGTAAAC
TGGCGTCGCGCAATGTGCTGTGCAGGCTCATATCAGGGCCTCCCGCTGTTGGAAGACTTT
ACCCAGCACATATTCGCGGCGGGCGATAAATTCAGGATCAGACTTAATGCTGCGGCAAGC
TTCGCCATCGGCATAGCGCTGACCAAAGTTTAGCGATAATCGCTCGACCACCTGCCCCGG
CCCCGGCGACAGCAATAGCAGCTCGCTGGCCAGAAATACCGCTTCTTCGATATCGTGGGT
AATCAGTAAAATTTGTTTGCCGGTGTCGCGCCAAATAGACAGCAGCAACTCTTGCATCTG
TTCACGAGTAAAAGCATCGAGCGCACCGAACGGTTCATCTAGCAATAATAAGCGCGGATC
CACCGCCAGCGCTCGGGCAATCCCCACTCGCTGGCGCATCCCTCCAGAAAGCTGCCAAAT
GTAGTGATGTTCAAAACCGGCTAACCCGACCCGATTAAGCATTTTCAGTGCGATTGTCCG
CCGCTGTTGCTTGCTCAAACCAGCCAGTTGTAAGCCAAACTCGACATTGCTGACCACATC
GCGCCACGGCAGTAAACCCTCATGCTGGAACACCACTCCCCGTTCGGCACTCGGGCCATG
AACCGGAATATCATCCAGAGTGATGTTGCCAGCTGAAGGCTCCATAAATCCGGCAATCAA
ATTCAACAATGTAGTTTTGCCACAGCCTGATGGCCCCAATACCACGACCAACTGTCCGGA
TGCGATTTGTAGTGACACATCCTGTAAGGCAGGTTTGCCCTGATATTCAGCCCACAGGCC
ACTGACATTTAACATGATGGCTCCTAGGACTGTGGGGTCGCCTGAACATCTTTCACAAAG
CGGTCAGTGACGAAATCACGATAATCACTGGCAACCTGCGGGATCTTACCCTGCTGTTTG
AGGAACGCAGCGGTATCACGGATAGCTTGATCCACCGGCTGGCCCAATTGGGTTATCTGA
TCGGCTACTGACAAGTAGGTGTTGCCTTTCACCAGTTCTGGCACTTGCTCTGGCGGAACA
CCGCTTAAGCGCGAAAGCTGGCTCAGATGCTCTGGGTTTTTAAGCCATTGATCCGGTTGC
GCCAAATAAGCCCCTTGAGCGGCCAATGCACTGCGGGCAAAGGCGGTCACCACTTCAGGA
TGGGCCTGAGCGAAGTCCTTGCGTACCACCCAAACATCCAGGGTTGGCGCGCCCCATTGC
CCCACTTGCGCGGAGTCAGTCAAGACAGTACCGGTTTTGGCTAATTCGTTGACAGCAGGA
GCCCAAACATACGCGCCATCAATATCACCACGTTGCCAGGCGGCAGCGATAGCGGGTGGC
TGTAAGTTCAGAATAGTGACCTGATCCGGCTTGATACCCCAATGCTTCAGAGCGGCCAGT
AGGCTGTAATGGGTGGTAGAGATAAACGGCACGGCAATGCGTTTACCAATTAAATCCTGC
GGAGTTTTGATCTCTTTTTTGACCACTAATGCTTCAGAGCTGCCCAGTTGCGAGGCCAAC
AAGAAAACCTCAATCGGGACATTCTGACTGGCCGCAACAGCCAGTGGGCTGGAGCCGATA
TTACCAATCTGCACATCACCCGAAGCAAGCGCTCTGACCACACTGGAGCCACTATCAAAT
TTGCGCCAATCCACCTTGGCACCGGAAAGCTTGGCAAAGCTGTTATCCGCTTGCGCGACC
TTGGCCGGTTCCGCAGAGGTTTGATAGGCCACGGTCACATCAACAGCATGTGCGCAGGTC
GCCACCAATGACAGAGCCAACAGCGCCCCACCCGATCGCCAGATGCCGCGTGCTGCGTTG
GCAAGACTTACAGAAGAAAAGGTTATCGTCATGGGTTCACTCCGCTCGGTTAACAGTGTC
ATTCGTTATGGTTACGACCCTAAACGAACTTGGGGCGCTGAAATGACAGTGATACCTGAA
GGAGTGACATCGCTAAAGGAATAAAAAATTATTCTTTATTCCTTTATGCGATAAGTGGTA
TGAAGGTTGTCTGTATGACTAGCCTAACGTTATCCCAAAGTCATTGGCTTTGCAGCCAGG
CAGCAATGGAACAAATCCCGATGAGCTGACTCAAGTCAGTGATTCGGGTGAGTGAGAGCA
GCTAACAACGCTGCAATGTCAAGTAAGAAGGGATAATTCGCCTTTAAGGAAAATGCGGGA
TGCGCCTGAAATAAAAGTGCGCTCCCCGGCTAAGGTGCAAAATAGCTCACCACCGCGCGC
GGATATCTGGCGGGCATGCAACGATGTTTTACCCAACCGCGCCACCCAATATGGCATTAA
GGTGCAATGAGCTGAGCCGGTAACCGGATCTTCATTGCTGCTCAGGGTAAAGTAGCGCGA
AACAAAATCGACCTCATCACCCGGCGCGGTCACAATCACACCTCGGCCGGTATAAGCAAT
CAGCGCTACCAGATCCGGCTGTAATTGACGTACTTGTTGCTCACTCTCCAGCACCACCAG
CAGGGATTTTGCCTGCCATACCTGCTGAATATCGATGCCAAGCAGTGCCTTTAGTTCAGC
CGCAATCGCAATCTTCTCTGGGGGCAATGCAGGGAAATCCAGTGATAGTCGGCTAAAGTT
ATCAGTGTCGCGCTTGACATGTAAATCGCCACTGGCGCTACGAAAACAGATATCGTGCAA
ACCGGGGTTAACCACGTTGAACATCACATGTGCCGCCGCCAGGGTGCCGTGGCCGCATAA
ATCCACTTCACGCTCTGGCGTAAACCAACGGATTGCCGATTTATCCCCTTCGTCCCAGAC
AAAGCTGGTTTCCGGCAAATTGATTTCCGCAGCGATACTTTGCATCTGTGCTGTCGACAG
CGGTTTTTTCAGTAAATACACTCCAGCAGGGTTACCGGATAACCCTGTGCCGATAAACGC
ATCCACATGAAAATAGTTATAAGCCATTAATTAACCCCATGGTTAATACTCTAAATAATT
CGAGTTGCAGGAAGGCGGCAACTGAGTAAGTCCCCAGGAGCTTACTCAGGTAAGTGACTG
GGGTAAGCGAAAGCAGCCAACGCACATGCAGCTTGAAGTATGACGAGTATGATCAATGCC
AAATAAGCAGCACACAGGCCGCCGTCAGCAAGCCCATTGCGATATTAAAGGTAAACCATG
CCCGGCGACTGCGTAACAGGCGGCCGATCAATGTTCCAAAACCCAGCCAAATGATACCGG
CCACCAGATTCACCATAAACATGCCAAGACTGATCATTAAGATCGAATGATTATAGGCCG
CTCCTGCCATGCTGAAGCTGGCAACTGACCCTAATCCCATCAACCAGGCTTTTGGGTTAA
GAAACTGCAATAACCACCCTTGATACAAACGCAGCGGTTTTGGTGGAACAACATTGGTTT
CTAATTTTTCATAGGCCGAAGTGGCAATTTTCCATGCCAGCCATAGCAGATAAAGACTAC
CCAGGATTTTCAGAACTAAGTGCAAGGAGGGGTAAATCAGAATCAGGCCACCGACACCAA
ACGCCACCAGCAACAGCATGCTTTGCATGCCTAACATAATGCCTAACATCAACCAGATAG
ATCGCATAAAACCAAAATTGGCCCCAGCTGAAGTTAACAGCATATTGTTTGGGCCGGGGG
TGATAGCGGCAACCCAGAGAAAACCTACCATTGAAAGAAATAAACTCAGTTCCATGAGAC
GGGTGCCTCTCACCCAAAATGATGCGCGATATACCCATGAAGCTAACAGTGTGCTATTGA
TCACACAAGAGCAACGACATGATTTCCATTCACAATATGCATGAAATATTTCGCCCGCTG
GCCGGTGCCAGCAATCCACATCTGCAAACGCTGCTGCCACGGCTGGTCAGGCGGCGGGTG
CAACTGCAACCTTTTTGGCAACGGCTGGAATTGCCCGATGGGGATTTTGTCGATCTGGCC
TGGAGTGAAAACCCCGAGCTGGCACGGGATAAACCCAGAGTGGTGCTATTCCACGGGCTG
GAAGGGAATTTTTACAGCCCCTATGCCCACGGTTTGTTGCGCGCCTGGCAAGACAAAGGG
TGGCTGGGTGTGGTGATGCATTTTCGCGGATGCAGTGGCGAGCCAAATCGTAAGTCACGC
ATTTATCACTCCGGTGAAACAGAAGATGCGCGCTTTTTTCTGCGTTGGTTGCGGGAATGC
TATGGTCAGGTGCCCACTGCAGCGGTTGGTGTCTCTTTGGGCGGCAATATGCTGGCGCTC
TATTTGGCTGAGCAAGGGCAAGAGAGCTTATTAGAGGCAGCCGTGGTGGTTTCTGCACCA
CTGATGCTGGAGCCTTGCGCCAACCGCATGGAACAAGGTTTCTCGCGTGTCTATCAGCGC
TATTTGTTAAATCAACTCAAATTGAATGCCACCCGCAAGCTATTGTATTACCCCGATAGC
CTGCCTTTAGATCTGCCTCAACTGAAAGGCCTGCGGCGAATCAAAGAGTTTGATGATGTC
ATCACGGCGAGAATACATGGCTTCAATGATGCACTGGATTACTATCGCCGTTGCAGCGCT
TTACCGCTATTGCCGCAAATTACAACGCCACTGCTTATCATTCATGCCAAAGATGACCCG
TTTATGACCGCTGAAGTTATCCCGAATCTACACCAGTTACCGGACAATATTGATTATCAG
CTCACTGAGCACGGCGGCCACGTCGGTTTTGTCAGTGGCTCGTTAAAACATCCACAAATG
TGGTTGGAACAACGTATTCCAGCCTGGCTTTCCCCTTATTTGGAGCAACAATCATGATAA
TCCCCTGGCAGCAAGTCGACAGCGAAACGCTGGATAATCTGCTGGAGGCCTTTGTATTAC
GTGAAGGCACGGATTACGGCGAACATGAGCGCTCATTGGAGCAAAAAGTCGAAGACGTAC
GCCGTCAATTAGTCAGTGGTGAGGCGGTATTAGTTTGGTCAGAGCTACACGAAACCATCA
ATATCATGCCACGCGGCGCCTTTCGGGCCGGAGCAGAAGAGCTGCCATAACCCATGCGTT
GTTACCCTATCCTCTAAGTAAAATCAGGGTGACAAGCTGGGCACTTTGCCCTAAAAATAA
CCATTAACAAGAAAAAACAGACCGTTTAAGCCCGCCCACTGAGGATCTAACCCCATGGAG
TTACAGCTAATATGTCAATTAAACATCCGGTTATAGCCGTCACCGGCTCAAGTGGCGCAG
GGACAACCACCACCAGTCTGGCGTTTCGCAAAATTTTTCAGCAATTGAATATCCGTGCAG
CGCAAATTGAAGGTGACAGCTTCCATCGCTATACCCGTCCTGAAATGGATACCGTCATCC
GTAAGGCACGGGATCAAGGCCGACATATTAGCTATTTTGGCCCAGAAGCCAATGACTTTG
GTCAGTTAGAAGAGAGTGTGTCGCAATACGGCGAGCATGGAACTGGGCGCTCACGTAAGT
ATCTCCATACCTATGATGAAGCCGTGCCCTATAACCAGATCCCAGGCACATTCACCCCTT
GGGAGGCGCTGCCGGAACCCACTGATGTGCTGTTTTATGAAGGGCTGCACGGCGGGGTCG
TGACCGAACATCATGATGTCGCAAAACATGTCGACTTGCTGGTCGGCGTGGTACCGATAG
TCAACCTGGAGTGGATTCAGAAATTAGTCCGCGATACCGGGGAGCGCGGCCATTCCCGTG
AAGCGGTGATGGATTCCGTGGTGCGGTCCATGGATGACTACATTAACTACATTACGCCAC
AGTTCTCACGCACCCATATTAACTTCCAACGCGTTCCGACGGTTGATACCTCTAATCCAT
TTGCCGCCAAAGCCATTCCGTCACTGGATGAAAGTTTTGTCGTCATTCACTTCAGAGGTT
TGGATCAAATCGATTTCCCTTACTTGCTCGCAATGTTGCAAGGGTCGTTTATTTCCAATA
TCAATACATTGGTGGTACCCGGCGGGAAGATGGGGCTGGCAATGGAGCTGATTATGGCGC
CGTTGGTGCAGCAACTACTGGAAGGCAAAAAAATAGGCTAATCTCCTTCGTCCTTGGCGT
TGCAGTAAAGCAATTGTTGGAAAGAAAAAATAATTTGATGCTATCCCAACCCAAAGTAGT
TGGGGCTGCAGGTAGGCGGCAAGCGAACTCATCCCGATGAGCTTACATAAGTAAGTGATT
CGGGTGAGCGAGCGCAGCTAACAACCCTGCAGCTTCAAGTACGAAGGGTTTGCTTAGGCG
ATGTCACGGATTTCAAAACTGTGGGTAATAGTCGCCGCTTTCCCCAACATTAAAGAAACC
GAGCAATACTTCTCAGCCGAAAGCTCAACCGCACGCTCAACGATTTTATCCGTCAAACCT
TTGCCGCTGACAATAAAATGCAGGTTAATTTGCGTAAACAGGCGCGGTGCTTCTTCCCGG
CGCTGCGAGGTTAATGTCACTTCGCAATCGCGCACATCGTTACGCCCTTTCTGTAAGATA
GAAACGACATCAATTGCACTACAGCCACCGGCCGACATTAACAACATTTCCATCGGACTG
GGGGCTTTGTCTCCAGCATTCCCATCCATTAAAACTTGATGACCTGAAGCGGACTCACCT
AAAAATGTTAGCCCTTCAACCCACTTTACACGTGCCTGCATAACTCTTGCTCCCGGTTAA
ATTTTCCGATTCAGACTACCCTTTCATTTACAAACTGGCAATGTAACCCGATGTTCATCA
TGCTGAAGCGATACAACACAAGACACTAGCCTCATCCTGTGCTACAAACAGAACCGAAAG
TATTGTTTTTAGAATTAAATAGGGTAGCTTCTCAATACTCAGTGAAGGGTTTCTATCCGG
TACCTATCTTGGCTATACCTTTCGGCAGTTGAGCAAATTAATATGCTAAGAGAAAGTGTA
TTTTATAAGCACGCCGTACAGGGAACTCTGAGCCCTGTTAAGTTAGGCAGCGATAACAAC
AGAGGATAACAGCGAATGGTTCTCGGCAAGCCACAAACAGACCCGACTCTCGAATGGTTC
CTGTCTCATTGCCATATCCACAAATATCCATCGAAGAGTACGCTAATTCACCAAGGTGAA
AAGGCCGAAACACTTTACTACATCGTGAAAGGCTCCGTTGCGGTGCTGATCAAAGATGAA
GAAGGTAAAGAGATGATTCTCTCCTATCTCAACCAGGGAGATTTCATCGGCGAACTTGGA
TTATTTGAAGAAGGCCAAGAACGTAGTGCCTGGGTCAGAGCAAAAACTGCCTGTGAAGTG
GCTGAAATTTCTTACAAAAAATTCCGCCAGTTAATTCAGGTCAATCCAGATATCTTGATG
CGCCTGTCTTCACAAATGGCGAATCGCTTACAGATAACATCTGAGAAAGTGGGTAACCTT
GCTTTCCTTGATGTGACTGGACGCATTGCACAAACGCTGCTTAATCTGGCAAAACAACCT
GATGCCATGACCCACCCAGATGGGATGCAGATAAAGATTACCCGCCAGGAAATTGGTCAA
ATAGTTGGCTGCTCCCGCGAAACTGTGGGGCGGATACTAAAAATGCTGGAAGATCAAAAT
CTGATCTCCGCACACGGTAAAACGATTGTCGTTTACGGCACCCGTTAATTCCCTATAAAC
CGGTGCTGCTACTTCGGCACCGGTTTTCTTTTGTGTGATTAATAAATTTCTGGGGCCTAC
ATGAAATGGCAACGGCTTATTTATCATCCTGAAGTTAATTATGCGCTCCGCCAAACACTG
GTTCTCTGCTTACCGGCGGCATTGGGGTTTGCCGTGGGGGAATTGCGGCTGGGGTTGATG
TTCTCCCTGATACCCGCCTGCTGTAATATTGCTTCGCTCGATACTCCCCATCAACATTTC
TTCCGGCGGCTGATTGTCGGCGGGACACTCTTTACCTTCAGTAGTTTTCTGACTCAACAA
TTACTGCTGTGGGATATCCCATTACCGGTGGTGATGCTTGGTCTCGCATTAACGTTGGGG
GTAAGTGGTGCTATCAGCCAGCTCAACGGCCGGTTGCTCCCGGCAGCGTTGATCGCCGCT
ATTTTTAGTCTCAGCATGGTAGGCCGTGCGCCTATTTGGCAAGCGCCATTGATGTGTGCC
GTGGGGACTCTCTGGTACGGGGTATTTACCTGGCTATGGTTTCGGTTATGTAAAGACCAG
CCCATCCGTGAGCCACTGAGCCAGCTTTATCATCTGTTGGCCGATTATTGCGATGCTGCC
TACTCTTTGCTTGGTCAGCACCAGGATGCGGAAAAAGCGATGCCAGCCCTGCTGGATAGG
CAGCAAGGTATTATGGATAAAATTAACCAACTTTATCAACAGTTTAATCTACTACCCAAT
GCCACCAAAAAAGAGCAAAAGCGGCTACTGATACTCTTTCAGATGGCGCTTGATTTGCAG
GAACATATCACTGCGGCGATGAATCAGTCAGAAAAGGCGCAAGAGCTGATAGAGCAGAGT
TCAATAGAAGCCATCCTTGAACGTAATGTGCAGATTATCTCAACACAAATGCGCACCATC
GCCGATAATATTCTCTATCACCACCGCGCGAAGACCCATTTCAGTGCCGGTGATGCGCTG
GTCGAGCTGGAAGAGGTTGCCCAGCAACATCCTGATAATCCGGTGGCACAATTCTGCTAT
TACCATATCAGCCACATTACCCAGATCCTGAGCGATCAGCGCCCGCAATATGACCGCGAT
TTGATGTCAAGCCAACTATCTCAACCATTCTGGCCAGCGCTTGTTGGCTATCTATCATTT
AAATCCAGCGCATTACGTGATGCAGGCCGCATGGGCGTAACGCTGGCAGCGGGCAGTTAT
ATTGGTAGCCTGATCCATCTGCCTAAACCTTATTGGATTTTACTCACCATCATGTTGGTG
ACGCAAAACGGCTATAACGCCACTAAAATTCGGATTCACCACCGAGCCTTGGGCACTCTG
ATTGGGCTGTTACTCGCCGCGGCCCTGCTGCATTTTCAAATGCCGGAAGGGACTACGCTG
AGCATTATGTTGCTCATCACATTGATAGCCTATCTGGTTCAGCGCAAAAACTATGGCTGG
TCAGTCATCTTTAGAACCATCACTACAGTGTATATCTTGCAATTATTGACCGGAGAGGGC
GCCGACTTTTTAGTTCCACGATTGCTGGATACCTTAATCGGCTGTGCATTGGCCTTCGCC
AGCGCACTATGGCTGTGGCCACAGTGGCAAAGCGGTTTGCTGCGAAAGAATGCGCATCAA
GCATTGGAGAGTTATCAGAAGATCCTGCGCATCCTACTGAAACCTAATCCAGATATCGGG
CAACTCTCCTATGAACGCATTCAGGTGAACAAAGCCAGCAATGCGGTCCTGAGCTCACTG
AATCAGGCCATGCAAGAACCCGGATTTAACTCAAAATATTTGGCCGACATGCGCCTATGG
GCTACTCATAGCGAGCTTATTGTTGGGCATATCAATGAGATGACCATCCTGACTCGCGCT
TACCCATTGGAAGAATCACCGCTAGAATCAGATAAACGCCACATTCAGCTGACTGTTAAA
TTGGCGGAAGAATATTTACAGCTTTGTGAGATGGCGATTCAGCAATGCCAGCAACGATTG
GAATCGGATAACAGTGAGGGGAATAACGATTTTGTGCAAATGCCAGACATCGATCCTGAT
ACACAAATATCTGAATCGGAACGCAATTTACGGCGTATCTTGTCACATCTCAGTGTAATG
CATACCGTTTCATCTCTGGCATGGCAACAACAGCCGCACCACGGTATTTGGCGTCGGCGC
AAGTTGCACAGCAAAGCGTAAAAATAAAGAGGCCAAAAAGCCTCAGACTGCTGACAAACT
CCAACGACTCGATCTTGCAAGGTGAGGACAGGTAGAAGAGTAAAGCGTCCGCGCCACGGA
TGGCGCGGGTCGAGCCATCAGGGACGATTTTACGGCGTCTTTACGATCTGCCTGTTTTCA
CCGATACGGGCACTTTGTCATTAACCTCAGGCCAAAAAGCCTCTTCATAATGCAAAGTTA
CCCTTGCACCAGGCTGGCAATAACATGTTCCAAACGCGCCATACCTTGCTGGATATCTTC
TTGCTCAATCACCAGCGAAGGCGCTAAGCGCAATACATCTGGCCCGGCATTGAGGATCAT
CAAACCATTCGCTGCCGCGGCAGTCAGGAACTCCCGTGCACGACCATGATATTGCGGTGC
TAATTCAGCGCCAATCAATAACCCCATGCCGCGAATATCACTGAACACATGATACTTGTT
ATTGATATCTTGCAGAGCTTGCACAAATAGGCCGTGGCGCTGTTCAATACCATTAAGTAC
CTCAGGGGTATTAATGACATCCAACGCGGCTTCTGCCACCGCACAGGCGAGAGGATTGCC
GCCATAGGTGGTACCATGTGTCCCTACCGCCATCACCGATGCAATTTCTTCTGTGGTCAG
CATCGCGCTGACAGGGAACCCGCCCCCCAGAGCTTTAGCTGTCGTGAGGATATCTGGCGT
CACACCATAATGCATATAGGTAAACAGCTTACCGCTGCGCCCCATGCCGCTTTGCACTTC
ATCAAATACCAACAGCGCTTTATGTTGGTCACAAAGTGCACGTACCCCTTGCAGAAACTC
AGGCGTGGCAGCAGTAATCCCACCTTCACCCTGAATAGGCTCCAGCACGACTGCACAAGT
ATGGTCATCCATGACAGCTTTTACCGCAGCCAAGTCATTAAACGGCACGTGGATAATATC
CGCCGGTTTCGGGCCAAACCCATCGGAATACTTTGGCTGCCCGCCAACGGATACAGTAAA
CAGGGTGCGACCATGAAATGCATTATGGAACGCAATGATTTTAGTTTTATAAGGACTATG
GCGTTCAATGGCGTAATGGCGAGCTAACTTAAACGCCGCCTCATTTGCCTCACCACCAGA
GTTGGCGAAAAACACCCGATCGGCAAAGGTTGCTGCAATCAGTTTCTGGGCCAAACGCAG
TGCTGGCTCATTGGTAAATACGTTACTGGTATGCCATAACATTTCACCTTGTTGATGCAA
TGCTGCCACCAGTGCCGGATGGCAATGACCCAAGGCAGTAACAGCAATTCCACCTGCAAA
ATCAATGTATTCAGTACCTTGTTGATCCCACACGCGGCTTCCTTTCCCTTTTACCGGGAT
AAACTGCGCGGGTGCATAAACAGGCAAAATAACCTGATCGAATGTACTGCGAGTTACTGC
TAATTTATCTGCCATTACGCTATCCACCCTGGTAAACCATTGAGCTGCCAATTTCTGACA
TGTGAAAATATAATCACAAAATATGCATAAAAAATCACAATCAGGCAAACAAAAAATCAA
CCAATTGGTAAAGTAGATCTCAACAGATTAATTTTTAAGGAAATTATCTAATAATTGATG
GCCTTGCTCGCTAAGAATACTCTCCGGATGAAACTGCACCCCCTCCAGTGGCAAGGTGCG
ATGACGGATACCCATAATCTCATCCATTACTCCGTCTTGTTCTGTCCATGCGGTCAATTC
AAAACAATCAGGCAGTGAATCGGCGGCAATCACTAAAGAGTGATAACGAGTCACCGTTAG
CGGCTGATTAAGCCCACGGAAAACACCCTGCCCACTGTGGCGAATTGCCGTGGTTTTACC
GTGCATCACTTGTCGCGCCCGCACGATACGCGCCCCAAAAGCCTGCCCTAGCGCCTGATG
ACCCAGACAAACCCCCAGTATGGGTAATTTACCGGCAAAATGACGAATAGCATCCAGGGA
GATCCCGGCCTCATTGGGGGTACAAGGGCCGGGGGAAATCACCAAATGAGAAGGTGATAG
TTTTTCAATATCAGCCAGTTGCACTTCATCATTACGTTTAACCACCACCTCTGCGCCCAG
CTCGCAAAAATACTGATACAGGTTGTAGGTAAACGAATCGTAATTATCGATCAATAACAG
CATTTCATATCCAAAAAATCAGGTTAGCGCTTGCGCCCACCAGTAATTGACCCCAGAACA
CCGCGCAAAATTTGTCGCCCCAGATCGCGCGCCATACTTTTAGCCGTAGTCTGAACGATA
CCATCTCGTTTGCCACCGCGTGGGCCTGTAGAACCAAATAGCAAATCATTCAGTCCATCC
ATCAATCCGCCACCCTGATTACTCGGCTGCTGCGAAGCTGTCGTACCATCTGGAGCCGCA
TCTCCCAAGGTGGAGGAACCGCCGGCGGATAACTTTTCATAAGCCGACTCGCGATCCACC
ATCTCTTCATAGCGGCCATACAGTGGTGAATGATTGATGGCGTGATTACGTGCTGCGGTG
TCCAGTGCGCCCATTTTAGATTGTGGGGCAATCACCATAGCGCGCTCAACGATATTGGGC
CGCCCTTTCTCATCAAGGAAGGAAATAAGTGCCTCACCGACACCCAGCTCGGTAATCACC
TGTTCGGCGCTGAATGCCGGGTTCGCGCGCATGGTTTGCGCCGCAGATTTAACCGCCTTT
TGATCCCGTGGAGTAAAAGCACGTAGAGCATGCTGCACGCGATTGCCCAATTGGCCGAGA
ATTTTATCAGGAATATCCAATGGATTTTGTGTCACGAAATAGATGCCAACCCCTTTTGAG
CGAATCAGCCGTACCACTTGCTCAACTTTATCCACCAGCGCAGTCGGGGCATCGGTAAAC
AACAAATGGGCCTCATCAAAGAAAAAGACTAATTTAGGTTTATCGACATCACCAACTTCA
GGTAATTGCTCAAAAAGTTCAGCTAGCAACCACAGCAGAAAAATTGCATACAGTTTGGGT
TGATTAATCAGACGGTCAGCGGCCAGTAGATTGATAACCCCTTGCCCATTGCTGTCAGTT
CGCATCAAGTCGTGAATGTCCAACATCGGCTCGCCAAAAAATTGGTTAGCGCCCTGCTCT
TCTAAAGTCAGTAAACCGCGCTGGATAGCGCCAATCGAGGCGGGTGTAATATTGCCGTAT
TGAGTGCGGAACTGTTTTGCATTATCACCAACAAATTGCACGATAGCGCGTAAGTCTTTC
ATGTCCAGCAGCAGTAGGTTGTTGTCATCAGCAATTTTAAATACCAATTGCAGCACACCA
CTTTGCACTTCATTGAGATCAAGCAAACGTCCCAGCAGCAACGGGCCAAGATCGGAAATG
GTGGCTCGGATTGGGTGGCCTTTTTCAGCGAAAATATCCCAAGGCACAATCGGGCAAGCT
TGTGGTTGCCAGTCTGTCACCCCAATTGCCGCCAGTCGTGCTTGCAACTTTTCTGACTCA
ACACCTTCAACACCAATACCGGATAAATCGCCCTTCACATCAGCCAGAAACACCGGCACG
CCAATGCGGGAAAATTGCTCGGCCATTTTTTGTAACGTGACGGTTTTACCCGTACCTGTC
GCGCCAGTAATCAAGCCATGACGGTTTGCCAATGCCGATAAAATCACTAAATCCTGTGCC
GGCTGTGCCTTCGCGATAAGCAATGCTTCACTCATAAACCGTTACCCCCAACTGAGACAG
ATAATTGATTATATGCAACCTGGTTAGGCAAAAGGATTAATTTCTGGTGAGGATGGGATG
TTAGCAGGGTATATCAGCCTTCGGGGAAGAAGGCTGACAACTAAATCATTAAGGTAAAAC
TTTTGCCGACAGAATAGTGATCGGTTTCACCGGCACATTTTGGTATGGCCCGACGTTTTC
TGTCTGAACCTGAGAAATTTTCTCTACCACATCCATCCCCTTAACCACTTTACCGAACAC
GGCATAGCCAAAGTCACGTTGGCCATGATCGAGGAAAGCATTATCTGCCACGTTGAGGAA
GAATTGGCTGGTGGCGCTGTCTTTATCTGCGGTACGGGCCATAGAAATGGTGCCACGCAG
GTTACGCAAGCCGTTATCTGCTTCATTTTTGATCGGCGTTTTAGCCGTCTTTTGTTTGAA
ATCGGCAGTAAAGCCCCCGCCCTGAATCATAAAACCGGGGATAACGCGGTGGAAGATAGT
GTTGTTGTAATAGCCGTTGTTGACGTAATCAACGAAATTCTGTGTTGAAACCGGTGCCTT
CTGGCTATTGAGTTCCAACTCAATATTCCCAACCGACGTTGTTAACAACACATGAGGTTC
ACCGGCAGCTAAAGCTGCGGGCACCACGGCGCTTAGGGAGCAAAGTGCAATGAAGGTCAC
TAAAGTACGTTTGAACATTAACGGTTCCTTTCTGTGGGATGCGAACAACGGAAAAGCGCT
TTGATTCTAGAGAGCTGACCCGCTCAATGCCACCCATTTACGGTTATTTACGTAACAGAA
TACGCATTTTTGCGGGAAACTCACCACTTCGGCCGTTAAACCGCGTCATAGAGATTAATT
AGCTAAACTAAACCATCCCCCCAATCTCAGGCAATGCCGAAATTCTGCAACCGGGATCAC
GTCTTGCTTATTTCCTTGCTCTCAGGCTGCCATTTTTGCGAGCAATATCCCATTTTGTTT
TTGGTTAATCGTTAGTCTTCTCCCAAATGAGAGCGCTCTCATTTATAATTTACTCATTTG
GAGGCCAAATATGAAAACCTTTAAAATTGCTATTATTGGCGGCGGCAGTAGTTATACCCC
TGAGCTAGTTGATGGATTAATTCAGCGAATTGACCAACTGCCGGTTACCGAACTGGCACT
GGCTGATGTCGAGTTAGGTCGTCAAAAAGTGGAGATTATTGCCGCGCTGACCCGCAGAAT
GCTGGATCGTCACGGGTTGGAACAGGTGAAAGTTAGTGTTCACTTCTCACTGGATACCGC
CATTGAAGGTGCCAGTTTCGTTCTGACACAATTCCGTGTCGGCCAACTCCCGGCACGGGC
AGCGGATGAGCGTTTGGGTTTGAAATATAACTTACTCGGGCAGGAGACCACAGGTGTCGG
CGGTTTTGCCAAAGCGCTCCGTACCATTCCGGTTATGCTAGATATTGCTGCGAAAGTTGA
AAAGCTGGCACCGGATGCCTGGATAATCAACTTTACCAACCCAGCCGGTATCGTCACCGA
AGCAGTAACCCGCTATAGCAAAGCGAAGATTATTGGCCTGTGTAATGTCCCGATCAGTAT
GCACCATATGATTGCGAAGTTACTGGATGCGCCTTATGAAGATATCCAGCTGCGTTTCGC
CGGGCTAAATCATATGGTATGGGTGCATGAAGTGCTCCAGCAGGGTAAAAACGTCACCGC
AGATGTGCTAAATATGTTGTGTGACGGAGCCTCATTGACCATGAACAACATCAAAGAAGC
ACCATGGCCACCGGAGTTTCTGCGAGCAATGGGTGCTATCCCTTGCCCTTATCATCGCTA
TTTCTACCAGACACAAGATATGCTGGCAGAAGAAATAGTCGCAGCGGCTGAACGCGGCAC
CCGTGCAGAGCAAGTGATGCAGGTAGAAAAAGAGTTGTTTGATCTGTACGCTGACCCACA
TCTGGATAGCAAACCGGAGCAACTCAGTTTCCGTGGCGGATCATTTTATTCTGAAGTCGC
ACTGGAACTTATTCGTGCAATTCATAATAATTTAGGTACGCAACTAGTTGTGAATACGAC
AAACCGTGGCGCGATTCGTGGTTTGTCTGATGGTTCCGTGGTAGAAACCAACTGTATTGT
TGATGCGCAAGGTGCACACCCACTGACTTTTGGCCCTTTACCGGTTGCCATGCATGGGCT
AACCCAGCAAGTCAAAGCCTATGAGCGCCTGACAATTGAAGCTGCAGTGCACGGCGATCG
CCGTAGTGCTTTGTTGGCATTGGTGACCAACCCACTGATTGGCAACGCCAGTATTGCTCA
GCCACTATTGGACAATGTTCTACAAGTAAATAAACTTTACTTGCCGCAGTTCGCAGATTT
GTAACATTCATTCATTTTATACTCTACGTAATTGGAGTTGCAGTTCCCCCTGCAACTTCA
AGTATGAAGGGGATTGGAGTCAGCAATGGTCACACTGGAAGACGTCGCGGTATTAGCTGG
GGTATCCCGCGCTACGGTATCCCGCGTGGTCAATGGTGATACCAATGTTAAAGCGCAAAC
GCGTGAAAAAGTAGAACAAGCGGTCGCAGTTTTGGGCTACACCCCGAACCCTGCCGCACG
GGCACTGGCCTCCAGCCAAAGCAATACGCTGGGGTTAGTGACCACATCCTACCGTGGTGG
CTTTTTTGGGGCGTTGATGGATTTCGTCCAAACTGAAGCCGAATCGCAGGGTAAACAGCT
GTTAGTCACTCAGGGGCGGGATAACGCAGATAAGGAATGGCAGGCTATTCAGCGCCTGTA
TAACCTACGTTGCGATGGATTAATCCTGCATGTGCGTTTTCTCAGTGATGAAAGGCTACA
TCAGTTAGCGGCAGCAGGCCGTTCGTTTGTCTTATTGGATAGACTGGTTCCCGGCCTGGA
AGCTCGCTGTGTCACTTTTGATCATCGCCGTGCCAGCCAAATGGCAACACAGGTACTTAT
TGATGCCGGCCATCGCCACATTGCTTGTATCAGTGGTTCAGCGCAGCGCCATTCCAGTGA
ATTGCGGCGTCAGGGCTTTATCGATGCGATGCAATTAGCCGGTTTAGAGCCGGTAGCTTG
TGTGGAAGGGGTTTATGACCTGGAAAGCGGCTATCAACGTGCAGATGAGATCCTCAAGCG
CCCACAGCACCCCACCGCTATCTATTGTTGTAACGAAGAAATGGCTATTGGTGCCCTGCT
GGCTATCAATAAGCATCACTTGCAAGTCCCACAGGATATTTCATTGCTTTGCTATGACAG
TGGCGAACGTGCTCCATTTGTCAGCCCGGCATTAACCAGCTTACATTTCCCCATTGTAGA
AATGGCGCGACATGCCACTCAACTGCTCATTAACCCATTGATTCCCAATGCTAGTTTCCC
ACCTGCGATTATCATGCGCGAATCAGTTATGCCGCCTAAAAAATAGCATTTATGTAAATT
CAGCGCTGATTAACATGCATCTGCCTGCCACTCTTTCCTGGTGTGAAAACAGACTCAAAA
TATCCTCATCTCCTGTCATATTCAGAATATTTATCAATGTCTCGCCACTACAAATTGTGA
CACCTCACTATTTTTCGCAATAACGCCCCACTCATTGCATTAAAAATTGAATGTAAATCA
CAAAAACTCACTATGCCTATGCTAGGATCCGCCGCCTCAGTGCAGAAATGGTTTGAGCGC
TTTTTATACATGCTCTTACTATTATTGACTTAACATTATGCTGACACAGGCCCCATCTAT
GAATAACAGCAATCGCCTTCGACTCACTTGGATCAGTTACTTTTCATACGCGCTGACCGG
TGCGTTAGTTATTGTCACCGGGATGGTGATGGGAAATATCGCAGAGTATTTCAATCTGCC
TATTGCCAGTATGAGTAACACATTCACTTTCCTTAATGCCGGTATTTTGATCTCTATCTT
CCTGAATGCCTGGTTGATGGAAATCATTCCATTAAAACGTCAGTTAGTGTTTGGTTTTAT
TCTGATGTTAATTGCGATTGCCGGATTAATGGTTGGCCATAATCTGATGATCTTCTCCAT
CAGCATGTTTATTCTCGGCGTCGTCAGCGGGATAACCATGTCGATAGGTACCTTCCTAAT
TACCCACATGTATGAAGGACGTCAGCGCGGGTCACGCCTGCTGTTCACCGACTCATTCTT
CAGCATGGCTGGGATGATTTTCCCAGTCGCCGCAGCGATGCTGCTGGCTCGCCATATCGA
ATGGTACTGGGTCTATGCCTGCATCGGCTTGTTGTATGTCGGTATTTTCGTGCTGACATT
GTGCTCTGAATTCCCGGTTCTGGGCCATAAAGCCACCGATCAAAGCAAGCCTGTGGTGAA
AGAAAAATGGGGTGTGGGCGTGCTGTTCCTGGCGATTGCCGCACTGTGTTATATCCTGGG
CCAACTCGGTTTCATCCAGTGGGTACCGGAATACGCCACCAAAACCTTCAACATGGATAT
CAGTCAGGCTGGCCAATTGGTCAGTAACTTCTGGATTTCCTACATGATTGGGATGTGGGT
ATTCAGCTTTATCCTGCGCTTCTTTGATCTGCAACGTATCGTCACCGTGTTAGCGGCGCT
GGCAACATTGGCGATGTACATGTTTGTCAGTACGGATAATCCAGAACACCTGAGCTACTA
CATTCTGGCGTTGGGCTTTGTCTCTAGTGCCATTTACACCACGCTGATTACGCTAGGTTC
ACTGCAAACCAAAGTGTCTTCACCAAAACTGGTGAACTTCATTCTGACCTGCGGTACTGT
CGGCACCATGTTGACCTTCGTGGTAACTGGCCCGATTGTGGCTAATAGTGGTGTTCATGC
CGCCCTGGCAACCGCCAACGGCTTGTACCTGACGGTGTTTGTGATGTGTCTGATTCTGGG
CTTCTTCACCAAGCACCGCAGCCACGGCCACGTGACTCATTGATTTAGCTGTTTAATTGC
CCTGCCACCACCTCGGTGCAGGGCAATCCCATTTATTTAAAATTCACGGTCTCTTCTTGC
CCCAAATATATCCGGCTTTCAGCCAGTTGCGTCTTCGCTATCACCACGCCGTGGCGAATG
GAATAATGCACCAAAACTTGCCGCCGCACCGCATCAAAACCGTTTTCTGCTGGCAGAATA
ATCAGATTGGCACTGTTACCCGGCTGCACACCATAATCTGATAAATTCAGGGTTCTGGCA
CTGTGGGTGGTTATCAAATTCAATCCATCATTGATTTGGCTGTATCCCATCAACTGGCAG
ATATGTAACCCCATATGTAATACCTGCAACATATTAGCGGTGCCCAGCGGGTACCACGGG
TCGAACACATCATCATGACCGAAACAGACATTAATCTGTGCCGCCAGCATCTCTTTCACC
CGCGTAATACCCCGCCGCTTGGGATAAGTGTCAAAGCGCCCTTGCAGATGAATATTCACC
AGCGGATTGGCTACAAAGTTAATACCGGACATTTTCAGCAAGCGAAATAACCGAGAGGCA
TAAGCACCATTATAGGAATGCATTGCCGTGGTATGGCTGGCGGTCACCCGCGCGCCCATG
TTCTCCCGGTGCGCCAATGCCGCCACTGTTTCGACAAATCGCGACTGCTCATCATCAATC
TCATCACAATGAACATCCACCAGCCGCTGATATTTTTGCGCCAAGGCAAAGGCGATATGT
AACGATTCGACGCCATATTCGCGAGTAAATTCAAAATGAGGAATAGCACCAACCACATCA
GCCCCCAGTCGCAGCGCCTCTTCCAACAGCGCGGCACCATCAGGATAGGAGAGAATCCCC
TCTTGCGGGAAAGCGACAATCTGCATCTCCACCCATGGGCTAACTTCTTCTTTTACCTCT
AACATCGCACTGAGTGCCGTCAGACTAGGATCGGAAACATCCACATGGGTGCGGACATAC
TGAATGCCATTGGCTATTTGCCACTTCAATGTTTTCCAGGCGCGCTGCTTAACATCGTCT
CGGGTCAGCAAGGCTTTACGCTCAGCCCAGCGCTCAATACCCTCAAACAAGGTGCCGGAT
TGGTTCCAGCTTGGCTGCCCGGCGGTTTGAGTGGTATCCAGATGAATATGCGGCTCCACA
AATGGCGGCAATGCCAGCCCACCTTGGGCATCCAATACCCCATCACCGGTTACTGGCTGC
TCCGGTTGCGGCACAATCGCGGTGATTTTTCCGTCCGCAATGGCTATCTGCCATAACCCC
GCTTGCCCGCTAAGGCGGACATTATTGATGGTGGTTAATAAATGATTTGCTAAAGATTGG
CCCGCCATAGATGACTCCATAATCGCGTTTGGTCATTACCCATTAGCTTACCCGACCCGC
AACCCCTCGCCCGATTTTCTTTTACCAAAACAGCGTTTTATTTTATTAAATAAAAAAGCA
CAAACTGAAACCATTCAGCCAAACATGAATGAAATCCGCAACTTATAAAAAACGTTAAAA
ATCAGCCATCTACCACCTTAGAGGTATATGGCTGGCAAATTGATTTACATCAATAAGTGC
GCCGTGCGGAAGATTAAGGTGAAGGTAGAAAATTAAAAATTGAGGCAAAAATGAGCAAAG
TCAAACTTGCCATCATCGGCAACGGTATGGTCGGCCACCGCTTTATTGAAGACTTATTGG
ATAAAGCAGATAAAGATCAATTTGAGATAACCGTCTTTTGCGAAGAACCGCGCATCGCTT
ATGACCGGGTTCATCTTTCTTCTTACTTCTCCCACCACACTGCGGAAGAACTGTCATTAG
TTCGTGAAGGTTTTTATGAAAAGCACGGCGTCAAAGTGCTGGTTGGCGAACGCGCCATTA
CCATTAACCGCAAAGAAAAAGTCATCCACTCCAACAGCGGCCGTACCCTGTATTACGACA
AGCTGATTATGGCGACCGGCTCCTATCCGTGGATCCCGCCGATTAAAGGTAGCGAAGGGC
AAGACTGCTTTGTTTACCGCACCATTGAAGATTTAAATGCCATTGAAGCTTGCACCCGTC
GCAGCAAACGCGGGGCAGTCATTGGTGGCGGATTGTTAGGGTTGGAAGCCGCAGGCGCAC
TGAAAAGCCTCGGAGTGGAAACCCATGTCATTGAGTTTGCTCCGGTATTAATGGCAGAAC
AGCTTGACCCAATGGGCGGTGACCAACTGCGTCAAAAGATTGAGCGCATGGGCGTCAGAG
TTCACACCGGCAAAAATACGCAAGAAATTGTCCATAGCGGGCAAAACAGCCGCAAAACCA
TGCTGTTTGCCGATGGCACCCAGTTGGAAGTCGATTTTATCGTCTTCTCCACCGGTATCC
GCCCACAAGACAAACTGGCTCACCAATGCGGTTTAGCCACAGCGCGCCGTGGTGGTATTG
CTATCAATGATTATTGCCAAACCTCCGACCCGGATGTGTACGCCATTGGCGAGTGTGCAT
CATGGCAAGAGCGGACTTTCGGGCTGGTCGCACCGGGTTACAAAATGGCCCAGGTGACGG
CTGACCATTTACTGGGGCGCGAAAATGCCTTCCAAGGCGCGGACATGAGCGCCAAACTCA
AGCTCCTCGGTGTAGACGTCGGCGGGATTGGTGATGCCCACGGTCGCACTGAAGGCGCAC
GGAGCTATGTTTATCTCGATGAAAGTAAAGAGATTTACAAACGTCTGGTGGTCAGCGCTG
ACAACAAAAAACTGCTCGGTGCGGTGTTGGTGGGTGATACCAGCGATTACGGTAACCTGC
TGCAATTAGCGCTGAATAATATTGAGCTACCGGAAAACCCCGACAGCCTGATTTTGCCAG
CTCATGCGGGCAGTAAACCAGCGATGGGGGTTGATTCCCTGCCGGATAGCGCACAAATCT
GCTCCTGCTTTGATGTCACCAAAGGCGACATTATTCAAGCCATCGGCCAGGGTTGCCATA
CCGTAGCAGCGCTTAAATCGGCGACGAAAGCCGGTACCGGTTGCGGCGGCTGTATTCCCT
TAGTGACCCAAGTGTTGAATGCCGAACTGAGCAAGCAAGGCATTGAATTTAATCATCATT
TATGCGAACACTTTGCCTATTCGCGCCAAGAGCTATATCATCTGATTCGCGTGGAACAGA
TTAAAACTTTCGATGCTCTGCTGGAAAAATACGGCAAAGGTTATGGCTGTGAAGTGTGTA
AACCGACGGTGGGTTCACTGCTGGCATCCTGCTGGAATGAATATATATTGGAGCCGCAAC
ACACCCCGTTGCAGGATACCAACGACAATTTCCTCGGCAATATCCAAAAAGACGGCACTT
ACTCGGTTATCCCGCGCTCACCGGGCGGTGAAATCACACCTGACGGCCTGCTGGCCATTG
GCCGCATTGCCAAACAATATAATCTCTACACCAAACTGACCGGCTCACAGCGCGTCGGGA
TGTTCGGCGCGCAAAAAGACGACCTACCGGCTATCTGGGCGCAGTTGATTGAAGCGGGCT
TTGAGACCGGACACGCCTATGCCAAAGCACTGCGTATGGCAAAAACCTGTGTCGGTAGCA
CCTGGTGCCGCTTTGGCGTGGGTGACAGCGTCGGCTTCGGTGTCGCACTGGAACACCGCT
ACAAGGGCATCCGCACCCCACACAAAATGAAATTTGGTGTCTCCGGTTGTACCCGTGAAT
GTTCTGAAGCACAGGGCAAAGATGTCGGGATTATTGCCACCGAAAACGGCTGGAACCTGT
ATGTCTGCGGTAATGGCGGGATGAAACCTCGCCATGCAGATTTACTGGCAGCGGATCTGG
ATGAAGAAACCCTGATGCGCTACCTCGATCGCTTTATGATGTTCTACATCCGCACCGCCG
ATAAACTGCAACGCACCTCAGTATGGCTGGAAAGTTTGGAAGGCGGGATTAATTACCTGC
GTGCCGTCATTCTCGACGACAAACTGGGCATTAATGATCAACTCGAAGCTGATATTGCCC
GCCTGCGCGACAAAGTCACCTGCGAATGGAAAGTCACCGTCGAAAACCCGGCGGCGCAAG
TCCGTTTCGCCCACTTTATCAACAGCCCACTACGTGACCCGAATGTACAAGTAGTGCCTG
AACGTGAACAACATCGCCCGGCCCGTCCGGATGAACGCATCCCTGTTCGGGTGCTGGAAC
TGGAGGATAACTTATGAGTCAGTGGATTCCACTTTGTCCATTAGCCGATATTTTGCCCGG
TAGCGGCGTATGTGGCCTGATTGGTGAGCATCAAGTCGCGGTATTCCGGCCTTATGCCGA
CGAACAGGTGTTTGCCATTAGCAACATTGATCCCTTCGCTCAGGCCAGTGTGCTGTCGCG
CGGATTAATTGCAGAACATCAAGGTGATTTGTGGGTAGCTAGCCCACTGAAAAAACAACA
TTTCCGCCTGCATGATGGCTTCTGTCTGGAAGATGAAACGCGCTCGGTTGCCCATTTTGA
TGCGCGGGTTCGCGACGGCATAGTGCAAATCAAAGCGTGATAGATAACTGGGGGATCCGG
TCAATCTGGATTCTTAACAAAAATAACATCAACTATCCCCCAAAGATATTGGCGTTGCAG
CAAGGCAGCCAACGAGCTAATCCCGATGAGCTGACATAAGTCAGTGATTCGGGTTGGTGA
GTGCAGCGAACACCGCTGCGGCGTCAAGAGCAAGGGGACAGGGAAAGAGTATGTATACAG
ACACCATTAACAAATGCGCGGCCAATGCAGCCCGCATCGTCAAACTGGCAAAAGAAAGCC
CGCTGGGCTTTTGGATTGGTTCGGCGATGGCCGGTGCTTATGTCGGCCTTGGCATTATTC
TGATTTTTACCCTGGGAAATCTGATTGACCCCGCTTACCGTCCATTAGTCATGGGGGCCA
CCTTTGGTCTGGCGCTGACTTTAGTGATTATCGCTGGTTCTGAGCTGTTTACTGGCCACA
CCATGTTTCTGACCTTTGGGGTCAAGGCGGGCACTATTAAATCCAGTCAAATGTGGGCTG
TACTGCCACAAACCTGGCTGGGGAATCTGTTGGGTTCTGTTTTTGTTGCCCTGCTTTATT
ACTACGGCGGCGGTAATCTGCTGTCTGTCGATACCAGTTTGGTACACACCGCAGCGCTGG
CAAAAACCTCTGCACCCGCTATGACCTTATTCTTTAAGGGTGTACTATGTAACTGGCTGG
TTTGTCTGGCGATCTGGATGGCAATTCGGGTAGAAGGTGCAGCTAAATTTATCGCTATTT
GGTGGTGCTTGCTGGCCTTTATTGCCTCCGGTTACGAACACTCCGTAGCCAATATGACGC
TGTTCGCCTTGTCCTGGTTCGGTCATCACAGCGAGGCTTACACCTTAAGCGGCATCGGTC
ATAACCTGCTGTGGGTGACATTGGGGAATACTTTGTCAGGCGCAGTATTTATGGGGTTGG
GCTACTGGTATGCCACCCCACGGGAGCAACGCCCACAGCCAGCGGCCATCAACACGCCAC
AAGCCGTGAAAGAGTGAGTTATACGAGGTTAATGGCAAAACGATTGATAGCTCAGTGAGT
GAAGGGTTTACCGCACCTAGGGGTGCTCCGGCGACTTACGTCGCTACGACCCCAACGGCA
CGATTCCCCTTCAATTGACTTAGCCAGCAGTCAGATACCCGAATTCACCAGCTCTTAGGG
GCTGGTTTTACCCCTAGCGGCCTCAACCTAAAGGATTGCCCATGGACTACTTCCCGATTT
TCTGCCAACTGCAAAACAAAGCCTGCCTGCTGGTCGGTGGGGGTGAAGTGGCCGAACGTA
AAGCCCGCTTATTGCTGGATGCGGGTGCTGCCGTCACCGTCAATGCCTGTGAATTTACCG
AGCAGTTTCATGATTGGGCGGAACAGGGGCTACTTTCATTAGTTAGCGGCGAATTCGCAC
CGGAACTGTTGGCAGAAAAATGGTTGGTGATTGCCGCAACTGATCAGGTGGTCGTCAATG
CGTTGGTCTATCAAAGTGCCAACCAACAGCGGGTGTTCTGCAATGTGGTTGATGACCCGA
AGCGCACCAGTTTCATTATGCCATCAATCATTGACCGCTCTCCTATCATGATAGCTATCT
CTTCTGGCGGAAAAGCTCCGGTATTAGCGCGATTGCTGCGAGAAAAACTGGAAGCTATGT
TGCCACAGCATTTGGGCCAATTGGCACAGTTGGCAGGCAATTTACGCCAGCGGGTAAAAC
AGCATTTTGCCGCCATGACTGACCGTCGCCGCTTCTGGGAAAAACTGCTCACCCACGACC
GTCTGGCGCAATCACTGGCTAATGAGGATCAGGTACAAGTCGAGCAACACGTTGAGCAAC
TGTTCAATGCGCCACTGTCTGATCGCGGCGAAGTAGTATTAGTCGGAGCCGGGCCGGGGG
ATGCTGGTTTGCTGACATTGAAAGGTTTACAGCAGATTCAGCAAGCTGACGTGGTGGTAT
ATGACCGCCTGGTGTCCGATGAAGTGATGAATTTAGTGCGACGCGACGCCGAGCGAATTT
TTGTTGGTAAAGAGTCTGGCCGCCACACCGTACCGCAGGATCAAATCAATCAGATTTTGC
TGCAACAGGCGCAACAAGGGAAACGCGTGGTGCGTTTGAAAGGCGGCGACCCGTTTATTT
TTGGCCGTGGCGGCGAAGAACTGGAAACACTGGCAGACTACAATATTCCATTTTCTGTGG
TACCGGGAATTACCGCTGCATCTGGCTGTTCAGCCTACAGTGGCATTCCACTGACCCATC
GCGATCACGCCCAGAGTGTGCGGCTGATTACCGGCCACGCCAAGAAAGACAGTCAGTTGG
ATTGGGCAAATCTGGCGGCAGAAAAGCAAACTTTAGTGTTCTATATGGGCCTATCACAGG
CCGGAGAGATTCAGCAGCAACTGATTCGACACGGCATGCCAGCGGCAACCCCTGTTGCTC
TGGTCGAGAATGGCACCTCGCGGCATCAGCGGGTGGTCAGCGGCGAATTGAGTCAGTTGG
CACTGCTTTCGCAGCAAGTCAGCAGCCCAAGCCTGATTATCGTCGGCAGTGTGGTCAGCT
TACGTGAAAAACTGAATTGGTTTTCCAGCGCGGAACATGGCAAAACAGGGATGAAGGAAC
AAGTTGAAAGAGTGGGTTAAGCCAAATTTGAGTCAGAAGGGGGAAGGCTCCCCCTTCGAA
TGACTTATTGATTCACTTATGGATGTGCAACAAAACCAATAGCTTCATACACTTTCGCCA
GCGTATCTTGTGCGCGAGCACGCGCCTTAGCCGCACCTTCACGCATCACTTCCTGCAAGA
AAGCCTCATCTTCGCGATATTGATGATAACGCGCCTGAAGCTCGCTCAGCATGCCAGAAA
CTGCATCGGCAACCGCACCTTTCAAATGACCATACATTTGGCCTTCAAACTGGGTTTCCA
GCTCAGAAATAGACTGGCCTGTCACACCTGACAAGATATCCAGCAGGTTAGACACACCGG
CTTTCTTCTCGGTGTCATAACGGATAACCGCTGGCTCATCAGAATCGGTCATGGCGCGTT
TAATCTTTTTCACCACAGATTTAGGATCTTCCAATAATTCGATGACGTTATTGCGGTTAT
CATCAGATTTGGACATTTTTTTGCTCGGATCCTGCAAGGACATCACCCGCGCACCGGCTT
TTGGAATAAACGGCTCTGGGATTTTGAAAATATCACCATACAGATTATTGAATCGGCTGG
CGATATCACGGCTCAGTTCCAGGTGTTGTTTCTGGTCTTCACCAACCGGTACCTGGTTAG
TCTGATACAGCAAAATATCCGCCGCCATCAATACCGGATAATCGAACAAACCGGCGTTAA
TATTTTCAGCATAACGGGCTGATTTGTCTTTGAACTGAGTCATGCGGCTCAGTTCGCCGA
AATAGGTGTAGCAGTTCAATGCCCAGCCCAGTTGAGAGTGCTCTGGCACATGGGATTGAA
CAAAAATGGTGCTTTTCTGCGGATCAATGCCGCAAGCCAGATACAACGCCAAGGTGTCTA
AAGTTCTTTTGCGTAGCAACGCCGGGTCCTGACGTGCCGTGATGGCATGCAAATCAACAA
TGCAATAGATGCAATCATAGTCATCCTGCATCTGTACCCACTGACGCAGCGCACCCATGT
AATTGCCAATCGTCAATTCGCCGGACGGCTGCGCGCCGCTAAATACGATAGGTTTTTGTT
TATCGGATACAGCAGGTATTTCAGTGGGTTTACTCATTTTATACTTCCTGATCTTTTAAA
GATGGTAGCCCGATGGCGGGCAACAGACAGGCAAAGTGCTCCAGCACACAGTCAGGATGA
CTGGTGGCAATAGCTTCACCGTAGTTATATCCATAGGTCAGCCCGACACAAGGGCAACCC
GCCGCCTGCGCGGCCATTATGTCATTACGTGAATCACCAACAAACAGCATCTCATGGGCA
TGCAAGCCAAGTTTGGCTAACAATAAATACAATGGAGCTGGATGCGGTTTCTTCACCACT
ACATCATCACCGCCAATGATAACGGAGAAATAATCGGCAATCCCCAGTGACGTCAGCAAA
GGTGCAACAAAAGGCGTGGGCTTATTGGTAATCAGACCCATCGGCAAACCACTGGCCGCC
AGTTGTTCCAATGTCGCTTTCACTTGCGGGAATAGCTGACTTCCCTGCTCAACCGTCTGG
GCGTAATAGTGGTCAAACAATTCACGGGTATGCGCCACAGATTGTGCATCTGGCTCGCAG
CCAGCCCAGCGCAATGCACGCTCGACTAACACATCAGCGCCATTGCCAATCCAGGTTGAT
ACCAAATCTTTACCGGCAACCGGCAAGTTTTGATGTGACAGCGCCATATCAATCGCGCTG
GCAAGCCCCGGAGCGCTATCAACCAATGTGCCATCCAAATCGAAAGCCACACCGCGGATA
GAGTCGAACTTAGTCATTGGCAGACATCGCCAGTTCACTGCGCATGGCATCAATGACTGC
GGCGTAATCTGGCTGATTGAAAATAGCCGAACCGGCAACAAACATATCTGCACCTGCTGC
CGCGATATCGCGGATATTATCCACTTTAACGCCACCATCCACTTCCAAACGAATGTCATA
ACCGCTGTCATCAATCAACTTACGCACCTGACGCAACTTGTTCAGCGTTTCAGGAATGAA
GGATTGACCGCCGAAGCCGGGGTTCACCGACATCAACAAAATGACATCCAGCTTATCCAT
TACATAGTCAAGATAGCTAAGCGGAGTGGCTGGGTTGAACACCAAACCCGCCTTACAGCC
ACTCTCTTTGATGAGCTGCAAGGTGCGGTCAACATGTTCTGAGGCTTCAGGATGGAATGT
GATATAGGTGGCACCTGCTTTGGCAAAATCCGGGACAATACGGTCGACCGGTTTTACCAT
CAGATGTACATCAATAGGGGCAGTAATACCGTAATCACGCAGAGCCTTGCACACCATCGG
CCCGATAGTCAGATTAGGAACGTAATGATTGTCCATCACATCAAAATGCACAACATCAGC
ACCGGCGGCGAGTACCTTGGCGGTATCCTCACCCAGACGGGCAAAATCTGCTGACAGAAT
AGACGGGGCAATTAAAAACTTTTTCATCCGCTTCTCCAAACGTATCTCTTTGTTTTATGA
GGCGTCAGCGTGGCAAGCTTTCTCTCTCACAAACCATGGGTTTGAATCTTTACTGAGCGG
CAGTCCCCGCTCAGCTATACAGCGCCAAAAGCTCATTCACTTTACTACGGCCAAGGATAT
TCCGGCTGATAGTGCGGCGCGCTTTGACCACATGCAGTGACGCCTGATGATACCAATCGC
GCGTCAGTTCTGTGTCGTGATTAGAAATCAGAACCGGGATCTTGTTTTCTGCTGACAGCT
GGTAAGCCAGACGAGCCAGATTCTGTTGATCCGCCAGACCAAAGTTACTGGTGTGATATG
CCGTAAAATTAGCCGTCGCTGATAATGGCGCATACGGAGGATCGCAGTAAACCACCGCCC
CGTGCACCGCTTTTAGCAAAGTTTCCTGATAGTGCTCACAAACAAAAATGGCATTTTGCG
ATTTTTCAGCAAACCAATACAGTTCATTTTCCGGGAAATAAGGTCTTTTGTAACGACCAA
AAGGCACATTGAATTCACCGCTCAAATTATAACGGCACAGACCGTTATAACAATGGCGAT
TCAAGTAGAGAAACAATAATGCACGGCGATAGGCATCGGTGCTGGCGTTAAACTCTTGAC
GCAGTTGGTAAAACTGTTCGGAATTATTGAAATCACCGGTGAATAAAACACGAGCATCCC
GCACGAAGTCATCAGTGCGGTCCTTCACGATATTGTAGAGGTTGATCAGATCACTGTTGA
TATCGGCCAGTATGTAAGATTCATACTCGGTGTTAAGGAACACTGAACCCGCACCGACGA
ATGGCTCTATCAAGCAGTCTCCCGCTGGTAGATGGCGTCGAATGTCATCAACCAGCGGAT
ATTTCCCACCAGCCCATTTTAAAAAAGCGCGGTTTTTCTTCATGCCGTCAGTTAGCTACT
TAATAATTCAGAGCCGCAGATTGTACTCTGTTTCAGACAGCACATCAGCGCACAAATAAG
AATGATTTATTTTCTAAGGTCTTGCTGTACTTGTTGTACAGGTTTAACCCACGGTTTTTT
CGCCTGAACATCGGCAGGTAATGTGGCTATCGCCCTTTTTGCATCAGCAGAAGAGGCGTA
ATTACCACTCACCAGGATGTACCAAGGCTTACCATCACGTTTAGTTTCATACACATGATA
GTCAGATAATTTTTGCTGTTTAGCATAAGCATTCAAGGTATCTGAACGCGATGCACTGCT
CAATTGCAACGTAAAGTGGCTGCCAGGGGCATTTTTCAATGCGCTGCTGCCAGCTGAGCC
TGACTTCACCCCTGCGGAAGCGGCTGGAGATACTGCCGTAGTCGGATTTTTATGGCTAAC
CGCAGGTTGTTTAGTCGCAGCTGTGGCCTGTTTCTGCGCCGGGTGAGTAATGGTTTCCCG
TGCTACTGGCGCTTTGGCCCCTTTCGAGGTCGAAACCGTCGCTGGCGCTGTTGGCAATGT
GGATGTCTGACCATCATTCATGTTCTGAGACAAGGTATCTACCTGCCCCTGAGCCTGAGA
GAGTGCATCAGACATATTACCAGGCAATTCAACACGTTGAGTCGGAGCGTTGGCAGAAGA
CTGCGGCGCGGCCTCAGTCGGTGTCGGAGAAATCGGCGGAACATTGATATCTTGTGGCTG
AGCGTTGTTCTTCACGCCATTGGCATCATGTCCATCGGTGGTGTTATTTGCCACACCTGG
TTGAGTATTATTGCCGCTGGTCAGTGAGGATGAATCAGACAGATTGATGTTTCGCGCAGC
ATCCACATTTGGATTTTGTTGTGATGCTTCGTGCTCTGTCGGTGCTTTCAGGGCTGAACC
GATGGCAATAATAATCAATAACAGCACTAAAATGCCGATACCAATCATCATATGTTGGCG
TGAAACAGCAAGCTTAGGCCCAGTCGAGGACTTACGGGCACGTGTAGGGCGACGGTCACT
ACTATCTGGTTTCAGATCGTCTTCCGGCTTTAAATCATCCATCTAAACCCTCCAACTAGA
GGCAAAAGCCTACCGCATTTATCATTGCAGCCCGGCTGATTGATTTTACTGACTGCTAAC
AGGCTAAACCGCCCGCAGCAAAGGAATATGATAAAACGTATAATATCGTACTTATGCCAT
TTTCTATAACTGGCAATCAGCGATAGACGCCAGCACCATGTCATGTGCAATACCGCTACG
AATCTCTGACTGACCTATCGCAGTTGGCAGTACCAGACGAAGCTCGCCGGCCAGCACTTT
TTTATCTCGCATCATGTGTGGCAAATAGGACTCTGGCGTCATTTTCTGCGGCCCACTGAC
TGGCAGACCAGCACGTAAAAGCAGTTTCTTGATACGCTCAACATCTTCAGCTGAGAACTG
GCCCAATCGACGGGAGGTGTGCGCGGCCATCATCATTCCAGCGGCAACAGCTTCCCCGTG
TAGCCAGACGCCATAACCCATTTCGGCCTCAATGGCATGACCATAAGTATGACCCAAATT
GAGTAAAGCGCGCATCCCGCTCTCTTCCCGTTCATCGGCAGCGACAACATCGGCTTTCAA
TTCACAGCAACGACGGATGCAGTAGGCTAATGCCGACATATCCAGTGCAAGAAGTGAGTC
GATATTGGTTTCCAGCCACTCAAAGAAAGCTGCGTCAAGAATGATGCCGTATTTGATAAC
TTCAGCCAGCCCGGAAGCAAGCTCACGTGAAGGGAGGGTTTTAAGACAATTAAGGTCAAC
CACCACCGATGCGGGCTGGTAGAAAGCACCAATCATGTTCTTACCCAATGGATGATTCAC
TGCGGTTTTACCGCCGACAGAGGAATCCACTTGAGAAAGTAAAGTAGTAGGAACTTGAAT
AAAACGAACACCGCGCTGATAGCACGCGGCGGCAAAACCGGTCAGGTCGCCTACTACACC
GCCACCCAAGGCGACAAGTGTAGTATCACGACCGTGCGGTTTTTCCAGAAGGGCAGAAAA
TACCTGCTCCAGAACGCTCAGAGATTTATACTGCTCGCCATCAGGTAAAATCACCTGATC
GACTTTAATGCCGCCTTGTTCCAGTACTGCCCGGAGCGAATCCAGATAGAGTGGCGCTAG
CGTTTGGTTGGTTACCAGCATGACCTGGTCACCCGCCTTCAGCGGCTTAAAAGAGGCCGG
ATCATTGAATAACCCAGCAGCGATCGTAATCGGGTAGCTACGCTCCCCTAACGTGACAGT
AATCTTCTCCATGTCGCGCCCAGTAACCTTCTTAACTTACGCCCGCGGGCATTAGTAAAA
TGCTAAAATCAGTTACTTTCCAGCATGTTGATAATCTGGTTAGCAACAACTTTCGCGCTT
TGATCGTCAGTGCGGATGGTGACATCTGCAATTTCTTCGTACAACGGATTACGTTCTTTT
GCCAGTGCTTCTAACACTTCACGCGGAGGCGAATCAACCTGCAACAACGGACGTTTTTTG
TCGCGCTGCGTACGGGCCAACTGCTTTTCGATCGTGGTTTCCAAGTACACCACAACGCCA
CGGGCTGACAAACGGTTACGGGTTTCTCTGGATTTAACAGAGCCACCACCGGTTGCCAGC
ACAATGCCTTGTTTTTCCGTCAGTTCATTAATAACTTTTTCTTCACGATCGCGGAAACCT
TCTTCGCCTTCCACGTCGAATACCCAGCCCACGTCAGCTCCGGTACGTCGCTCAATTTCT
TGATCAGAGTCGAAAAACTCCATATTGAGTTGCTGAGCTAACTGACGACCAATAGTGCTT
TTGCCGGCACCCATAGGCCCAACCAGAAAGATATTGCGTTTCTCTGCCATGTTTTTGGTA
TTACTAAGACTATTCGTTAATGATAACCCGCCCCGCCAATCAAATTAGCAACGGGACCTA
AACTGAAACCTCATGAGCGATAGTGCGAGATCAGACGAAAAATTATCTCAGCACTTCTGG
TAGTTTGGCAACCGAATAAATCGTTGTACACGTCGTGGGAGGGAAACCATACGTTTTTAT
CGGCGTATCAACGTTATTAAAAACCTCGGAGCTCAATTCGGTAACCCTTGTAAGCTAAAT
CCGAGGCAGCGTCAAATTTAGAAGCCCCCAATCACACAAAAAGTTGCAGAAAGTCACCAA
GATTGACCTGTTTTCATCAATCAGCACCTCATAATACTCAAGCACTGATTAACCTTGGCG
TGATGAAAATAACTAACTCCCGACGGCTTTGTTGCCGGGCATCCTGTTTAAACAACCCAC
CCAACCAAGGAATATCGGCCAATATCGGGACTTTATTAAGCCCGTGACTGCTTTTTTGCT
GGAAAATCCCGCCTAACACAATCGTTTCGCCATCATTTACCGTAATTTGGGTTTGTATTT
CCTGCTTATCTATTAATAAAGTTTCACTATCACCACGTTTCATCGCCATTCCTGGCATAT
TTTGGCTGATTTTTAAGTTTAAAGTAATTTTACCATTCCGCAGTATTTTCGGTGTGACCT
CCATCCCTAGCACCGCTTCTTTAAACTCAATCGTGGTCGCCCCTTTTTTACCCTGCGAGA
CAGTATATGGAATATCGGAACCTTGCTTGATACTGGCGGTTTGTTGATGAGAGGTCACCA
ACCGAGGGCTGGCAATTATATCAACCTGATTTTCCTGTTCCAGTGCGCTCAACTCCAGTT
CCAGTAGCCTCCCCCCAATGCGGGCAACATTAAAACCGGCGCTGACGGCACTATTTGGTA
GAGGCAAATTTACATTAAAATCACTCATGCGAAGTGAGGCGGTGGGTTTGGTATCCCCCA
TACCCCAGCGGACACCAAGTTCTTGCAAGTTTTCGCGGCTCATGGGCACGATATGCGCGG
CCAACTGGACTTGCTGTAAGGGCAAATCCATCTCTGCCAGCCAATTTTTTAATAATGCTA
ATGATGCGGGAGTATCGCGAATTAATAATGTATTTGTACGTTTATCTACCACTACGCTGC
CCAGCGGGGACAATACCCCCCCTTCCGCCAGATTCAAACTGTCGGCAACTTCTTCGGCAT
TGGCATATTGTAAGGCGATGCTCAAATTACTCAGCGATTCCGGCGCGGTTTTTTGTTCCG
CCCGCAATTGCCTTTCCTCACTATCCTGTTCGGTGAAAACCAACATCACCGCCCCTTCCC
GCTCGACTTTCAGGTGACTCATCCGTAAAACGATTGCAAGCGCTTGATCCCAAGGGACAT
CCACTAGCCGGAGGCTGAGATTTGCGCCAATATCCGACGCAATGACTAAGTTTAATTGCT
GATAATCAGCCAATGCTTGTAATACCACGGAGGCGGGGGCATCTTGAAACTCCAGTGAAA
CTGGTTTGCCACTGTTGGCATCAATGGCAAAAGAAGTGGTGAGCAAAACACCGCACAACA
GAAGTGTGGATAATGGCTCTCGCGCCATACAACATGCAGCCCAAAGCCAGTTTTTGATTT
TAAATATGATTGTGATTTTAAATAACGAAACTCTCATCAGATTCATTCCTTTTAATACTG
ATTATTAATGGGTTAGCGCATTGAAAGCACCACAGAACCCGATGAGCCTGAGCATGATCG
CTCCGCATTGACATGCTGGAGGCTAACCTGCCGCTCACTGATGTGAGTTATCTGCCAATA
GGGCAATAAGCGCGTTTCTATCGCCACCTTTTGCCACTGACCTTCTGAACGTTGTACCCA
GCCAATATGATAATCTACACCGCGGACAATGCCCTGCAATCGCCATCCGACAAGCGTTTT
CCGATCATCATCACAAGATGCCGTTGATATTCGCTCAAAAGGATTGCGCCCAACCTCTGC
CAATAGGGATTCTGCACCCGCAGCCGGAAACTGTGATACTGCGACCAGTAGCCCTCCGAT
CACCCACGCACCCTTACGGTGATCACTCACTTCCACCTCCGGCAAGATACTCCTGTAGGG
TTAGTTTCACGGTCAGCGCATGGTTATCACGCGTAATATCAATTAGTTGGATTTGAACCG
GTGATGGAGTGGAGGCTAACTGACGAAGTAAATGGCGTAATCCATAAAAGTTGATCCGTA
AGGTCGCCGCCCATTGTTGTTGCTCGACAACACCCGCTCCGCCGCCTGCCACAAGCGGTT
CAGATTGCCGCTGCCAACTTATAACCTGACCACCAAAAGGCCCAATCCATTTGCCGACTA
AATGTGCTATTGAGCCACCGGGTTGCTGTCGCGATGCTTCTGCTACACTCAACGCAGTCA
GTTCCTGTTGAAGAGAAAATAGCGATGGCAACAGTGCCAACTCTGACTGTTGGCGCTCAA
CCTGTTGTTGGTGTTGGATAATTTCCTGAGTGCTGAACTGCTGCTGTTGCCATTGAGGTC
GTAGCAGCATGCTATAAACTCCTAAACCAATCAGCCCCAGTAGCCCCCATTGATATAAGC
AGAGCTGCCAACCAGGCCGATCCAGCCAACGTTGCAACTGTTTATTCATCACTCACCCCC
TCCTGAGGCCAATCCGCCTGTGCCAGAAACCGAAAATGCCCATCATCCCGTTGAGCAATC
CGCTGTAGGCGCACATTTGCCAGTAGAGATTGTCGGCCCAATCGCGCTAAAAAATCATGG
ATCGCGGCGTAATCTTGGCTCACTGCCTCGAAAACCAGCTTATCGCTTTGCGGTATCAGG
CTGATCAACCAGCAGTTATCGGGAATTTGCTGGGATAGCTGTTGCAGTAACACCGAGTAG
CGATGGGCAGATTGATGCATTTGCCGATACATCTGTATTCGCTGCTCCGCACGCTGTTTT
CGCGCCATGAGTTGTTGCACCTGTTGATGCTGCTGGCTCAATACAGACTGCTGTTGCAAA
AGTGCCCTCAGACTGCCTTGTTGGCTGATTTGTCGTGAGTGTAACTGCATCTGCATAACC
ACCAGAGAGATGGCAAAAAGTATCCCTTGGCACAAACCTATGTTGCGCCAAAATCGGTAG
CGAGATAGCTGACGGGCTGTACGCCATGATGAAAAGTTAACTTGATACATCAGTCATCTA
CCGGGCGTAATGCCAGCCCTCCGGCTAAGGTGAATGCTGCCGGTGATGAAGGCAAGGGAG
GTTGATACTGAGTAAATGCAGCAAAAGGTGACCAGAGTGCAGTATTTTCCGGTGCGGGCT
CATCCATGATACTGCTGTAATACACTTTGACTGTCTTATCACTCAATGCAGAATATTGGG
TCTGAAGTTGCGTCAATAATATCGATAACGGATTGAGCATATTAGAGCCGCCCTCCGGTG
CATCGTCGGTTTCGATAGCCACCACACCGAAGATAAACGGCATGTCACTGGAGGAAACCC
ACAGCCACTCATGTGCCAGCCGATGGACTAACCAATAAGGCCCCACTAAATCGGCTGCCG
TCGCCATATAACGTAGAGCGCAGGGAGTGATATCAATGATGTGTGATGCCAGATCAGCCT
GTTGTAAGCATTCTTGCCATTGGCGAACTTCTGACTGGCGAGCAGCAGTGATTAATAATT
CACGCTCAGACACCGCCCGATAATCCAGCGCCAATTCCTGGCTGTTTAGCGGGAAAAGCT
TGCTTGCCACTGCATGAATGAAGCCCTCGCGTTCGGGTTCGCGTAACCGCCGATCCGGGG
CGGGAATGGTCTGCTGCAAAATGCGCTGTGCTGGTAATGCAATGCGTAATGAAATATGTC
TCGGTAATTGTTTGCGTAATAATTTGAGTTTGTCGCTAACCACATCTGGCTGTTGTAAAA
TACCTTCCCGCACAGCCCCATAAGGTAAGGTTTGATGCCACCAGTACCGCAGTTGCCAAC
CATAGCGCCGTCTGACAACCGCCAAGGCGCGTATCGCCTCCATTTGAATATCTAGCCCAA
CCTGCCAATATTGTGTGTACATCTTTGTCGACCTCCGTGTCGAGACAGAATAAAAGAACG
TATCCATGTAACGGGCTTGCCTTTATACTACGGCGCGGTTGTTTATAAACTGCCCAATTG
ACATTGAATGGGAAATCTCAGGTGAAGTTCGTAAAGTATTTTTTGATCCTTGCGGTGTGT
TGCATTTTACTGGGAGCAGCCTCGATATTTGGCCTGTACAAATATATTGAGCCTCAGCTA
CCCGACGTTGCCACATTGAAAGATGTCCGGCTGCAAACACCTATGTTGGTGTATAGCGCC
GAAGGCGAATTGATCGCCCAATACGGTGAAAAGCGCCGTATCCCGTTGACATTAAAACAA
ATTCCACCAGAAATGGTGCATGCGTTTATTGCCACGGAAGATAGCCGATTCTATGAGCAT
CACGGTGTGGACCCGGTGGGTATCCTACGTGCGGCTTCTATTGCTATGGTGTCGGGGCGC
GCCTCTCAAGGGGCCAGTACCATCACCCAGCAGTTAGCGCGAAACTTTTTCTTAAGCCCG
GAACGAACCTTGATGCGTAAAATCAAGGAGGCTTTTCTGGCCATTCGCATTGAACAGCTA
CTGACCAAAGATGAAATTCTTGAGTTGTACCTGAACAAGATCTATCTGGGTTACCGCGCC
TATGGTGTCGGGGCGGCGGCGCAGGTTTATTTCGGTAAAGAAGTCAATGAGTTGACTCTC
AGCCAGATGGCGATGATTGCCGGTTTGCCAAAAGCGCCATCAACTTTCAACCCGCTTTAC
TCACATGACCGCGCTGTTGCACGTCGTAATGTGGTGTTGTCGCGCATGTTGGATGAAAAG
TACATCACCCAAGCGCAGTACGATCAGGCTCGCAGTGAAGAGTTGGTTGCCAACTACCAT
GCGCCGCAAATTGCTTTCTCAGCACCTTATCTGTCCGAAATGGTGCGTCAGGAAATGATT
AAGCGCTATGGCGAAAACGCCTATACCGACGGTTATCAGGTCTATACCACTATCACCAAA
AAGCTTCAGCTCGCGGCGGTGGATTCCTTACGCGCCAATGTGTTGGCTTATGACATGCGC
CACGGCTATCGTGGCCCATCCAATGTGTTATGGAAGGTGGGCGAAAGCGCATGGAGTCGT
GAGCAAATTATTGATTCACTGAAAACACTGCCAGTCTATGGCCCACTGTTGCCTGCGGTT
ATCACTGAGGCAAATGCGGAACAGGCAACGGCCATGTTGGCTGATGGTAGCAGCGTGACA
TTACCGATGGCCGGTATGCGCTGGGCACGTCCGTATAAATCTGACAATGCTCAGGGACCG
ACACCTAAAAAGGTCACCGATGTTGTTCAGCCAGGTCAGCAGATTTGGGTCAGAAAAGTG
GATGACAACTGGTGGCTCGCTCAAGTACCAGATGTCAACTCTGCCTTGGTTTCTATTGAC
CCGAATAATGGTGCGATTAAAGCGCTGGTAGGTGGTTTTGACTTTAACCAAAGTAAATTC
AACCGTGTTACACAGGCATTGCGTCAGGTTGGTTCAAATATCAAACCTTTCCTGTACACC
GCGGCGATGGACAAAGGCCTGACCTTGGCAAGCATTCTCAACGACTTGCCGATTACGCGT
TGGGATGCCGGTGCGGGTACCGACTGGCGACCAAAAAATTCACCACCGACTTATGATGGC
CCGATTCGTTTGCGTCAAGGTTTAGGTCAATCGAAAAACGTGGTGATGGTGCGAGCCATG
CGCGCCATGGGTGTGGATTATGCGGCTGAATATCTGCAACGCTTTGGTTTCCCTGCACAA
AACATCGTGCATTCAGAATCATTGGCGCTGGGTTCCGCTTCATTTACGCCATTGCAGCTA
GTCCGAGGTTATGCGGTGTTGGCAAACGGTGGCTATTTGGTCGATCCGTATTTCATCACC
AAAATCACCGATGATACCGGCAATGTGCTGTTTGAAACGAAACCGAAAATTGTTTGTGAA
GAGTGTAACTTGCCAGTTATCTACGGCGATACGCAGCGCTCTGTAGTGCTATCCGACGAT
AACACCGAAAATGTGGCGACTTCACAAACCAATAATGCCAGCAATGTGCCAATGCCGGAG
CTGGAACAAGTCACTCCAGCACAAGCTAAGCTCAATAGCGATGAGCAGTATGCACCGCAT
GTAATAAGCACACCGCTGGCGTTCCTGATTCGCGATGCATTGAACTCCAACATCTTCGGT
GAACCGGGCTGGATGGGGACAGGCTGGCGTGCTGGGCGCGATTTAAAACGCAAAGATATC
GGCGGTAAAACCGGTACCACCAACAACTCGAAAGATGCTTGGTTCTCCGGCTACGGCCCG
GACACTGTGACATCAGTCTGGATTGGTTTTGACGATCATCGCCGTGACTTGGGTCGTAGT
ACTGCATCTGGCGCAATTTCTGACCAGATATCAGGCGCTGAAGGCGGGGCGAAAACCGCT
CAACCGGCGTGGAATGACTTTATGAAAGCAGCCCTTGAAGGTTTGCCGGAAAAACAAGTC
GCGCCACCACCGGGTATCGTCAGTGTAGTGATTGATAAGCAAACAGGTAAGCTATCCACA
GGTGGGCCAGGTAGCCGCTCAGAATACTTTATCGAGGGGACACAGCCTACCGAATATTCG
GTACATGAAGCGGGTACGACGCTGATGGATAACGGCCAGACTCACGAACTGTTCTGATAA
TTGAGTCACTGCTGATAAGCCGGGGGTCGCAAGATCACCCGGCTTTTTTATTCGAGCAGC
TCAATATTAAGCGATACCCGCTTTAGCCAGAAATGCCTGGGCCAAAAACAGTGCGCTGAC
ATTTCGGGCTTCGCAAAAACCCGGTTCATCAAGCAGTGCCATCATATTCGCAATCGGCCA
GCGCACTTGTGGCAGCGGTTCTGGCTCATCACCTTCCAGACTTTGCGGATAGAGGTTTTG
CGCGACAACAATGTTCATTTTGCTTGAGAAGTAGGAGGGAGCCATCGTCAGCTTGCTAAG
GTAATCAAAACGCTCTGCGCCAAAGCCAACTTCCTCCATCAACTCACGATTAGCGGCCTC
TAATACACCTTCGCCGGGATCAATGAGCCCTTTAGGGAAGCCCAACTCATATTCTTCGAT
ACCCACGGCATATTCGCGGATCAGCAGTAAGTCATTACCAATAATTGGCACAATCATAAC
GGCTTCGCGATTCGCTGGGCGCATGCGCTCATAAACACGTTGTACGCCATTGCTGAACTC
CAAATTCACCGCTTCAACAGTAAACAAGCGGGAGCGGGCAATCGTTTCTATTTTATGTAT
TTTAGGTTTTTGCAGGTGTTTCATAATGGCCCCAAATTAAAACTCGCCGCCGGTCGGACG
CACATCGGGGTAGTCAGGCTCATAATATGGTTACTTAATAAGCCACTTTTTACCTATGCG
GATTAACCCGACTCTTTATACTGGATTTTATTAGAACTTGATCACATTGTGCGTTAATGA
GAACCTTTATCGCAATGTCAGTTAGATATAATTTACCTGTTTTTAACATGGCGGCGAGTT
TAGTCAAGATTCAACCGGTTAATTATCATCCTATATCTGCGCAATATCAGTTAAAACTTG
TGTTTGAAAATAGGATTATGCTGATATTACCGATGTTTTAGCCTTGCTATCCTTATTAGT
CTACGAGCAGTTTAAGAGCACTTGTATTAGGTTATTTGATGAATAACGCTGTTATATGCC
TCTGTACTGTGTTTATGCGTAATATGTACCCTAAATAATTCAAGTTGTAGCAAGGCGGCA
AATGAAAGCAGCCAACGCACATGCAGTTTGCCGCATGTTGGGTATGATGCATTATTTCAT
AGAGTTGACGTAAGTCAGGGGCGCTCGCATGGGGATGGGATGAGCACAATAGTCTTAATA
TTGGCCTTACTGTTGACCAGTCTGATCACAGTGGGTTTGTTGTGGTGGTTCCGATTCCGC
CGACCTATCCCCGTAACTGCAACACTGCCGTTCGCGAAACCCACGCACCGAAAACTGACA
CCGGAAGAGCGGGTCAACATTGAAAACTATCTTCTAAATCAACAAGATAAAATTGGATTT
AAACCCCAGTCAACGTTTGACACCCGAACCCTGACAAATAGTGCGCTTTCGCCCGCTAAA
CTGATTTTAATACCTCAAAGTGACAATGTTTATGCGGTAACCCGCGCGATTACCCGCTAT
GGTGTAGCAACTGACGAGCCGAACAAATGGCGCTATTATCTTGATTCTATTGAAGTTCAC
CTGCCGGCTTCATGGGAACAATATATTACTCAGGATAATGACGTCGAACTTATCCAAACC
CAAACGATCCCTTTGGTTATTTCCCTCAACGGGCATACGCTGAAAAATCATCAGTCAGAG
AACACTTACCAGCCTATTTTATCTTCCGTGGCGCAAAACGCGTCAATCCGCAAGGCGGAT
AGCGAACATATTGAGCTACTGAATATCCGCAAGGAAACCCCGGAAGAATATGCCCTGCAT
GGCACTAACGGCTTGAAAGAAGCTGGGGCCATTTGTTTGGCATTGCTGTTACTGTTCTTT
GCACTGACTGGCCCTGCGGTAACGCTGCCCTGGCTTATTATTGTGGCGGCAACACTGACT
GGCTGGGCATGCTGGAATATGTTCCGCCCACTATCTGAAAAAGATTTGCGGGAGGTTCAT
TGCTTAAGTGGCACACCAAAGCGCTGGGGCCTGTTCGGTGAGTCAAATCAGGGGCAGATG
AATAATATCTCGCTCGGGATTGTCGATCTGATCTATCCGGCACATTGGGGGCCTTATTTT
GCTCATGATTTGGGCAAAAAAACCAATATTGATATCTACCTAAATCGTCAGGTTGTACGT
CAGGGGCCGTTTTTGTCCCTGCATGATGAAATGAAGCACTTTCCCCTACAACGCTGGGGG
AAAAACCTGACATTAATGGCCGGCTCACTGTTGGTGATGGCGTTATTACTGATCTACGTG
CCGCTGGGGCTGCCACTAAAATTGAGTGTCGCCTGGTTGCAAGGTGCGCAAAGCCAGCAG
GTGACCAGCGTTGAAGCATTAGAAAAAATGCCGCTCCGTATTGGCGATATGCTGAAAGCA
CAGGGAATGGGGATGTGTTATGTCCCGCCGAACACTCAAAACTCGCACAGTTTTGTTTTC
ACACCTTTTGATTGCTCCGGCATCTATTGGAATAATGCAGCACCATTGCCGCAACCTGAA
TCTGAGATCATTGAAAAGGCGGCATCGCTGGTAGCTACCGTCAATCAACAGCTACACCCC
CAAGGTTCGGATGCTAACGTTAACCCACAACTGGCAACCGCTATTGAAAAGTCCGGTATG
ATTTTACTGGATAACTTTGCGGATATCGTCTTAAAAACACAGGCATTATGTGGTGGTGAT
GCTGATTGTATTCGCCTGAAAAATGCTTTGGTGAATTTGGGGAATGCCAAGAATTGGTCA
GGGCTGGTGAAACGAGCACAGTCAGGTACCTTAAAAGGCATGAATGTGCTGTTACGCCCG
GTCAGCGCCGACACTCTGGAAAATCTGGTTAAAACGGCAACCTCATCATTTGTTTACCGT
GAAACTCATCTGGCGACAGAAGCCTTGAACAGCCCGCCACCGGGTGGGTTCCTGATTACC
AGCGATGAGGGGAAACAGTTAGTCAATCACCCTGCACCCTCGGTTCCTCTGTTCGATTAC
AGTGCGTTGGAGCAGTGGCGCGAATTACAGCGGCTCTCAGGGCTGCTACTCAATACTCCA
TTTAAGGCTGAAGGTATCATTACCAATATCACCACCGATGCCAATGGAACTCGCCACATT
GCATTACACAGCGAACCGGATATCGTGACACTCGGTCGTTATTTGGGCACCAGCCTGCTG
CTGCTGGTTCTGATTGTGTGTTTAGTGGTGAATACCACCTTATTTATTCGGCGCGTCCTG
AAAAACCGTAGTCGCATGGATAATATTCAACGCTATTATGATAATTGCTTCAACCAACCC
CTCACTCCAGCGCCTTTCCTACGTTAGCCCTTTTTCGTTTATCATTAGTCTTATTTACGC
CCTAAATAATTCGAGTTGCAGGAAGGCGGCCATTGAGTGACAAATTGGTTGTAAACCATT
TTGAACAGCGCTTGCGCTGGCCCGCAGGGTGAGCCTCTGATGAGGCTCATAATCTCCAAG
AGCTTACACAAGTAAGTGACTGGGGTTATTGAATGCAGCCAACGCACATGCCGCTTGAAG
TATGACGGGTGAATACAGCTAATGTGATGTGGAGTCGCGATGCCCCCTGAATTGAATTGG
CAAGAAATTGATACCGTGCTGTTGGATATGGATGGCACTCTGCTCGATTTAGAGTTCGAC
AGCCATTTCTGGCTCAAGCAGGTACCGGAAACACTCAGCCAACGCCGGGGGATATCTCTG
GAGCAGGCGCATAAAATTATCCATGATGAATATCTGGCAGTGCAGCATACTCTAAATTGG
TATTGCTTCGATTATTGGAGCGAGCGGCTAGATTTGGATATCTACGCGATGACCACGCAA
GCGGGCACTCGTGTGCGGTTGCGCCAGGATACCCAACCATTTTTAGCCAGTTTACGTGAG
CGCGGCTTACAAACCATTTTACTCACCAATGCCCATCCGCACAGCCTGGCGGTAAAAATT
GAGCACACTGCTCTCGACCAGCACCTTGATTTATTACTTTCTACCCATACATTTGGTTAT
CCAAAGGAAGATCAACGACTGTGGCAAGCTGTCACGCGGCATACCGGGCTGAATCCTGCC
AGAACCTTATTTGTCGATGACAGTGAGAAGATTCTGGATGCTGCGCGCACCTTTGGTATC
CGCTACTGTCTGGGAATAGAAAACCCTGATTCCAGCTGTGCTGATAAAGCATTTCACAGC
CACCCTGCAATCAATGACTACCGTAAGCTATTGCCTGCATTAGAGTTACGCAAGTAATGT
CGGAATAAATGAGCATGACGGCTGGGAGTATTCATGAAAGAGAAAGCAGTCTCGGACGAA
TCGGTTCGGCTAGATAAATGGCTTTGGGCCGCCCGGTTTTACAAAACCAGAGCAATAGCG
CGGGAAATGGTGGATGGCGGCAAAGTCCATTACAACGGGCAGCGTGGTAAACCGAGTAAG
CTGGTTGAAATCAATGCTGAAATTCGTTTGCGCCAAGGTAACGATGAGCGCACGGTACGG
GTCTTGGCGCTACACCACCAGCGCAGAGGCGCAAGTGAAGCGCAGGCATTGTATGAAGAA
ACTGAGGCCAGCATTGCTAACCGCGAGAAAGTGGCACAAGCACGTAAGCTCAATGCTCTG
ACCATGCCACATCCGGATCGGCGACCGGATAAAAAAGAGCGTCGCAATCTAATCAAATTT
AAACAAGGCGAGCCTGAGTAAACTGCTTGCAGCCAGAAAGAGAGAAACCTATGTCTAATC
ACGATCAAGCTAATCACGATCAATCTAATCATGATCAACTGCAGCGCTACCTGTTCGCTA
ACCATGCTGTGCGCGGTGAACTGGTTTCAGTCAATGAAACCTACCAACAGGTGCTCGCTA
ATCATGACTACCCTCCAGCGGTACAAAAACTGTTGGGTGAAATGTTGGTCGCGACCAGTC
TGCTGACCGCGACCCTCAAATTTGACGGTGATATCACGGTACAGTTACAAGGTGGGGAAG
GCCCACTCTCACTGGCAGTGATTAACGGCAATAACCAGCAAGAAATGCGCGGTGTCGCCC
GCTTTAAAGGTGAAATCAGTGATGAAAGTACGCTGAAAGAGATGATGGGCAACAGTGGCT
ATCTGGTCATAACCATCACGCCTGCACAGGGTGAGCGCTATCAAGGCGTAGTGGCATTGG
AAGGTGAGACTATCGCCGCCTGCCTGGAAAATTACTTTATGCAGTCAGAACAGCTACCTA
CCCGCCTGTTTATCCGCACCGGTGATGTGGAAGGTAAACCTGCCGCAGGCGGTATGCTGT
TGCAAGTTCTACCCGCACAGGAGCGTAATGAAGATGAATTTGATCATCTCGCACAGCTCA
CTACCACCATCAAAGCCGAGGAGCTATTCACCCTGCCGGCCAATGAGGTGCTGTATCGTT
TATATCATCAGGAAGAAGTGACACTTTACGAACCACAAAATGTCAGTTTCCGCTGTACCT
GTTCTCGCGAACGTTGCGCCGATGCATTAGTGACGCTATCCGAAGATGATGTCAAAGAGA
TGCTGGAACAAGATGGCAATATTGATATGAATTGCGAGTATTGCGGTACTCACTACCTGT
TTGATGCGGTCGACATTGCCACATTAAAAAGCGGTAACAGCCCTTCATCAGAACAAATTC
ATTAATTCTCGTAATACTTGGTTGGGTGCTGACTCGTGCCCAGCCATTTCTTCTGCCGTT
TCATACTTGCGACAATCCGTGTCCTATCTCTCATAACCTAGCGAAAAGTAGGTCATATAT
TGAAATATTTGAACGCTATCGCTGTTAATCGGGGATGAGTAATTACAATCGCTGGTAGAA
AATTGACGATCCAGGAGTTATGACATGAGTGTTAAAGGAATTACCCCGCAGGAGCTCGCC
GCCTATGGCATCCATAACGTCAGCGAGATTGTTTACAACCCAAGCTATGATTTACTGTTC
CAGGAAGAGACTAAACCCACACTCGAAGGATACGAGCGCGGAACCCTCACCAACACAGGA
GCAATTGCGGTAGATACCGGTATCTTTACCGGCCGCTCGCCAAAAGATAAATATATTGTC
CGCGATGCTATCACTCAAGATACCGTGTGGTGGGCCGATCAGGGCAAAGGTAAGAATGAT
AATAAACCGCTAAGCCAAGAGACCTGGACTCACCTGAAAGGGTTGGTCACTAATCAACTG
TCTGGTAAGCGCCTGTTTGTTGTTGACACATTCTGCGGTGCTAATGCCGATACCCGTCTG
CAAGTTCGCTTTGTTACTGAAGTGGCCTGGCAAGCACATTTCGTTAAAAACATGTTTATC
CGCCCAACTGATGAAGAATTGGCCCATTTCGAGCCTGATTTTATCGTCATGAATGGCGCT
AAATGCACTAACCCAAACTGGAAAGAGCAAGGCCTGAATTCAGAGAACTTTGTCGCCTTT
AACCTGACAGAACGTATGCAGCTGATTGGCGGCACATGGTATGGCGGTGAAATGAAGAAA
GGTATGTTCTCAATGATGAACTACCTGTTGCCACTGAAAGGCATTGCTTCCATGCACTGC
TCGGCTAACGTCGGTGAAAAAGGCGATGTGGCTATCTTCTTCGGCTTGTCCGGTACCGGT
AAAACCACCCTGTCCACTGATCCGAAACGCAAGTTGATCGGCGATGATGAACATGGTTGG
GATGATGACGGCGTATTTAACTTTGAAGGGGGCTGCTACGCCAAAACCATCAAGTTATCC
GAAGAAGCAGAACCCGATATTTATCATGCGATTAAGCGTGATGCATTGCTGGAGAATGTG
GTGGTGCTACCAGATGGTACTGTTGATTTCAATGACGGTTCCAAAACTGAAAACACCCGT
GTTTCTTACCCTATCTACCACATTGAAAATATTGTTAAGCCAGTCTCTAAAGCAGGTCAT
GCCACCAAGGTTATTTTCCTGACTGCCGATGCCTTTGGCGTATTACCGCCGGTATCTCGC
CTGACGGCAAATCAAACCCAGTATCACTTCCTATCTGGCTTTACAGCCAAGCTGGCGGGT
ACTGAGCGCGGTGTCACTGAGCCAACACCAACCTTTTCTGCTTGTTTTGGTGCGGCATTC
TTGTCACTGCATCCAACACAATATGCAGAAGTATTGGTTAAACGTATGCAAGCGGTGGGC
GCTCAAGCTTATCTGGTCAACACCGGCTGGAATGGCACCGGCAAACGTATTTCCATCAAA
GATACCCGAGCCATCATTGACGCCATTCTGAATGGTGAAATTGATAAAGCTGAAACCTTT
ACCCTGCCAATCTTCGATCTGGCCGTGCCGATGGCATTACCAGGCGTAGACCCCACAATC
CTCGACCCGCGCGATACTTACGCGGATGTCGCGCAGTGGCAGGAGAAAGCCGAAGATTTG
GCGAAGCGTTTTACCACTAACTTCGATAAATATACCGATACCCCAGCAGGGGCTGCGTTG
GTTAGCGCAGGGCCAAAGATCTGATTTAGATTTAGTTTTGTAAGATGACAAAAGGGGCAC
ATTGGTGTCCCTTTTTGTTTTTCACAAAGCAAGAATAGATAAGATCTGGTGTGGTGGATG
AGTGTTCAGGTTTAGTGGTTAACTGTTCAGTGATCTGGTTCGGTTGTCATAAGTTCAGTG
ATTCACTTATCTCCGTAGCCTCAACCGCCAAAGGATGTGGCCGCGCGCCCTTTGGCGGTT
GGTTCATCGGTGGCTAAATGAGCTGTGAAGTTCTGACAACCGAACTGAATCACCAAAACA
AACGGCTAACACAACTCCAGTTGAACTTCATGCTGTTCAATAATCTTCATCACACTGGCT
GGGGGCATCTGATCGGTAAACAAATAATCGATCAGATTCATATTCCCCAGATTCACCATC
GCATTACGGCCAAACTTGGAATGGTCGGTTACCAACATCACACAACGGGAGTTTTCAATA
ATCGCCCGCTTGGTGCGCACTTCATGGTAATCAAACTCCAACAGGGAACCGTCCATATCA
ATGCCGCTAATACCGAGGATGCCGTAATCAAGGCGGAACTGAGAAATGAAGTCCAATGTG
GCTTCACCAATAATTCCACCATCACGGGTACGCACTTCGCCGCCCGCCAGAATCAGACGG
AAATCTTCTTTAGCGGTCAGTAAGGTGGCTACGTTGAGATTGTTGGTGACCACGCGCAGA
CCTTTATGATTCATCAAAGCGTGGGCTACCGCCTCCGGTGTGGTGCCGATATCAATAAAC
AGGGTCGCGCCATCGGGGATCTGGCTGGCAACTCGCTGGGCAATACGCGCCTTTTCTTCC
GACCACATCACTTTACGGTCGTTATAAGCCGCATTGACTGAGCTGGAGGGTAACGCCGCA
CCGCCATGATGACGATGAATCTTGTTTTGGTCCGCCAAATCATTCAAATCGCGTCGGATG
GTTTGCGGACTCACGGCAAAATGTTCCACTAGCTCTTCAGTACTGACGTAGCCCTGTTGG
CGAACCAATTCAATAATCGCATCATGCCGCTGCGTTTGCTTCACGATAATCCCCTAATGT
GCCTGGCTATTCCAGACAGTTATTGTGTGGTTTTTGCGCTGTTGCGCGTATCCCAAAATG
CCATCAGTAACCCAATAATCAAGCCTGAAACATGCGCTGCATTGGCAATCGACAACCCTA
AAATATCGAAATATCCAGCAACCAGCCAGAGAACCGAGAAAGCCATCAAACCACGTGGCA
GCGAGATACCCCGCTCGGGTGCGCGTTCACCAGTCAGCCAGACATAGCCCATCAGGGCAT
AAACTACACCAGAAAGGCCGCCAAAATTCACACCGCTAAACAGCGATTGCCCCCAGCCAC
TGAATAAGGCTGAAACAATAGTTAATACCAGCAATTTGCCGGTGCCAAGCCGTTTTTCCA
TCTGCCCGGCCAGATACCACCACCACATGAGGTTAAACAGGATATGCAGCAGCGAAAAAT
GTAAAAAAGCATGGCTGACCCAACGCCAGATTTGCAGATACTGGCTGTTATCGCGCGGCC
ATGCCAGCCAGGACATCACTGCACCATCACCGACGATTTGCATCAGAATATAGATGGCGA
TACACAGCACCATGACACTCAGTGTCAGTGGCCCAGCCTGACTGCGCAGAGTTTGGAGAT
AAGAAAAACGCTGATAAGGCAAATTAGAATGCAGATTGCCTGATTGCCAACTGGCAGCTT
GATAGCGTGGATTGAGAGGGTCGAGTAAAAACTGCTCCAGCTCATGCTGTACCTGGGGTA
ATTGCTCATCATCGGTAAGCCAAATCTCCGCACCGTGAGAATCTGGCTTCACTTCCAGTG
CCACATGGCGAGTGGCCATATAATCAACGAAAGCCTGCGCCAGACGTAGATTAGAAATTG
CTATTACACGAACCATTTTGTCTATCACCGTCTAACGAGATTTTAATTAAAGTGCTTAAA
AATATCACAATCGGGTGAGTATTAGCTAACTGGCCTGTACCACGTCTTGCGGATAGCTTC
TTGCCCAGGCTTCAAAACCACCATCAATACTGTAAACCGCTTCAAAGCCTTGTTGGAGCA
GATACTGTGCTGCACCTTTACTGCTATTGCCGTGATAGCACATCACCATCACCGGTTGTT
CAAAATCAGTCTGTTGCATAAAAGTATGCAAGCTGCTGTTGGTCAGATGAAACGCCTCAG
GTGCATGGCCCGCTTCAAAACTTTGCGGATCGCGGATATCAACTAAAACTGCTTGGTGTT
CTTTTAGGCGGTTATAGGCCTGCTCAATACTGATTGTTTCAAACTGTTCCATATTGCTAA
TGACCTTTATCGCGATTGACAATTTAAGTGCAAGATTGTAATCAATTTTTCATCAATAAA
GACCAGTCAAATAGAATGGTTATTTACTGCATTCCCCCGCCAGAGAGATAAATATTAATT
TAACCAACTGATATTTAAATTAAATAACACAATTTTATTAAACATACCCCATCATCTGTA
ATAAACGTTGCGCTTGCTGCACCGCATCTTGCCGATGAGCAACCCCCAATTTTTGATACA
AATTACGAATGTGGGTCTTAATGGTGGTGGCAGCCACTTCCAGCTCGCCAGCGATTTGGT
CATTACTGTAGCCGGAATAAATTAGCCCCAAGACCTGCCATTCGCGTTGTGTTAGCGGGC
TGGTGCGAATCAGTTCTGGCACTTGTGGGTGAGTTAGCAGCTTATCGACGAAGATCTCAT
CGAAATGAGCAAATTTATGCCGATGATGCTGATTAATATCTTTCAGAATGCGCTGGGCGC
GATGCTGTTCTAATTCTGGCAGAGCATTGAGTTGAATTAGCTGGCGCAGCTGCTGCGCCA
TCACCTCACCCTCAATCACGAAATGACTGATAAAGCCGGTGCGATTAGCCAATGAGAGGG
ATTCAATCAGCGCTTTTTGTGCTTCACTTTTCCGTTCAGTTTGCCAATAAAGAATGTTAC
TTAACAATAGATTACGGTTAAGATCACTGGTGAGACGCAAGCGACGGGCATTCTCATTGA
GTTCGTCCAGCACCACTTCCGCTTCATTAAAACGGCCCAACATAATCTGTATCCGCGCAA
TGTTGCGCCACTGGCCCTGCAAAAAGTGATTATCGGCCATACCCGGTTTTTCGGCCTGAC
GCAGCCAATTTGCCGCTGCGGCTTTGTCGCCAGTCATTTGCCAGTGAATAACCCGTGGCT
TATCAGCATTGGTAATCCAATCAAGATGATATTGGCTGCCGTGTTGCAGCGCCTCGCAGC
GCTGAATGTACATATTGGCATTATCCAGATCACCGCGCGCCAATGAGCATTTGGCCAGCA
TCGCCAGACACTGTAATTGCTGCTGTGGCTGGTAATTCACCAGAATTTCAATCCCTTTAC
GCGCAGCTTCTTCGGCTTCATCCAGCCGTGACCACGACCACAATACCTGAGAGCGAATGC
GCAACAGGAATTCATGCATCGGCAGTTGTTCAAGATGCTGTTCATGAATTAAATCAAAGG
CTTTATCTTGTGTTTCATAAGCTGCTTGCAGGAAGCCTTGTGCGATCAGAATTTCACTTT
GCTGCAATAATGCCCATAAAGCATAGTGATAGGCTTCGTGGCGGCGTGCCATTTGCTCTG
TTTGCTGCATCATCGGCAGCGCGCGGCTCAACTCGCCTTTGCAATGATGAACTTCACCGG
TGACTGAAGTGGCGACAATACGGCTGTAAAAGTTCGCCATTGGCAGATATTTCAGTGCAT
CTGTTGCCAGCTTTTCAGCTTCTTCCGGTTTACCGGCATTGATGGCCACCTGAGCACGCA
AAGCATCGAATTCTGCCCGCAAAATCTCATCAATAGGAATTTTACGTTCCTGCATTGCCG
ATTCGGCGCGCTCAAGCAAGGTGTTAACTTCACCGTAGCGATGCTGGCTTTGCGCCAGCC
AGGCCTGTAGCAGCGCCAGTTCAGGATTTTGTACCAATAAAGAATAGGGCAGCGCGACCA
GGCATTGTTCCAACAAGGCTAACTCACTGTGGTTAAACAGCGTCCAGGCGTGTTGCAACA
AGATATCGCGCAACATGCCGACATCACCCGCCGCTAATGCATGGTGAATGGCTTCCGCCG
GATAGCCCAGCGCCAGCCAACCTTCAGCCGCAGCATGGTGCAACTCTGGTAACTCTAATG
CCATTTCCCATTGACAACGCTGGCGCAGGAAGGTGGCGAACAACGGATGGAAACAGAACC
ATTCGCCGCTATCATCCATGCGATGAATAAATAAGCCCTGGCGCTCCAACTCTTCCAGCC
GTTGCTGGCCGTTATCTTCACCGGTCAGGCGCACAATCAGCGCATCATTCATCGAGCGCA
AAACCGAACAACGCAGCAGGAAGGCGCGTGCATCGCTATCGACCTGATCCAGCACTTCAT
CGACCAAATAGTCTGACAAATGGCTGGCATTTAGACCTGCCAGTCGTTTTGCTGATTTTT
GTGCCGAGGAGTTAGGCTGGCGAGATGATAGCGCGATCAATTGCAGCGCCGTCGCCCAGC
CTTCAACTTCATCACACAGGCGGCTGCTATCACCTTGTTCCAGCGGCACTGAGAGGCGGC
AATCGAAGAATTGCTGCGCCTCCTGATGGTTAAATGCCAACTGCTGCATACCTAATTCCA
ACAACTGGTCGCGAACTCGCAAGTTGGCAATCCCCAGTGGCGGCAAGGTACGCGAGAGCA
TAATCAATGTCAGATTTTCTGGCTGATGACGCAGGAAAAAGCGCATAGCTTCATGAATGG
CATCATTGGTAATCAGATGATAATCATCAATAACCAGATACAGCGGGCCATCCCACTCGG
ACAGCTCGATAAATAATTGTGCGAACAGCGCAGAGAGGCTGGCATATTGATGCTTTTGGC
TTATGGCCTCACTTTTGCTGCAATGGCCTCCGGTCGCCAATTGGATCGCTGCCACCAAAT
AGGTCGCAAAACGTTCAGGCTGATTGTCACTTTCATCGAGAGAATACCACCCGAGATCGG
ACTGATCGGCTGCCCACTGAGCGATCAACGTCGTTTTACCATACCCCGCCGGGCAATTTA
TTAAGGTCAGACGGTAATTGGCGACACCTGATAACTTCACTAACAAGCGATCACGTATCA
CGGTATTTTGCAGCCGTACCGGGCGGCTCAGTTTTGATGGGATCAGCATGCTATGTCCGG
TTTTAAAGAGATCCGGTGAGAAGACGTCCTGGCGATTGATATGTCCATTTGTAGGAAGTT
GTTACAGGCATTCATAAGAGTAATTATTTTTAGCCTCGTAATTAATCAGCACTGCTAAGG
TCTGATAATGGGCATCTTATTGCAATAGAGTTAATGTTTCCTATGGCTGTAAGTTGCACC
GGATCACAATTTTAGCTACGCCCTGCGACTCATCCCCAGCTAATCGTCCGGCAGGATGAT
GCTCTTGTCAGTTCTCATTGGCAGGATAAGGGTAAAATTACCCCACTCACAGGATAGAGA
CCTCCCTATGTCACAGCCTATGCTTAAAAAGGACGATTTTCTGGCCGCACTTGCCCGCCA
GTGGCAGCGCTTTGGCTTAACCTCCGCTCAGCAAATGACCCAGCACCAATGGTGGGAAGC
GGTCAGTGCAGCATTAGCCGAACAGTTGTCTGCTCAGCCCGCCCCCGGTAAAGCCAAAAA
AGTACAGCGCCATGTTAACTACATTTCAATGGAGTTTTTAATTGGCCGTTTAACCGCTAA
TAACCTGATTAACCTGGGGTGGTATGACCAGGTAGAGGCGCTGTTAGCTGAGCAACAGGT
TAATCTAAGTGACCTGTTAGAGCAGGAAACCGACCCAGCATTGGGCAATGGTGGCTTGGG
GCGTCTGGCAGCTTGTTTCCTTGATTCGATGGCGACAGTTGAGCAACCCGCCACCGGTTA
TGGTCTGAATTATCAATACGGTTTGTTCCGCCAATCTTTCAGTGAATGTAAGCAGCAGGA
AGCTCCGGATAATTGGCTGCGCGAGAGCTACCCGTGGTTCCGCCACAATGCCGCGCTGGC
GGTGGATGTCGGTTTTGGTGGCAAGCTGGAGAAACAAGCGGATGGCCGTCAGTTATGGTG
TCCGGCCTTTACCTTACGTGGCGAAGCTTGGGATTTACCGGTGCTGGGCTTTCGTAATGG
CGTCACTCAGCCATTGCGCTTATGGCAGGCAACTCACCAGCATCCATTTGATTTAACAAA
CTTTAATGATGGTAAATTCCTGCTGGCTGAAAAAAACGGTGTTGAAGCAGAAAAGCTGAC
TAAAGTGCTATATCCGAATGATAACCATCTGGCCGGTAAACGCCTGCGGCTGATGCAACA
ATATTTCCAGTGCGCTTGTTCGGTGGCAGATATCTTACGTAAGCACCATTTGGCAGGCCG
CAAGCTGGCTGAACTGCCGGATTATGAAGTTATTCAATTGAATGATACTCACCCGACTAT
CGCCATTCCTGAAATGCTGCGCGTATTGTTGGATGAACATCAGCTGAGCTGGGATGCGGC
TTGGGCTATCACCAGTAAAACCTTCGCCTATACCAACCACACCTTGATGCCAGAAGCCCT
TGAGTGCTGGGATGAAAAACTGGTGCGCAGCTTGCTGCCGCGTCATTTTGTCATCATCAA
GCAGATCAATGCGCAATTTAAGAAGTTGGTCGATAAGCAATGGCCGGGCGATGAAGAGGT
TTGGGCCAAGCTGGCAGTCCACCATAATAAGCAGGTGCGGATGGCCAATCTGTGCGTGAT
CAGCGGCTTTGCGGTCAATGGCGTCGCGCAGTTGCACTCAGATTTGGTTATCAAAGATTT
ATTCCCTGAATACTATCAGTTGTGGCCAAATAAATTCCACAACGTTACCAATGGCATTAC
GCCCCGCCGCTGGTTGAAGCAATGTAACCCCGCACTGTCTGGTTTGATTGATGACACATT
AAAAGTGGAATGGGCGAATGATCTGGATGCATTAGCCGGGCTTGAGCCTTATGCCGAAGA
TAACGCTTTCCGCAATCGCTATCAGCAGATCAAATACGACAATAAAGTTAAGTTAGCTGA
ATATGTTAAGCGCGTAATGGGGATAACCATTAACCCGGATGCCATCTTTGATGTGCAGAT
TAAGCGCTTGCATGAATATAAACGTCAGCATTTGAATCTGCTGCATATTCTGTCGCTGTA
TCGTCAGATCCGCGATAACCCAAATCTGGATATTGTCCCGCGTGTGTTCCTGTTTGGCGC
TAAAGCAGCGCCGGGCTATTATTTAGCCAAGAATATTATTTATGCAATTAATCAGGCTGC
TGAGAAGATCAATAACGATCCGATTGTTAAAGATCGCCTGAAAGTGGTCTTTATCCCGGA
TTACAAAGTTTCGGTTGCTGAGTTGATGATCCCCGCAGCGGATGTCTCCGAGCAGATTTC
AACTGCGGGCAAAGAAGCTTCCGGCACTGGCAATATGAAACTGGCACTGAATGGTGCGTT
GACGGTGGGTACGCTGGATGGCGCTAACGTCGAAATTGCTGAGCAAGTGGGTGATGAGAA
TATCTTTATATTCGGCAACACTGTTGAACAGGTAAAAGCCATTCTGGCGCAAGGTTATAA
GCCACAGACTTATTTGAAAGCTGACGCGCATCTGAAAAGCATTCTGGATGAGCTGGCCAG
CGGCGCATTTAGCCAAGGTGATAAACACGCATTTGACATGATGTTGCATAGCTTGTTGGA
AGGGGGCGACCCTTATCTGGTACTGGCTGATTTTGCTTCATATTGTCAGGCACAGCAGCA
AATTGATGCCCTGTACCGCGATAAGGATGAATGGACCCGCCGTACCATTCTTAACACTGC
CCGGGTAGGGATGTTCAGTTCTGACCGTTCAATTCGCGATTATCAAACGCGAATCTGGCA
AGCCAAACGTTAAGGAGAAGACTGCATGGATCGTAAATCGCTCGATCAAGCAGCGACACT
GGCAGGGATTGCCGCCAATTATATTAATGCGCATGGTAAGTCGCAGGCTATTTCAGCACA
AACCAAGCAGCAGTTGTTGGCGGCCATGGGACGCACCAGTGTGCCCCCTGATTCTCAGAC
AGAAAAAGCACCATTACCACCGGTAAAAATATTTACTTTTGGCAGCGCAATGCAACTGCC
AATGGCGGGATCAGGCGATTATCACTGGCAGTTACAGACCGAAAAAGGTGATTTGCATCA
AGGGCGTATCAGCGCCAAAAAAACGCTGACATTGCCGGCCTCACTGCCGCAAGGCTATCA
CCGCTTGGTATTGGAACAAGGCTTACAGCAGTGGCAGTGCTCGGTTATCGTTGCTCCGAA
ACGTTGCTATGAGCCAGATGCCCTGCTGGCAGGGAAAAAACTCTGGGGAGCCTGTGTTCA
GTTGTATACCCTGCGCTCCGATCATAACTGGGGTATCGGTGATTTTGGCGACCTCAATCA
GATGTTGGAGCAGGTCGCTGAGCGCGGTGGGGCCTTTATTGGTCTTAACCCGATTCATGC
ACTGTATCCGGCCAACCCACATAGTGCCAGCCCTTACAGCCCTTCTTCCCGGCGCTGGCT
GAATGTGATTTATATTGATGTCAATCGCGTGGATGAATTCCAGCATAGCGAGGCGGCGCA
GACCTGGTGGCATCAGCCCGAGATACAAGGCGCGCTGGCGAAAGCGCGTGCCAGTGAATG
GGTTGATTATCCGCAGGTCATGCAGCTCAAGTTGACCGCTTTGCGTTTGGCTTTCCCACT
TTTTACGGCGCGCAAAACCAAAGATGCTCGGGTACAGGCATTCCACCGTTTTGTTGAACA
GGGTGGAAGTAGCCTGCATCAACAGGCCGCTTTTGATGCTTTGCATGCTCATTTGAGTAA
AAACGACCCCATGATGTGGGGCTGGCCAGTATGGCCGGAAAAATATCGCGATGGGCACAG
CAGTGCTGTGGCTGATTTCAGTCGTGAGCATGCTGATGAAGTGAACTTCTACCTGTGGCT
ACAGTGGTTGGCAGCCAGCCAGTTTGAGGACTGTTTCCGTGCCAGTCAAACACGGAAAAT
GCCGTTGGGGTTGTATCGCGATTTGGCGGTAGGTGTGGCAGAAGGCGGCGCTGAAACTTG
GTGCGATCGTGAGTTATATTGCCTTAAAGCTTCAGTGGGAGCGCCGCCCGATATTTTAGG
GCCGCTGGGCCAGAACTGGGGGTTGCCACCAATGGATCCGCACGTCATGGCTGCTCGCGC
TTATCAGCCTTTTATTGATTTGTTGCGGGCTAATATGACCAGTTGTGGCGCGCTGCGTAT
TGATCACGTGATGGCGTTATTGCGTCTGTGGTGGATTCCTTACGGCCAAACGGCGGATCA
AGGGGCTTATGTCAAATACCCGGTTGATGATCTGCTGGCGATATTAGCGTTAGAAAGTCA
GCGCCATCGCTGCATGGTGATTGGTGAAGATTTAGGCACGGTGCCGGTTGAGATTGTCGG
TAAGCTGCGCGACAGCGGAGTGTATTCCTATAAAGTGCTCTATTTTGAGCATGACAGCGA
AAACACTTTCCGTGCGCCACAGTCTTATCCGGTACAAGCGATGGCAACCATCACCACTCA
TGATCTGCCGACGCTGCGCGGTTATTGGCAAAGTGATGATTTGACGTTGGGGAATAAGCT
GGGGCTATATCCGGACCAACAGATATTGAAACAGCTTTATCTTGATAGAGAACGTGCGAA
ACAAGGCTTGCTAGAAGGGTTGCATCATTATGATTGCGTGCCAAAGAAAGTGGGTCATAA
AGCGTCGTTGTTGTCGATGAGCCCGGTTCTTAATCGTGGATTGCAGCGCTATGTTGCCGA
CAGTGCCAGTGCATTATTGGGTTTGCAGCCGGAAGATTGGCTGGATATGGCCACTCCAGT
AAATATTCCAGGCACCAGTGATGAATATCCAAACTGGCGGCGAAAGTTGACGGCAACATT
GGAAGAGATGTTTGCCGATGAGCAAATTAATCGTTTATTGAAAGATTTGGATAAGCGCCG
TAAGAATGTTTCAGCGGGGTGATTCCTGGGTGATTCAGGAAAAGTATAAGAAGTAAAAGG
GGGAGAAATCCCCCTGAATATGATGACAAAATCAACAATAAAGCCGGTGAGCCAAGGGTT
TACCGTACCCAGGGGCACTCCGGCGGCCTAAGCCGCTACGACCCCAACGGCACGTTTCCC
CTTAGTTTGGCATCTGACTTTGTCAGCATTGATAAATATATTAGCCAAAGTCATTGGTGT
TACAGCAAGGCAGCAAACGAGCAAGTCCCGATGAGCTGACTTATATCTTAAGGTCAAGAC
CAGCCAGTGATTCGGGTGCGCGAGCGCAGCTAACACAGCTGTAGCGCCAAGGACGTAGGC
TAATTAGTAATAAGAGTGCTCGCCGCGCTGATGCTCGGTCAAATCTCTCACACCTTTCAA
TTCTGGGAATTTCTGTAACAGCTCTTTCTCGATGCCTTCTTTCAAGGTCACATCGACCAT
AGAACAACCGTTACAACCGCCACCGAATTGCAGGATAGCTAACGCATCTGGCGTGATTTC
CATTAAGGTGACACGACCACCGTGACCGGCCAATTGCGGATTAATCTGCGATTGCAGAAC
ATACTCAACTCGCTCCATCAGCGGAGCGTTATCATCCACTTTGCGCATTTTGGCGTTAGG
CGCTTTCAGCGTTAGCTGTGAACCTAACTGGTCAGTGACGAAATCGATTTCAGCATCTTC
CAGATAAGGTTTGCTCAGCTCATCAATATAGGCTGATAACTGCTCGAATTTCAGTTCGGT
ATCTGTTGCTTCAACGGCATCCGGTGGGCAGTAAGACACACCGCATTCAGCGGTTGGTGT
ACCCGGGTTGATAACAAATACGCGGATTTGGGTGCCTTCTTCTTGATTTGCCAACAGTTT
GGCAAAATGAGATTGTGCTGCGTCTGTTATTGTGATCATGGCATCTGCTCAATAGTTGAC
TACTCTTGTCGGTTATAATACGCCCATTGATAGGGTGACTACAAGGTTCGACAGATACAC
CAGACTTGCAATGAGGCGATCCCCTCAGCCCATAGTAGCTTGGCAATTTCATTCACGGTA
CTGCCAGTTGTTACAACATCATCTAGCAAAGCAATATGTTGGCCGCGAACTGACTCCATA
CAGCGAAATATTCCCTGCATATTTTTACGGCGTGCTGCGGCTTTTAATTGCTGCTGAGGG
GGCGTCGCGCGAATACGCCGTAAGGTGTTATTGCTGTAGTGACAACCGATCCAGTGTGCC
AATGGTCGCGCTAATAAATCTGTTTGATTATACCCACGCCGCCAACAACGCCAACGGTGT
AGTGGCACACTGATAATTCTGTCTGGTTTGATGACTTTTCCGCGCCGTTTGGCATCGAGC
CAGCGTAGTAATAATAATCGGGCCAGTACCGGAGCCAGTGAGGTTGTCCCGTTAAATTTG
AGCTTTTTTATCAACCCATCCAGTGGCGGGGCATAATCACTGACCGCTGTCATACTCATC
CAGCGCGGTGGCTGTTTCAGGCAGCGGCCACAAGGCAAAACAGTATTGCTACAAGGTAAG
CCACAGTAAGGACAGCAAGGCGGTAATGGGGGGAAGTGGCGGCGGCAGTAGCCACAAATA
CCGTGCTTTGGATGATATAGCGGTTGCTGGCATAGCCAACAAGGGCTGACGATTGTTAGC
ATAGTTATCTTCCTTAAATACCCTTCGTTCTTGCCACCGCAGGGTTTGGCTGCGCGCACT
CACCCGAATCACTTACTTATGTAAGCTCATCGGGATGAGTTATCTTGCCGCCTACCTGCA
ACTCCAATGACTTTGGGTATATGCTCTATTTCCATTAAACAATTGAATCCGGCAAGATGC
CTGACATGGCGGCTAACACGATTGCAATTTAGGATTGGTCAGGATACTAGCGTATGAAAC
AACTTTATTGGAACATCTGTGGTGAAGGCGATCGCTGTCTTGTGTTGCTGCACGGGTGGG
GGCTGAATGCAGGGGTATGGCATTGCATAATTGATCGACTCGCGCCGCATTTTCGCCTGC
ACTTGGTCGACCTCCCAGGATATGGACGTAGCACTGAATTTGGCGCAATGTCACTGTCAG
AAATGGCTGAAATAGTCTTACAGCAAGCGCCGCAGCAAGCAATCTGGCTTGGCTGGTCAA
TGGGCGGATTGGTTGCTAGCCAGATTGCCTTGAGCCACCCTGAGCGTGTTCGTGGCTTGA
TCACGGTTTCGTCTTCTCCTTGTTTTACGGCCCATGACGAGTGGCCAGGGATTCGCCCGG
AAGTATTGGCCGGTTTCCAGCAACAACTTAGTGAGGATTTCCAGCGCACTGTGGAGCGTT
TTCTGGCATTACAAACGCTGGGAACGGAAAGCGCACGCCAGGACGCCCGTTTGCTGAAAG
CGGTTGTATTACAGCACCAAATGCCGGAAGTGGCGGTGTTGACCGGCGGGCTGGATATTC
TGCGGACGGCAGATTTACGCGAAGAATTGGCAGACTGTTCGCTCCCATTCTTGCGTATTT
ATGGTTATCTGGATGGCTTGGTACCACGCAAAGTGGCTGCATTGCTAAACAGCCAGTGGC
CGCATACTCAATCGGTGGTGATGCCAGGCTCTGCGCATGCTCCTTTTGTCTCTCATCCTG
AGGCGTTTTCTCAACTCGTCGTGGATTTCGCCCAACAGAGCAATACATAGCTAAGTAAAA
TTTAATCAGTGATTTAATAGCTAAATACTAAATTTAATTAATAATTGTTACTGTCTTGGT
ATGACATGTGTAAGCAGTAATCCTTCATTTGCGAGGTATTTGGCATGAATTTATTGAAAA
ATCTGGCTGTAGCTCTGGTGGTGACTGGGGTTTCTTTTGGCGCGATGGCGGCTAAAGAAA
TTACCAAAGAAGAAGCGAAGAATTACGAGAAGATAGGCACAGTCACTACCTCGGGTCAGG
CAACCTCACCCATGGATGTGAAGCAAGAGTTGTCAAAATTAGCAGATGAGAAAGGCGGTA
AGTATTATGTGATTATTGCCGAGCGCGAGAAGAAGAAGTTTGATGCGGATGCAGAAGTCT
ATAAATAATATCATCAGGGATGCCCAAGTGGGCATCTCATTTAACTTAACGATGATTTTT
TAACTGGTAAATCACCGTGCTACATTGATTTTTCCCCTCAGGACAACTCTTGCAACTGCC
GGTTAGGCAGCCGCTATTATCTTGCTCAATGCGTTCAATCTTGCCCATCGCCGTCAACTT
TTCCAGCATTGCCTCAACCAGAGGTAAAGGCATCGCCAATTGATGACTCAACTGGTTCGC
ATCAGCACTGCCGCTAAGGGCGATGGCATCGCGTAATTGCACCAGGCTTGCCACTTTTAC
CTCCTTATTAATGACAGTCATTACCAGAACTTTGGCAACAACTGGCTGGCGCACTGTTTT
GTAGCCTCACCGTGACCCGGCTACGAGCACGACGTAAACCAAACAGAATCAGCGCATTAA
TAATAATAACTAAGGCGATAATACCGAGGCTCTGCTGTGGGTGGTCACGGAAGGTAGCGG
CTTGATAGAACAAGGTTGCCAGTGAGTACGCAACATTTAGCCCCCACAGTATTGAGAAGG
TCATCCAGCCCCGGCTGGTTTCCCGCGCAATGGCCCCCATCACCGAGACACAAGGCACAT
ACAACAAGACAAAAATCAGGTAGCTGTAGGCAGAGATACTGGAGCCGAACTTACTGCTCA
TCATCCCCATCGAACCGGCTGCCATTTCACCATCACCTTTGCTGGCCTCAATGGGGTTAG
CTAACACACTGAGGCTGAAGGTATCTTTTAATCCCTGCCAGGTGGCACCAACTGCACCGG
ACAATTCACTCAATAAATTAAAGTTTTCAGCATCAAAAGGCTGGTTGTTAATTTGCTCAG
CGGTGTAAAGGGTATTCAGTGTCCCCACCACCACTTCTTTCGCCATCGCGCCAGTCACCA
ACCCAACGGTTGCCTGCCAGTTATCTTCATGGATCCCCATCGGGGCCAGTAACGGAGTCA
ATACTTTACTGACAGAGGCCAGTGCTGAATCATTGATGCTATCCACCGCTTGACCACTAA
AAGAAAAACTATTCAGGCCACCGATAAAAATACTGGCGATAACAATCACCTTCCCGGCGC
GCAGAACAAAGCCTTTTAGCCGCTGCCAGGTTTGTAATAATAGGCTTTTGAGGTGTGGCA
CGTGGTAAACCGGTAACTCCATCACAAAGGGTGATGCTTCACCGCGCATGATGGTGTATT
TCAGTACCAATCCAGTGAGGATGGCGACGGCAATACCTAACAAATAGAGAGAAAAGACGA
CACTGGCTCCATCCTGGCCGAAGAATGCGGCGGCAAATACAGCAAATATAGCCAGCCGTG
CGCCACAGGACATAAACGGTGCCATCATGATAGTTATCAAGCGCTCGCGTTGAGCATCCA
AGGTACGTGCGCCCATAATCGACGGCACATTACAGCCGAAACCGACAATCAGTGGCACAA
AAGATTTACCCGGTAACCCCAGCGCCTGCATCAACCGGTCCATAACAAAGGCGGCACGGG
CCATATAACCGGAGTCTTCCAAAAAGGAGAGGAACAGGTACATCATGCCAATTTGTGGCA
CCAGTGGTAGCACGGTGTTGATACCGCCGCCGACACCTTGAGCCAGGAAGATAGTTAGCC
ACTGCGGGAAATGCAGTGTATAGCCAACCCACTGTATCCCTTGAATAAAGATGGCAGCAG
AGCCGATATCAAATATCGGTTGTAACGCCCCGCCGATATTAATGGCTAAGACGAACATTA
AGTACATGACAAACAAGAAGATAGGTACACCTAACCAGCGATTCAGAATCACTTTATCAA
GCACTTGGGTCAGGCGATTTGGCTCAGCTTGCTGTGAGTTACCGACGATATCGCAGATAC
GGGCAATGCTTTGATAGCGGGCATCGGCGATCACCAGTTCCGGATCTTCGTGCTGGTTTT
GCCGCAGATTTTCACGGGCCAGTTCCACGATAGAAGGGGAGATGCCAGCGCGAGCCAGGC
TATAGATATCACCCTCTAATATTTGCAGTGCCAGCCAGCGACGCTGCTGCACTGGCCAGG
ACTCAGGCATCGCCTGCACCAACTTATCCACTTCACTAAGTAGCACCGACGGGTAGTTAA
CCAGCGCCTTGAAGGGAACAGGCTGAAGCTCATCAATGCTGTTTTTTAATTCATTGATAC
CCTGCCCCCGCGTAGAAACCAGCGGAATAACCGGGCAGCCCAACTGCTGAGAGAGTGCTT
CGATATCAATATCAATGTGCTGACTTTTGGCGATATCCAGCATATTGAGGGCCACGACAC
AGGGGATACCTAACTCTATCAGTTGCAGTGTCAGATAGAGATTGCGCTCCAGATTGGCGG
CATCAACCACGTTAATCAACAAGTCCGCTTCGCCGCTCAAGATATAGTGGCAAGCAATCT
GCTCATCCAGCGAGGTTTGTTCAGAAATGGTGGTGAGTGAGTAGGTTCCCGGCAGGTCAA
CCAAAGTCACCTGATGCTGTGCGGTGCTGAAGTGGCCCTCTTTGCGCTCAACAGTGACCC
CGGCCCAGTTACCTACCCGCTGGCGAGCCCCAGTTAACTGGTTGAAAAGGGTAGTTTTAC
CCGCATTGGGGTTGCCAATTAGGCCAATTGTGAGTGCTTTCATGATCCAACGTGATATCA
GTAAATTAAAGTCAGCCTATGCAAGGTGGTTTTGATACATCACCTCACAGCCAGAATAAG
AAGTTAATTTGAAATATTAGGGTTGCAGGTCTAGCGTCAGTAGGTCTAAATCTTTTTTAC
GCACCACCAGACTGACTCTGCGGGTTTCTATCTGAATGGGATCACCTAATGGCGCCAGGC
GGACAACATTAAATGAAGAGCCGGGAAGCATACCCAGTGATAATAATTTTTGTCGGTAAG
CCGGGCTAATTTCAGGTGAGAAACCAACAATTTTGTAGGAGCGCTGTGGGATCAGATGCA
TGTAAGCCTCTCGTTATAACGCATTAGCAAACCAGAGTTCAGAGAAATTCCACCACTAAT
AAATAATGATTAAAATAATAATAGTAAGAATCGTTTTCATATTCAACTCAGGTTAAAGGC
TCAAAAGTAAATATTCATTACGATTTCATTTTTAAAATTAATGAGTCTGATTTCTATTTG
CGCTTGTTTTACCACCAAATTAGCACGATCGCAAATGCGAACGATGAGTTAAATCAGTTA
ACCGAATGTTTCTATAAGCTGCTGTCCACAATAAGAAATACTGATGATTAACATAATCAC
TTCACTATGATTTGAATCAAATAACATTCATATTTTAATTAACATATGGAATGTTATCGT
AATTATTTATAAATTAAGTGTAATAACGAACTAAATTAAACTTCATGTTAAATATGATGT
TAAATCAGTTAAGTCTACATCTGATTTAGTGTGATAGAACACCGAAAAAAGAATTGCGTG
CTAATTAATTTAAAAGATAACGCTGCGATCTTATAGAAGAAAAAAATATGAGAAGTGGTA
CTCAATATGGTGTTAAGGATGAGTTTGAACTTACAAATTCGATGAATTAAGAACAATGAC
AAAGGGCCACAGAATCTGGCCCTTAACTTGAGATATCAGCGTTTTTTAAATGCTGCCGCT
AGTGCATCACTCATGGCGCTGTTGTTGCTGCTGCTGGAATGGTTGCCGCCAGAGTTGCTA
TCTGTGCGCCCTTTAGCGGATGGGCGACTATTGGATTCATTGCTATTACGCAGCCGACTG
GCACCACGATTGTCATTAGCGCGGTTCTCACCACTATTACCACGACGTGAACCACTTTCA
CCCGGCTGTTCATCAAGTCGCATACTCAGAGCAATACGTTTGCGCTGTAAGTCCACTTCC
ATCACTTTAACTTTGACGATATCACCGGCTTTCACCACTTTATGCGGGTCATCGACAAAC
TTGTCTGCCAGTGAGGAGATGTGCACCAAACCATCCTGATGGACACCGATATCGACAAAT
GCGCCAAAGTTGGTCACGTTAGTTACTGAGCCTTCGAGGATCATCCCCGGTGTCAGATCA
TTCAGTGTTTCCACGCCTTCGGCAAAGGTCGCGGTTTTAAATTCAGGACGCGGATCTCGG
CCCGGTTTTTCCAACTCGCGCAGGATATCTGTGACGGTCGGAACGCCAAATTTCTCGGTG
GTGAAATCGCGGGCGTTGAGGCTACGTAATGCTGTGGCATTGCCCATTAAGTCCTGCAAT
GCTTGCTCGGTAGCTGCCAAAATACGCTCAACCACCGGATAGGCTTCTGGATGCACCGTT
GAAGCATCCAACGGGTTATCCCCGTGGTTAATACGCAAGAAACCGGCGCACTGTTCGAAA
GCTTTTGGCCCTAAGCGGCTGACTTTCAGCAATTGCTCGCGGTTATGGAAGCGCCCATTT
TCATCACGCCAGTTCACAATATTCTGCGCCATCATGCGGGTCAAGCCAGCCACACGGGTC
AGTAATGGTACTGACGCGGTGTTCAAGTCCACACCCACGGCGTTTACGCAGTCTTCTACT
ACCGCATCCAGCTTTTTCGCCAGTTGGCTTTGGCTGACGTCATGCTGATACTGACCAACT
CCGATAGATTTCGGGTCGATTTTAACCAGTTCAGCCAACGGGTCTTGCAACCGGCGAGCA
ATAGAAACCGCGCCACGAATGGACACATCCAGATCAGGGAATTCCAACGCGGCCAGCTCT
GAGGCCGAATACACCGAAGCGCCAGCCTCACTGACAATGACTTTCTGCGCCGTCACCGCC
GGATACTGCTGTTGCAGCTCGGTAAAGAAGCGCTCGGTTTCCCGTGATGCAGTGCCGTTA
CCAATCGCCACCAGTTCAACCTGATGTTTGATACACAGGGCAGCCACCACGGCAGCGGCT
TTAGCAGCCTGCCCAGTATGAGGGTAGATGGTATCGTAGGCAACCAGCTTACCGGTAGCA
TCAACCACAGCCACTTTCACCCCAGTACGCAGACCAGGATCGAGGCCCATAGTGGCGCGC
ATCCCCGCCGGAGCGGCCATCAGCAAATCTTGCATGTTACGAGCGAATACATTGATAGCC
TCGTCTTCCGCTCGTTCACGCAGGGTGCTCATCAGCTCGGTTTCAAGATGCATCAGCACC
TTAATACGCCATGTCCAGTTGACCACGGCTTTGCGCCAGTTGTCAGCCGGTGCATTATTC
AGGCGCAAATCCAGATGGTTGATAATGATCTGCTCGCCCTGACTTTCACGAGGAGGTTCA
TCAAACTGTGGATCGGGGTTCAGCGCCAGTTGCAACACCCCTTCATTACGGCCACGGAAC
ATTGCCAGTGCGCGGTGAGAAGGGACTTGGGCGATAGGTTCGTGGTGATCGAAGTAATCG
CGGAATTTAGCACCTTCCAGCTCTTTGCCTTCCACCACTTTTGCTACCAAATGGGCGTTT
TTCCACAAATATTGGCGCACTTTCGCCAGCAAAGTGGCATCTTCCGCAAAACGCTCCATC
AGGATATAGCGCGCCCCATCCAGTGCCGCTTTGGTGTCTGCCACGCCTTTATCGGCGTCG
ACATAAGCGAGGGCGACCTGTTCCGGATCTTGCTGTGGGTCATTCCATAGGCTGTCTGCC
AAGGGTTCCAGACCAGCTTCAATCGCAATCTGCCCGCGGGTGCGGCGCTTTGGCTTATAA
GGAAGATATAAATCCTCCAGCTCAGTCTTACTCATCGTGCCGTTAATAGCACTGGCTAGC
TGCTCGGTGAGTTTGCCCTGATCTTCGATTGATTTAAGAATGGTTTGGCGTCTGTCTTCA
AGTTCGCGCAGATAACCCAAACGGCTTTCCAACTGGCGCAGCTGGGTATCATCCAACCCG
CCGGTAACTTCCTTACGATACCGTGAAATAAAGGGCACGGTATTACCTTCATCCAGCAGG
CTTATCGCGGCAATAACTTGCTCCGGTCGCGCCTGTATTTCGCTTGCAATAATGCTGCTC
AGTTGTTCATTCATAAGTCTGATATCAATTTTGATAGAGGAATAGGGAAAAAATCATAGA
GGACAGTTATACGGATTGCGGTAAAAAATTGCCAGTACTGCGGTGATCCCGGCGAGCCAG
AGAAAGTATTGTGAGACATTTCCACTTTGCAGCAGGAAAGCCAGCAGCCTCATTCCCAGC
ATATTGCCTAGCGAATCACCCAGTGTCACTGACAGTGATAGCAAACCAAAATAGGTCGCG
AAACTGCCATGGTCAGCAAATGCAGCATTATTTGCATCTGCGCTGGGCATGTACACCATC
AGAGCCAGGGAGAAAACCCCCGCCGCCCATAGAATCAGTACCCTATCCTGCGCAAGATAA
ATTAGGAAAAAAGAAACAGAGAATAGCATCAGAGTGACGGCAGGATAATAAGATGGAATA
TGCTGATTAATATAGAGATTAACCCAATGCTGCAACACCATGACACATAGCGCTTCCACC
ATAAAAAATAGTGTCAGATGACTTTCGTCATCCAATGTTTCGCGGGTATAGAGGGGGATG
GTGGAATAAAGCTGGGCATGCAGCATCCATAACAAACTGTTGACCAGCAGGAAGCGGCAG
TAATTGCGATTTTTAAAAACAAAAATGGTAGCAATTGGCAGCATCGGCTGAGGGCGTTTC
CAGAACCGCATCAATGAGTGGCCTAAGCAGATCGACGGCTACGGTGGCCTTCACCCAATG
GTTGATGCAAATAAACATCCAGCAGGTGGCATTGCCAGAGATAAAGCGCTTCAGTAAAAC
CATAGGCGAATTTCAATGCTGCCCCAGCAATAGTTATCGGCAAGGCACCATAGCAAGCTG
AGAATAAACTTAATGAATTGAGATGGTCATACTCTTCATCGGTTTCGGCATGTGTTATCA
GCGGTATGACAACATCGTCATGCAAAGCATGTTGAGCTGCTACATGGTGATAAAACTGGC
GAATTTCCTCGACTCGCCGCGCCGTTTTCTCCAGAACGGCCACGCAACTTTTATAGACGA
ACGGGTGCTGTTGAGCCGCCATCTGCAAGAACCGGCAAATGCCCTGAGTGCTGGGAAGCG
GCAATAAGTTTTCTTCTAATTCTGGCAATTGATGAGCATGTCGAAAACGCGTTGCGCTGA
CTTTAAACAAATAAGGATGATCCCATTCAGCAAGATCGGTAATGGTCAGCAAGACCCCTG
CTCGTAAGGCTGTATTGGTTGATAGCGTAATATGAGGTAACAGTAAGGGCTTAGAATCAT
CCATACGTGTTCGCTCCATGGTGTAACGTTATACGAACTAAGACATAAACTAACCTCCCT
CATGTTCCAGGGAGGTTTCGGTTATTATTGGTCGGCGGCCGGACGAGGTGTGTCTTGTGC
CGGTAATTTGGTTTCTAGAATAATGATTTCCATTTTTGTACTCTCCATTAGGTAAATAAA
CTCATATACAACATTCAGTTAATGAATATTAACAAGTGGTTGACCACTCACTTCTTGTTC
TAAATTTCACTGGTTAAAAAGTCAACAGAGCCAGTTTCAAATGAGAGAAACTACAGATCT
CTTGTGAGCAAGATGCAACGCGAAAGTGGGGGGCAACCCATTGGATAATGGGGAAATCAA
CTTATTGCCAGAAAGTTTCGTTATTGCGTTATATTGCGTGGTATTAAACCCAACCATAAT
GATTGGATTAGCGAATGGCTAAAAGCAACTACATAACCCGCGAGGGCTGGCAGGCGCTGG
ATCGTGAGCTGCATTACCTATGGCGAGAAGAGCGGCCGGTGGTGACACAAGCGGTATCTG
AAGCAGCGGCTATGGGTGACCGTTCGGAAAATGCCGAATATATCTACGGTAAGAAGCGCC
TGCGGGAAATTGATCGTCGGGTGCGCTTTCTAACCAAGCGGCTTGAAGTGTTGAAAATTG
TTGATCCCGATCCTCGCCAGGAAGGGAAAGTCTATTTTGGTGCCTGGGTGCGGGTTGAAA
ATGAATCAGGAGAACAGCGCATCTTCCGTTTGGTGGGGCCAGATGAGTTCGATCCGGCGA
AAAAATGGATTTCTATCGATTCACCGGTGGCCCGAGCCTTGATAGGTAAACAGGTCGATG
ATGAGGTGACGGTTCAGACACCAAATGGTGAGGCGACCTACTGGATTCTAGATATTCGCT
ACCGCCCATTTGATGAAAGTGTTGATAATTAAGCCTGACAATAAGCTTTGTAACAATTTC
GACTAGAATGTATACCATAAATTGCTGTCTGTTAGAGTGAGTTTTTCTAACAATGTGTAG
ATTCGGGCAATACGGCCTTTGGGAGTAATAAAATGCAAGAGAATCACAAGATTCTGGTCG
TTGATGACGATATGCGCCTACGCGCGCTATTGGAACGTTACCTGACAGAGCAAGGTTTCC
AGGTGCGCAGTGTTGCCAATGCTGAACAGATGGATCGCTTGCTAACTCGTGAGTCCTTCC
ACCTGATGGTGCTCGACCTGATGTTACCGGGGGAAGATGGCCTGTCTATCTGCCGCCGTC
TGCGCAGTCAAAGTAACCCAATGCCTATCATTATGGTGACGGCAAAGGGTGAAGAAGTTG
ACCGTATCGTCGGGCTGGAAATTGGTGCCGATGACTATATTCCAAAGCCATTTAACCCAC
GCGAACTGCTGGCTCGTATCCGCGCGGTGCTACGCCGTCAGGCCAACGAACTTCCAGGTG
CCCCTTCACAAGAAGAAGCGGTGATTGCCTTTGGTAAGTTCAAACTGAACTTGGGTACCC
GCGAGATGTTCCGTGAAGATGAACCTATGCCACTGACCAGCGGCGAGTTTGCAGTGCTGA
AAGCGTTAGTCAGCCATCCGCGTGAGCCATTGTCTCGCGATAAACTGATGAATTTGGCTC
GTGGCCGTGAATACAGTGCAATGGAACGCTCTATCGACGTACAGATTTCACGTTTGCGCC
GCATGGTAGAAGAAGATCCAGCTCATCCACGCTATATCCAAACCGTATGGGGCTTGGGCT
ACGTATTTGTGCCGGACGGCAGTAAAGCATGAGGCGATGGCGCTTTTCTCCACGTAGCTC
ATTTGCCCGAACCTTATTACTGATTGTGACCTTGCTATTTGTCAGCCTGGTCACGACGTA
TCTGGTGGTACTGAATTTCGCCATTTTGCCCAGTTTGCAGCAGTTTAATAAAGTATTGGC
ATATGAAGTCCGTATGCTGATGACTGATCGGCTGCAACTGGAAGATGGCACGCTACTTGA
AGTCCCGCCAGCGTTTCGGCGTGAGATTTACCGTGAATTGGGGATTTCGCTTTATACCAA
TGCTGCGGCAGAGGAAAGTGGCCTGCGTTGGGCACAGCATTACAAATTTCTCAGTGATCA
AATGGCCCAACAGTTGGGTGGGCCAACCGATGTTCGGGTCGAAGTGAACAAAAACTCCCC
GGTTGTCTGGCTAAAGACGTGGTTGTCGCCGGATATCTGGGTGAGGGTGCCATTAACCGA
GATCCATCAGGGCGACTTCTCGCCGCTGTTCCGTTATACCTTGGCCATCATGTTACTGGC
GGTTGGCGGTGCCTGGCTGTTTATCCGTATTCAGAATCGACCCTTGGTTGAACTGGAACA
TGCGGCTTTGCAGGTCGGTAAGGGCATCATTCCGCCACCGCTGCGCGAATATGGTGCTTC
TGAGGTCCGCTCTGTTACCCGGGCATTTAACCAAATGGCGGCTGGCGTGAAGTTGTTGGC
TGATGACCGCACCTTGTTAATGGCGGGGGTCAGTCATGACTTGCGTACGCCATTGACCCG
TATCCGTTTGGCGACAGAAATGATGAGTGAAGCCGACGGCTATTTGTCTGAGTCAATCAA
CAAGGATATTGAAGAGTGTAATGCCATTATCGAGCAGTTTATTGATTATCTGCGCACTGG
GCAGGAAATGCCGACCGAACCGAGCGACCTTAATGCGGTGTTGGGTGAAGTTATTGCGGC
TGAAAGCGGCTATGAGCGGGTGATTGAAACAGATTTATGTGAAGGCGAGGTCATGGTGGA
TATTCACCCGTTATCGATTAAGCGCGCTTTGGCGAATATGGTGGTGAACGCCGCCCGCTA
CGGAAATGGTTGGATAAAAGTGAGCAGTGGCACAGAGCTACAGCGAGCTTGGTTCCAGGT
GGAAGATGATGGGCCAGGTATTAAGCCGGAAGATTTGAAGCATCTGTTCCAGCCTTTTGT
CCGTGGTGATAGCGCCCGTAGTACCAGTGGCACCGGGTTAGGGCTGGCCATTGTGCAGCG
AATTATTGATGCGCACGCCGGTTCGTTGGATATCGGCACCAGCGAGCGAGGTGGATTACG
GATTCGAGCCTATATTCCGTTGCCGTTGGATGTTAAGCCTAAGCCACCTGCGGTAGCGTG
AGTTTTATTTTGGTTATTTAATATGGTGGTCAGGTTCGGTTGTTAAAGCAACGGAGTTTA
CTTAACCTCCGTAGCCTCAACCGCCAAAGGGTGCGGGCGCGCCCCCTTGTGGAATCCCGC
GCTTCGCACGTATCGCCTGCCCACTGCGTGGGTTCCCTCACTTATCATTTCACTGGCGGG
ACGGCTTTATTCGCATCCCTGCTCATGACGCCTAAATCCGCCGTATATGGCGGATTTCCC
TTGCTCCATTCTTCATTCGGCTGCTCAAATGTGCTTTTAACATCAAGACCAAAAACCATG
ATTTTGATTTTCTCTTTTGATGTTGAGCACAATCAGGAATATTACCGACAAAGACGGTGG
CCCGAGTGAGCCGCCATGGACAAATCTGCCGGGAGCAGATTTGAACGCTGCTTGCAGTGG
CCCCGAAGGGGTGAGTCCCATGGACGGGACTGCGAATAGCAGTAATATTTCGCGCAAGCG
CGGGATTGCACAAGGAGCCACGCTTATGGCCCCTTTGCCGGTTGGTTCATCGCAGGTTAA
GTCAACTCAAGTGCTCTAACAACCGAATCGGAACACCGAACACCGAACAACCTAATCACC
AAAAACAAAGCCAAATCTAGACTTCCTCCCACATTTTGATAACAAAACTGTTACTCCCAT
CACGCATAAATGTTTTTTTTTGGTTAAGTCTTGGCTTGTTTGTTGGTTTTTGATTACAAT
CGTGAGCGAAAACGAACATTAAAGAGCTGTTTCGAACATTTGGAGGGAGTAAGCATGGAA
ACCAAAGACTTGATCGTGATCGGTGGCGGCATTAATGGTGCCGGTATCGCTGCGGACGCT
GCAGGGCGTGGCCTGTCCGTTCTGCTGCTGGAAGCACAAGATTTGGCCTGTGCTACGTCT
TCTGCCAGCTCCAAACTTATCCACGGTGGTTTACGTTACCTGGAACACTATGAATTCCGG
TTGGTCAGTGAAGCATTGGCCGAACGTGAGGTTTTGCTGAAACTGGCTCCTCATATCGCT
TTCCCAATGCGCTTTCGCCTGCCCCATCAGCCCCATCTGCGCCCGGCGTGGATGATTCGT
ACCGGCTTATTCTTGTACGATCATTTGGGCAAACGTACCAGCCTGCCCGCCAGTAAAGGG
CTACGCTTTGGACCCGAATCAGTATTGAAGCCCGAGTTAGTGCGCGGTTTCGAATATTCT
GACTGCTGGGTCGATGATGCCCGCCTGGTAGTGCTGAATGCTCAGGAAGTGGTCGAACGT
GGCGGCGAAGTACGTACTCGCACCAAAGTGACTCGCGCCTGGCGTGAACAAGGCCTATGG
ATGGTGGAAGCGGTCGATGCCAACACCGGCAAAACCTTTACCTGGCGCGCCAAAGGGTTA
GTCAATGCTACCGGCCCGTGGGTTAAACAGTTCTTTGATGATGGTCTGAAACTGAAATCA
CCTTATGGTATCCGCCTGATCAAAGGTAGCCATATTGTGGTGCCACGGGTTCATAACCAA
CCACAAGCCTATATTCTGCAAAACGAAGACCACCGTATTGTCTTCGTCATTCCTTGGTTG
GATGAATATTCCATCATCGGTACCACTGATGTGGAATACCACGGCGATCCGAAAGATGTG
AAGATCGACGATCAGGAAATTGATTACCTGCTGAAGGTCTATAACGACCACTTTAAAAAG
CAACTGGGCCGCGACGATATCGTCTGGACTTACTCTGGCGTTCGTCCGCTGTGTGATGAT
GAATCAGATTCACCGCAAGCGGTTACCCGTGATTACACACTGGATGTCGCCGATGAAGGC
GGCAAAGCACCACTGCTATCAGTATTTGGTGGCAAACTGACCACTTACCGCAAGCTGGCA
GAACATGCACTGGAAAAACTGTCCGGCTACTATCCAAATGTCGGCCCGGCATGGACGAAA
ACCGGCTCGTTACCGGGCGGGGATATTGGTGGCAGCCGTGATAACTATACCGTGCAATTA
CGCCATCGCTATAACTGGCTACCTGAAGGGCTGGCGCGCCGCTATACCCGTACCTATGGC
AGTCATAGCGAGCTGATTTTGGCTGATGCCACCAGCATCGAAAGCTTGGGCGAACACTTC
GGCCACGGTCTATATGAAGCAGAATTGCGCTATCTGGTTGAAAAAGAGTGGGTGGTTGAA
CTTGATGATGCAATCTGGCGTCGCACTAAGTTAGGCATGACTCTGGATGATGTGCAGAAA
CAGCGAGTGGCTGAATGGCTGGCGCAAGTACAAGCTGAGAAACAACAGACCCTGTCTTTG
GTCTCCTGATAACAAATTCCCGTCATCTATCTGTTAAAAGACCCTCTTCACAGCTCACTG
TTGAAGAGGGTTTTTTATTCGCTCAGTGAATACATCCAAACAGCTACAATCTTATTGGCT
TAATATGCCAAATGTCATCGGCATACTCTTGAATAGTCCGATCCGAAGAGAAATAGCCCA
TATTGGCAATATTGAGTATGGTTTTACGTGTCCATTCGTCTGGATGGCGGTAGAGCATAT
CGACGCGCTCTTGGGTATCCACATAGCTGCGATAATCCGCCAGCAACTGATAGTGATCAC
CCAAATTGACCAGTGAATCAAACAGACTGGTGTATCGATGAGGCTCTTCCGGGCTGAAAG
TGCCGGTAGCAATCTGCGTTAATACCTGATTCAGTTCTGGATCGTTGTTGTAATAGTCAC
GTGGGTTGTAGCCATTGTTACGCAGTGCCTCGACCTGCTCGGTGGTATTACCAAAGATAA
AGATATTTTCCTCACCCACATGTTCTTGTATCTCGATATTTGCCCCATCCAGGGTACCGA
TAGTCAGAGCACCGTTCAGCGCAAATTTCATATTACTGGTTCCCGATGCCTCAGTACCCG
CCAGCGAGATCTGTTCGGAAAGATCAGCTGCTGGAATGATCAACTGCGCCAGACTGACAC
TGTAGTTCGGGATGAACACCACTTTTAGCAGGTTATTAATGCGCGGATCGTTATTGATCA
CCTTGGCTACATCATTGATCAACCGAATGATTTGTTTCGCATTGTAATAAGCTGATGCGG
CTTTACCGGCAAAAATCACCACTCGTGGTACCCACTTCTCATCAGGAGCTTCAAGAATGC
GGTTATAGCGGGTTATCACATGCAGAACATTCAACAGTTGTCGTTTGTACTCATGAATAC
GCTTGATTTGTACATCAAACAGCGCCGCCGGATTCACCACAATATTCAGCTTTTGCGCAA
TATAGATAGCCAGCTGCTTTTTGTTCTCCAGCTTGGCTTTTTGCACTGCCCGCAAGAAGC
TCACGTAATCAATATTGTTTTTCAGCTCACTGAGTTGGCCCAAATCTGTACGCCAGTTAT
GGCCGATACTGTCATCCAATACTGCGGCCAATGGCCGGTTAGCTAACCCCAGCCAGCGCC
GTGGCGTAACCCCATTGGTTTTATTGCAGAAGCGGTTCGGGAAGATACGGGCAAAATCAG
CAAACAGCGATTGCACCATCAACTCTGAATGTAGCGCTGACACGCCATTCACTTTATGAC
TGGCAATCACCGCAAGCCAGGCCATACGCACACGTCGACCATGGTTTTCATCAATAACCG
ATACTCGTGGCAGCAATTCGGGTTCATTTGGATATTGCTCTTGTACCAGTTTGAGGAAAT
GGTCATTGATTTCAAAGATGATTTGCAGATGGCGCGGCAGGATTTTGCCAATCATGTCGA
TAGGCCAGGTTTCCAGTGCTTCGCTCATCAGAGTGTGGTTGGTGTAAGAGAATACTTGCT
GCACCACATCCCAGGCATCCATCCAACTAAATTTATGCTCATCAATCAGCAGACGCATCA
TTTCAGGGATAGAAAGCACCGGATGGGTATCATTCAGGTGAATAGCAATCTTATCAGCCA
AATTCTCAAATGTTTGGTGCATCATCCAATGGCGGTTGAGAATATCCTGCACCGTGGCGG
AAACTAAAAAGTACTCTTGCCGCAGGCGCAATTCGCGCCCAGAGTAGGTCGAGTCATCGG
GATAAAGTACCCGAGATACGTTTTCTGAATAGTTTTTATCTTCTACCGCTGCGAAGTAAT
CACCCTGATTGAATTTACCCAGATTGATCTCATTACTGGCCTGTGCAGACCATAAACGCA
GAGTATTAGTAGCATCTGTATCAAAACCAGGAATGATTTGATCATAGGCACAGGCAAGAA
TTTCTTCCGTTTCCAGCCAACGAGTTTTGCTGCCTTCCTGCTGAATACGGCCACCAAAAC
GCACTTTATAGCGGGTATTGTGCCGTGGAAACTCCCAGGCATTGCCATATTCCAGCCAGT
TATCTGGCGACTCCATCTGCTGACCATTGACGATTTTCTGGCTGAACATGCCATATTCAT
AGCGAATGCCATAGCCGCGACCAGGAAGTGCTAATGTGGCCAGTGAGTCGAGAAAACAGG
CCGCCAGCCGCCCTAAGCCACCATTACCTAAACCAGGGTCATTCTCTTCTTGCAGCAGCT
CCGACAGATTGAGGCCCATTTCATCCAAAGCCTGTTCGATATCTTCATAAATCCCCATCG
ATAACAGTGCATTAGAAAGCGTTCGTCCCAAGAGAAACTCCATCGACAGATAATAAACCT
GCCGAACGTCTTGGGATAATTGTGCGCGATTAGAGCGCAGCCAGCGTTCAACCATCCGGT
CACGCACGGCAAATAAAGTCGCATTCAGCCAATCGTGCTGAGTCGCAATAGAGGGATCTT
TGCCTACAATAAACATTAGTTTGTAGGCAATGGAGTGTTTCAGCGCGTCCACACTGACAA
CAGGTGAGGTATAACTGAACGGTGATGTCATAGCGGTTTTCCCAATTAGTGGTTACAACA
AATCGGCAACGAGAAATCACAGACGCCGATAAAGTGACAGATAGTCTGCCGCTGCTACTT
GCCAACCAAAGTCCAACCCCATCGCGTGGCGCTGAACGTGACGCCAATGTTTTGGTCGGC
TCCACAGAACAAAAGCACGGCGAATCGCCCGCACCAATGCTTGTGCATCGCATTCATCAA
ACACAAACCCCGAGGCACTGCCGTCTGCCAGATTCTCCAGCGCGCAATCCACCACGGTAT
CTGCCAACCCGCCCGTATGCCGGACCAGTGGCAAAGTGCCATACTTCAAGCCATACAACT
GTGTTAGCCCACAAGGTTCAAAACGACTAGGCACCAGAATCACATCCGCACCGGCAATAA
TTCGGTGTGAAAATGCCTCGTGATAGCCTATTTGTACCCCAACCTGACCGGAATAGTCTG
CTGCAGCCGCCAGGAATGCCTCTTGTAAAATGGCATCACCCGCCCCCAGAACAACCAATT
GCCCTCCCAATTGTAGTAAATCGGGCAACGCTTCCAGCACCAAATCTAGCCCTTTTTGTT
CCGTCAGCCTGCTGACCACCGCAAAAATAGGTTTCTTCTCCGTCACCTCCAACCCCATTG
TGGTTTGCAGATGAGTTTTATTTACCGCTTTCTTTTGCAGGTCTTCTGCATCATAGCGGG
CATGGAGCAAAGTATCCGTTTGTGGGTCCCAGATATCACTGTCCACCCCATTGAGGATCC
CGGTTAATCGCCCCTGACTGGCCCGCTCTTGTAGCAACCCCTCCATGCCGTAGCCGAAGG
CAGGTTGGGTAATTTCCTTGGCATAGGTCGGGCTAACGGTGGTGACATGGTCAGCAAAGA
ACAATCCGGCTTTCAGATAGGAAATTTGGCCATAAAACTCCAGCCCATACATTTGGAAAA
ATGCGGCTGGCAGCTGTATTTCAGCCAAATGGTGCCCCGAGAACAGCCCTTGATATGCCA
AATTATGGACGGTAAATACTGAACGTGCCGGCCGGCCACGTGCCGCGAGATAAGCACAAG
CTAGCCCGGCATGCCAATCATGGGCATGCACTACCTCTGGACGCCAATAACCATCCAGGC
CACAAGCCAGTTCACAAGCCATCCATCCCAGTAATGCAAAACGGCGATAGTTATCAGCAT
AAGCATGTAAAGATTGGTCGTGGTACGGGCTTCCTGCCCGGTCATAGAGGCCTGGTGCAT
CAATCAGATAAATACCAATCCCCTGATAATGGCCATAACGTAATGAAACACGGCCAGCAA
AGGTATCAATCTCCCTGACCAAAACCGTGTCTGGGATGCCACGGCGTAAGTCAGGGAACC
CCGGCAACATAACCCTGACATCGGCCCCCTCAGCAATTTGAGCGGCAGGTAAAGCACCAA
CAACGTCAGCCAATCCCCCGGTTTTTAACAACGGGAATAGCTCAGAACATACGTGTAGAA
CCCGCATCATGACTCCTATTTATACCCTTCTTACTTGAAGCGGCAGGGTTGTTAGCTGCT
CTCAGGCACCCGAATCACTGACCTGTGTCAGCTCATCGGGATACCCTCGTTTGCCGCCTA
CCTGCCACTCCAATTAATTTGGGTATTAAGGTACTCGCTTAATAAATGATAAAATTCGAT
AGCCCTATTTTTCGGCCAGCTTGGCTAGCATCGCACGGGTCACTAACACCACCCCGCCCT
CAGAGCGATAAAAACGCTTGCTGTCTTCTTCGGCGTTTTCTCCAATAACCGTCCCCTCGG
GTATCTGGCAGGCACGATCAATAATGCAGCGGCGCAAGCGGCACGAACGGCCCACATTGA
CATCCGGCAGCAGTAATGTGGAATCAATGGTGCAAAACGAGTTCACCCGCACCCGAGGGA
ATAGCACTGAGTGCACCACCACCGAACCGGAAACAATGCAACCACCGGAAACCAACGAGT
TCATGGTCATACCGTGGCTACCGGAGCGGTCCTGCACAAACTTGGCAGGTGGCAGCGGCT
CCATATGAGTCCGAATAGGCCAATCGCGGTCATACATATCCAGCTCTGGCGTCACCGATG
CCAAGTCGAGGTTGGCGCGCCAGTAGGCATCCAGCGTCCCAACATCACGCCAGTAAGGCG
GCAGTTCAGCATTAGATGTCACACAGGAAAGGTCGAATGGATGTGCCCAGGCCACTCTTT
GCTCAGTCAATTTGGGGATGATATCTTTACCAAAATCATGGCTGGAGCCGGGAGTTTTCT
GATCTTCTTCTAATAATTTAAACAGATAATCCGTATTGAAAATGTAGATGCCCATACTGG
CGAGGGCCATATCCGGTCGGCCTGGCATTGCAGGAGGATTAGCCGGTTTTTCATAGAAAG
CGGTTATCTGATAATCCTCGGCAACCTCCATGACACCAAATTCAGTGGCCTCGGTAATGG
GGACTGGAATACACGCCACAGTACACTCAGCGCCTTTCTCGGCGTGGTCGAGCAACATGC
GGGAGTAATCCATCTTGTAAATATGGTCACCCGCCAGAATGACGATATGTTCCGCTTTGT
AGCGCCGGATAATATCCAGATTCTGATAAACCGCATCTGCGGTTCCTTTGTACCACTGCT
CAGTGCTCAGGCGCTGCTGGGCTGGCAATAAATCGACAAATTCGTTCATTTCCTCATTGA
GGAATGACCAACCACGTTGAATATGTTGAACCAAGCTATGTGACTGATATTGCGTTATCA
CGCCAATACGCCGGATACCCGAATTCAGACAGTTGGAAAGGGCAAAATCAATAATGCGAA
ACTTGCCGCCAAAATGAACTGCGGGTTTAGCACGGGTCGCCGTTAAATCTTTCAGCCGTG
AACCACGGCCACCCGCCAGAATCAGCGCGACAGATTTATTCGGCAATAATCGAGCTAACA
TCAGTGGGTCTTTGTTCTCAAACTTAACCATGAAAACTCCTTAAAATTTCTGTGTGAGCA
CGCAAACGGTATGCGCAGACCCATTCCATACGGTTAATGGTTCCGTATGCTCTGACGGCT
CAAAAGGAGGAATCACCACCCATTCCCCCACAGGTAAATGCATTTCACACGCTTGATCAG
TGGCATTAATCACCACCAGCCAGCGCTGAGATAACCGTATTTGTAGTTGTTTCTGGCAAC
CCTGCTCCCAAGCCCCATCACTCAGCGCTTCGCCCTGACTATCCAGCCATTGCACATTGC
CATCGCCGTCTTCCCACCATGAATCTTGAATCAGAGCCGGAATCTGCTGGCGTAACCGAA
TAAGTTCGGCAGTAAATGCCGTTAATTCTCGATCTGCGCTCCCCCAGTCGAGCCAGGTGA
GAATGTTGTTCTGACAATACGCATTGTTGTTGCCCTGCTGACTATGGCCGTGCTCATCGC
CAGCCAGCAACATCGGTGTACCCTGTGAAAGTAACAAAGTGGTCAGTAATGCGCGCTGGC
ACGCTTTGCGCCGTTGCCAGATAGCGTCATCCGCCACCAAACCTTCACTACCAAAATTAT
TGCTCAGATTGTTATCACTGCCATCACGGTTTTCTTCTCCGTTGATTTGGTTGTGTTTTT
GGTTAAAACACAGCAAATCTTGCAGGGTAAAACCATCGTGGGCGGTAATTTGATTGATGC
TAGCGGAAGGCAAACGCTCCCGATGTTTGAATAAATTGCTGGATGCTGCAAAGTGCTGGG
CGAATTGCCCCAAAGGTAAATCGCCGCGTAACCAGAAGCGGCGCATGGCATCGCGATATT
GGTCATTCCATTCGCTAAAACCGGTGGGAAAGTTACCCAATTGATACCCCCCCAAGCCGA
TATCCCAAGGCTCTGCAATCATCTTGCAATTACAAAGCTGTTTATCAGCCGCCAGTGCGG
CAAACAAAGGAGCATGTTGGTCGAAAGCCGGTGAGCGCCCCAAAACCGTCCCCAAATCAA
AGCGGAAACCATCAATGTGGCAGCTATCAACCCAATAACGCAGGCAATCAAGCACCCACT
GCATCACATAAGGTTGGCTAAGGCGCAATGTATTGCCACAACCGGTCATGTTGTCATATT
CACCCTCAGAGGTGAGCCAGTAGTAGCTGGCATTGTCGATCCCACGCTGACACAGAGTGG
GGCCAAACACATCCAGCTCTGCACTGTGGTTGAATACCACATCCAAAATCACTTCAATAC
CGGCTTGATGCAGTGCTTTCACTGCATCGCGCAACTCTCGCAGAGGGGATATCCCTTCAC
GACCAGAAGCATAATCCGGGTCAACCGCATAGGGAGCGAGTACGTTATAGCCCCAGTAAT
TACTCAGCCCCATCTTCTGCAACCGTGGCTCATCAATATGGAATTGCACTGGTAGCAACT
CCAACGTCGTTATACCAAGTTTTTGCAAGTATTGAATCATGGCTGGATGAGCCAAACCGG
CGTACGTGCCACGCAGATCTGCCGGAATATCCGGGTGCAATTGAGTTAAGCCGCGTACAT
GGGCTTCATAAATGACGGTATTGCCCCAAGGAATGGTTGGTCGGCGATCCCCCTGCCAAT
CATATTCTTCATGCACCACAATACACTTTGGAGCTACAGCAGCACTGTCGCGATAATCGG
GCTGACTCACCCCACCCTGTAAGCTGGGGTCATCACCCACTTTTCTATCCAGCGCACGAG
CATAAGGGTCTATCAATAGCTTGTGGGGATTAAAACGGTGGCCTTGTTGCGGGTTAAATG
GCCCACTGACACGGTAACCATAGCGCTGCCCCGGCTTTCCTCCGGGAAGATAGCCATGCC
AGATATCCCCACTGCGGGCCGGTAACGGTATCCGCAGCTCCTGGTTATTATCATCAAACA
GGCACAGTTCCACCTGCTCTGCATGGGCCGAAAACAAAGTGAAATTTATCCCGACACCAT
CAAAATGAGCACCCATTGGCGTCGGGGAGCCACTCGTCAGCGTCGTCATCCTACCCCCCC
CGTGTCAGATAAATAGTCGACAGCGGTGGCAGAGTTAGCAGCAATGAATGCGCGTGGTTA
TGGCTGCTCACCGGGTGGCTATGAATACCGCCCTGATTACCCATATTGCTGCCACGATAG
AACGCTGAATCAGAGTTCAACACTTCACGGTAATGCCCGCTCTGCGGGACACCTACGCGG
TAGTTGTAACGTGGAACTGGCGTGAAATTACTAATAACAATCAGTTCGTTACCATCAGCG
TCACGGCGCAGGAAAGCAAATACCGAGTTTTCATGGTCATCCACCACCAACCACTCAAAG
CCAGCCGGTTGGTAATCCAACTCATAAAGTGGCGCATATTGCTGATAACAATGGTTAAGA
TCACGAACCCAGCGCTGTACTCCTTTATGCCAGCCGTTTTCGTCATCCAGCAAATGCCAG
TCCAGGCTGGTATCGAAATTCCACTCACGCCCTTGGGCGAATTCACATCCCATAAACAGC
AATTTTTTGCCTGGATGCGCCCACATAAACCCATAATAGGCCCGCAAGTTAGCAAATTTC
TGCCATGCATCACCTGGCATACGATCAAGGACTGAACGCTTGCCATGCACCACTTCATCG
TGAGAGATCGGTAAAATAAAGTTCTCGGTATAGGCGTATAACATACCGAAAGTCATTAGA
TTATGATGATATTTGCGGTGAACAGGATCACATTGCATGTAATTGAGCGTGTCATGCATC
CAGCCCATATTCCACTTGTAGTTAAAGCCCAATCCACCCGCATCAGGAGGTAATGTCACC
CCAGGGAAGTCAGTAGACTCCTCAGCCATAGTGACACCACCGGGGCGCTCAACACCGATG
GTGTGGTTGGTATAACGCAAGAAGGCAATCGCCTCCAGATTTTCGCGCCCACCGTAATAA
TTGGGCACCCATTGCCCTTCGGCACGGCTGTAATCGCGGTAAATCATTGAAGCAACAGCA
TCAATACGTAATGCATCAATGCCAAAACGCTCCATCCAGTAGAATGCATTTCCCGCTAAA
TAGTTGCGAACTTCATTGCGACCATAGTTATAAATCAGGGTATTCCAGTCCTGATGGTAG
CCTTCACGCGGATCGGCATATTCATATAATGCGGTTCCATCAAAGGTCGATAAACCATGC
TCATCACTGGGGAAATGACCCGGAACCCAGTCAAGAATGACGTTAATTCCGGCTTCATGG
AATTTGGCGACAAAATCTTTGAAATCTTGTGGTGTGCCAAAGCGGCGGGTCGGGGCGTAT
AACCCTAGTGGTTGATAGCCCCAACTACCATCAAACGGATGCTCATTAATCGGCAGCAAT
TCCACATGGGTAAAGCCCATATATTTGACGTATTCGACCAATTGATCGGCTAATTCGCCA
TAACTAAGCCAAAAATTATTGTCGGTATGGCGTCGCCACGAACCAAGATGGACTTCATAA
ATAGAAATAGGTGAACGCAAGTCATTGGCTTTTTGTCGAGCAGGAGTATTTTCGACCACA
TCGGGCAACGGACTGATCAATGAGGCTGTTTCTGGCCGCATCTGGGCTTTAAAGGCGTAG
GGATCCGCTTTTAACCGCACCTGACCGTGGCAATCTATTATCTCAAACTTATACAGCTGC
CCCGCCTGCACACCGGGCAGGAATAGCTCCCAAATACCGTTTTCTCGCCGTAGCCGCATG
GGGTGACGGCGGCCATCCCAAAAGTTAAATTCCCCCACCACAGAGACACGCTGGGCATTT
GGCGCCCAAACAGCGAAGCTGACTCCCGGCACCTCGTCCAGACTCATCAAATGCGCCCCT
AAGCGTTCATAAGGGCGTAAATGGGTACCTTCAGCCAATAACCAGGTATCGATATCCTGC
AATAAAGTGCCAAATCGGTAGGGATCTTCGATGATTTGTGTACTTTCTTGCCAGGTAACA
GCAAATTGATAGCGGAAGGGGTTTTTACGACGGGTAAGTTGTACAGCAAAAAAACCACGG
GGATCTTCACAATCCAATTGAGCGACTCGACGCCCCGTCTTGGTATCAATAAGCCAAACC
TCTTGGGCATCTGGCAATAACGCACAAACCTGTAATCCTCGCTCTGTTTGGTGCATACCC
AATACGGAAAAAGGATCGGCATAATGGCCGGAAATAATCTGATTAATCACCTGACGGTCG
GGAAGTACTGACATATCTTCTTCCTTTGACTAATAGCATGATTTTATGATGAAATTTTAA
ATATGCTGTCCAAATCCAGCGCATTAATCATGCAATCCATTTAATGTATGAGGCATGATC
AAGGTCAATAAATGGACTTAATGCCTTAATCCGTTGTTCTGAAAGTCGCACCCTGAAGCG
ATAACTTTTCTTGCCAAACTATAAGCATAGTCAATGAGAGCTAAAAAAATTGGCTTATGA
TTAATGAAATTTTTTCTCACGCAAATAAGTGAAAAAAAAGAAGATTAAGCTGTGCAAGAA
ACACATAGATGATGGAAATGCCGTTATGAGTCGCACAAAGAAACTTGTGATACCCGCCAG
ACGAAATGAGTAAAACAACAAGCTGACACGATTTTTGGCCCCATAGGGCTTTTTTGTTAA
AACAAGGGGCGGGCTAACTTCTCGGTCGAGAAATCTGGCTACAATAGCGGCAGCAATAAA
TAATCTTAGTAATAACAGTGGTCATCCAACATGGGCGTTAGCCAGATCGAACTGATTTTT
TCCCTTTTACAACAGATGTGTGTCTATCTGGTCATCGCCTATCTGTTGAGCAAAACACCG
CTATTTATCCCCTTAATGCAGGTTACCATTAGGTTGCCCCATAAACTGGTGTGCTACCTC
ACGTTTTCCATGTTTTGCATCATGGGAACCTATTTTGGTTTGCATATTGATGACTCCATC
GCCAATACCCGCGCTATCGGTGCCGTATTAGGTGGCGTGTTGGGGGGGCCATCAGTCGGT
TTTCTGGTGGGGCTAACGGGCGGCTTACATCGCTACTCCATGGGAGGAATGACCGCCACC
GCCTGTATGTTATCTACCATCACCGAAGGGTTATTAGGCGGGCTACTCCATAGCTATTTG
ATCCGCAAAAATCGCCTCGACCTGTTATTCCAGCCCTTGGTTGTCGCCGCTATTACCTTG
GTAGCCGAAGTCCTGCAAATGTTGATTATTCTGGCAGTGGCGCGCCCCTTCCATGAAGCT
GTCGAATTAGTTGAGAATATTGCCCTGCCAATGATGATAACCAACACCATCGGTGCCGCG
ATGTTTATGCGTATCTTATTGGATAGACGGGCTATTTTTGAAAAATACACCACCGCATTC
TCAGCCAAAGCGTTACAAATTGCCGCGCGAGCGGAAGGATTATTGCGCCACGGTTTTGAT
CAGCAAAACAGTATGCGAGTGGCGCGTATTTTGTATGAGGAACTGGGTGTGGGCGCGGTA
GCCATCACTGACCGTGAGAAACTGCTGGCGTTTATTGGCACCGGCTCAGACCACCATAAA
GTGGGAGGAACCATTACTTCCGACCATACCCACCGGGCGATTGAGCTGAATCAGGTGGTC
TACGCCGACGGCAACGCCGTACCCTATACCTGTTCAATTTCACCGACCTGTAAGCTAGGT
TCTACCTTGGTTATCCCGTTGCGCGGCGAAGAGCATCGGGTGATTGGCAGCATCAAGTTG
TATGAACCGAAAACCAAGCTGTTCTCCAGTATCAACCGCACATTGGGTGAAGGCATTGCT
CACCTGCTCTCGGCCCAAATTCTGGCCGGTGAATTTGAGCAGCAAAAACAGATGTTGGCA
CAATCCGAAATCAAACTGCTTCACGCGCAGGTCAACCCACATTTTCTGTTTAACGCGCTC
AATACTCTGTCAGTGGTGATCCGGCGCAACCCAGACCATGCCCGTAAACTGGTACTGTCT
CTGTCGACATTCTTTCGCAAAAACCTCAAACGCAGTCATGATGTGGTCACACTGAGTGAT
GAAATTGAACATGTGAATGCTTATCTGGAAATAGAAAAAGCACGGTTTGCAGATCGCCTG
AGTGTTGAAATTTCATTACCAGATGAGTTGATGGAGGCGCGTTTACCGGCATTTTCGCTA
CAACCGGTGGTAGAAAATGCCATCAAACACGGTATTTCGCAGATGTTCAGCAATGGTCGT
ATCACCTTGCATGGCAAGTTGGATGAGCATGTTCTGGTGCTGGAAGTCGAGGATAATGCC
GGATTGTATCAACCACGGCCAAATGGTGATGGGCTGGGTATGAACCTGGTGGATCGGCGG
ATTAAAGTACGTTATGGCAGTGAATACGGTGTAACCGTAATAAATAAAGCTGAGGAGTTC
ACCCGTATCATCATTAAACTGCCGTTTATCACCGCAAGTGAGAGCTAACCCGCGGATAGC
TTTTTGCGAGTAATGATATTCACCATATTAAGTACCGCTGCTGAATGTTCATGCCGCCGC
CATGCCAAAGTAATCTTGGTTTTTAATAAGCTGTCATCAATCTCATGATAAGTGACATTA
TTTGCCTGAATAGTTGTGAGTGAACGAGGTACCAGAGTAAAACCAAAACCGGCAGAAACC
ATGCCAATCGCCGAAACCATCTGTGGCGATTGCTGCCCTAACTCAGGTTGAAACCCTGCA
CGATAGCAAGCTGTGATAATGGCATCATATAATCCGGGGCCAACCTCTCGTGGGAAAATA
ATCAGTTTTTCATGCTGTAGTGTTTGCAGATTGATTTTTGGCAAGCGGTGCAGCGGATGA
TGATGTGGCAGCACCAACAACATATCTTCCTCCACCAGCACCTTGCAGGTGAATTCATTA
CTGGCATCACAGGGCTGGCGGATAAAAGCCACATCAATATGTTCGTTATGCAAATCATTC
ATTAACACCGGCATAGTCTCTTCACTGGGCGACAATATCACCTCCGGATATTTCTCCCGA
TAAGCATGGAGCAGCTGTAAGACTATGGGCTGAAACGCGGTCGAGCTGGCAAAACCCACC
CGCAGCTTGCCCGTTTCCCCGCGTGCAATACTTTTCGCCCGTTTTATCGCTTCATCCGTC
AACGTCAATATATGACAGGCATCCTCATAGAACACTTTCCCCGCATTGGTCAATTCGACC
CCACGCGTTAACCGGCGCAGTAGCGGTGTGCCTATCTCTTGCTCCAATTTTTGGATCTGT
TGGCTCAGGGGCGGCTGTGAAATACCCAGCGTTTCGGCTGCTCGGGTGAAGTGCCGCGCC
GCAGCCACTGCAACAAAATAGCGTAGATAACGTAATTCCATATATTTTTGATATCGAAAA
AGTGGGATTCCTATATTGGTACTTATGCTCTTTTGGCGTCAACCTTATATATAAATATAA
TTTATGTTACGTAAGGGCGGGGAAGAATATGACTGAACCAATGGCATCGCATTGCTCGTG
TGCTCAAGAGGTGGCAAAAAGCTATATTGCTTATCAGGGCCAGCATCCAGAGTGCATTAT
TTATCAAACCTCACTGATGAGCGCATTGATTAGCGGGGTTTACGAAGGCCAGGTTACAAT
GGCTGAGTTATTGAAACACGGCGATTTTGGATTAGGAACATTTAACAATCTCGATGGCGA
ACTCGTCGCATTAAACAGTAAAATTTATCAATTACGATCCGATGGCAGCGCCCGCTCCGC
CCAACCACAGCAGAAAACCCCTTTTGCAGTGATGACTTTTTTTCAACCGACTGAAAAACG
CCAATTCGAACATAAAATGAGCCGGGAACAGCTCCACAAGGTGATTAACGATGTTGCCGC
AACAGATAATCTGTTTTGTGCGCTCCGCATTGATGGCAAATTCAGCCATGTTGAAACCCG
CACCGTGCCGCGCCAACAGCGCCCCTATAAACCCATGCTTGAAGCTATCGCCGAACAACC
CACCTTTGAGTTTGAGCATCAACATGGCGTGATCATTGGTTTTCGCAGCCCAAACTATAC
CCAAGGCATTAATGTTGCTGGTTATCACGAACATTTTATTACCGATGACCGCAGCGGCGG
TGGCCACGTGCTGGATTACCAACTGGAAGACGGCATTCTGACCTTTGGCACTGTCGCCAA
ATTGGTTATCGACCTGCCGCAGGAGCCAGATTTTCTTACAGCAAACCTTTCCCCACAGAA
TCTCAACAGCGCGATTTGCGCCGTAGAGAGCTAATCCGCCGCGCAGAGCGAAGACATAAA
AGGACGCTATATCATGATAAACGAACCTAATATTCTGGCCTGGAAAAGCGGTGCCGATCT
GGTGGTTAATCATTTAGAGCAGCAAGGTGTGAAACAGGTATTTGGCATTCCGGGCGCTAA
AATTGATCGGGTATTTGATTCACTGGAAGATTCCAGCATCAACACCATCGTGGTACGTCA
TGAAGCGAATGCCGCCTTTATGGCCGCTGCGGTTGGTCGATTGACCGGTAAAGCCGGTGT
CGCACTGGTGACCTCCGGGCCGGGTTGTGCCAATCTGGTTACCGGCCTTGCTACAGCGAC
CTCCGAAGGGGATCCGGTGGTGGCGTTAGGCGGTGCGGTTAAACGCTCCGATAGTTTGAA
AATAACCCACCAAAGTATGGATACCGTGAGCATCTTCCGCCCGGTAACTAAATTTAGCGC
AGAAGTGACAGCTTCTGCGGCACTTGGCGAAGTGCTGGGGAATGCCTTCAGAAGCGCTGA
GTTTGGCAGACAGGGGGCCGCCTTTGTCAGTTTGCCACAAGATATTCTCAATAAACCCAT
CACCGGACGGGCGCTAATTCATCAAGTTTGTCCACAAAGCGGTAGCGCACCACTCCATGA
AATTATTGCTGTGGCTAAATTAGTTAATCAGGCGAAAAACCCCATCTTGTTACTGGGATT
AATGGCCAGCCAACCGGCCAATGCGCAAGCGATTCGGCGCTTACTTCATCACAGCAAAAT
ACCGGTCACTAGCACCTATCAGGCCGCCGGTGTGGTTGACCAAGCACATTTCGACCATTT
TGCGGGGCGGGTCGGGTTATTTAATAATCAGGCGGGCGATAAACTACTGCAACAAGCTGA
TTTGATTATCACTATCGGTTATAGCCCGGTGGAGTATGACCCCGCGTTATGGAACAACGG
CCGGGCGACACTGATACATATCGATATTTTACCCGCTGAGATAGATGCAGCTTATCAGCC
GGAAAAAGAGCTATTGGGTGATATCGCCGCCACATTGGAGGTACTCAATCAGCAGATACA
TGGCCCGGTAATTTTAACCTCTCAAACACAGGCAATACTGGAAGATCGCTGTCGTCAACG
GCGCGACCTGGCCAATCGTGCAGATAAAATGAATGGTTTCGCCATCCACCCACTGCGGCT
GGTGCGGGCAATGCAGGATATTGTCAACAATGACGTGACGCTTTGTGTCGATATGGGGAG
TTTCCATATTTGGATTGCCCGCTATCTCTACAGCTTCCGTGCCCGGCAAGTTTTAATGTC
AAATGGCCAGCAGACTATGGGCGTCGCCCTGCCGTGGGCCATTGCGGCTGCACTGGTAAA
TCCGCAGCAAAAAGTGGTTTCTGTCTCTGGGGATGGGGGTTTTATGCAATCCAGCATGGA
GTTGGAAACTGCGGTGCGGCTTAAAAGTAACCTGCTGCATATCATCTGGGTGGATAACGG
CTACAACATGGTGGAAATTCAGGAGCGGAAGAAATACCACCGCTCATCTGGTGTCAGTTT
TGGCCCGATAGATTTTAAAATGTACGCGGAATCCTTTGGGGCAAAAGGCTTTGCTGTTGA
ATCTGCTGATGAATTAACCGTTAAATTACATCAGGCAATGGATACTCAAGGCCCGGCCGT
CATCGCCATTCCGGTGGATTATTCAGATAACTACCGCTTGATGGAAGAACTGAATATCAG
CCAGTTGTTGTGATTGTGGCAGTCTTGATTAATGCGTTATCCCAGCAAAAATGCAGCCAT
AAAAAAGCCCTGACTGCTGACAAACCTCGATAACTCTATCTTGCAAGGTGAAGGCAGGTA
GAAGAGTAAAGCGTCCGCGCCAGGGACGGCGCGGCTCGAGCCCCCAGGGAGGGGTTTACG
GCGTCTTTACGATCTGCCTGTTTTCACCGTTACGGGCACTTTGTCATTAACCTCAGCCCT
GACTATAAGATCAGGGCTTCAGACTGCTGACAAAGTCAAATGAAGGGGAATCGTGCCGTT
GGGGTCGTAGTCGCGAAAGCGACCGGAGTGCCCCGAGGTGCGGTAAACCCTTCACTCACT
AAGTTATCAACAGCTTTGTCATTAAGCTCAAGCCCTGACTATAAGATCAGGGCTTGTCAT
CATGATGAGATAGTAAATTACAGCAAAATTCGCAGCATACGGCGCAGTGGTTCAGCAGCG
CCCCATAACAATTGGTCACCCACAGTAAAGGCGGAGAGATACTCCGGCCCCATATTCAAT
TTACGCAGGCGGCCAACAGGAGTATTCAACGTACCGGTCACTGCCGCTGGGGTCAGTTCG
CGCATACTCAACTCGCGATCATTCGGGATAACGCGAACCCAGTCATTGTGAGTTGCCAGC
AATTGCTCAATTTCAGGCAGCGGCACATCTTTTTTCAGCTTCAGTGTAAAAGCCTGGCTA
TGGCAACGCAGTGCGCCGACACGAACACACAGACCATCAACCGGGATAACACTGCCGGTA
TTCAAAATCTTGTTGGTTTCAGCCTGGCCTTTCCACTCTTCACGGCTCTGCCCGTTATCC
AGCGCTTTGTCGATCCACGGAATTAAACTACCCGCCAAGGGCACGCCAAAGTTGTCGGTC
GGCAATTTGCCACTGCGAGTGGCCGCAGTCACTTTACGTTCGATATCCAAAATAGCTGAG
GCAGGATCTTGCAGCTCTTTTGCCACATCGGCGTGCAACATACCCATTTGGGTCAGCAAT
TCGCGCATGTGACGTGCGCCACCACCAGAGGCTGCCTGATAAGTGGCAACAGATGCCCAC
TCAACCAAATCATTAGCAAACAAACCGCCCAATGACATCAGCATCAGGCTGACGGTACAG
TTACCACCGGCAAAGGTTTTGATCCCTTTATCCAGCCCCTGTTGAATGACACCGTGGTTT
ACTGGGTCCAGAATGATAATTGCGTCATCGCGCATCCGTAGAGAGGACGCGGCGTCAATC
CAATAACCTTGCCAGCCAGTTTCTCGCAGCTTTGGATAAATTTCGTTGGTATAATCTCCA
CCCTGACAAGTAATGATAATATCCAATGCACTCAGCGCATCAATATCATAAGCATCTTGC
AACGTACCTTGCTGACCGGTGAAAGACGGAGCGGCTTGGCCGTGTTGAGAGGTAGAGAAA
AAGACTGGGCGGATCCCGTCAAAGTCGCGTTCTTCAATCATGCGTTGCATGAGTACTGAG
CCGACCATACCGCGCCAGCCGATAAAACCAACGTTTTTCATGTTTACTGCCCTGCCTTGG
AAGGTGACATCGATTAATGGATGTCTGTCTCGCATCGCTGCTGATGCATACGGCAAACTG
ACGGGGACAGACCTGATACCACCTTACAAAATATGGACAAAGTGGCAAGTTAAATTATTC
GATACCAGAATGATTCAAAGCAATCTTCCTAATATGTGACTTTGACTGGCGAGAAACGCC
AGTCGTTTTGATTATTTTGAGGTAATAATGACAGAGATGATTGCGGCAACGGTGTTGCTG
TTTTTGATTATGGATCCGCTGGGTAATTTACCGATTTTTATGTCGGTGCTTAAACATCTG
GAACCTAAACGGCGGCGAGTGGTATTGATCCGCGAATTGCTGATCGCACTCATATTGATG
CTGATTTTTCTGTTCGCCGGCGAGAAGATTCTGGCGTTCTTGAATTTGCGCACTGAAACG
GTATCAATATCCGGCGGCATTATTTTGTTTTTAATCGCGATTAAGATGATTTTCCCCTCT
CCCGAAAGCAGTGTTACCGGGCTATCGGCAGGGGAAGAGCCTTTTCTGGTTCCGCTCGCC
ATTCCATTAGTGGCAGGCCCGTCTATTCTGGCGACCCTGATGCTGCTATCCCATCAATAT
CCTAATCAGCTTAGCCATTTGGTGCTGGCATTGATGATTGCCTGGGGTTTATCTGCGGCC
ATTTTGTTAATGTCGAATCTGTTTCTGCGCTTGTTGGGCAGTAAAGGTGTTAGCGCATTG
GAGCGCCTAATGGGATTAATTTTGGTGATGTTATCAACGCAGATGTTTTTGGATGGTGTG
CGCGCGTATCTGACTAAGTAAGTTTACGCGCCCGTTGACGGCAAAGTTATTGATAGCTCG
GTGAGTGAAGGGTTTACCGCACCCAAGGGGCGATTTCCCTTCATTCAACTTTGCTAACAG
TTTCCATCACGCGATGATTAGTTCTGTTTTTCCAGTGCCAACACACAGCGCTGCACAACT
TCATCAATATCTGCATCAATATCCACACAGATAACATCCGGCTCTTCTGACCCCGGTTCT
TCCAATGCTTCAAACTGACTTTTTAATAAATCGGTGGGCATAAAATGGCCGGAGCGGGCT
TTTAGCCGTTCCATAATCACATTAAAACTGCCCTTCAGGTATAAAAACACCATTTCCGGA
TTACCTTCCCGCAACCGATCGCGATAACGCCGTTTCAGTGCCGAACAGACAATAATGCCG
CTTTCATTCTTATGGTGCAGGCTATAAGCCGCGTCGCTTAGGCGCTCTAACCACGGCATG
CGGTCCTCATCATTGAGAGGATGTCCACTGCCCATTTTCTGAATATTGGCGCGGGGATGC
AGGTCATCACCGTCAATAAATTTGGCGTGAATCCGGCGGGCCACAGCTTCACCCACAGTC
GTTTTTCCGCTACCCGATACACCCATCACGATAATGCTACGTCCTGCCATAATGTTGATC
TCTATCTCAGAATAGGAATTTTACCACTCGCTATGGTTCCGTATTTTACCATGTTACCGG
TATCATGATACCGGTAACAAATGGAGATGTGACTTTTATCACACCGGATAGAACATCGTC
ATTGGACTCAATCGCGCAATCACGCTGGCTCCAGCTGACTGTAACCATAATAAAAAGCGA
TACATATACTCTAAATAAATGGAGAAATACTATGCCATTAGTCATTGTCGCGGTTGGCGT
TGCCATGCTGCTGTTACTGATGATCCGTTTCAAACTCAACGGATTTATCTCGCTGATACT
GGTCGCTCTGGCGGTGGGTGTTATGCAAGGGATGCCGGTCGATAAGGTTGTCGGCTCAAT
CAAAGCGGGGGTCGGTGGAACACTCGGCAGCCTGGCGCTAATTATGGGCTTCGGTGCCAT
GCTGGGTAAGTTGCTGGCGGACTGTGGTGGCGCTCAACGAATTGCCACTACCCTGATTGA
TAAATTTGGTAAACAACACATTCAGTGGGCGGTCGTGCTCACCGGTTTTACTGTCGGTTT
TGCCCTATTCTATGAAGTCGGTTTTGTGTTGTTGCTGCCGCTGGTATTCAGTATCGCCGC
ATCAGCTCGTATTCCATTGTTATATGTGGGTGTCCCGATGGCCGCAGCGCTGTCAGTGAC
TCACGGCTTCTTACCCCCTCACCCCGGCCCAACCGCTATTGCCACCATCTTCCACGCCGA
CATGGGTAAGACCCTGTTATATGGGACGTTATTGGCCATTCCAACGGTAATTTTGGCCGG
CCCGGTATTCGCTCGTTTCCTGAAAGGCATTGATAAACCTGTGCCTGAAGGGCTGTATAA
CCCGAAAACCTTTACCGATGAAGAAATGCCAAGTTTTGGCGTCAGTGTCAGCACTGCGCT
GGTGCCGGTTATTTTGATGGCAATGCGGGCGGTGGCAGAGATGATTTTGCCCAAAGGCCA
CCCGATCCTCTCCTATGCCGAGTTCTTGGGCGACCCGGTTATCGCCACATTGATCGCCGT
GTTAATCGCGATTTTCACCTTTGGTTTAAACCGTGGCCGCTCAATGGAATCGGTGATGGA
CACAGTGACCGACTCCATCAAAATCATTGCGATGATGCTATTGGTTATCGGTGGTGGCGG
GGCTTTCAAACAGGTTTTAGTCGACAGCGGCGTTGACCATTACATCGCCAGCATGATGAA
CAGCAGCGGGCTATCACCGATTCTGATGGCATGGTCGATTGCTGCCGTGCTACGTATTGC
ACTGGGTTCTGCCACTGTAGCCGCCATTACTGCAGGCGGGATTGTGGCCCCCCTTATTGC
CACCACCGGTGCCAGCCCTGAATTGATGGTGATTGCAGTGGGTTCAGGTAGTGTGATTTT
CTCTCACGTCAACGACCCGGGTTTCTGGCTATTTAAAGAATATTTTAACCTGACTATCGT
CGAGACTTTCAAATCATGGTCAGTGCTGGAAACCATTATATCCGTCTGCGGATTGGTCGG
CTGTCTGTTATTAGCGATGGTGATATAGCGTTAGTAGTATAACAACAGTGAGTTAGATAC
TGCCGCCGGGGAGGATGGTGAAGCCGACATCAACCATCTTGGGTGTAACCACCTCTCCGC
GTAGCCGGGCCAGTAAGCGCTCGGCACCAATTTGCCCCATTCTTTCGCGCGGGGTCAGTA
CACTGGCAAGTTTCGGGACCATCGACTGACCAATATCATGTCCGTGGAAACCGGCTATCG
CCATATCATGCGGAATAGAAAGTCCTTGGCGCTGACATTCAAATACCGCACCAATGGCCA
GGTCGTCATTGGTGCAAAAAATACTGTCGATCTGCGGATAATTCACCTGAGCTTCGCGCA
ATAGCTCCGCCCCAGCTGAATATGATGAGGAACGACTAGTCATCACACTCATCGGTTCCA
GGCCGGACTCACGCATCGCCTGCTCATAACCTTGTTGCTTAATCACCGTTCGCTCATCCT
GACGCGCACCAAAATACACCACGAAACGGTGACCTTTGGCGATAATCTGCTGAGTCATTT
GTCTTGCGGCTTCAAAGTTATTAAAACCTACGGCTAAATCAATGCAAGGCGAAGAACAAT
CCATCAGTTCAATAACAGGAATGCCCGCAACCTCAATCATTTTCAAAGTACGCGCCGTAT
GATGGCGCTCGGAAAGGATTAACCCATCAATATTGTAAGAAAGTAGCGAGGTCAACCGCT
GCTCTTCCCGTTCTTTCTGATAGCCATAATGTGCCAACATGGTTTGATAGCCATGCGCAT
CGGTCACGCTTTCAATACCCCTTAGTACCTCGGCAAAAACCTGATTAGTTAATGATGGCA
GTAATACGCCAATAGCGTGGCTGGTTGCGTTGGAAAGGATATCGGGAGCGCGATTGGGAA
TGTAGCCAAGTTCGTCTAGCGCCAGTGCAATTTTTTCCCGCAATACGGCGGAAACTTGCT
CTGGATTGCGCAAATAACGGCTGACCGTCATTTTAGTGACCCCAACCATATCGGCAACGT
CTTGTAGCACTGGCCTTTTTTTCTTCATTATCAATGAACTGAGGCAGAGTAAACGGGGTG
CCATTCTAGCAAAGAAAAGGGTATGGCGCGATGCACATACCCTTTTTTACATATACCCGT
CATACTTCAAGCTGCATGTGCGTTGGCTGCATTCAATCACCCCAGTCACTTACTTGTGTA
AGCTCTTGGGGATTATGAGCCTCATCAGAGGCTCACCCTGCGGGCCAGCGCAAGCGCTGT
TCAAAATGGTTTACAACCAATTTGTCACTCAATTGCCGCCTTCCTGCAACTCGAATTATT
AGGGTATGGAATAATCAAACTTAAACTGGCGGTAAATCAAACAGCAAGATTTCACTGTCT
TCATCGGCATGAATAGAAAGAGCAGCTTCATCCCAGATAGCGAATGCATCACTGGTGCCC
GCACGGTGTCCATTGATAGACACATTGCCTCGTACGACCTGTATCCAGATACGGCGCTCT
GCCTGAATCTGATAAATTGACTGCTCTTCACGTTTCAATGCCCAGCGCCATAGCGTCATG
TCCTGGAACACTTTTAGCGAGCCATCGCGGGCATCCGGTGATAGCACCAACTGCCGCCCT
TGTGGGATATCGAACATTTGCTGTTCGTAACGAGGTTCTAAACCGGTCTTATTCGGGATA
ATCCAAATCTGGTACAAATGCAGCGGTTGATCATCGCGGCCATTATATTCTGAATGGCGA
ATCCCCGTGCCAGCACTCATTATCTGAAATTCACCCGCATGGATTTGTTCTTTATTGCCC
ATGCTATCCTGGTGTTCGACAGTGCCGGACAATACATAAGTCAGGATTTCCATATCTTTA
TGCGGATGGGTACCAAAACCCTGACCGGCATCGATAACATCTTCGTTAATCACACGTAGT
GCTGAAAAACCCATAAATTCTGGATCGTAATAATCAGCGAATGAGAAGGTATGCCAGCTG
TCCAGCCAACCGTGATTAGCATGGCCACGTTCTTCTGCTTTGCGTAAATAAATCATGTTC
AGTTCTCCTCAACGTTTTCTTTAGTCTAGATGTCGCTGGAGAATATGAAAGCGCAAAAAA
CTCACTCCTCTGTTCAAAAAATTCGACTGATTAATAAGTTAAAGGACAAATGAATTGAAT
TTGAAGTGATTAGCGGAAAAAAAAGCAAAAAAAAAAGCCAGCACCCGGCTGGCTAAGTAA
ACACTGGAAGCAATGTGAGCAATGTCGTGCCTTCGTAATGTGAACACCTAAACTTTGATG
GTCTCATCTGAAAGCACAACAATGATAATCATTATCACTCTCACTTGTAAAGTGTTTTTT
TTAGCCACTCGCAATATTATTGACTCCGATGAATAAAACGATATTTTATTAGGTAATTCA
AACAGTAAGAGTAAGGGTATGTTTATGAAAAATGTGCAGATACGCCATGTGGAATTCAGC
GATTATCCCGCCTTGCAACAACTATTTGCTCATCCACAGGTTTATCGCGACACGTTACAA
CTCCCTCTACCCTCGCTTGAGATGTGGGCTAAAAAGATCAAAGAAATACCAGCCGGGATG
CATAATTTAGTGGCATGTATCGATGAGGAGATCGTTGGTCAACTGACTGTTGAAGCAAAT
CAGCGTGCACGCCGCCGTCATGTGGCAACTTTTGGTATTGCTGTTGATGTTAACTCTTGC
AGGAAAGGTGTCGGCAGTGCATTGATGGCAGCCATGATTGACTTATGCGATAACTGGCTG
AATATACAACGTATTGAACTAACTGTTTTTGTCGATAACCTGGCAGCAATCGCCCTCTAT
CGTAAATTTGGCTTTGAAATTGAGGGTACCAGCCCACACTATGCCTTCCGTGACGGCCAA
TTTGTTAATGCTCACCATATGGGGCGGATAAAAATACCAGTCTAACCATCAGGGGATAAG
TGATATCGCTTATCCCCTGCGATGACTGGATGCAGGCTGGCGGTGAAAATAACTAAATAC
CCGCTGTTTCTTTGATATAACGGCGGGCTTTCACTGCATATTCAAATGGGTTAGCAATCG
CAGGGTCTTGTTCTGCCTCGACCACCATCCATCCTTGATAGCCTTTTTCATCCAATAATT
TAAACACTGGGCGGAAATCAATAACACCATCACCGGGAACTGTGAATGTGCCTTTTTTCA
CGCCATCAAGGAAACTGAGTTTTTTCGCTTTAACTTCCGCGACCACCTCATCACGAACAT
CTTTTAGATGGACATGATTAATACGCGGTAAGTATTTTTCTAAAATAGCTAACATCGCTT
CCTGACTACCTTCGGAATAATAGGCATGCCCAGTATCGAATAGCAGATAAACATCGTCGT
TAACCATACTCATGTAACGATCAATTTCTTCCGTGGTTTGAATGCCCGTCCCCATATGAT
GGTGTAAGCACACCTGCATCCCTTTTGTCGCCGCTATTTTAGCCAGTTCGTTATAACCCT
CAGCAACACGTTGCCATTCAGTATCAGTAAAGTAAGGTTTCTCTTCAAAGATAGCTTTTG
TGGTTCCCTGAATACTTTTACTTTGTTCTGAACAGCCTATAACTTTGGCCCCCATCGCAT
GGAGGAAATTCATGTGATTAGTAAATTCATCAATGGTTCTAGCGCGTTGTCCATCGGCAA
AGAAAGTGCTGAACCAGGCATTACAGATCTGCATACCACGTAGTTCAAGCATAGGTTTCA
GTACATTAGGATCTCGTGGATATTTACTGCCAACTTCACTGCCGATAAATCCGGCCAGAG
CCATTTCACTGATACATTGTTGGAAGGTATTTTCTTTGCCCAAATCTGGCATATCGTCGT
TCGTCCAACCAATAGGAGCGATTGCCAACTTCACACGATCTTTATTCATAATAAACCTCT
GTGATACATCTAATTTATATAGATGAATACAATTAAAAAATGATTAATTGCCCATCCTAT
GATGTAAAAAATAGAGCTATGCATCAGCTTGTCGGCTGACACACAGACAATAGATATTGA
TATTATTTGTCATAAAAATCAGGTCGTTGCGGCAATCTTATCGGGACAATCTGGCCACTT
TCCTGCGCGGCAATGCAGGCATCAGCAGTGACCGCAGCCGCGAAGCCGTCCCAGGCAGAA
GGCCCAGTAAGCTTTTCAGCTAACACATCGTTGATAAAGGCTTGCAACTCCACATCGTAG
GCATCGATAAACCGATCTTTCCAGTCGGTGAGAATTTCATTTGATAACCGCGCTTCACTA
CGCAGCAATACTGAAGAAGGTTCCGGTAATTTTGCAATACCGCTATCACCCACCACTTCG
CATTGAATATCATAGCCATATTGACAGTTCACAAAGATTTCAACATCAATACGCGTCCCT
TTTGCCGTTTCAAATAGCACGACTTGCGGGTCTCTTAGGTGGGTTTTAGCATGCTTAGCT
TTACGCGGGAAAACAACCTGAACCGAGACATAATCATCATCTAACAACCAGCGCAGCACA
TCAATTTCATGAATTAAAGTGTCAGTGATAGCCATACTTGTAGTGTAGTTATCACCCACT
CTCGGGTTACGATGGGCGCAATGCAGCATTAATGGCTCGCCAATTTTGCCACTGGTAATC
ACATCTTTTAGTGCACGATAACCTTGATCGTAAGGTCGCATAAACCCGACTTGAACCAAA
CGCTTACCTTGTGCCGCTTCAGCCTCTACAATGCGTTTACATCCTTCAGCGGTTACAGCT
AATGGTTTTTCGCAGAATACGTATTTGCCCGCAGCAACAGCCGCCAATACGAACTCTTCA
TGACTTGGCCCCCAAGAAGTGACCAGCACCGCCTCCACTTCTTTAGCATTAATGACTTCA
TACCCATCTGCATAAACATTCGCTTCGATACCCAAGTCACGAATAACTTTAGTGGCACTT
TCGCGATTAATATCGGTCACAGCGACAATACGGCTACCCTGCAACACCTTGCTACAACGG
CGAATATGATCCTGGCCAATAGCACCAGTCCCGATCACACCAATATTTAATGACATATTA
TTTCCCTCATGAAGTTTGGTTTGCAGGTGATCCCTGCTCATTTTATGACTTCACATCCAG
ATCATTTAATTAGCATTAATAATCACGGGCTTTGGCGATATTCTTTTCCAGTTCCCGTAC
CACTGCGTCCGTTTTTTCACTGTCAGAAACTTGAGCAACCCCGACCCGCCACCAACTCAG
GTAGCCATGAACCATAGTTTTTGGCAGAACTTTTATGTCAATTAAGGTTGAAACTGTCTG
CAAGCGGGCATCGGCCAATGCATCAAGTAGTTGCTGTTCCGTAGCAACCCGATATGTCTT
ACAGCCATAAGCAGCAGCCAACATGGCGAAATCTACCGGAACAAAATCACCGTCTAATTG
GCCAGTTTCTTGATTACGGAAACGGAATTCAGTGGCATAGCTGTCCATACCATGTTCCAT
CTGGAGATTATTGATACAGCCATTTGTCATGTTATCGAACAATATCACATTGATTTTGCA
GCGTTCTTGAATGGAGGTGACCAGCTCAGAATGCAGCATCATGAAGGCACCATCGCCCAC
CAATGAGTAAACTTCGCGGTTAGGTTCGGCCAGCTTCACGCCCAATGCAGCGCTGACTTC
ATAGCCCATGCACGAGTAACCATATTCGACGTGATAGCCATTATTGCCTTTTGTGCGCCA
TACCCGCTGTAAATCACCGGGTAAGCTGCCAGCAGCCGCAACAATGACAGCATCTTGAGG
TAATTGATTATTCAGAACCCCCAGCACCTGGCTTTGTGTCAGGAAAGAACCGGTTTTATC
AATAAACTCGCCAAAGACCTGTTCACGATCCAAATGGTCATTAATTTCAGGGGTAAAATC
CTCGGTCTGGTATTGCACCTGATAGACCCGCGTTGTCTCAGCTAATTGCTCAGCACGCAT
CCGGGCAATCTCCCCGCCCCAATCAGCCTGATAACCAGTACTGCCAAGTTGCTGATGCAA
TGCAGACAATGCTTCACGCGCATCCGCCAGCAACTGCAAACCATCCAGCTTGCCAGCATC
AAAAGCACTAACATTAATATTGAGGAATGAAACATCCGGATTCTGGAATAACCATTTCGA
TGAGGTCGTAAAGTCGGTATAGCGGGTGCCGACACCAATGACTAAATCAGCCTGTTTTGC
CAAGGTGTTCGCCGCCAGACAACCTGTTTCACCAATACCGCCAAGATTCAATTCATGTTC
TGAGCTGATAGTGCCTTTACCCGCTTGTGTTTCAACCCACGGCGCACCGAAACATTCAGC
AAATCGTTGTAATGCCTGACCGGCTTGTGAGTATTTTACGCCACCACCACAGACCAAAAT
CGGTTTACGTTTTGAAGTCAGTAAAGCAATAGCATCAGCCAACCTGCCAGCGCTGGCAGG
TCGCCGGTCAAGGCGATGAATGCGTTTTTGGAAGAAATAATCTGGATAATCATAAGCTTC
AGCCTGTACATCTTGCGGCAAACACAGCGTTACAGCACCAGTCTCTGCCGGGTCAGTCAG
TACCCGCATGGCATTAATACACGCACTCATCAGTTGCTCTGGCCGCGTAATGCGATCCCA
GTATTTACTGACGGGCTTGAATGCATCATTGGTACTAATACTCAGGTCATGAGATTGTTC
AATTTGCTGGAGTACAGGATCGGGTTGGCGTGAGGCAAATACGTCACCAGGAAGCAACAG
CAAGGGGATACGGTTAGCTGTTGCAGTTGCGGCAGCGGTCACCATATTGGCACTGCCCGG
CCCAACAGATGAGGTACAAGCATAGATTTGCTGACGCAGTTTTTGTTTGGCGAAGCCGGT
CGCCGCGTGAGCCATTCCTTGCTCATTTCGTCCTTGATGAACCACTAGCTCGCCGCAATC
CTGTTCCAGTGCCTGCCCGATACCCAGTACGTTACCATGACCAAAAATAGCAAAAATCCC
TTTGATAAATTTGATTTCCTGACCATCAACTTGCAGGTATTGATTGTCCAAAAACCGGAC
TAATGCCTGTGCCATGGTTAGCCGAATTTTATTCATTTATTCATCCTTTGCTCTGTTTGC
GCGATACAACAGCGAGGTGAAACATAGCAGGGATTATAAACAAATATTTTTTTCATAAAA
TCACATTACAGAAGAAACATTTCATTCTGCGATGAAGATCAAATAATCAGGTAAACACTG
AAACCGGCACACCCGCATTAACTCACGTGAAATAGCATTATTTTAAACCAACCTAAAATA
CCACTAATTTATTGATATAATTAATTTATATCATTCATAACTGCTTTCCATTTCCTACTA
ATAAAACCATCAATAACTGGAACGATCCTTGGGTATAAGCCCTATTTTCGTGCGTAATAT
AAGGCTTTTAGCCAGGTCACATAATCGGGGAATAAATTTCATTTAACCTTGAAGTTGAAA
TATTTATTCCTCATACTGATTTCAGAAACGTTACTACGGGTTTATTTCATCGGTCATTGT
CGAGGTTTTAAAAGAAGGAAATGGGGATGGGTACACAACACAAAGTGCTAGATGTCATAT
GTATCGGGCGAATTGCCGTCGATTTTTATGGGCAACAGATTGGTTCCCGACTGGAAGATA
CCAGTACATTTGCCAAATATTTGGGCGGATCATCAGGTAATGTCGCCTACGGCACAGCAA
TTCAAGGCCTAAAGTCAGGTATGTTGGCACGTGTTGGTGATGAACATATGGGCCGCTTCC
TGCGCGAGGAATTACAACGTGTTGGAGCTGATACCCGTTTTCTTATTACTGACAAGCAGC
GCCTAACCGCATTAGTTATTCTCGGTATTAAAGATCAAGAAACCTTCCCTCTGATTTTTT
ATCGTGAAAACTGCGCTGATATGGCCCTGACGCCAGATGATATCGATGAGTCTTATATTG
CATCATCACGAGCACTGGCTATCACTGGCACACATCTTTCGCACCCAAATACACGCGCCG
CTGTATTGAAGGCACTGGAATACGCGCATAAGCATGGGCTACGAACTGCTCTGGACATTG
ATTACCGTCCAGTATTATGGGGCCTGACCTCACTTGGTGACGGTGAAACACGTTTCATTG
AATCAGAAAAAGTGACTCAGCAATTGCAAGAAGTCCTGCACCATTTCAATTTAATTGTCG
GTACTGAAGAAGAGTTCCATATCGCGGGGGGAGTACAGATACCCTGGTAGCGTTGCAAAA
TGTGCGTAAAGCAACTCAGGCGACACTGGTCTGCAAGCGTGGAGCACAAGGTTGTTCAGT
ATTCGAAGGGGCAATCCCTTCCAGTTGGGAACAGGTCAAACTCCATTCTGGTGTTCGCGT
TGAAGTTCTCAATGTATTGGGGGCTGGTGATGCCTTTATGTCTGGTTTATTGCGCGGCTA
TCTTAATGATGAAAGTTGGGAGCAAGCTTGTCGTTATGCCAATGCCTGCGGCGCATTGGT
TGTTTCACGTCATGGTTGTGCGCCTGCCATGCCAACCAAAATTGAGTTAGACGATTACCT
CAGTCGCGAGCACTCTGTTCCGCGCCCTGATCATGACGCTCGCCTTAATCATTTGCATCG
GGTAACCACCCGTAAACAGCAGTGGCCGGAGCTTTGCGTATTTGCTTTTGATCACCGCAA
ACAATTGGCTGATATGGCGCGTGAAGCGGGTGTGAGTGAAGAGCGCATCCCCAAACTCAA
AACATTATTACTACAAGCAGCGCAGCAAGCGGCTCAAGAGTCAGGTCTGGAACATAAGAG
TGGCATTCTGGCAGATACCACTTACGGCCAGGAAGCGCTCAACACCATTACCGGTCAAGG
GTGGTGGATAGGTCGCCCCGTTGAGTTACCCAGCTCAAGGCCATTACGCCTTGAACATGG
CAATATCGGCTCCCAACTCATTGATTGGCCGCTGGAACATGTCGTGAAGTGCCTGGTATT
TTATCATCCCAAAGACAGTGCGGAGCTGCGCCAGCAGCAGGATGAGCTGATTCAGGATGT
TTACCGTGGATGCTGTAAGTCGGGGCATGAATTACTGTTGGAAGTGATTTTACCCGAAGA
TAATAAAGACAAAGATGAGCGTTACTACATTGAAACTATGGCACATTTCTATGCCCTAGG
TATTCAACCAGATTGGTGGAAACTGCCGCCACTAAGTGCTGAAAACTGGCAAAAAGTAGG
TAAATTGATTGAAACTCAAGACCCCTATTGTCGAGGTGTATTGATTCTTGGGTTAGATTC
TCCGGAAGCTATATTAAAGGCAGGCTTTGCCGCTGCGGCAAAAGCACCTTGGGTTAAAGG
TTTTGCTGTCGGTCGCACCATCTTCGGCCAGGCATCACGTCATTGGCTGCACGGTGAGAT
AAATGATGCCGAGTTGATCGCGCAAGTGAAACAAAATTATCAAACGCTGATAGGCTATTG
GCGAGATTATCGTCCAGTCATCTGAATTTAAAACAGCTTTAGTGGCGCTGGCGTGGAAAA
CGTCGGCGCTATTATGCTGCTATCTGCATGGTTTATTCCTTATTAGCCTGAAAAAATCCT
GATTTCTGTCAAACTTAATAAAGTAATATCTTTTGCTTATAGCCGTTTCCTTTATCATGG
TTTAGTGAACGGTTTTAATTCGCAATGAAATAAAAGCAAATGCGAATATCAACAAATGAA
ACTTTCCAACCATCTGTTAGAATAGCTGACAGATAACCCCTGAATTTTCCTCTGCCGTGG
GCCGAATGGATGAATAACCCGACTCAACTATCATTGCTACAAGACCAAATTCGTCATCGT
TATGAGACGTTAAGCAAACGCTTAAAACAAGTTGCCCGTTATATCCTGGATAACAGTAAC
AGCATTGCATTTGATACAGTTGCTTCCATTGCGGCCCAAGCCAGTGTGCCACCATCAACC
TTAATCCGGTTTGCAAATGCCTTTGGTTTCAGTGGTTTTAACGAAATGAAACAAGTATTC
CGTCAACATCTGATGGAAGAAACCGTTAACTATACCGAACGCGCACGGTTATTCCGTCAA
ACCTCAACTGATGGCAATACCGCACCAGAAAAACCGGCTGAAATACTGAATGTATTTACG
ATGGTCAATGCGCAAGCTCTACAGCAACTGGCGGTGCAAACCAGCGCCGAACAATTAGAT
AGAGCCGTCGAATTGTTAAACAATGCTGAAAATATCTATGTAATTGGTTTGCGTCGTTCT
TTTAGCGTGGCTTCTTACCTAACCTATGCATTACGCCATTTGGAGCGCCGGGCTTTTCTG
ATTGATGGGCTTGGTGGAATGTTTGCTGAACAACTGAGCATGGTAAAACCCAAAGACGTC
GTGATTGCTATCAGTTACTCACCCTATGCACAAGAAGCCTTGGAACTGGTGGAATTGGGT
GCAAAAAGTGGTGCGCAGCAAATTGCGATTACAGATAGCCAGGTTAGCCCATTAGCGGCT
TTCAGCGATGTCTGTTTTGTGGTGCGGGAAGCACAAGTTGACGGGTTCCGTTCACAGGTT
GCCTCTATGTGCCTGGCACAAACCTTAGCCGTTTCATTAGCATTGAATAACGCCAAAGCA
TAACTCCTCAGGCGCTTCCAAGCCAGATGTAGCTTGTGGCGAGCAATAAAATGGGTAGGA
TCTATCTACCCATTCAATTCATACTTTAAAGCGCGGCTTAGCTTTTTTCTACCGGATATT
GATCACTGTTGATCCATGCATGATCTTTTTCCCAGGTAAATTTCCATAACCGTACTGGCC
CCGCCATCACATTCAAATAATAGTTGTCATAGCCAGCCAATGTCGCCACTGGGTGGTAAC
CTTTTGGCACTTTTACGACATCTCGGTTATAAACTGGCATACATTCATCCAGTGAGCGGT
CGTCGGTATATACCCGCTGCATGCAAAAACCTTGCTCTGGATTTAACCGGTGATAGTAAG
TTTCTTCCAGATAAGTTTCATCTGTCGCATTTTCCTGATCATGTTTATGACTGGGGTATG
AACTGGTATTCCCCTCATCAGTATAAACCTCAACCACCAGCAAACTGTCTGCGGGTTTAT
CGTCAGGCAAGATATTATGTACTAACCGCTGGTTACGCCCCTTACCTCGCCGCTCTACTC
CTACATCTGCTGGCGTAATCAGACGAGAGGGTAAATGGCTATTACCGGGCGCACGGCAGA
CCGCCAATTCCAAATCGGTCTCTGCCACGACTTTCACACGATCATGGTGTGGAACATAAA
CAGAATAAGGCGGTGTTCGTTCGAACGGGCTCATGCGTTTGCCAATATGCGGATATTCAG
CGTGCTGTGTTGATACCGAGGCAATTCCAGCAACTAAGACCAGACAGAGTTCATTTTCAG
CACTCTCCAGCACCATTGCCTTTCCAGCCGTAAGCCGATAGACATCAAACCCAACAAAAC
GCCAGCCGGCATTCTCCGGTGAAATATGCTGAATACGCCCATTTGCATCTGGCGGCTGAC
ATTTGGCAAGCAGTGACGACATGATGACTCTCCTGTTAACAACATGAAATTATTCTAACG
AACACCCTCAGGTAGCATTAACCCAGCGTTGGCATACTGTATTCTGAAACAGTTTGCTGA
CCTGTTGGCCAACGGGCTGTGGTTGTTTTCATGCGGGTGTAGAAACGCACCCCATCAGTG
CCATGCACATTTAATGCACCGAACACGGAACGTTTCCAACCACCAAAACTGTGAAACGCC
ATTGGTACTGGAACAGGCACATTGACGCCAACCATCCCAGCCTGAACCTCATGCACAAAC
TGCCGTGCATAGTGGCCGCTACTGGTAAAAATCGCACTCCCATTACCAAACTCATGACTA
TTCACCGTACTAATTGCCGTTTGATAATCAGGTACTCTGACAATCCCTAACACTGGGCCA
AAGATTTCTTCCTGGTAAATCTTCATTTTCGGAGTGACATGATCAAACAGGGTGCCGCCT
ACATAGTACCCTTGCTCATAACCAGCAACTTTATAATGACGGCCATCTGTGACTAATGTC
GCACCTTCTTTAACACCTTGATCAATATAGCCAAGTACCTTTTTCTGATGAGCCGCTGAA
ATGAGCGGTCCCATTTCATTCTCTTCCCCGCCTTGCTGTATACCTGGGCCGACACGCAGG
CGAGCAATGAGTGGTTTTAACTTTTCAATTAATTTATCAGCGGTACTGTCGCCGACTACT
ACCGCAATCGGCAGTGCCATACAGCGCTCGCCTGCTGATCCAAACGCACCACCCATTAAT
GCATTTACGGTCGCATCCAAATCAGCATCTGGCATGATGATCGCCTGATTTTTCGCCGCA
CCAAAGGCTTGTACACGTTTACCGTGCGCACTGGCAGTGGTGTAAATATGTTCAGCAACA
GTAGAAGAACCGACAAAGCTTACGGCTTGAATTCGTGGATCTGTGCATAGTTGGGCAGCA
CTTTCATTTGAACAGTGAATAACATTGAATACGCCATCAGGCAAACCCGCTTCCGTCAGC
AATTCAGCTAAACGAACTGACGCTGAAGGGTCCAATGCTGGCGGTTTCAGAATAAAGGTA
TTACCGCACGTTAACGCAATGGGGAACATCCACATGGGTACCATCGCAGGGAAGTTAAAA
GGGGTTATCCCGGCCACAACACCCAAAGGCTGCATCATTGAAAAGCTATCAACTCCGGTA
CCGACATCAGCGGAATATTCACCTTTCAATAAATGCGGGATACCACAGGCGAACTCGACG
ACTTCCAGACCACGAGTGATTTCGCCCAAAGCATCCGAATAGACCTTGCCATGTTCGCGA
ACAATCAACTCCGCCAATTCATCGCGGTGTTGTTCAATCAGGGTTTTAAAGTTGAACATA
ATGCGAGCGCGGCGCAGAGGGGTGGTTCGTGACCAATCGGCAAAGGCCTGATGAGCTACG
CCAATAGCATGATGAACTTCTTCAGCTGTACTTTGCGTGACCTGGCTTTCAACCTTACCG
GTGGCTGGATTATGAATATCGGCAGTTTGATTGCTGGAACTCAGGGAATTCTTCCCACCG
ATAAAGTTACTTACGATTTTCATGTCTCACCCTCTTCTCAATAGCTGCTATCGCAGGGTT
CGCCCAAAGTGACTTAAATCAGACAACTCATAACGAACCATACGCTCAATCAATAAGGGC
TATCTTGTTGTGGGACCAAAATAGCCAACAAGGCGACCAGCCGCCAGACAGGCGAAAAAC
CAGCCGATATGCAGACTCTATGCTATTGGAAAAAAAGTTTCAAATAACTTTGTTTGGAAA
TTTTGTTTTGTGCGATGTATCGCAAGTTCCTGCAAGGAGAAAAGGTAAAAACCAAAAAAG
CCAGATAGCCCACGCAATGCCACCATCAGCCTGCAACGTTCTACTGCTCTGCCACAAATA
AGCTGTTAATGTTAAAAAAACCAACCAGAGTAATGAGAGCTAAATGAATTTTACCCACCT
AATATTTGAGTTTAATCGATACATTTATGTTTCGTTATATTATTTAAATGAAATAAATAT
TTCCATTTTGACCAATATCCCGAAGCAATTTCTCATGTATTTCTATCGCAACAGGAGCTG
GCACTATGCCAATAGGTTGGTACTCTCTCATTTGGCTCGAAGCCCTCCCCAGCGCACAGC
CAAGCTAGCGGCCCCTGCCAGAGTGATTAAGGCGACTACGCCAGTCCATCCCATTTTTTC
CAACATCAAGCTACCTAAGGCGGAGCCAACAGCCATCCCGATAAATACACAGGTAAATAA
CAGTGCATTAAGCCGACTGCGAGCCGCCGGCTCCAAACTATAAATAATGGTTTGATGGGC
TACCAGCGTGGCCTGCACACCAAAATCAAACCCAATGGCGCTGAGCACAATAAGTCCTAT
CTGGAGATGAAATGGCAACAGTGGCAAAAGGAACAAAGCAGCAAAGGAGAGTGTCGCCAG
GCTTGCACCAATCAACGTAACCACTTGCGACCCCCGGCGGTCTGCCAATGAACCGGCTAA
TGGTGCAGCTAATGCACCTGCGGCACCGGCAAGACCAAACGCACCCGCTACAGCACTGCC
AAGGTGATAAGTATCCTGCAACATTACCGCCAGTGTTGACCAGAAAGCACTAAACCCTAC
AGACAGTAGCCCTTGTGATAACGCCGCCCGACGTAAATCTTTAAACTGTAGCCATAAATG
GCTCATTGAGGCGAGTAACGCCGGATAACTCAGTGCTGAGGTTGCCGGTACACGCGGTAA
ACTGCGCCATATCACCAGCGTTATCATAATGACTGATAGTGCAGCCCCCATATAAAGCGA
GCGCCAACCAAAGTACTCTGCAACAAAGCCACTTAATACCCGTGACAGTAAAATGCCCAG
TAGTAAGCCTGTCATAATAGTACCGACCATTTTCCCCCGCTGCGCTGCCGAGACTAATGT
TGCAGACGCTGGGACAATATCCTGTGCCATTGTTGCGGCAATCCCGATAACAAAACTGGT
TACCAGCAATGCATTTATACCAGGAACAAAACCACTGAATAGCAAAGCAGCCGTCAGCAG
AATACCCTTTAATAAGATAATAATTCGGCGGTCATGGCGATCGCCCAATGGGGCAAGTAA
CAATATCCCCAAAGCATAACCAATCTGTGTCAGCGTCGGTACTAAGCCAACCGCTCCTAC
GCTGGCGTGTAAATCAGAACCCATAACACCCAACAGCGGCTGGCTATAATAAATTGATGC
GACGCTAAGGCCTGCACCAGTTGCCAACATCAGAACTTTGCTGCCGGAAAGGGTTTTCTC
AGCACTTTCAGTGTGAGTTGATGCGGTTTGAATGACTGACATGATGGCTACCTGTAATGA
TATTGAGGCTGCATTTTTACGTGTGCAAACCTATCTTGGTAGTCGCCTGGAAAGTAAAAC
TGTTATACGCTTAACGTATGACAGAACCTAATGTACCTGGCATCGACCGTATAGAGTTGA
TGCAAACATTTATTCGTATCATCGAGGCTGGCAGTTTGTCTGCGGCCGCAGCACGCCTGG
GTACTAGCCAGCCGACTATCAGCCGCCGTTTGCAGACATTAGAGCGGTTGCTTGGCCTGA
AATTATTGCAGCGAACCACGCATATCATGAAGTTGACAGATGATGGCGAACGTTGCTATT
CCCATGCCAAACAGCTTATTGAGAGCTGGAATACGATGGAAGATGACTTACGTGGTGCGA
CTGATGAACCTAGAGGGCTACTGCGCGTTTTGGTGCCACATGCTTTCGGGCAAGACCAAT
TAATCAAGCCACTCAAAGACTTCCTGCACCAATACCCGAAAATGTCCGTTGAATGGATGC
TAAATGATCGCCGCCCCGACTTTATTGCCGAAGGTATTGATTGTGCTATTCAAGTTGGCT
CAGTAACGGATCCCTCTGTTGTCGCTATCCTGCTGGCCGAAGTGCCACGTATCGTGGTTG
CCGCGCCTGAATTGTTGGATAATCAGCCGCTACCCACACACCCCGAGCAATTACAGGATT
TTCACTGGTTGGCATTGAATACGTTTTACCGTAATGAAGTTGTTCTGAGCCATAAAACAA
ATGGTGAAATGCATCGTTTTTCCATACAACCGCAATTAAGTACCGACAGCCTGTATGCAT
TACGAAACGCCGCGCTGACAGGATTAGGTGCCGGGATCGCGTCAACATGGGTAGTAAATG
ATGATATCAAGCAAGGGCGGTTAGTTCATCTGACACCGGACTGGCATGGATTACCTCTAC
CAATCTATTTAGTTTACCCGCACGCCAGCTATTATCCTGCCAGATTACGAGCATTTCTTG
ATATTATGCGCCAGGCTATGCCACAGCTGGCCGGAACACAGATCCCCACCAAAAAACGCA
AAGATAAATAACAGCAAGGCTAATTTTATTAATCCTCAGATTATTAAAAAACATATTGTT
TTACCTATGGTACATATTCCAAGAAAGAAACATATTTTCGCGTGACAATAATATAATGTT
TTGTAATCTTTATTAGCACTTTAAAAATATGAGTATCCTACAATGATAAAACTAATAATT
ACCGATCTGGATGGCACTTTTCTTGATGAGAAAGGGGATTACAATCGAGAAATGTTTCAG
GACGTCAAAAAAATCATGACACAGAAAGGTGTTCACTTTGCGATATGTACCGGTAAACAA
TGTGAGCGTGTAGAGGAACTATTCAAGGACGATGCTGAACAGTTCTGGATTCTGGGTGAT
AGTGCCACCAGAATAAAATATAAAGGTGAATATGTTTATCAGTCTCTGATTAACAATCAA
CTTGGGCTGAATATCATTAGCAAACTAGAAGCCATTAATAAAGAACCCGTCATCATTGCT
TGTACAACAGAGGGCGCTTTTATTAAGAGTTCTGTTTCTAAAGAAATGGAAAGTAAAATT
AAAAAGTCATATGCCAAAGTGACAAGAGTCGATGATTTTCATCACGTGAATCATGATTTT
GTCAAAATATCCATTTATGACGAAAAAGGTCGCTGCCCTGGTTTCAAACCTCATCTTCAT
GAATTCTTTGATAAAGCCTATATCGTTGTTTCTGAAGATGCCTGGATTGATATTGCTGAT
ATCGGCGTGCATAAAGGGCATACAGTAGAAATCCTACAGAATTTATTAAATGTTAATAAA
GACGAGACCATGGTGTTTGGTGATGGGCTGAATGATATTGAATTAATGGAAAGAGCGACC
TTCAGTTTCGCCATGCGTAATGCTTTTGAAGAAACTAAATCTGCTGCAAATTTCATCACA
GGCAGAAATACAGAGAGTGCCGTTATGTTAACCATTCAAAGGATACTGACTCTGCAATAA
TATAATTGCTCCATTGAGTTGACCGAATTTATCTGAAAGATCAGGGAAAAGCATACGCAC
TGAGACATATCTGTACTTACCGTCTTGGTATTTGCAAATCTATCTCGCTGCGAATAGACC
CAACCCTGACCTTCCCACTTTAATATTCCCAGCTTATCGTTAGCACACGCATACCGATGG
AAGCACACAACGTGTGTTCACAACGTGTGTTCACATCTCAATAAATAATCGTTTAAAATC
AAATAACTAATCAATTAACTTACCAATCGATACCTTTTTGTGCCTTAATTCCACTATCAA
ATGCATGTTTAATTGGCCGCAACTCACTAACCGTATCCGCAAGATCAATAATATTACGGT
GACAAGCACGCCCAGTGATAATAACGCTTTGATTCTTCGGCCGGTTTTTTAACACGATAA
TCACCTCATCCAGCGCCAAATAGCCGTAGGTAATCATGTAAGTCAACTCATCCAAAATCA
CCAGCTCATAAGAGGGGTCAGATAACATCCGACAACCCTGTTCCCATACCACTTTTGCCG
CAAGGGTATCAGCCGCTTTATCTTGTGTATCCCAGGTAAAACCCGTCGCCATAATATGAA
ACTCGACACCATTGCGTTCCAGCAGGTTGCGTTCACCATTTTCCCATGCCCCCTTGATAA
ACTGAAGCGCACCGACCCGCATACCATGCCCCACCGCGCGGGTGGCTGTCCCAAAAGCAG
CCGTAGTTTTCCCTTTACCATTGCCGGTAACTACAATAATGACGCCGCCCGTCTTGGTCG
CATCAGCAACACGTGTCTCAACGTGGTCTTTAAGACGTTGCTGCCGTTGTTGATACCGTT
CTTCATGCACAATGAAACCCTCGAATAGGAACTATTGTTGGCAACCAGCACATGCCTTCA
TCTGAATCTGGTCAAAGAAAGAGTTGCCTTTGTCATCCAGTAAAATAAAGGCCGGAAAGT
TACTCACTTCCATTTTCCACACTGCTTCCATTCCCAGCTCGGGATACTCGATACATTCCA
GACTTTTGATGTACTCCTGCGCCAAAATAGCCGCAGAACCGCCGATACTACCCAGATAAA
ATCCACGATGTTTCTGACAAGCTTCAGTAACTTGCCGGCTACGGTTGCCTTTTGCCAACA
TAACCAGGCTGCCACCATGGGATTGGAAGAGATCCACATAAGGATCCATACGCCCACCCG
TGGTTGGCCCCATCGACCCTGAAATAAACTCGTCAGGTTTTTTCGCCGGCCCAGCATAAT
AGACTGGGTGATCTTTCATGTACTGCGGTAACTCTTCTCCCCGCTCTAAGCGCTCTTTCA
GCTTGGCGTGAACGATATCGCGCGCCACGATCAGCGGGCCATTAAGTGATACACGGGTAG
ATACTGGATAACGGGAAAGTTGTTCACGAATTTTATCCATCGACTGGTTAAGATCGATAT
TTACCACCGTCCCTTCGTTATTCACTCGTAAATGTTCAGGAATATATTGTTCAGGATGGC
GCTCTAATTTTTCGAGCCAGATACCTTCCTGGTTAATTTTGGCTTTAATATTGCGGTCAG
AAGAACATGAAATAGCCATACCTATCGGACAGGAACCTCCGTGACGCGGTAAACGAATAA
CCCGTACATCATGAGCAAAATACTTGCCACCAAACTGAGCACCTAAGCCAAATTCACGAG
ATGCCTGTAGTAATGCCTGTTCGAGTGCCGTATCACGAAACGCCTGACCATATTCGTTAC
CTTCGGTTGGCAAATTGTCATAATATTTGGTTGAGGCCAGTTTGGCTGTCTTCAGTGTTA
ATTCAGCAGAGGTTCCACCAATGACAAAAGCAATGTGATAAGGAGGACATGCCGCGGTTC
CCAGCCCTCTCATTTTCTCGATTAGAAAGGCCTTGAGCTTTTTGGGTTCCAGAATAGCTT
TTGTTTCCTGGTATAAAGCCGCTTTGTTTGCAGAACCGCCCCCTTTATTCACAAACAGAA
AGGTATACTGCGCGCCAGGGGTAGCAAAAATATCGATTTGGCCGGGAAGATTGGTTCCGG
TATTCACTTCGGTATACATATCTAACGCCGCATTTTGCGAATGGCGCAGGTTATCGTGAC
GGAAGGTGTTATAGATGCCACGAGATAAAGCTTGTGCATCATCACTATCAGTCCAAACTC
GTTGGCCTTTTTGGGCCACAATAGTCGATGTGCCTGTATCCTGACAATTAGGCAAGACAC
CTCTAGCTGAGATCTCAGCATTACGTAATAGCTGAAGCGCGACATATTTATCGTTTTCGC
TCGCTTGAGGATCATGCAAAATAGCAGCAACTTGCTGTTGATGAGCAGGACGAAGAAAAA
AAGAAGCATCATGAAAAGCTTGTTGAGACAGCAATGTCAGTGCTTCTGGCGCAATTTTTA
ATATGTCTTTATCTTCAACTTTAATAGTAGAAACATACTTATCTGTTAATAAATAATACT
CTGTTTTGTCCTCAGAAAGAGGGAATAGCTCTTGATAAAAAAAGTCATTTTTATACATTA
TATTCACTCAATTAGCTAAATGATAAATAACGAGCAGAACTGGCCATTAATTACATAAAA
ATTATTAAGTAATAACCAATTAACATACCATATGCGTTACCGAACCATTATTGATATAAT
AAAATAAAAAGCAATTGTTCTCTCTGCAACACATAATGCTTATTAGTTAATAAGACTCTA
ATGATTTTTTAATTTCAAAAAAACACGCTATTCTCTTAACGAGAATTTTATATTTAATCA
CTTTACGAACAAGTAATTTATAAAAATCAGTCAACCCACGTTCTTTTCAACTCTTCTTCT
TTCGATTTATCGTGGATCCAGCGGCTAAATTTTTGCAAACTCCGCAGCCCTCTTTTGCCG
TCCTTATAAGTCAAAACAAAATGGTTTCCGGTGCTCATCGGCAAATCACAAGGAATGACC
ATATCCCCATTTTCTAAATCTTTATGAATCGCAAAACGAGGTAATAACGCCACCCCAAGG
TTAGAGCGAACAGCAGAAATCAACATTGATAGCAGATCCAAACGTGGCCCCATCCTGACT
TTCGGACTATTAACACCCGACAATGCAAACCAGTCATACCAGGCATCCAAACGTGTTGTT
TGATGAAGTAATGTGAATTCTTCCATCAATTGCTCCGCACGCATCACTTTTTTATCATCA
CGCCACAACATGCGGCTGCAAACAGGGACCAACTCTTCTTCAAACAGATGCTCATTTTGC
GCCCAAGGACTACTGAAATCTTCGCGCATAATTGCTGCATCATATTTCAGATTCAAAAAG
TCAGCACCTGTGGTAAGTGCAGTTAAATTGAGAACAATTTCCGGATGATCTTCATGAAAG
CTACTGAGATTAGGAATAAGCCAATGGGTACTAAACGTGGGAGTTACAGCTAATTCCAGC
ACTTGTTGTGTCGACTGGTAAGACATAATGCTTTGCGTATCTTTTTCCAATTGTTCTAGC
GTATCTCTGACCAAATCGAGGTAATAACGCCCTGCGTCATTGAGGAAAATCCGTTTACGA
ACATGGTGGAATAATGACACGTTAAGGAATTCTTCCAGGGCGGTGATCTGGCGAAACACG
GCACTTTGCGTTAGCGCTAACTTCTCCGCAGCTCTTGTGTAGCTTTCATATTGAGCGACT
GCTTCAAATGTCACTAATAAGTCTGTCTTTGGAATTTTGTACCGCATGGTAACTCACCCA
TTATTTCATAAAATAATTCACTAAACGGCCTGTTTTGCCGAGGCAGTTATATTAGAAATA
TATATCGTATTTTATTGGTTTTTTAACATACACAGTTTTATTTATATGGACATAGCAGTC
AGTCGTTTTTGTGATAGTCTTCATAATTATAAATAATAAATGTAATATTAAAGTTAAAAC
CAAAAATAATGAATAAAAACATAACTGATAACAATGCAATTTTAAATTTCAAAGAAAAAT
TAAACATCATATATTTTGAAGAGTTCATTCCGAAAAGTGATTAAATAATGGGAGCGGGGT
CAAGTATCGAAAGCATCTATTGATGGATAATGGCCCAGTATTTTTAAGTTATTCTCTACT
TATATAATATATTTTTAATAATTGACGTTAAGAAATCATAAGCTGCATTTGCTATAAAGG
TTGTTCTAATGAAAATAGGGAAAGTATTGTTAGTTGGTGCGGGGCCAGGAGATGCATCAT
TAATCACTGTAAAAGGATTACTTGCCATTCGTGAAGCTCAAGTTCTTGTTCATGACCGCT
TAGTAAATTTGGAGTTAATTTCTCAAGCTCCAGCCAATTGCCAGATTATTAATGTCGGAA
AAACCTCAAACCACCACCCAGTTCCTCAGGAACAAATCAATCAAATCCTCATTGATCATG
CTTTAGCGGGCAAGAATGTGGTGCGCCTCAAAGGTGGTGATCCTTACGTATTTGGCCGTG
GTGGTGAGGAAGTTGAAAGTCTTTCGCGCTATCAAATCCCCTTTGAAGTTGTTCCCGGTA
TCAGTTCTTCTATTGGTGGGTTGGCCTATGCCGGTATTCCTGTAACCCATCGCCATTATG
CTTCCAGCTTTCATGTGGTCACCGGACATATGTGTCAGAGGAATGAGCCACAAAATTGGA
ACGCATTGGCACAATTAGACGGCACACTGATCGTACTGATGGGCATGACGCGACAAGAAG
AAATTAGTCAGTTGTTAATCCAGGGAGGGAAATCACCAGATACCCCCGCCGCCGCAGTGA
TGTATGCCAGCCATCAACAGCAGAAAATGGCCAAAGGGACACTTAGCACACTGAAAGATG
AAATCGCACGTCAAAAGTTGCATGCGCCTGCATTGTTGGTGATTGGTAACGTCGTGAATC
TGAGTGATATTTTGGCCTTTACTGCCCAGCAAACCGATATTAATCATAAGTCACTGTCAC
TGGCAATATAATGTGCTACCAGCAAAAATATTTTGGCGGTGAGGCTCCCTCGCATGGCTG
AAGCGTGCTGCCCCGCCTCTTGCGGTGAATTGCTCCAGGGATGGATCCTCGGTGGAGAAA
AACTAATCTCTTGCCCCATAAATTGGTATAGCAGAGTCTCGGTTACACCAGGAAAACCGG
GGCGAAATGAGCGGCCGCGGATGCGTCAAATGCTTAGGCAAGTCTTGGTGCACTTTGGTG
AACCCCCATTGCTGGCAGAGAGAATCTGTATCGAGTTCGAATCAACAATTCCCGTTGCAA
AAGGTTTAGCCAGTAGCACCGCTGATATTGCAGCAACAGCTATTGCCACAGCTCGGTTAC
TTGGGCAATCACTGAGTGACAGGGCATTGGCCCGACTCTGCGTCGCGCTTGAGCCAACTG
ACAGCACCATATTTAAAGATCTCACCCTGTTTGATCATCAGACGGCACAAACTCAACTGC
CATTCTCTTGGTTACCTGATATCGATATTGTGTTGCTTGAAAGTTCGCAGACACTGGTGA
CAGCAGAATTCCACCAACGAAATCGCTATTCCCTTTTGTTGAAACAAGCGCCCAATTTGG
CAAAGGCGATGCAGCAATTTCGTCTGGCGAATGAGAGGTGTTGCTGTCATAGACTTGGAG
AGGCAACCACATTAAGTGCTATAGCCAGTGAATCCGCACTGCCTAAACCGCAATTTCGCC
AATTACTAGATATCGTTGAACACAATGGTATTTATGGTTTAAATGTGGCCCACAGTGGTA
GTGTTATTGGGTTGCTATTTAACCCTCACCAACATGATCGAGATCGTCTTATTCATACTT
TGTATCACAAATCGTTAATACAATATTATCCAAAGATACATTTAGTCAAAATGGTGGCTG
GCGGAGTGCGTTAATAAATGTGTTGTTATCATTATCATTTCCAAAAATAGTTATTACTCA
TGATGATTAAATATATGACGAGCATCACAATACTGATATAAATAATAATCACACCTGGAT
CACACTTTTGCTTTAAATATAACTATCAATTCACGTGAAATTTATAGGTGGTTATTATTC
TCTAACAAAAACACTCATTTAAGATGATAATTTTATTTAAAATAAATTAAATTTATTTTT
TTATAATCTGTTTTTTCAAGATGTCCTGACAATAAATCAATTGTATTTGACGTATCGGAG
AAGCACATTACAAACCAATGAAATCCCAGCTAGCCACTAGCTGGTTTTATATAGAGCACG
TGAATGAAGTAAGTCATGAAAAATATAATAGTTTCATGTGGAAACCTTGTTAATTTTTAA
CTTTCCACCAAGAAAATATATGGAATGTAATCTACATAGAGGGCAAAACATGCAAAACCC
AACAATTGTTATTGGCGTCATTGGTGCTGATTGCCATGCTGTTGGTAATAAAGTGCTCGA
CCGGGTATTTACCATGCACAATTTCAGCGTAATTAATCTCGGTGTAATGGTAAGCCAAGA
TGAATATATTGATGCCGCCATTGAAACTGGCGCTCAGGCCATTGTCGTTTCCTCTATTTA
TGGACATGGCGAAGTAGATTGCATCGGTATGCGTGAGAACTGTGTTGAACGCGGAATTGG
TGAAATATTGCTCTACGTCGGCGGAAACCTGGTTATCGGTAAACATGATTTTTCCGAAAT
CGAAACCAAATTCAAAGGAATGGGCTTCAACCGTGTTTTCGCACCCGACACTGATCTGGA
ATTAGTCTGTTCCCTGATGAAACGCGATATTGAGCGTGTTATGCAGTCAGAGGAAGCTGC
TGAGGGTATGCAATGATCAGCGTTTCTATCGATATCGGCTCCACCTGGACCAAAGGGGCG
GTATTCGAGGTAACAGATGACTCTCATATTGACGTGAGAAACTACGCATTATCCCCAACG
ACACCACACCATTTAGCTGAAGGGTTCTTTTCAGTATTAAATAAGGTCTTGGATGTTCGC
GATGCGCGGCCAATGTTGGCTTCAGGAGAGATCAATATTGATTACTCTTCTTCTGCTAAG
GGGGGGCTTGCCGTTGCCGCCATTGGCTTGGTACCAAGTATTACACTTGAGTCAGCTAAG
GTCACCGCGCATTCTGCCGGGGCTAAAGTGTCACAGCATTTTGCCTATAACCTGAATAAG
TCAGATGTGCGGGCTTTAGAAGTATCCCCCCCCGATATTCTGCTATTTACTGGTGGCACT
GATGGCGGTGATTACGACCACGGCTTGTTAAACGCCAAATTGTTAGCTCAATCTAACCTT
GAGTGCGCCATTATTTATGCTGGAAATCGCGACCTGCAAGATGATGTGCAAGAGATCCTC
GGCGATAAAGATTTAACCATCGTCGATAACGTATTACCCAACCTCGATAGCCCGAATCCT
CATAGTGCGCGTAAAGCCATTTGCGACATTTTCCTGCATAAAATTGTTAAGGGGAAAGGT
TTAGATGTCATCGTCGATCTGACCGGTGAAGACCCCCTGCCAACCCCTTATTCAGTCTTT
GAATTGGTACAGCAAATTCGCCAACACGTCCCCGATTGGGAAACCTTCATGCTGATCGAC
ATGGGAGGTGCGACCACCGATGTTTACTCCTCTTATAACAACCACTTACTGCCTGACACC
GTCATGCACGGTATCCCTGAGCCACTGATTAAACGCACTGTTGAAGGTGATCTGGGGATG
CGCGTTTCAGCGCTCAACGCGGGCGAGACCGGTACGATGATGATTGATCACTATTTTGCT
CATCAACAAACCAAGATTGATGCTTTTCATCACTATCTAAAATACATCTCCGCCCATCCC
GACTATTTGCCCCAGAGCGATGAGGAAATTGTATTCGACCAATTACTCGCCGGAATGTGT
ATTGGGTATGCATCTGAACGCCATGCGGGTACCAAAACGCAGGTTTGTACCTGTGCTGGC
AACATTGACCTACAAATTGGGCGCGATTTAACCCAGGTGAAAAAAGTCATCGGCACCGGA
GGTTGGCTCTCCCGAGCAGATTCATTCGATATTCATAACTGGCTGAAATATCGAAATTTA
GATGATAAAAGCAGGAAAGTGCTGCTCCCTGACCAGTTTGAGTATTACAGAGATACCCAA
GGCTTATTCCCCCTGCTCGCTAATGTCTCCCGTCGCTTTCCTAAAGCTGCCGCCCAGACT
GGTGTTCGAATTTTGCACAAATAATAATTGGAGTCATGATGGAACTTCGAAATAAAAAGA
TTTCTTTAGATGATTTTATGTCCGAGCGCTTTCACGTATTAAAAACCTGGCATACCGGTA
AAGATGTTGAGAATTTTGAAGATGGGGTGAAGTATCAGCAAACCATTCCTGAGTCGAAAA
ACTTTGCCAGAGCCTTGTTTGAAGCTGACTGCAACGGCATCACGCTGAGTCAACCTCGTG
CAGGGGTAGCGTTAATTGAAGAACACATTGAGCTACTGAAAACACTACAAAAAGATTGCG
ACCTGTTACCGACCACCATTGACGCTTATACCCGTCTCAATCGCTATGAAGAAGCGGCGG
TTGGTATTCAAAAATCCATTGAAGCGGGTACTTCCAAACTCAACGGGTTACCGGTGGTCA
ATCACGGCGTAAAAGCCTGTCGCCGCATTACCGAGTCCTTATCTAAGCCGCTGCAAATTC
GTCATGGCACTCCTGATGCACGCCTGTTGGCTGAAATCGCGATGGCCAGCGGATTTACCA
GCTACGAAGGTGGTGGCATCTCTTACAACATCCCTTATGCAAAACGTGTGACGTTGGAAA
AATCCATTCGTGACTGGCAGTACTGCGACCGTTTGATTGGGGTCTATGAAGAACACGGTA
TTCGTATCAATCGCGAACCATTTGGCCCACTAACCGGCACCTTGATTCCGCCATTTGTTT
CCCACGCAGTTGCCATCATAGAGGGTCTACTGGCACTGGAACAGGGGGTGAAATCCGTCA
CCGTCGGTTACGGTCAGGTGGGTAATATTGTGCAAGATATTGCTGCAATTCAGTCATTAC
GCGAACTGGCACATGAGTATTTCCGCGCCAATGGTTACGAAAATTACGAGCTCAGCACAG
TATTCCACCAATGGATGGGTGGGTTCCCGGAAGATGAATCTCGTGCCTTCGCGGTGATCT
CTTGGGGAGCGGCGGTTGCCGGGATGGCAGGGGCAACTAAAGTGATAACCAAAAGCCCTC
ATGAAGCCTACGGCATCCCTACTGCTGAGGCTAATGGCCAGGGATTGCGGGCATCCAATC
AAATGCTGAACATGGTTCGTGACCAAAAATTCCCACCTTGCGTGGAAGTTGACCGCGAAG
TTGCACTGATTAAACGCGAAGTACGCGCCGTCATGGATAAAGTCCTGGAACTGGGCCAAG
GCGATATTGCGATAGGAACTGTACGAGCCTTTGAAGCCGGTGTGCTTGATGTACCTTTTG
CTCCAGCCACCTGTAACTCCGGCAAGATGATGCCAATCCGTGATAACCACGGTGCAATCC
GTGTGTTCGATCCCGGTTCAGTTCCCCTGCCTAAAGATGTGCTGACACTCCACCATGATT
TTATCGCTGAACGCGCTAAAGAAGAGGGCCGCATCCCTTCATTCCAAATGATCATTGACG
ATATTAACGCCGTATCCCACAGCAAATTAATAGGAAGACCATAATGAAAATCAAGCACGC
ACTGTTCACCGCAGGTAACTCATCTTTCTACTTCGATGACCAGCAGGCCATCAAAAATGG
TGCGAAATTGGATGGATTTATCTATCAAGGTAAACCTGTAACTGAGGGATTTAGCGCAAT
TCGTCAAGCGGGTGAATGTGTTAACGTCCAACTAATCTTAGAAAATGGTGCTGTCGCTGC
GGGCGATTGTGCTGCCGTACAATACTCGGGTGCCGGTGGCCGTGATCCTTTGTTTATCGC
CGCAAATTTTGTTCCTTTCCTGGAAAAACACATCAAACCGCTGCTGGAAGGGCGCGATAT
CAGTGAATTTCGCCTAAATGCATCCTTCTTTGATGAAGTGACGATTGATGGCAAACCACT
GCATACCGCCATTCGTTATGGTCTTTCTCAGGCATTACTGGATGCAACTGCATTAGCGAC
CGGCCGTTTAAAAGCAGAAGTGGTGTGTGATGAATGGCATCTGCCGTTGGTTGCCAAACC
GATCCCTCTGTTTGGTCAAAGCGGTGACGACCGTTATATCGCCGTCGATAAAATGATCCT
TAAAGGTGTGGATGTTCTGCCACATGGCCTTATCAATAATGTTGATGAAAAACTGGGGCG
TAATGGCGGAAAACTGCGGGACTATGTGAGCTGGTTGGCTAAACGCGTCAGTGATTTGCG
CGTCGATCCGAGCTACAAACCGGATTTACATATCGACGTTTACGGCACTATTGGCCTGAT
TTTCGACATGGACCCAATATTGTGCGCAGAGTACATCGCCAGCTTGCAAGAACAGGCCGG
TGAACTGAATTTATATATCGAAGGGCCGGTGGATGCAGGCAATAAACCAGACCAAATCCG
CCTGTTAACCGAAATCACCCACCACCTGAAAAAACTGGGTTCGAACGTCAAAATCGTGGC
CGACGAATGGTGTAACACCTACCAAGACATCATCGATTTTACTGATGCAGGTAGTTGCCA
CATGGTGCAGATCAAAACCCCGGATCTGGGCAGTATTCACAACATTGTTGATGCTGTTCT
GTATTGCAATAAAAAAGGTATGGAAGCCTATCAAGGCGGTACATGTAACGAAACCGATAT
CAGCGCCCGCACCTGCGTACATGTTGCTCTCGCCTCTCGCCCCATGCGCATGCTCATCAA
ACCGGGCATGGGTTTTGATGAAGGGATGAACATTGTGTTTAACGAGATGACTCGCACCAT
CGCGCAACTTAATGCAAAGGCCAACTGATATGTCTAAAACGTTTAAAATCCTGTCGCCCA
CCGCCATTCTGGGATATGGATTTCCCGAAGAGAGCTTTATGAGGGCGATGGAGGAATCAC
CTGATTTAATCGCCGTGGACGCGGGTTCCTCCGACCCCGGCCCGCACTATCTGGGTTCAG
GCAAACCATTTACCGATCGGGCGGGGGTCAAACGGGATCTGCGCTATATGATAACCGCCG
GTGTGAAACAGGGCATTCCGGTAGTTATTGGCACCGCCGGGGGATCAGGGGCCGCTCCGC
ATTTGGAATGGTGTCGCCAGATCATTTTAGAAATTGCCCAAGAGGAGTCGCTAAACTTTA
CTCTGGCGGTTATTCCAGCTGATGTGAGTAAAGAAGCGGTTCATGCCGCCCTTGATGCAG
GCAAAATTCAGGCGCTGGATTTTGTCCCTGAATTGACTCATGAAGCCATTGATGCAACAA
CTTATATCGTTGCGCAAATGGGAATTGAGCCTTTTCAGCAGGCATTACAGGCTGGTGCAC
AAGTGGTGTTAGGTGGCCGTGCTTATGACCCCGCATGCTTCGCCGCGCTCCCTATCATGA
TGGGGTTCGATGAAGGCCTGGCGTTACATTGCGGCAAGATTCTGGAGTGCGCTGCCATTG
CAGCCACACCAGGTTCAGGTTCTGACTGTGCCATGGGTATTCTGGATGAAACCGGTTTTA
CGTTGAAGACCTTCAACCAGAAGCGCCAGTTCACTGAAACCTCTGCTGCCGCACATACAT
TATATGAAAAATCAGATCCTTACTTCTTGCCTGGCCCCGGTGGGGCATTGAATCTGAAAG
CATGTAACTTTAAAGATGTGGGTAATGGTCAGGTGCGTGTCACTGGATCGGTACATGAAC
ATACGCCCTACACCGTGAAGCTGGAAGGTGCTCGTCCGGTGGGTTATCGCACGCTAAGTA
TTGCCGGTACTCGTGACTCGATTATGATTGCCGACATCGATAACATCTTGCTGGAAGTGC
GCAAAAGTGTGGGAAAAAATCTGAGTATCGAGCCGGACTCAGTGCAGCTTAATTTTCATC
TGTACGGCAAAAATGGCGTGATGGGAAAAATGGAGCCAGAGCCGGATACCACATCTTATG
AATTGGGTATTCTGCTTGATGTTGTGGCTCCGTCTCAAGCGACCGCCGATAGCATTTGCT
CACTGGCCCGCTCTACCTTGCTTCATTATGGCTATGCTGGCCGCATTGCCACCGCAGGTA
ATTTAGCTTTCCCATTTTCCCCATCAGATATTAGGGCCGGTCTGGTTTATGAATTCTCCA
TTTATCATTTAATGGAATATACACCAGAGATTGCCTTTAAGTTTCGGCTGGAAAATGTCA
CAGCAGAAGGAGTAATGGCATGAAAATATCAATTCTAGATTTAGCTCATGTCGTCAGGTC
AAAAAATGCCGGGCCATATGAGTTAGTGCTAGATATTTTGTTTAAAGATAAATATATATA
TTCATCCATTAAAACATCCGGCCAATTTAAAAAAGAGCTAATAGCAGGGCTTTATAAAAT
TGAACCTGACCTTGTTCATCGTATTGTTTGGTTTGATCCGGCCAACGCCGTCAAAATAGT
TATGCCGCGTAGCCTGGTATCTGGTGCTGTAGGCGACACTGACGTCTATGGTGCCCAACA
GCATGCACCATTATTGAAACTTGAATTCAATATTTAGTTTTTCATTAGCTGTAACCGTAG
AACATATTTCCTAAATCATCCGGTGCATTGTGTTGCGCTATGTGCTTCGCCCTGCACCGT
TTTCAATATACCGATAAATACAGCATCATTAAATGACTTTAGAAAAACAATACCACCCTA
CTTATAAATGGAATCATTATGAAATCAAAAAATTTGACCACAATGATCATATTGGGTCTG
ATAATAGGTATTATCGTCGGGTTTTTAATAAATTCCTTTAGCAGCCCTGATTTTGCAAAG
TCGTACTCTTCTGAAATATCTATTTTTACCGATATATTCCTACGATTGATCAAAATGATC
ATTGCCCCGTTAATCATCTCAACATTAGTGGTTGGGATTGCCAAAATGGGTGATGCCAAA
ACATTAGGGCGCGTTTTCTCAAAAACGCTGTTCCTGTTCATTTGCGCAGCATTCATTTCC
ATTCTGCTCGGTTTAGTGGTGGTTAACCTCCTAAGACCGGGTGATGGCATTAACTTCGTG
GCTGCAACCGCCAGTGCTGTGGACGGTATTGCACCGGTTCCATTCTCCGCGAAAGTCTTT
ATCTCACATGCCATTCCAACCAGTATTGTTGACGCAATGGCACGCAATGAAATCCTACAA
ATTGTCGTATTCTCCATTTTCATGGGGATTAGCCTTTCCGCCATTGGTGAAAAAGCACAA
CCGATTGTTTCCGTATTAGATTCACTGGCTCACCTGATGCTGAAACTCACCGGCTACGTC
ATGCTATTTGCGCCATTGACTGTATTTGCCGCCATATCCGCGATGATTTCTGAACGTGGT
TTAAGCGTATTGATCAGTGCCGGTATTTTTATGGGTGAGTTCTATCTGACCCTGGGCCTG
TTGTGGCTTATTTTAATTGGCTGTTCAATTCTTCTGATTGGTCGCTGTACGCTTCGATTA
ATAAAAGGTATCAGTGAACCGGCATTGTTAGCTTTTACCACTTCAAGTTCTGAAGCCGCC
TTCCCCGGCACATTAGAAAAACTGGAAGAGTTCGGCGTTTCTAACAAAATTGCTAGTTTT
GTTCTCCCTATCGGCTACTCATTCAACCTGGTAGGTTCAATGGCATATTGCTCATTTGCA
GTCATATTTATTGCTCAGGCATGTAATATTCATCTGAGCATGGGCGAGCAAATCACCATG
TTGTTAATTCTGATGCTGACCTCTAAAGGTATGGCGGGTGTGCCGCGCGCGTCATTAGTG
GTTATCGCCGCCACGCTCAGCCAATTTAATATCCCGGAAGCCGGCCTGATTCTATTAATG
GGCGTTGATCCCTTCCTTGATATGGGCCGTTCAGCCACTAACGTGATGAGTAATGCGGTG
GGCGCAGCACTGGTTGGACGTTGGGAAGGTGAACATTATGGTGAAGGTTGCCGTGGTGTG
GCGAAAATGGGTACCGAAACTGTGGTTATTCAAGAAACAGTCGCCGTTCAAGAGAGTTTC
ACTCTTGAGGCACAAGCTAAATAACGCCACCTAAGCCTTTACGCCACATCAGGGAAACAT
AACCCCAGGCTGACATAAGCCTGGGGTCGATGACTGAGTAGCAAACGCCATTATCTCGGT
TTGGCCGCCAGTGCCTGCGCACAGGCCCAGGCAGAGCTCCAGGCCCATTGGAAATTATAG
CCACCCAGCCAGCCAGTGACATCAACCACTTCACCAATAAAGTACAACCCAGGCACTTTA
TGAGCCTCCATGGTTTTGGAGGAGAGCTCTTGGGTATCGACGCCACCAATCGTGACCTCA
GCAGTGCGATAACCTTCTGTTCCATTAGGTTGTACCCGCCACTGTTGTAAGTTTGCCACC
AACGTAGCCTGTTGCGGCGCATTTAACTGTTTCAAGGTGACATCCGGCAGTTGCTCCAGC
GTCTGTAGACATTCCACCAACCGCCTAGGTAACAGTTGAGCCAGCGTGTTCTTCAACGTC
TGATTGGGGTGGACTTGCCGCTCATTGTTCAGAAATACGTCTAAATCGGTGTCAGGAAGT
AAGTTAATGCCCACATACTCGCCAGCCTGCCAATAGCTTGAAAGTTGTAAAATTGCCGGG
CCAGAAAGACCACGATGGGTAAATAAAATACTCTCACGGAAACTGACACCATTCTCTGCC
GTCACCACCGCAGGGACTGAAACACCGGAGAGTGTTTGCAGATGTTCTAACAAAGGCTTA
TGCAACGTGAAAGGAACCAGTGCTGCGCGGGTCGGTAATACTTTCAAACCAAATTGTTCT
GCCAACTTATAGCCGAAGGGCGAGGCTCCCAATCCGGGCATAGACAATCCACCTGAAGCC
ACCACAAGTGAATGAGCACTCACTTTCAAATCATTAACCTGCAACACGAAACCCGTCTCG
GTTTTTTCAACTGACAACACATCGCTGCGTAATCGAATCGTGACTTGCCCCAATTCGCAC
TCTTGCAGTAAAAGCTCAACCACTTGTTGGGCTGAATCATCGCAAAACAGTTGCCCTAGC
GTTTTTTCATGCCAGGCGATGTTATAGCGATTCATCAGGTCAATGAAATCCCATTGGGTG
TAACGTGCTAAAGCAGATTTACAGAAATGAGGATTTTGTGAGAGGTAAGCTGCGGGTTCG
ACAAACAGATTGGTAAAGTTACAGCGGCCACCACCGGACATCAGGATCTTACGCCCAGCT
TTTTTGCCATTATCTACCAAGAGTACCCGGCACCCTGCTTGCCCAGCTTGAGCCGCACAA
AACAGGCCCGCAGCACCTGCGCCTATCACTACCACATCAAACTGTTCCACACTGGGCCTC
ACTGAGTAAAATCATCATCACTGCAAAAGTGTCCGTTTTTTCGCCGAGTCGCATGCTATT
TGTTCATTCAACCGACAAATTAGCGGCGGGAGATTGTAAGTCGCCCACTCTCAGGAAGCT
ATAGTAAGAAAATGTCTCATAGAGTAAAACTAAGTAACCTGCTGATATAACATGCATATG
TTGTTAAAAATGGCGAATTCATCCGCGGTCATGTCAAAAAAAGGTCATATTTTCCTTTTC
CCCACCCCCCATTGTCACTGATAATGCGCCGCGTTCATGTCCACAAACTGGCGTAACGCT
TATGCTACATCTTTTCGCTGGCCTGGATTTCCATACCGGCCTAATGTTAGTTCTTGCTTT
GTTGTTTGTGCTGTTTTACGAAGCCATCAATGGTTTTCATGACACAGCCAATGCGGTTGC
AACCGTAATATATACCCGCGCCATGCGTTCACAGGTGGCTGTCGTGATGGCAGGGGTGTT
TAACTTCCTCGGCGTGATGCTGGGTGGTTTGAGCGTGGCTTATGCCATTGTTCACTTACT
GCCTACTGATCTGCTGTTAAATGTCAGTTCGGCACATGGGTTGGCGATGGTCTTCTCTAT
GCTGCTGGCGGCGATCATCTGGAATTTGGGCACTTGGTATTTCGGTATCCCAGCCTCCAG
TTCGCATACGCTGATTGGTGCAATCATCGGTATTGGTTTAACCAATGCATTAATGACCAG
TACATCTGTGGTAGATGCACTGAACGTTCCTAAGATGATTCAAATCTTCCTGTCATTGAT
CTTATCCCCGATTGTGGGTCTGGTTATTGCCGGTTTGATGGTGTTCCTATTACGTCGTTA
CTGGAACGGGACCAAGAAGCAGCAACGTATTCACCTGACACCCGCTGAACGAGAAAAGAA
AGACGGTAAACGTAAACCGCCATTCTGGACCCGTACAGCCCTGATCCTATCGGCTATTGG
CGTGAGTTTTTCTCATGGCGCTAACGATGGTCAGAAAGGGATTGGCTTGATCATGCTGGT
ATTAATCGGTGTGGCTCCGGCTGGGTTTGTCGTGAATATGAATGCAACAGGCTATGATAT
TGCCCGCACCCGCGATGCAGTGACTCATCTGCAACAATATTATCAGCAGCATGTTGAAGC
ATTACCTCATGCTGTCGCGCTGAAGCCACTGGTACCGACACCAGATACATTGCCAAACAC
CCCAGAACAGTTCCACTGTGATAGTTCACGCGCCATGATAGCGATTGATCATGCACAGAC
GCTGTTAGCGAATCTGCAAAGCTATGACGACCTGACGGTCGATCAACGTAGCCATATGCG
CCGCTTGCTGATGTGTGTTGCTGAGACCGCTGGGGCCGTTGCCAAACTGCCAGAAACCAG
TGCTCAAGACCGCCGTTTCCTCAATAATCTGCGTACAGATTTGTTAGAAACGGTGGAATA
CGCACCAACCTGGATTATCGTTGCCGTCGCTCTGGCCCTGTCTTTGGGTACTATGGTTGG
CTGGAAACGTGTTGCAGTGACTATCGGTGAGAAAATCGGTAAGAAAGGCATGACCTACGC
ACAAGGGGTTTCTGCCCAGATGACTGCGGCGGTTTCCATCGGTATTGCGAGTTATACCGG
TATGCCTGTATCGACAACTCAAGTGCTCTCATCAGCGGTTGCCGGCACCATGTTGGTGGA
TGGCGGTGGTGTGCAGAGTAAGACGGTGAAGAACATTATGTTGGCGTGGGTCTTAACCTT
GCCAATCTCAATTCTTCTTTCCGGCGGGTTGTACTGGATCGCGTTGAAATTTATCTAAAT
CCAGCGAATTAGCCATACTCAAATTGAGCAAACTCGAATTTGAAATAAATAAAAGGCGGC
CTTATAGGTCGCCTTTTTACCTGTTTTTATGCCAAAAGTTCATGCTAATACCACAATATT
AAGCCCACCAGACTGACCATAACCAAACCACATAATGCGCTGGTCAGGATAAACTGCCCA
CGTAGCCTCTCACAACGGCGAATAAATTCTGGGTCATGATGATCAAGATAACGTTGAGCA
AAGATATAACCGACTAATCTAATCTGTTTGCTCGGCTGACCGTGAGAGGTGAAAAATCCA
CCGCCATCAACGTATTGATACAGCAACGGGTCGCAACCACGTAATACCACTAACAAAGCA
CGCAGTGATGAATAATAACGTGCCATATTAATCACACATACCACACACAAAGCCCAAAAA
AGCGCGACGGTACTGATCATAATCATCCTCCCAGCGATATCACACGCACCAGATCCATTC
CCCTGAACCCTTGCGCCATCGCTCACTCTAGCCGATACAAACACCCCCAGGGCCTCAAAA
GCCACCCCCTATTGTTCGCTCACTGATTGTGACTCGATGTGATATTCACTCGACACACTA
TCTGAACGTGTTGGACTCCCTTTATGAGTGTAGGAAATGAAATGAGAAATAGCCTGATAA
TCTCTAAATTAAGCTAAATTGGGTGTTTGTTAAGTATCGATTAGTATTAACTTATAACGA
ACTTTACTCACCATAAAATGCGGGTTGCCCCCGAAAATAGTGTCTAAATATTAATCTTTC
TTAACTGATTTATATAAATAAAACGGCCATTATTTTTAGGTTATATTTGCATCACAAATA
TGAAATTACCCACATCATGCTATCTGAACAGCGCTATACTTAGGATAATGATCTGCTTTA
AATTCAATCAGTGCGACGATATATTAGGGCCATATGCGGTAGAGTTTGGTCAGTTTTTGG
TGTAAAAAGACAGACACTGACTTTAGTGATCATCATCAAAACAGTGTGTTGTGATCCGTG
AAACACTTCGGCTAAGGGTCATAATGGTACTATGTAGATATCGCGTTAGCACCCGTTCAA
CAGGTTGAATGTTTGCTTACCCATTAATTAACATTATGGAAGGAGTTTACTTATGGCTTA
CAAACACATTCTGATTGCGGTTGACCTATCTCCGGAAAGTAAGGTGTTGGTGGAAAAAGC
AGTTTCAATGGCCAGACCGTACAATGCCAAAGTTTCCCTGATCCATGTCGATGTAAACTA
CTCAGATCTCTATACCGGCCTGATCGACGTTAATCTTGGCGATATGCAGAAACGCATTTC
TGAAGAAACACACAATGCGTTGACCGAGCTTTCGCAAAACGCAGGCTATCCAATTGAACA
AACGCTGAGTGGTAGTGGCGATTTGGGTCAGGTACTGGTTGATGCCATTAAGAAATACGA
TATGGACTTGGTATTATGTGGCCACCATCAGGATTTCTGGAGCAAATTGATGTCTTCAGC
ACGCCAACTGATCAACACCGTACATGTCGATATGCTCATCGTACCACTGCGCGATGATGA
AAATGGTGAAGACGATTAAGCTACATAAGCCACATTAGCTTAGCATCATCACCTCTCACG
CCCGCCTTTAGCGGGCGTTTTTTATGCTAAACCCCGCCCCCACCCTATATTTCCTCACAT
TAATAACCCTGCTAAGTTTTTGTCAAAATCCCTTGCGGCATGAATATAAACCAGTGATAT
AGTCGAAGATGCACAACATCGTCTCCTCACTATTTTGGATAATAATAATAGGCTGCAAAA
ATCTGTCAGGAGAGTCTTAATTGGTACAAGGAATTATTAGTGATGAATGCTTTAACCTCT
CTGGAGTCATTTTTAGAATCTTTACAACAACGTGATGCCAACCAACCAGAATATCTCCAA
GCGGTGCGTGAAGTTTTCACCTCGCTTTGGCCCTTTCTGGAGCAAAACCCTCATTACCGA
GAACAGAGCCTACTGGAACGTTTAGTCGAACCGGAACGCGTCATCCAATTTCGCGTTGCC
TGGACTGACGATCAAGGAAAGGTGCAGGTTAACCGCGCCTGGCGTGTTCAGTTTAACTCC
GCGATTGGCCCCTATAAGGGCGGGATGCGCTTCCATCCATCAGTAAACTTATCCATCCTT
AAGTTCCTGGGTTTTGAACAGACCTTTAAAAATGCCCTGACCACACTGCCAATGGGCGGG
GGCAAAGGCGGCTCTGATTTTAATCCGAAAGGGAAAAGTCAGGCTGAAGTGATGCGTTTT
TGCCAGGCGTTAATGACCGAGCTTTATCGTCATCTTGGCCCAGATACTGATGTTCCTGCG
GGTGACATTGGTGTTGGCGGCCGTGAAGTGGCCTTTATGTCCGGCATGATGAAGAAACTG
TCTAATAACACCGCCTGTGTTTTCACCGGTAAAGGGCTTTCCTTCGGCGGCAGTCTAATT
CGCCCGGAAGCGACCGGTTACGGTTTGGTTTATTTCACCGACGCGATGCTAAAACGTCAC
GGTTTAGGTTTTGAAGGTAGAAAAGTTTCTGTTTCCGGTGCCGGTAATGTGGCGCAATAC
ACCATTGAAAAAGCCATGGAACTGGGCGCTCGGGTCATTACCGCCTCTGACTCCGGCGGT
ACAGTGGTTGATGAAGCCGGTTTCACACCGGAGAAACTCGCCCATTTGGCTGAGATTAAA
AACAAACGTTACGGCAGCATCGAAGATTATGCCCGCGAACGTAATCTGGTGTATTTAGCC
GGCCAACAGCCGTGGAGTGTGCCGGTTGATATTGCCCTGCCTTGTGCAACACAAAACGAG
CTGGATTTACCTGCTGCCCGTCAGCTGATTGCCAATGGGGTTAAAGCCGTGGCCGAAGGC
GCAAATATGCCAACGACCATTCAGGCAACCGATGCTTTCCTTGATGCTGGTGTGCTGTTT
GCACCGGGCAAAGCGGCCAATGCCGGTGGTGTTGCCACTTCTGGCCTGGAAATGGCACAG
AATGCGGCTCGCTTGAGCTGGAAGTCAGAGAAAGTTGATGTCCGCTTGCATCACATCATG
CTGGATATTCACCAATCTTGTGTCGAATATGGCGGAGAAGGTAAGCAAACTCACTATGTT
CATGGCGCTAATATTGCCGCCTTTGTCAAAGTAGCCGATGCTATGCTGGCCCAAGGCGTG
CTGTAAATAATAGAACTCCCATATTCTTTGAGGTAATAATGCCTGGAGAATATGGGAAAC
TCATCTTCATAGATTTAAAAATAATATACCCTAACAGATAATATATAAAATTCCGGGTTC
TTTTTAAGAACGTGCTTATTTTAAATATTCCCTATACCAGTAACATTCCTCCGCCACATG
AATCGTTAGCAAAATTATGAGGGATAATAATGTTCAAGGAAGAGACTAAAAATCACATCA
GAACTCTGGATACGAATAAAAGAATTAATATTAATTATAAATCAAAAGATATTAACCTAT
TAGCGATAACCAGCAGAAATAAATGGGAACATAAAGATAAAAACGGAATGAGTATTGTAA
CGTATTCATTCAGTCAACAAATACCAATAGGTTACCATTATTATAAGTCGAGCGATGGTA
TTCAGGCTTATTCTCTTAATGAAGCGCAAATTCATCAGGTAAGAACCGCTACGCTCGCCA
CTTCTGATGTGGCGAATATTAAATTTATTGAGGCTGAAGATGGTGTTATAGCTAACATTC
CCATTGCGAATGTTTTACTCGAGGGATCTCTTGGCGGTTATGCCTATAGCCCGAATCCTG
GTAACCTCAGCCCCATATTTATTAATGCGAAGATAGAGGAGAATTTAGCCCCCACGCAAT
CAAACTATGGTGGTCGGGTATTTATGCATGAATTTGGCCATGCACTAGGCTTGGAGCATA
CTCATGACTCGGTGGGCTTAACACAACAAACCAGTGTAATGAGCTATTTATCTGAGTTCA
ACTCAGGAGCAATCTACGGGGGTAACTTTGCATCAACCCCACAACTACATGATATTTCAG
CGCTTCAATACCTTTACGGAACCAATAATCGTACCCGTATCGGCAATACGACTTATGGTT
TCAATTCCAATAGTAATAGGGATTACTTTACTGCAACCCACGCTAGCGACAAGTTGGTAT
TCTGTGTGTGGGACGCCGGTGGTAACGATACGTTTGATTTTTCGGGTTATCATCAAAACC
AAAGAATCACACTAACTAAGCGTGGTTTCTCTGATATTGGCGGTTTGAGAGGCAATGTCT
CAATTGCAGATAAAGTCGTGATTGAAAATGCCATCACAGGTAGCGGTGATGATGAAATCA
ACGGTAACCGATCAAATAACACCCTAAATGGAGGGGATGGTGATGACAGATTATGGGGCC
GGGTGGGAAATGATCGGCTATTCGGCGGCCGTGGCAATGATCGGCTATCCGGTGGTAAGG
GTGATGACTTCTTATCTGGCGGCGCAGGTAATGACCGGCTCGCTGGCGGGAGTGGCGATG
ACCGATTATTCGGCGGGCGTGGCGCTGACCGGATGAAAGGGGGAGAGGGTTGTGACATTT
TCCAATACCGTAATAGCAGAGATTCCACTAGAAAATATACCGATACCATCATCGACTTTA
CATCTGGTGAAGATAAAATTGATTTATCATTCATTATGGCTGGCAATAACAATATTGATC
TGGTAAATCAATTCAGCGTGAATGGTCAAACAGAATTAATGCAGAAATATGATGATGTCG
CTAATATTACCTATCTGATGATTGATTTCGACCCAAAAATAAGCAAAGTTGAGATGATGA
TAAGATTCACCGGTAAACATCAATTCACACGCAATGATTTTATTATCAGCTCACCGCTTA
TTTCATAACTCTTTATTGAGTGAAAGAAGCTAATTCAGGTGGCTGTAATAACGCGCAGCC
GCCTGATTAAGAGCAATATATCCAATATCATTGGCGCATTACAGCAACAGGGCCAACTGG
CACTGTGGTAGCATCAAAGAAGAGGCATATAGAGATCAAAACGGTGGCTTTTCGTGGTCA
CTGCGGCCTGTGCTGCAATGCCAGCTAGCGGTTCGGCATAATCCGGCCGCTTAACCACCA
CCCGCTTGGTCGCCAGTGCGCGCGCCGGTGCCAGTAAACCATCGGCGTCTTCGTCAGCCC
CGACCAATGATTGGAACACCCGCATTTCCTTTTTAACCAACGCACTTTTTTGCCGGTGCG
GGTACATAGGATCGAGATACACTACTTCAGGCCGAGGTTCAATTTCCGCCAGCGCGGTTA
AACTGGAAGCATGCAATAGTGTTAACCGCTCGCGTAACCACGGGCCAATTTCCGCATCCT
GATAACCACGACGCAAGCCATCATCCAGCAATGCGGCAACCACTGGATTGCGCTCCAGCA
TCTGCACATGACAACCCAGTGCCGCCAGGACAAAAGCATCCCGCCCCAGCCCGGCGGTGG
CATCCACCACACGCGGCAGATACCCTTTTTTGATACCGACAGCTTTAGCGACCGCCTCAC
CGCGCCCACCACCAAACTTACGCCGATGGGCTAGCGTACCAGCAACAAAATCAACATAAA
TGCCGCCGAGTTTTGGCTCATCCCGCTTACGCAGCTCAAGGCGCTCAGGTGTTAATACCA
GCGCCATAATAGACTGCTCGTCAGACACCAAACCCCAGCGTTCAGCCAGAATAGACAAGG
CGCCGGGATCGGCGCCTGCTTCAGACAATAAACAAATACTTACTTGTGACACATTCTAGC
CCTTAATACCGTAATGGCGCAGCATAGCATCCAACTGCGGCTCACGGCCACGGAAGCGCT
TGAACAGAGTCATTGGCTCCTCAGAACCGCCACGGGACAGAATATTATCGAGGAACGACT
GCCCCGTTGCGGCATTGAAAATACCTTCCTCTTCAAAGCGCGAGAAAGCATCAGCCGAGA
GCACTTCCGCCCACAAGTAACTGTAATAACCCGCGGCATAGCCACCGGCAAAGATATGGC
TAAAGGCATGTGGGAAACGCCCCCAAGTTGGCGATGGTACTACCGCGACCTGTTTTTTCA
CTTCATATAAGATCGGCAAGATCTGCGCGCCGGTCAGCGGATGGAACTCATAATGCATAC
GGAAATCGAATAGGCCGAACTCCAGTTGGCGCAGGATAAACAGTGCCGCCTGATAGTTTT
TCGCCGCCAGCAGTTTATCCAACATCTCTTGTGGCAGTGGCTCATGGGTTTCGTAATGAC
CGGAAATAAACGCCAGTGCTTCCGGTTCCCAGCACCAATTTTCCATAAACTGGCTTGGCA
ATTCGACTGCATCCCACGGTACACCGTTGATACCAGAGACACCGGCAGTATCAATTTTGG
TCAACATATGATGTAAACCGTGGCCGAACTCATGGAACAGTGTGGTCACTTCGTTATGAG
TAAACAGCGCCGGTTTGCCGCCCACTGGCCCGTTAAAGTTACAGGTTAGGTAAGCGACAG
GTTTTTGTAATTGGCCATTCGCTAAACGCAAGCTACCGACACAATCGTCCATCCAGGCAC
CACCGCGCTTGTGTTCACGGGCATATAAGTCCAGATAGAAGCTGCCGCGCAGTTCACCGC
TGGCATCATATAGCTCGAAGAAACGCACATCTGGATGCCAGGTATCAACATCATGGCGTT
CTTTGGCAGTAATACCATAAATGCGTTTAACCACTTCAAACAGCCCTTCTACCACCCGCT
GTTCCGGGAAGTAAGGGCGCAATTGCTCGTCACTGATGGAGAACAAGTGCTGCTTTTGTT
TTTCGGAGTAATAGGTGATATCCCACGCGGCTAACTCGCTGACGCCATAATGTTTTTCAG
CAAAAGCACGTAACTGCGCCAGCTCTTCTTCTGCTTGTGGTCGCGCGCGTTTTGCCAAAT
CATTCAAGAAGCCCAGCACCTGTTGTGGGCTTTCTGCCATCTTGGTCGCCAGAGATTTAT
CGGCATAACTGCTAAAGCCCAGTAATTGAGCCAATTCATGGCGCAATGTCAGGATTTCGG
CCATGATTTCGCTGTTATCCCATTTGCCCGCATTCGGCCCTTGATCAGAAGCGCGAGTGG
CAAAGGCGCGATACATCTCTTCGCGCAATTCAGCGTTATCGGCATAAGTCAGCACCGGCA
AGTAACTCGGCATATCCAGAGTCAGCAACCAGCCCTCTTGCTCTTTGGCTTCGGCCATGG
CTTTAGCGGCGGCTAATGCACTCTCTGGCAAACCTTTCAGTTGCTCAACATCGGTAATCA
ACTTGCTCCAACCCATAGTAGCATCGAGCACATTATTGCTGTAAGTCGACCCCAACTCAG
ATAAGCGGGCCACTATTTCGCCATAACGTTTTTGTTGTTCCGGCTCCAGACCAATACCGG
ATAACTGGAAGTCACGCAGCGCGTTTTCTACCGCTTTACGCTGTGGAGCGGTCAAAGCAT
CAAACCCTGGCCCTTCTTTTAAGCTGACATAAGCCTGATATAGGCCTTTATGCTGCCCCA
CCCAAGTACCGTATTCAGATAGCAGTGGCAAACTTTGTTCATAAGCAGCACGCAATTCCG
GGCTATTTTTCACTGAATTCAAATGCCCAACTGGCGACCAAATGCGTGATAAGCGATCAT
CGGATTCGGCCAGCGGCTGACACAAGTTATCCCAGGTGAAAGGCCCTGGCTGGGCGACCA
CCCGCTCCACCGCTTGACGGCATTCATCCAATGCGGATTTCACCGCAGGCACGATATCTT
CAGGGCGAATAGCAGAAAATGGCGGCAGGGCGAACGGGGTCAACAGCGGATTTGTCATAA
GGAAGTCCTGATTGTTTTTTGAATTTCAGCGCCAGACAGTGCCCAGCAACAGAGAATAAA
TTACGTATTAATAATTAAGATGAGGTCTGTCAGTATGAAAATCAATGGCTGACGGCTTAA
ATTGGTCAATCAACAGCCTCAACCTTTCCATTGCGTAACGGTGAGATTTTTATCACCAAT
TAATGCTTTTCACTTTTTATCCACCAGACAGTTTATACTAGTTGCCATAATGTGTTGGCT
GCGGTGACTGACGACGATGTTTTGTCTCATCCATAAAGAAAGGCCGCAAGAAACACTGCC
GCAATATACAGATATATCAATTGGTTAAAATAAAATGTTAAGTTACCGCCATAGTTTTCA
CGCCGGCAACCATGCCGACGTTCTGAAACATACTGTTCAAAGCCTGATTATTGAGTCTTT
GAAAGAAAAAGAAAAACCGTTCCTTTATCTGGATACTCACGCCGGTGCTGGCCGCTATCA
GTTAAGCGGCGAACATGCTGAACGCACGGGTGAATACCTTGAAGGTATCGGCCAACTGTG
GCAACGCGATGACTTACCCGCTGATTTAGCCCCGTATATGAGTGCGATCAATTATTTTAA
TCGTGGTGAGAAGTTGCGTTACTACCCCGGCTCACCGTTGATTGCCCGCCATTTACTGCG
TGAATACGACAAGATCCATCTGACCGAACTGCACCCGAGCGATTACCCGTTACTGCGCAA
TGAATTTGCCAAAGACGAACGCGCCAAAGTCCAGCGAGCCGATGGTTATCAGCAGCTTAA
ATCACAGTTACCGCCACCATCACGCCGCGGTTTAATTCTTATCGACCCACCGTATGAAAT
GAAAACTGATTATCAGGATGTGGTGAAAGGTATTCAGGAAGGTTATAAACGCTTTGCAAC
GGGTACCTATGCATTATGGTATCCGGTGGTTTTACGCCAGCAAGTCAAACGTCTATTGCG
AGATTTGGAAGCCACTGGCATCCGCCGTATCTTGCAAATTGAATTGGCCGTTCGCCCTGA
CAGTGACCAACACGGTATGACCGCGTCTGGCATGATTGTGATTAACCCGCCGTGGAAGCT
GGAGCAGCAAATGAACACGCTACTGCCGTGGCTGCACAAAGCGCTGGTGCCTTCTGGTCA
TGGCCATACGCTGGTGAAATGGGTAGTGCCGGAATAATATACCCTTCATACTTCAAGCTG
CAGATGCGTTAACTGCCTTCGCTCACCCCAGTCACTTGCTTGTGTAAGCTCCTGGGGGTT
TACTCAGTTGCCGCCTTCCTGTAACTCGAATTATTTTGGTATAGATAGCTCTGAAGTAAT
TCTTTTCTAAATGAATCGCCTATCAGAGCCATTGATGCATAAAGCTTTATCAAGCGCTAC
ACTGATAGACAATTTTTTAAACGACTTGGAAACGACACTGATGACCAAACATTACGACTA
TCTGGCAATTGGCGGTGGCAGTGGTGGGATCGCATCGATCAACCGGGCAGCCATGTATGG
CAAGAAATGTGCGCTGATCGAAGCTAAAGAGCTCGGTGGCACCTGTGTCAACGTCGGTTG
TGTACCGAAAAAAGTGATGTGGCATGCGGCGCAAATTGCAGAAGCCATTAAACTGTATGG
CCCGGATTACGGTTTCGACACTACAGTGAATCATTTCGATTGGAAAACGCTGATCGCCAA
TCGTACTGCTTACATCGATCGTATCCATCAGTCTTATGACCGTGGTTTAAGTAATAACAA
AGTGGATGTTATTAAGGGTTTCGCGCGTTTTGTTGATGCGCATACCGTGGAAGTGAACGG
TGAGAAGATAACCGCCGATCATATCCTGATCGCCACCGGGGGTCGCCCAAGTCATCCAGA
TATTCCAGGGGCGGAATACGGCATTGATTCCGATGGTTTCTTCGAATTGGACGAGATGCC
AAAACGGGTTGCTGTAGTGGGTGCCGGTTATATCGCGGTAGAAATCGCAGGTGTACTCAA
TGGGTTAGGCACAGAAACGCATCTGTTTGTGCGCAAACATGCACCACTGCGTACCTTTGA
TCCGCTGATTGTTGAAACCCTGTTGGAAGTGATGAACACCGAAGGGCCGAAACTGCATAC
CGAGGCCGTACCGAAAGCGGTTATCAAAAATGCCGATGGCAGCCTGACACTGCAATTGGA
AAATGGCACAGAAGTGACTGTCGACCATCTGATTTGGGCTATCGGCCGTGAACCGGCAAC
CGATAACCTGAATCTGGCCGCCAGCGGTGTCAAAACCAATGAAAAAGGCTATATCGAAGT
CGATAAATTCCAGAATACTAACGTCAAAGGTATCTACGCTGTTGGCGATAATACCGGTGC
CGTTGAACTGACGCCGGTGGCAGTGGCGGCAGGTCGTCGTCTGTCTGAACGCCTGTTTAA
TAACAAGCCAGACGAGCATCTGGATTACAGCAATATCCCAACCGTGGTATTCAGCCACCC
ACCAATCGGGACTATTGGTCTGACTGAACCGCAAGCGCGTGAGAAGTTTGGCGACGAGCA
AGTGAAAGTCTACAAATCGTCCTTCACCGCGATGTACAGTGCTGTTACGCAGCACCGCCA
ACCATGCCGGATGAAACTGGTGTGCGCAGGGCCGGAAGAGAAGATTGTCGGTATCCACGG
TATCGGTTTTGGTATGGATGAAATCCTACAAGGGTTCGCTGTCGCCGTGAAAATGGGCGC
AACCAAGAAAGATTTCGACAACACGGTTGCTATCCACCCGACTGCCGCCGAAGAATTTGT
TACTATGCGCTAAGTCAGCTAAAAGCACGCTAAGGCTATAAACTGCATGGTTTATAGCCT
TTTTTATTGCTTTGAATTCGACCTTCAAGAATATTTTTTACTTTCGCGCAGGCGATTTCC
TGCTCATTCCTGATGGTATTGCCAGTTCAAGAATCGCAGGGATATTCCCTCTCAATGAGT
TACCCGCCGCATTGAGTGTTATGAGTCAGAACTCTTCTCAAGGGAAAATTCTTATTCGTT
GTGATAGCTAAAAAAATCAGGCCAGAGCTAAGCCCCAGCCTGAAAGTCATACTGTAACAT
GATGAATTAGAAACTAATCTTCACACCGACATTACCCGCATAACCGTCCATTTTACCGTT
AAAAGCGCGCTGGTATTTAGCATCTGCATAAATATCAACATTACTATTCACTTTAGCAGT
CACGCCAGCCCCGCCCTGCCAATAGGTTTTACTGAATTCAGGGCGCAGACTCGCCGTATC
AATAGTGACCTGCGGGTTTTTACCTAACTGATACACCACATCAGCAGATAAATAAGGTTT
GATGGTTTGCTGTTTGGTTGCCTCACTAAAGACACGCATCCCTGCGCGGGCCTGCCCGAC
AGAGTAAGAAGTAGCGCTCACTCCTGAAATCTCGTCACTGAAACTGTTCAGATTCAGATA
TTGGTATTTCAGTTGCCCCTGAGGCTCCACTTTCCAACTTCCTGCAATAGGGTACGCCTG
ACCCACTTCGGCAGATAGCGCCGCACCATAACCATTCTGTTTGGCATCATGTTGGCTCTG
ATAATTATTACGGTATAACGTCCCTTGGCCAACGAGGTCAATATAGCCACCTTGTGGCGT
CATTAAGGTGTAATAACCGCCCAGACCATAAGCATCAGTCTTAATCTTACCCGTATTGAC
TGATAGCTCTGGACGCACAGCCCGCGCCTTATCTTGCGTGTCAGTTTCCTGTTTACCCAG
CGTTATCATCACGCCCGCTGTCGCCTGTGTTCCGGCAGAGTTTTCAGCTTGATAGAAATC
ATGGCCCAATTGAGCGAACCAGATATCTGAGTCATAGCTAAAACGGCCCGCATCAAACTT
ATTATGCTGCCCGCTAATCCGGCCCCAGGAATCCTGATTAAAACCATTGGTCGCACCTTC
AGCTGAACCACGGCGTTCGTGCAAACTGCCTAAAGTGGTAAAACCATAGAATGCATTTAA
CCACGGCGCGGCAATATATCCTGGCACTTCACTGCGATAAGCCGTTTCAGGTGGTTGTGG
TGCCACAGGCGCAGGGTCAACACCAATACCTGTCCCCGGATCTGTCGGGCCAACAGGCGC
CAGATTGGACTGCAAATTCCAGCTATGTTCATCTATCTTATATAAGAAATACTGATATGC
CCCAGCAACAACCCCGTTGCTCATGGTGAATTGCCCAAAGTCGGTATCACCATCAACGGT
AATAAGGTTGATTCCGGTGCCGCTAGTTAATGCCCCCAGCCCACCTTGATTAATCACCTG
AACATAATGATCACCAGTAACATTCCCTATCACATGCAATTTATCTGCCGGTGAACTGTC
ATCGCCTAATTGCGCATTGAAAACAAAACTACCATTGCCAGTGAGATTGCTATTAATAGT
TAAGGTACTAAAACTGTATCCCAACGCGCGTGCATTTGGGTTACTGCTGCTTGGGATAAA
GTTCATCTGACCCAAAATGTGCATCGACTCAACATCGGCATCACCGGTCAAATTCCACAC
ACTGCTGCTATCAACATCAACACTTTTGGCGTTATATGCTGCACCAGTCCAGACCGAATT
ATTCTTCAGTGTTAAGCTAACATTATTATGCTCTTCCGCCTGAAGGTCACCCACCAGCAC
CGAATAGTTGTCAGCATTAAGATTGACGTTACTGATAATATTGAGCGGAGAAGCTAGCGT
TCCGACGTTAGTACTGGCGTTGACCAGCAACCCATTGCCGCCGATTAACTGTGAACCATT
GTTCACATCAATATTGATATTGGCACCATATGCGCGAACACCAGCACCGTTCTCACTGAC
AACTTGAGAGTTATCCAACATAACCTTGCTATAAACCGCATTCGAGCCTGCGGCATAAAT
TCCACCCGCATTCACACCACTGGTAGTAATTTGGCTGTCTTTTAGCGCAATAGAGCTGCT
GGTTTGAGTCCACAAAGCATAAGCACTGGCACCGGTTGAGGTCGCGGTGATATTTTTAGC
ATTGATAGACGAACCGATAAAGGTGCCGAGCACCATGCCTGAAGCACCGGTGGTGTTAAT
CGTCGCCCCAGCCAGATTCAGATTTCCACCACGCGCAGCAGTAGCACCAATACTGCCAAC
ACCAGCTGTGGAGATGCTCATATTGGTGGCATTAAAAATTGATTCTGAGTAAATGCCGTG
AGAACTATTGCCGCTTGTTCTCACAACTGTACTATCGACGGTTGCTGTGCCCCGGTTCTC
TATAGCGGTAGCACCATCCCCTTCGGTAATGAACTCGGCATTATTTACCTTCACCGATGA
CGTCGTATCCGGTACCCAAATTCCCATGGCATAAGTGCCTTTGGAATGGTAGGAGCCGCC
ATTGATCGTGACGTCAGCATTCATATTAGCGTTAACCATCGTCGCATTACTGCTATGAGA
TATCGCATTGATATTATTTAATATAATGACTGCTTTATTGGTCGAACTGTTACCCATAGC
ACGTAACACTGCGCCCGAAGCCAAATCAATATTGGCATTGCTGACTGTAGCCGAACCGGT
AATATCAAAAACCTGATTCATATTACCCGTGGCCGTCAAGCCATCCATGGTAATAGTCGA
ATCCCGGCCAACACTCACCCCGGCGTAGCCGTTGGTCATATTAATTGTGGTGTTATCTAA
GGTGGCATTTATACCGCCATTCCCAATATAAACCCCGGTGCCACTGGCACTGCTGGTGTT
ATTTATGGTGTTATTCGCCCCACTTAACGCACTGCCAATATCACTCAGATAAATACCGTA
ACTACCACCACCACTGGCATTGAGAGTCGTATTATTGACTGTTAATTTAGCACCACCGGC
CCCCGAAATACCGTAAGCCGATGAGCCACTGGTGGAGATCACAGTGCCATTAATATCCGC
ACTGCTCCCCAGACCCGTCGAAGAAACACCATAAGCGGTGGAGCCAGTCGTCGTCACCGT
CCCCCCCTGTAAGTTCACGGTGCCTTTATTATTGCTGATACCAAATGCCACGACACCATC
AGTCTTGATAGCCGATCCATTCAGTGTCAGAGTGCCGCCATTAGTCACATTGGCACCATT
TGCACCGCGTCCCGTGGTAGTGATAGCGACATCTGAGCCGCCAGTTACCTCACTGGTAGA
ACCTTGCACGCTGACCGGAGATAGGTTGTCACTATCGGTGCCATACTCACCTAAAATTGC
AACAGAATTACCATCAGTGACACTGACTGTCTGTGCCGCCCAACTATAAAGTGGCGTTAG
CAGCGGCACCAGTAAACTGGCCAGCAACGTTTTACGAAAACAAGGTAAGCGCGCTATATT
ATTTATATTCATATTGACAACCTGGCTTTATAACAAATTCAAATAGAAAAAGTTTTTAAC
TTTATTTATTAGGTCTTGTTTTATCTGTAATATTTATATTTATTTGTCAGGTTTAATTTA
AAGAAAATAAATAACCCACCCTGTTGAGAATATATGTGATAAGAAATATTTTTAATATGG
GACTACATGCCAAAATATGTAGTCCTTTTCCTACAAAATATAAATAAAGATCTGAATCAG
TCGCTTAAAACGGTTGAATTGAAAATATAACTGACGCTAATTTCAGCATGTCAAAATGCT
GGATTTTACCCACTACAGTTGTGATAGACGTCGACTCTGCTATTATCAACAGATTAGCCG
CTGTTTTATGTCATATTTTGTAGAAGAATCATCTGCATAAGGCATGGATAACTGTATTCG
AGGAGAATTATGCCGAACGCACCGCGAGACAACCCAGCCCCGCTGGCTGCTGGGATTGAA
ACTGGCAAAAAAGCGATTTCCTTTATGACACGGATAAGTGATCGTGTGAAAGCTTACCCG
GCAGTCGCCCATATTATCCGTGCAACAGACCGTTTCAATGATCGGTTAGGCAGCCAGTTT
GGGGCCGCTATTACTTATTTTTCATTTTTGTCACTTATTCCTATTTTGATGGTTTCTTTT
GCCGCCGTGGGTTTTGTGCTGGCATCCAATCCTGACTTATTGGCTGAATTAATTAACAAA
ATTGTTAATACTATCAGTGACCCAAGTTTGGCAGCCACACTTAAGAACACCGTAAATACC
GCTATCCAACAGCGTACGACCGTGGGATTAACCGGTTTGGCGATTGCACTTTATTCCGGG
ATAAGTTGGATGGGAAATCTGCGCGAAGCCATTCGCGCCCAGTCACGAGATGTTTGGGAG
CGCAATCCGCAGGATCAGGAAAAGTTCTATTACCGCTATGCGCGTGATTTTGTTTCGCTC
ACCGGGTTAGTTATCGCGCTGATCATTACCCTGTCGCTGACGTCTATCGCCGGTGCGGCG
CAATCTGCAATTGTTGATGCATTAGGGTTAGGGGGGATCGAGTGGTTGCGGCCAGTCATG
ACACTCATTGCCTTATCAATTTCTATTGCCGCTAATTATCTATTATTTTTATGGATCTTC
TGGATTCTGCCACGGCATAAGCCGAAGAAAAAAGCACTGTTGCGCGGCACCCTGATTGCC
GCAATCGGTTTTGAAATCATCAAATTCATCATGACTATGATGCTGCCGCGTCTTGCCAGC
TCTCCATCGGGAGCGGCTTTTGGTTCAGTCATCGGCCTAATGGCCTTTTTCTACTTTTTC
GCTCGCTTAACCTTATTTTGTGCCGCCTGGATAGCCACCGCTCGCTACGCCGAGGACGGA
ACATTGCCCCAGACAAGCGGCAATAACACCGCAGAGTAACCCCTGATCATGGAGGATCAC
CAATGTCTCACAATATAAAATTACTGATACTACTCGCCGTTGTTATGCTAGCTGCTTTGC
TGGTCTATCAATTTCGTTTTAGCCACGCCGATGCGCTGTGGAAAATTGTTAGCCAGCAGT
GTGTTCCGCATATGGAACAGGAACATAACCCGCAACCCTGTGTTGAGGTCGATACACCAG
CGGGTTTCGTGGTGTTTAAAGATAAGAATGGGCCATTACAGTATTTATTAATGCCGACCG
CCAAAATTAGCGGCATAGAAAGCCCCCAGTTATTAGCCGCCAGCAGTCCCAACTATTTCT
TTGATGCCTGGCAAGCTCGCCACTTTATGGCGGATAAATATGGTGCACCCATTGATGACG
CGGATATCTCGCTAGCTATCAATTCAAAATTTGGCCGCAGTCAGGATCAACTACACATTC
ATATTTCGTGTCTAAAGCCAGCAGTCAAAACGGCTCTGGCAGCACAGGAAACTGATTTCC
GTCAGCAATGGCAGCCCTTACCCGGCGGTTTATTGGGACACGATTATTTAGTTCGGCGTA
CTACCGCAGCAGAATTGCAACAATCAGGTGCGTTTCGTTTGTTAGCAAGCGAAGTGCCGG
GCGCGCAAGATGAAATGGGGCGTTATGGTTTAGCCATGACAGCATTACCGGATGGGCAAT
TCTTACTACTCGCCAGCAAAGCGAGTCTGACAAAGTTGCATCGTGCATCGGTGGAGGAGT
TGCAAGACCACAGTTGCCAACTGCTCCCCCAACCACCGATACATTAACCCGTTATTTTTT
CTGCTTCATTTTTTGCAGCAGCGGCGTGCACTGATTTTCTTCCGCTTCACTTGGGGAAAT
CAGTGCCAGCAATGCAGCGGCAGGTGTGAGTGCCACACCTAATACCGCAGCAACCGCACC
ACGGGCCAGTAAAGGCCCGGCTTTGACCCCCGCATCAGGTTGTTTAAATGTGCCTTTCAC
ATACAGCGGAGAACGTAGAGTCAGAATTCGCAGCCCTTTGCTTTCCGGATTAATAGATAA
ATCCAGCCGTTCGGTAGCAAAATTGATATTACCGGTAATATTGATAATGGCATTTTCGGT
ATCAATAACAAATAAGCGCGGTGTCGCCAGGCCATTGCGTAACTGAATATCCGCCACTGC
GCAGTTAATTTTGACCTCATCATCGCCAAACAGCTTCGCCACCAGATAGTTACCCACATT
CAGGCCGAGTAATTCCATTAAGCTGCGGCTGATAAGGCCCTGATTCAGTAACAAGCGCAG
GTTACCATTACTGGTGGCCAACAGTGCAGCAACTGAGTTACCGGTCGCAGTAAATGATGC
ATCGCCATTCAACTGCCCCAAGCTGTTGCGCATTGCCTGTACCTGTGGCAACAGCTCTTT
CAGTTGTAGGCGACGGGCATGCAAATCAACTTTACCCTGCATCGGGTCTTTGTTGCCATT
CAGGCGCAGAGTTGCATTGAGATTCCCCCTTGCCATGCCAAATCGCAGCGGGTCGAGCAG
CAATTCTCCATTATTAAGCACTACGTGAGTCGACAAGTCAGTCAATGGTAATGATTTATC
CCGATCGATACGTTTAGCCGCATAGGTAACATCCGCATCCATCACTCCCCAGCTTTTGGT
ATCAAATTTTTCAGTCGGCAGCACCTTATTGCTCGGTTGTCGGCTGCGCTCACCACGATT
GGCTTTTTCCTGATTGGAATCAGCCCCAATTAAAGGGGCCAAATCAGCAAAACGTAATTT
ATCTGACGACATGTTGCCGACTAATTTCGGGCGCGGTTGGCTGGCGGTGTAAGTCAGGTC
ACCATGAATATCGCTATCGCCGATTTTGCCATTAAAGTTTTCATAACGATAAACTGCCCC
ACCGGCCTGTTTGAGGCTCGCGATTAAGCGACCATCGGTATTAAATGGGGGAGTGGCTGG
CAATAACACACCAATCAGCGGATAGAGGTTATCCAAACTGGCACCGGAGAATTTCAATTG
CAGATCCAGCCCCGCCAGATTGGCAGGATCGGTTAATGTACCCGCTACCGCCACCCGAGT
GGAGCCAGAGCGGACATCTGCCTGTAATGGGAAGGGAATGCTGGCATCATTCATCGACAA
CATTCCACCGATTTTGCCACTGCCAGTTAAAGGCTGCCCCTGATACTTACCGTCAATCTT
CCAACCAAACACAAAATCCGGAGCCTTGTTCTGCGCTTTTTCAGTAGCTTTTTTCTCGTT
ACGGGTGCCGGTCACCTCAGCAAATGGTAGCGGCTTACCCAGCGGGTCAATCACCGCCTG
CAAGTCTGCTTTTAGCACCGCATCTTTCAGGTTTATCTGGCCGCGATCAAACACAATATC
ATCAATATTTACTGACCAATCAGACACGCTACTCTTATCCCCCGCCGGGCTATTCGCCAG
ATTAAATGTCCAGTTATTCTTACCATCAGCCAGGCGTAGCAAGGTGGCATCCGGTTGTGT
CAGCCAGATGCGCGGTATCCAGACCTCTTTCGCCAGCAACGCCAGCGGAGCAATACTGGC
ATCAACCCGTTTCAGGGTGACCATCTCGCCAGTAGGGAATGCGGTAGATTCTGTTGTGCT
TTCGGCGTTATTGCTCTTGCCAGCGGTGTTACCGCCGGCTAAATCGGGCGGGTTGCCCAG
CACCAAATCCTCAGCGTGGATATGCGGCCACGGTACCCAGCCGCGCCAGCCTGGCTCATC
ACCTTTACGTGACCAGTCCACCCCCAGATTGCCGCGAATAGCGAAAGGCCGTTGCAGCTC
AGTCGAGACTTTTTCATTAATGGTTGGCTTGAGACGATTCCAGTCGAAAGTCATAATAAA
CACAACAATTGCCGCCAATAGCAGCAAAATTCCCGCGACAATGCCCGTCAGCACTTTTCC
GGTTTTGGTCATAGTAGCTCCATGCCAGTACTCATGATGTTAATAGTCTGAATTAAAAAA
CTACTTTAACCATAGTCGAGAATGAAGCCGTCAGGCAGAATGGCAGAAATAGGTGCTGAT
TTATTAACCAATAAGGATTAGCCACAAAACAGCATGGGGAGGGTCTGTAAACGATCAAAT
GACGTCGGTCGGGAGAGATAATAACCTTGCGCAGCAACCGCATCAGACTGCTGTACCATC
GCCCATTCTTGCGAGGTTTCCACCCCTTCAACAATCACGCCTTTGCTATAACTTCCCATC
AGGGTCACCAGTTTGAAAAACAGTTGGTTCCCAACATCACTTTCTTGCAGCACGATAAAC
AAATCTCTGGCGACTTTGATGTACTCATAGCGCCAGCTAATAAATGAAGTGAAATTCGCC
AGCCCGCTGCCAAAATCATCCAGCCATAGGCGGTCTGCTTCAGCAATACGTGCAAAGGGG
GTATCAAGAGAGGTATCGACATGCTCGAGCAATTCAAAGCGAATGTAAGGCATGGCATCA
ATTAACACCTTAGCCTGCAAGTCGTCCTGCATCGCCATCAAAGCCTGACCATCAATGTTA
ATCGAGACCAACACCGAGTGATGCACAAATATCGCATGCCATTGTTTAACCATATTCAAC
TGCTCCAGCACCACATTCAAACGGGCGCTGATACTGATTGCACTGAAGTAATCTTCCGGA
TTCAGACGAGTATCCGGTGATGAGGGGTGAAAAACTGCCGTAAGCAGCTCGATAGCCAGC
AGCGCACCGGAGGTACGATAGATAGGTTGAAAAGTGTACCGACGCTGACATTGCCGCCAG
AAGCTCTGTCCTTTATTACGATCAATGGCGGCAAAGGATGGCGCAAGTAAACCTGATACT
TTATTGGTCATCATCAGTTTAGTCGCCATGTTTAGGGCACCAGACAGTCAAGGCAATGGG
TATCGCCGCCAGTTTGAGCCACCCTGTGATAAACAGTTTTCCTTCTGGTGATGTTATCGA
CTCGTGCGGACAGAACTTTATATAGCAGCATGACAGATTATTATTTCCAGCCAGATTACA
GGCCAAAGCAGGCTGGCGCGGCGCATTTAAGCCATCTATATTACTTAACTCAATGGTGCC
ATCAGTATTGCTGGAGATGAACATGCCTTATGTCAATATTAAAATTACTCGCGAAGGGGC
GACGGCGGAACAGAAAAAACAACTGATCGCGGGTGTGACCCAATTGTTAGTCGATACTTT
GGGTAAAAACCCGGCCACCACCGTGGTGGTGATTGATGAAGTGGAGACCGATAACTGGGG
GATTGGAGGCCACAGTGTGACCGACCTGCGAAAGTCATCCTAATTATTTTCAGGATGCTA
ACTATTTTCAGGATCATAAAGCGGTTCAGAATAGCGGGAAACTTATCAGTTTCCCGACCT
ATATCATAAAAAATTTAAAACGTCGTTTTAATACTATTGACTCTAACCAAGCCAGCAGTG
AGACTAACCTTATTTCCATTATCGACTCACAGGCCAGCTTTCCATGACCAGCAAAAATAT
TGCCGTTATCGGCGAATGCATGATTGAACTGTCACAAAAAGGTACCGACCTTAGCCGGGG
CTTTGGCGGTGATACGCTGAATACGGCGGTATATGTTGCCCGTCAGGTGTCAAAGCAGGA
CTTGAATGTCCATTACGTCACGGCGCTGGGTACTGATAGTTTCAGTAACGAGATGTTGGC
AGCCTGGCAGCAGGAAAACATTCACACCGACCTCATTCAGCGTATGGATGATAAATTGCC
AGGGCTGTATTTTATCGAAACAGACAGCACCGGTGAGCGCACTTTCTATTATTGGCGCAA
TGATGCTGCCGCACGTTTCTGGCTCACCAGCCCGGCGGCAGACGAAATCTGCCAACGTCT
GGAAAAGTTTGATTATCTGTATCTTAGTGGTATCAGCCTGGCGATTCTCGACCACACTTC
CCGCCAACGCTTACTGAAATTGCTGCGTGCCTGCCGTGCTAACGGTGGCAAAGTTATCTT
TGATAATAACTACCGCCCTCGCCTGTGGCAGAGCAAGGAAGAGACGCAACAAGCCTACCG
CGACATGTTGGCTTGCACGGATATCGCCTTCCTGACACTGGATGATGAAGACATGCTGTG
GGGCGAGAAGCCACTGGAGCAGGTCATCGAACGCACACAGAATTTAGGTGTAAACGAAAT
TATCATTAAGCGCGGCGCAGATTCCTGCATCGTCTGGGTGAAAGAGGGCTTTGAGGCTCA
CCAGTATGATGTGCCAGCAGTTAAACTGCCGAAAGAAAAAGTGGTCGATACCACCGCGGC
TGGGGATTCCTTCAGTGCCGGTTATTTGGCTGTTCGCCTAACCGGTGGTAGCGCACGCGA
CGCCGCCGTGCGTGGGCATTTAACCGCCAGCACCGTAATTCAGTATCGCGGCGCCATCAT
CCCACTGGCAGCCATGCCAGCGGTGTGATTGATAATATTTATCGCCAGAAATCAGAATCA
AGGGGAAGCGTGCCGTTGGGGTCGTAGCGGCGTGAGCCGCCGGAGCGCCCCTGGGTGCGG
TAACCCCTTCGGTTACTGAAGCCCGAATACAATGTCCGGGCTTATTCATAACGACGTAAT
ATTTTGCTTATTGCGCTGTTGTGGGTATCGCGGGCGCGGCTTCAGCAGCACCTGCCGCAG
CTGGTGCTGCATCTTCTGGCACCACGGTATGTGGTGTCATAATCGCGTTATAGGCATCTT
GCAGCGCTTTCACATTCACTTCTGGCTCACCTTTGGGCTGGGTCAGAATCAGCGTGGTAT
CTTGCGATAATTGCTGCTTCAATTCCTGATTTAGCTCCGCCAACGTCAGCCCTGACAAAA
ATGCCTGCCGTAGCTTCTGATACTGTTCTGGCGCAATATCCACCACACCACTTTGCTGTG
AACGCAGACGCTGACTCATCAAAATATCAGTATCTGTACGAGCATAAGTGGCAAATAACT
TACTGAGTTGATCGTTTTTCTGCACCATCAAGGCATCGAACTCAGTCTGGCTCAGGCCAT
TGGTGCGCAAGCTGACCAGTTCGCGCGCCACAAAATTCATGCCCGACGTCAGATTTTCAG
TTGGTGTATTCAGGTGAATAGCACATTGAGCACGCTGATATTGCACCCGGCAATCAAAGC
CCAACTTCAGGTTCTTCTGATCACTTTTTTCCAGCACTTGTTGAACATGCCAGAATAGTG
CCTCACGGGCTAAATCACTGCGCCAGTAGCGGCTTAACGCAACGGAGTCCTGAATCGGAT
GCCAAGGGGTATCCCACATTAATGATAATGTGTCTTGTGTCGCCTGCTCACTCATCAAGC
TCACCGGCTCTGGTGGCAGTGGCGCTAGCATCGCGATAGGTGCCGGCGTTGTACGTTTCC
CTTTCAACTCAGAGAATGTTTTGCCAATTTGGGCAGCAATACTGCGGCTATCAACATTAC
CCACCACATACAATGTCATGGCATCCGGGGTATACCATTGCTGATAAAACTGTTTCAGTT
TCTCGATATCTACTGGTTTTGCCACTGGCTGGCCGGGATCATGTCCCATCAGAGAAGAGC
CTTTAAGGCGGTAACGCCACCAAGGTTCCTGAATATTTTGCGGGAATGTGGCAATAGGAT
CGGTTGCACTATTCAGTGCTGCATTGACAGTCGGTTCACTGATAGCCAGTTTGCCACTGG
TATCGGATAACCACGCCAGGGCTTCTTTCATCAAATCGGGGCGGTTATTGGGCAAACTCA
AACTGTATAAGGTGAAATCATAAGATGTAATAGCCGGTGGCAACGGACGATCGTTATCGA
CCCCTTGCTGCCATAGAGACTGAAGCTGGGCAGGAGTAAAACTCGCGCTGCTCATTAATG
CCAGGCGCGGTAACAGATGGGCAAAACCAACGTGTTGTGCGCTCTCAGATAATGAGCCAG
TATTAACCACCAGACGTAACTCGATCCGATCGCTAGGGCGCTGCGGTGTCGCTAGCAACT
GCCATGAAAACCCGTTTTCTAATTTTCCCTGCTGCCAGGCAGGATCGGGTTGTAGTGCTT
CAGCCTGCACATTACTGCTGGCGGCAGCCAACAATAATCCACCAACTATGAGACGAATTC
TGGTGCCCTGCATGTGAACCCCTACTTAATAAACTATCCAAATTTGACCCTTCTTACTTG
AAGTTGCAGCGGTGTTAGCGGCTTTCCTTCACCCGAATCACTGACTTGAGTCAACTCATC
GGGATTCACTCATTTGCTGCCTACCTGCAACCCCAATGACTTTGGGTATAAACAATGCAA
TCCTTACGTGAACCATGCGTGTTTTCATGCAAATTGTCACAGTGAGAGCGGAACGTGGGA
GTGTACCATTCTGTTAGACCGCATGCTTTTGTGGATGTCACTCATCAGAGTAAAAAATAG
TATCTAAATGGTAATTAACACAAGAAATGATATCGCGGGGGTGATCACGAGGTGCTACCG
GTGGCCATGTTAGCCACCGGTAGTGAATCGAATAGACAAATGACTTAATGTTTTATTCTG
AGCGAATCAAGCAGATGTGCTGCTCTTTATCTCTTTATTCGGTAAGGTTTTATTTGATAA
CACCGCTTGTAGCTGATCGTTATCCAACTGGTTACACCATTTCGCGACAACAATGGTTGC
AACCCCATTCCCCACCAGATTAGTCAGCGCACGGGCTTCCGACATAAAGCGGTCGATACC
CAGAATCAGCGCCAAACCTGCCAATGGTAAATGCCCAACCGCAGAGATGGTGGCCGCCAA
CACGATAAAGCCGCTACCTGTAACCCCTGCGGCACCTTTTGAGGAGAGCAACAGCACCAC
CAATAAGGTCACCTGATGAATAACATCCATATGGGTATTGGTAGCCTGGGCAATAAATAC
CGCCGCCATCGTCAGATAAATAGAGGTTCCGTCCAGGTTAAACGAGTAACCGGTCGGGAT
AACCAAGCCCACCACAGACTTCTTACACCCCGCTTTCTCCATCTTATCCAGCATGCGCGG
CAACACAGACTCTGAAGATGATGTCCCTAACACGATCAACAACTCTTCTTTTATATAACG
GATAAATTTGAAGATATTAAAGCCATTGAATTTCGCGATAGAACCCAGCACCACCACCAC
AAACAACACGCAGGTTATGTAGAAGCAGATAATCAACTGACCCAACTGCACCAAGCTACC
CACACCGTACTTACCAATAGTAAAGGCCATTGCACCGAAAGCCCCGATAGGTGCCAGGCG
CATAATCATATTGATAATGCCGAAGATAACGCGGGAGAAGCTCTCGATAACATTAAAGAT
AAGCTGACCTTTTTCACCCAGACGATGCAGGGCAAAACCGAACAGAACAGCAAACAGTAA
GACTTGCAGAATGTTGCCACTGGCAAAGGCTCCCACTACGCTGCCAGGAATGATATCCAG
CAAGAAAGGTATAATCCCTTGCTGTGAGGCTTGCTCGGCATAAAGTGCAACCGCCTTGGC
ATCCAGTGTCGCCGGGTCGATATTCATACCAGCACCGGGTTGCACCACGTTAACAATCAC
CAAGCCAATCAGCAGTGCAATGGTACTGACAATCTCAAAATAAAGCAGCGCAATGGCACC
GGTGCGGCCCACCGCTTTCATACTTTCCATACCCGCAATACCGGTCACGACGGTACAGAA
AATCACGGGCGCGATAATCATTTTAATTAGTTTAACAAATCCATCACCCAAAGGTTTCAT
CTGAGCGCCGAGCTCCGGGTAAAAGTGCCCCAATAATACGCCCAAGGTAATCGCCGTTAA
CACCTGAAAATAAAGACTTTTAAATACTGAAGCTTTCATAACTATGTCCTTTTGGGTAAA
TACACGGCAGCCTGTCGCTTTGCTCTCTGTGATGATTGAGTGACACTTCTTTTTTATCCG
TGCTTGCGCGGAAAATAACACCCTCATAACAATATGGAAATTATTAGTTGCACTGGATTG
CACCCTAAATGCGAAATTAAGAACTGAAACGCTTCAAGCGGCAGCAACAATGGGAATTCA
GTCAAATCAACCAGACAATTAACTCAAAATGATTAGCTACAAGAATGAATGGAAAAGAAA
CAACCAACAGAAGTGAGGGTTTATCGGAATGAATGATTTTTGAAGGGAACGTTTGACGGG
TAGTTGCCCCCTTTTGAGGGTAGGGAAAGGGGGCTATTTAGCAAAAATAGTCTGGGTTAT
TTGATGGCCCGACTGGGTAGCGCAGCAGCACTATTAATCGCAATTTCGTTAATGGCACTC
CAGTTATTAACATCCGTACCGAAGGTATCCAATTTGATATATTTAGCTGTGACGGGAGTG
AAAGTGAGTTTTTCACCATTTTTATCTGCGGAAGATGTTTCCAGACCTTCAGCCAATGGC
TGCCAGTTCTTACCATCATTGGAGTAAAAAATGGAAAACTTCAGTTTCCGCTCGGTGGGT
TTAAACGGAACAATCAGAATATTTTCAATGGATTGTTCTTTATCCAGCTCAAGCTGTACC
CAACTCTCGCCAGATGCCGCCCAACGCGTTTTAACATCACCATCAGCGATATTCGCCGGA
ACATGGCCTTTTTCACTGTCATAACCGGATGCCGTTACCGCAACAATTTGTGCCGCATAG
CCAGATGCGCAAAACAACGAACCGAGCAAAACTGTGGCTAAAACTTGTTTTTTCATCAAC
CTATCCTTTTTATCACGACGATGAGAACCCGTGGGTAAAAGCGCCGGGCAAGCAGACCCT
GGGAAGCCGCTGCTCGGCACTTTTTACCAACAGCGGCCCCAGCACGGGCCGCTGTCGGGA
CTATTTACGGCCGTTCGGTTGCAGCTTCTCGCCCACATTGAGCAAGAACAGTTCATTATC
ACGGGTTGACACTCGCGCTGAACCGTCATCCATTCGATAAGCCCCTTCAGTGAAACCCGC
ACCATTGAGGAAAGGTGCCACTGCCTGTGGTTTATTGCGCAATGACGCTTCCAGAGCCAA
CAGAGCGTAAGGTTCTATGGCATCAACATCGGCATATTGGCGATCAGGTGAGGCCATGAA
GAAGCCGTCGATATAACGTGTTTTAATGATGTTATCGCCGATTTTCTCTGCCAGTTTTCG
ATAATCCGCCACCTGACTGGCATGGTAGAGATCCAACAAAGCAAACAAGGCGTAAGGATC
ACTGTTGGTGGTGTCCATATTGACTTTGACTTCTTTGCCCGGCGCAGTACCGATATCACC
CAGCCCCTGGTCGTTGGCAATACCACGGGCCACTTTCCACAGTAATGGGTCATTGTCGAT
AGCATAAGCACGCGCATAAGAAATCAGGAATTCATTACCTGCTTTGTATGGTTTGAGCAC
TGTGCCTTTTTTGCCGTAATAACCATCACGCGGCAGGGTGTAATTCGACAAATCCTGCCC
GTTGGCTATCATTGGACGGAAGGTATTGTCTTGATCGTTATAGGCATATTTGGCGAATGC
TTTCAGACCATCCACCGTCCATTTCAGCAAGTCCTGCCCCTGTGGACCTAAGTCTTTACC
CAATTGCAACTGCATCAAGGCATTTTCAGAATAAAGGGTGCTGGTGCGCCCTTTGAGCAT
CATATTGCCTTCCAGTGCTGCCGGGCCGAACTCTGGCCCAAACTGGCGCTGAGCGCGGTC
ACCGAATTTGGAATGGGTATCGGCATCATCAGTGGGTTCTTCACGTTTCAGGGCTTGTGT
GAACTGATAAACACCGAGGCCCGTTTTGGCGTCACGCGGCAAAACATACTGATCGGCCAG
GCGCTTAGCCCAAGTTAATGCGCCCTGATCTTGCTGGTGTTGGTAAAGCAGGGATGCGGA
ATAAATCAGATCATTCCCCGCATTAAGGAAACTCAATCCCTTGGTAGTAAAGAAAGGTGG
CTGCTGCTCAAATTTGCTTTCCCACAGTGCGCCCATCGGTTTGCCATATTCACCGTGGCG
GCTGGTTTCGAGAATACGCCAATCATAAACATGGGCATTCCAAAAACCACGAATAAAGCG
AGCGGTGGCATCACTGTCGACACTGAACATCAGGTCATAGTAGGGATAGGCATTTTTCAG
CTCATGCACCCTCTCTTTTTCACTTGGCCCTTCTGGCTGGAGGGTTTTCAGATCCACAAA
CCGGTGTCCTCCCCAATACAGTAAGCCACTCGGATCTTGATAGTTCTGGAAGTGATAGCG
AACAATATCTTCAGCACGCTTCTGATAGCGCGGATCACCACTGAGTTGGCTCAAGCCACT
CATGACACGCATTAGATTTTGTTGTGCCGAAAAGTTTGATAATACTGCCCGACGGCCATC
GGGGAATATCCATTCCAATTGCTGTCCGGTTCGGGGGTCAACACCATCCGCCAGCAGCGG
GCTGGGCTTATCACCGTGGTAAGTATCGGATGCCTTGTTTAATACATTATCGACATACTG
TTTTACCACAGTCAGGCGGTCGGTATCCGCTGCCTGTCCGGCGGGTATATACAGCGTTGC
CAGCGCTGCCATACTCAAAAATAACGCTCTTTTTTTCATTACTTCGTTACCTGTCAAAAA
TCGTTATAGCGAGGTGTGACCCCTAAGGTCAGAATTTAATTATTTCAACGCGGGATCAGA
AACTGTATTTGATACCTACACGGTAACGGGTTTGGCGCTCATCGGTATTTTTGCTACCGG
AAACATTACCGATAGCCATATAAGGCGACCAGTTCTTATCCCACTTATACGTCAATTTAA
AATCATGGGTCCAATCGTAATTTTCGTTATCCGATAAAATTACACCGGATTTATTCGCTT
GCTTGTAATCCAACTCATAGTCTAATTGGAAGTCTTTATTGATTTTATAACTCAAAACAC
TCGTCAGATTATAACCATTTTCAGACGTGTCTTTTTTGGTATTAATATTGGCGCTGGTGC
GTTTGTAATAAGGACGATAACGCAATGAAACAGAGAGATCATCAGTGATATTTGCCTTAC
CACGCAGATAAGGACGATAGCTGTTAGCCGTCGAGCTTGAATCTAATGAGAAGCCTGGTT
CGATAGAGAATGTTTTATCAATTTTATAGACATAGCTGGCAACTACTTCAGTGCCGTTAC
TCACACCTTCATGGAATGGCTTATCTTTGTCACTGCCGCTTTTCCACTTACCTTCCAGTG
ATAAACCGAAACCATTAGCAAAGCGGTGAGACATTAATAAGCGGTCTTTGTGATTATTAC
CACTTTGGTCTTGTGTTTCATGACGATAGTCAATAGTTACTGCCATTGCGCTGGTGCTGA
TAAGTGATGCCACTGCCAGAGATAATAATTTAAATTTCATTACAGTTACCTTATTTTAAT
AAATAACATTAATTATTATGATAAATATAAATCTCACTTATGAAACGCCATTCTATTTAT
TTTGATATAAAGTTCCGAGATCCATGGCTAATAGTTGGAAATTAATAGAACCAATATCAA
TTTATGTGACAGGGTTCAAAGTAAATAGTTTTTACTAATGCACTGACACTGTAAGTTTTT
TGTTATAGCCTAGAGATAGCAAGGGGTAGGACTATTTCGAAGGGGATCGCCTTCGAATTA
AATAGTCTTGACTAGGTAGGTATTAATATTGTATATGTGGCTGAATAAATAAAATAGATG
TCAGTCGAATATTTTCTTATCGGTATTATTGTTGGTTTTAATCACTTTTATATAATAACG
TTATTTTCGCAGAGGATAATTTGGCAATCAATACACACCAAAGTATGGCGAAGTGGGTAT
TTTAGATTAAAATCTATTTTTATTTAATATAGGGAAGGATAATATTTTGGTCGTTCCTAT
TTAGATGAAAATACTGATATTCGACTAAAACCCAGTGATTAAGCACAAATCAAGTCAGTG
ATTCGGGTAAGTGAGAGAAGCTAACACCGCTGTAGCGTCGTGAACGCAGGGTAATACCCA
AAGCCATTGGTGTTACAGCAAGGCAGCGAGCGAAGGCATCCCGATGAGCTGACTCAAGTC
AGTGATTCGGGTAAGTGAGAGAAGCTAACACCGCTGTAGCGTCGTGAACGCAGGGTGATA
CCCAAAGCCATTGGTGTTACAGCAAGGCAGCGAGCGAAGGCATCCCGATGAGCTGACTCA
AGTCAGTGATTCAGGTAAGTGAGAGAAGCTAACACCGCTGTAGCGTCGTGAACGCAGGGT
GATACCCAAAGCCATTGGTGTTACAGCAAGGCAGCGAGCGAAGGCATCCCGATGAGCTGA
CTCAAGTCAGTGATTCGGGTAAGTGAGAGAAGCTAACACAGCTGTAGCGTCAAGGGCGCA
GGGTAAAGCGAGTATCGAATTCCTCACGTGATAACGGCTCCGAAAATAAAAAGCCCTGAC
CACATCGAATACCGTGTTTGAGTAGCCATTGCCGTTGTTCTTCGGTCTCGACACCTTCAG
CCATCACACGGAGTTTCAGCACATCAGAAATGGTACTGATAATTCGCGCCATCGCATCGT
CTTCTGGCAAATGCTTCACAAAGCTTTTATCCAATTTAATGATATTCACTGGCAAGCTTT
TCAGGTGATTGAGATATTGCAGACTCGAATAGCCGGTACCGAAATCATCCAGAGCAATCG
ATAAACCCAGCCCCTGTAACTCACGCAGCAATACATACGCGGCGTCGAGATTTTGAATCT
GGGCGGTTTCTGTGATTTCCAACACCAATTGGCTCGGGTCAATGTTATAGCGACCAATCA
CGGTTTTTAGATGTGTAATGATACTATCGCATTGTATTTGCAAACCGGAAATATTGACCG
CCAATGACAAGTTCATTCCTTGTGCTTTCCAGTCAGCCAGAATGCGGCATGCTTCCTCCA
GCACCCAACTACCGAGCGGCATCATGGCCCCACTCTCTTCCGCATCAGGGACAAACTCAG
AAGGTAAAAGATAACTGCCGTCCGCCTGACGCCAGCGTAGCAATGCTTCGGCACCGATAA
TCCGCCGCTCTTCCATATCCCACTGCGGTTGTAAAAACAGGACGAAATCACGACGTTCAA
TCGCCTGCAAGATATCATTTTCCTGCGCCAACTGCTTTTGCGTTTTATGCAACGAAGACC
GATCTGTGCTTTGGATTCGGCTCATTTCCGTATAGGCCTCAGTTAGCAGTTGCTGGTTAC
GATTATAATTGCGAACCAATATACCCAGTTCATCATCCTGATGATGGGCAGGCATAGTCA
ATTGATGGTTCAGCACACCTTGCTGCCCAATATGTTCCAGCTCTTTAGCCATCGCCCGCA
ATGGATGAATAATCAGGCGATTAATACACCAGGCAATAGACACTGAGAGTACCAGTGCCA
ACAACAAATAAGTCGAGAGCATTGCCGACAAGGTGCTCAGAATAAACTGATACATACGAT
ACGAGTCCACTTGTAACACCAAATGTGCCAGTGGTTGCGGATTAGCAGAGACTCGCTCCA
GTGAATACAGCGGTACCGTTATCTGAACGGGCAGAGCAAAAATACGCTTGGCCCAGCGAG
GGACTGGCCGCTCGGTGGGGAAACTTGCGTGTAAAACCTGAATTTGATTAGGCAGAATCA
CATCGGCACGGCTAAGAATGCCAATGGGCAGTAAGTTATTGAGGATGTTTTTGGCTTGTG
GGATATCAACGCTCAAAATGGCTTCAGACAGCGGCTGACGCACGGAATAAGCGATACTCT
CCAACTGCTTGGCGTAGTCATCTTTGCGCTGCTGCACAAAGTGGAACAACTGAAGAACGA
TAAAAATACAGATGGTGACCAGTGCAACAACGGCCACTGCTGCCATTTGCTTAATCGTTA
ATGAACGCCTTACCCGCAAACTCACTCCCACCCATTCCGACTGAATAAAATATGATGGTT
GCCACTGTGATGCGGCGACTCATCAATGCTGTCCGAGTATACTCGATCGCCCTGAGATTT
TATCTTGCGAAACTAAACCGGTTGGGAAGAATACCGTGGGTTTCGGTCTTTTCCTATCAA
GATCGCAACTTCAAAGTGCTATTAAACACGATGAAGTTGCTTTTTTATGCAAATAAACTC
AACTGGCGATTACTTAAAGTCCGCGTAAGGCACTAACGGTTGTGGTGGCATATCCAGATC
ACCCTGCCATCCTGCCATTGAGTAGCGCAGGTAAATCAGCGCATGGCTTGGGGTATAATC
TTTTGCTTGCTGGATATCCACTCCGGCACCCAGTGTCCAATGCGAGCTCAGACGGCGCTC
AATTAATGCGCGTAAGGTGTAGCCCGCACCATTACTGCTGTCACCATAATCAAGATCATT
CCGATCTGAGATACTCTTAATACTGTTGTTCAACAGACTTTGCAGTGGGTAACGTGCGCG
ATCATTGGTGGCTGAATGTGATAATGAAACCGACCCACCCAACTCCCAAGACCAGTTATC
TGTCCGCTGCCGATAGTTTACCGGAATAGCCAGTGACAAATACTTTTGCGGACTGTAATA
CCCGCCCTGACCTAGTGTGTAGCCACTGAGATCTTTTTGGTAATGCCACCACATGCCATT
CAAGCCGATGGTAAAACGGCGGTTATCTTCATTGATCAGCTTATAATAATAGCCAGTCAT
AAAACGCAAGCGCTGGTTATCAGCCACATTTTGTCCGGTCAGATAGTGATAACTTAAATC
ACTCCAGACCCCATTAGCCTCACCCCGGTCATAACTGGCACCCAAGCTGACACCGTTGGC
ACGAACGCCGCCCCAAGTAACATTGGTATTGGGATCACGCGTTCCGGCAAAGGCCAGTAA
CGAGCTGGATAGCGGCCGCCGTGACGCCGTTGCAGTCCAGCCAATATGGTTCCAGCTGTT
GCTGTATGCCAAGCCGCCGACCACATCGACCACCTCAAATCCCATCGGGGTAGTACCAAT
ATCCGTGGCCCAATGATCATTTTGCCACCCCATTGCGATACTGGTGCCACTCGCGCGCTG
GCGAATATCACCCTCGCATCCGGCCTTATAACAAGTACCGAACTTCTCCTTATATACACC
CTTGGTATTCGCAAATGTGCTGGCATTCATCTCAATGATGTCACTACGGAAAAAAGCGCG
GCCATCTGCAAGCGGTGTATCAACCTGAGCCATAGTATTAAACGCGCTCAGATCAGAAAT
ACCCCCTGTGCCGCTAGATCCCCAATAATCCTGATCCAATGTGACGCGGGTATCCTGCTG
CCGATAGAGGTCGGCAGCATCAGCACGAATACCGCGTTTGAGCCAATCATCCGTGGCCTG
ATTACGTGTCAGTAAGGTATAGCTGTCATTATCTGTCGGCAGTGTCGGTGCAATACCGCT
GGCGACCATCGCCTGCTTGAAATCATCTTGCGCAGCAACTGGCTGCCCTTGTGATTGTGC
TAAACGGGCCGAGTCACGAAACACCAGCGCATTATCCTGTGATGGTGCGCCTTTGGCGGC
AGCCGGTTTCAACCGTTGGAAGATATCGGCTGCTTTTTGTGGATCACCCACACCGCTCCA
GGCATTGGCGACCCGCCGTTGGGTATTTAAGCTGGCACCTTCGCCCGTCAGTGGTTCAGT
TTGCAAATGCTGACGTGCATCGCTAAGGCGGCCTTCGGCAATATAAGCCTCAATTTCACC
CAAACGCGCATCAGGGTTTTGTGGCTCGCGCGCTCGAATACGCTGATAGCCCGCCAGCGC
TTCACTGTAATCGCCGCGTTCCAGCGCCCAATCAGCCAGTGTCAGGTCAATTTGTGTATT
CGCAGGTTGCTGACGTAACGCGGTTATCGCCCCGCTTTCATCACCATTTTCCCGTAGCTG
ACGCGCCAATGTCAGCACTTGATCTAATTTCAAGCGCTGATCTAATTCACGGATATTATC
GTTCCATTGCGCCGCAGGCAGTGTGGTCAGATGTACCAATGCCTGGCTATCTCGCTCGGT
GCTGGAAAGGTAGAGCGCGTAAGCATAGACCTGCTCTGGGTCACCCGGTTTACGACTGGC
CAATTGGTGGAACTCTGCATCCGCTTGCGCCAAATGGCCATCTTGCGCCAATGCTTGTGC
TAACCGGTAAGTTATCCAGACATCATTCGGTGCCATCTTTTGCGCTTGCCGGTATTTCTC
TGCCGCCTGATGCCACTGTTGCTGTGCCGCCAACATTTCAGCCTGCTGTTTCAGCATATC
CAATTGCAGGCTATTGAGTGTGTCGCGCATTTTTGCCTGTTGGCTACGCGGCAAGTTATT
CAGGTAATTGAGTGCTTTTTGTGGGGATTCACGTTGATAGATATTTGCCAGGCCACGCAC
CGCGCTGCTATTGGCTGGATCCAGACGCAATGCTTGCTGGTAATGCTGCTCGGCAGTTTT
ATCATCATGACGGGCCACGGCCACATCCCCCAAACCAATCAGTGCATAACTGTCGCTGCC
ATCTATTTGACGTGCCTGCTGGTATTTTTGCTGGGCCAGGGCAGTATTACCGGCTTTCAG
CGCCTTATCCCCTTCATCATTCAGCAGCCAGTAACGGTTGGTCTTGATCAAACTGGCCCA
TTTATCGCTCTTCAGACCGTCTTTATCTGATTTTTGTGCCTGTTCAAACAACCGCAAAGC
CTGTGCACGATCTCCCGCACGGGCATAAGCCAGGCCCAGTGCGCCCACAATTTCTGGATC
ATTGGGAGAGGCTGCCAATGCTTGTTTCAATGCTGGTATTGCAGCCACGCCACTACCACT
GTCAACTTTCGCCAGCCCACTTAACCGCGCCTGGTAGGTTGGATCGGCCAACATCGTTTG
CTGATTAGCCAGCTCTTTGCGAGCAATATCTGCTTGTGGGCCAGTTGAAAACACATCAAG
AAAATGGGTCAATGCGGTGACACTTTGCGGGCTTACCGTCATCGTTTTGATGGTATCCAT
CCACAAATCAGCGGCATCTGACGTTCCGTTCGGGTCTGTGGCCACTTTCTCCAATAGCGC
GTAGCCTTGTGCGGCCTTTTGTTGGCTGAAATACATGCGCGCCAATGCCATGCGCAGAGC
GACGTTGCCCGGATATTGTTGGTCTAACGAAGCAAGTTTCTGGGTAGCCAGGACTTCCTG
ACCCGGTAACCGCGCCACCAGCCGCCAATATTCAACCGCCAGATCCAGTGTGGGTGGATT
CCCTTGCAGCAACTGATCATATTTAACTTTTGCTTCTGCGACTCGCCCTGCGGTTGCCAA
CAGGCGCGCCTCTTGCAATTGCTGACGCACCTCTGGTTTTGTCATGGCCAACATCAGTTT
AGCGCGCCGATACACCTCAGAGTCAGGTGCCAATTGTTGCAATTTATCTAACTGTTTTTG
TGCTTCCGCCAGATTCCCTTGCCGCAATGCCTGACGTATTCCCGCCGCAATGACATCCGG
ATTATTCGGGTCCATCATGTTCAGGCGATACAGTGACTGCTTAACCAACTCATCTTTATT
AGTCGCCTCGCCCAATCGTACCTGTTCGAGTAAAAACTGGGTTGGCGAGACAGCTTCGGC
CCCCCGCGCCACACCAACAAATGCTTGAGGCAATAACGCCAGGCTTAACAGCCAGTTTAT
TTTAATGTTGCGCATTGACTGTTCCATGAGGGCTGAAGCTCACCCTGCCGATTAAAGCTA
TAACGATGTTGTGCCCATCCCTGACCAAACAGTGTCAGCACCGCACTGTAGTAAGCATCG
GCTCCCGGAGGTGAATCTTGTACCCGTTTTTGTTGTTGGCTAAGCGCCTGCTGATTAAAC
GGTGCAGGACCACTGGCTAAAAACGGTAATAATGCCGCCGAAAAGCCAACCGGCCCATCA
CCGGTTGTTTTGCCAGTCAACGTATCGGCCTTTTCCGGTGGCAAACCTTGCTGCTGGGTG
ACTTCAGCCATCGGTTGGAAGTGTTGGATAAGTGCCGCCTTTTGCGGACTGTTATTTGAT
AACATCCCGGCCCATAAGTAAGTACGAATCGCATCGTAGCTACCGAGATTTGGGTGAGTT
TCATCCGGCTGCCAGCCTTTATCTTTTTGCCACACCACCCAGTCAGGGCTGAAACCACGC
GGTGCTGTTTCCAGCCATAGCCGCTGATTGGTTTTCACCATAGCTTTCCACGGCCCGGCA
AGGGAGGCGAAACGCGCCAGCAATTGTGGTGGCAAGTAGCTCGGATTGAGCCGCCAACGC
TCTTCATTATTAAAGCCAATTTTGCCCGGTAATAACATTTCACCTAAGCCGGGAATATTT
ACCACTTCTTCTTTGGCAATGCGTTGCAGCAGCAAGGTTCCTATGGTCTGGTAGCGGCGA
GTATCCCACAATCGGCCAGCCTCTAATAAACTGTAAGCAATCCATAAATCAGCATCCGAA
GCCGAGTTTGGGTCGAGAATATCCCAGCTATGCTCATTGCGTTGCCCCCACAACCATGCG
GGTAGACGGGCGGTTAAATCTCCCGCTGACAAGTTATTTTCTGTCCAAGTGAGTAATCGA
TCGAATGTCTCGCGATCATCAGCTACCAGCGCAAAAAACAAGCCGTAACTTTGCCCCTCC
GACGTGGTGACTTTCCTCGGGTTGCTGGGGTCGATAACTCGCCCCGACTCACTGATATAG
TGTTGTTTGAACTGCTGCCATGCTGGCCAATCACAAGCTGCTGCGGTACCAAAACTGGCA
AGCAGCAGCAGGATGCATACCAGTCGTTTAAACATCACGACCATCCTAATTAATCTCTCT
CATCAGGTGATAACCGGCGGCGGCTAATCAGGCGTAACAAGCGCCAGGCCATCATTGCAG
CAATCACTACGACTAATACCGCGACACCCGCCAGCAGAACCGGATGGGTAGATAAGCTGT
GCCAGATGCGCTCCCACCAAGGTAAATGGCCGACATCATAGGTGTCGCCAACGCGCAGGC
TGTTCACGCCTGACTCACGGATAACCGCGACCGAGCCAAATACCGCCTCACGTTTGCCGC
TGTCGAGCAACGCGTTATTCAGTAAGCTGTAGCCATGCGGGCTGTCAGCCAATAACGCCA
CGATACTACGCTGCGGGAAGTTAGGTGACTGTACGCCGATAATGGCCGACATCGCTCCTT
CAGAACTGACGGTCACTTTGCTGTCCGCCACTCTATCGGAAGCGGGAGCTAACATGTCCG
GCAAGCCCGTTTGGCGATTTGGCATTTTGACCCAGCTCTGGGCTTGATCCACCAGCAAAT
TAATCTTCTGGTCATCACGTAATTCAGGCGGAATGGTACCGATAATCAGCACATCGACAT
CTTGGTCTTTTGCCTGTGACCAGTCGTCGGTGATGTTGATACCCACCGCCGGATAGCCGA
CTTGCGCCCCGATATTCCCCACGGTATTCAACAGCGTAGTCAGTTGTGACGGCGCAGGTT
TCGGTGGCACCAAGACCAGGGTCTCGGAGAGATCTGCCAGACGACTGAATGGGAAGCCGG
CATTAGCAAATGCCCGTAAATCTGGCATTTCCATAAAGTGACGGTAACCGGAGAAATCGA
TAGTGGAATTACCATCAATCACCGCGTGGTTTGGCGCGGTCGAGTAGGTTTCACAGCGCC
CTTCCGCGCCGCTCGCCAACAAGGTGCTGTAGTCAAAATCAAAGCGTAACTGGTTGGTGG
CCCCCAGTTTCAATGCCGGAATGGTCAACCGCTTGGTAGAGTCTTGTAAGCCTTGCAGTA
ATGGCAGACGCAGGATTTTACTGTCTTCCGGCGTATTCGGCGACAGCGGGTAGTCCTGCA
CAAATTGATTATTCAGGCTAATACTTAAGCGGGAGCCATCCATTAGGCGCGTTGAGGTGT
AACGATATTTCAAACGCATATCAATGCCCGCACTGCGGATCAGGAACAAGTCCGGTGGCA
GGTTCAGCGATAATGAGATCGGCGGCGGCAACAAACCGGTAGTTTGCAGTTGATCCGGAT
ATTGCTGTAACTCAGCAAAAGTCATTGGCCGGTCGGTACGCACCCAGTTTGGCGCATCAT
AAGGCTGGCGTGGCACCAGTTGCTCGACTTTATCTACCGTCACATTTTGACCACGGAACA
GAATATTGCCTTGCGCTATCCCCTGTGCCGCCATGATCAGGTCATTATCATCACGGCCCA
GAATCAGTAACAGCTTCACATACGGGTTATCCGGATGACTGATAATTTCCACCGTCGGTG
CTTTGACTGGCGGGTAATCTTTCAAGAAATCAGGGCGTTGAGCATTAGTTGCAAACACCA
CAGCATGTTGAGTCGGCAGTTGATTATACAAAACAGGAAAGTTCTGCCCACGCCATTGCG
CTTTGTCACCCAGCCAGGATGCAAAAATAGACGCCGCGCGCTGCTGCGCCACATCAGGTG
CCGTAGCGAAAACGACAGGTAACGTTAACGGGCGGTTATCCCGCGCATCAAAGAAAGGCT
CTGGGAAATGGGACAAATCATTTTTGACTGCCAATGATTGATAGCGTAAATCCAACGAGC
TGGATTTGCTGATATCCAGCCACAGCGTATTACTGGCCGGATTCTCACAAATGTTTTGAT
AGTGGCCGACAAACACTAACCGCAGCCGATTGAAATCACTGATATAAAGCGGATCAATCG
GCAACTGGAACCGTGTTGGTTTACCCAGTTGCTCTTTGGTGATTGCCGTGACCCCCATCA
GCTCATCATTCAAAAAGACTTTAACCTGTGATTCCACCGGAATAAGTGAAGGTGACGGCG
TAAATTCGAGGTTTAACATCGCATTAGTGACAACTTCATCACTGCGCACGCCAAATTCAA
TCACCCCTTCTGGATGGGTACCGCGCAAGGCGAATGTCCCCGGTGGCGGGGCAATCTTGG
CAAAGGTGTAAGTGACATCGCGAACGGGGACATTCGGCAATGCCGCCGGAGCGACAGGAG
CTAAATCCACTGTTGCTGCGACAGCAGTGGTCGAGGCCGCCGATTGAAGCGACGGAACTG
CTGGTGTTTCGGCATGGGTGAATGGCGTCAATCCCAAAGCCAGTGCGGTAAACCAGGTTA
TTTTTCTCGTCATCATATCATCATCAATGTTGAGCCACTGTCTGGCCCTGGCTACTCGGA
GCCTGATTTTTATCCACGCCGTGGGGTACAAACGATGCAATCCAGGCAATCAGGGAGGTA
AATCCTATCAATACATTTCGAATCACCGGCGGAGCATAGCTGGCCATACGGACATAGCCT
CTAAAGCCCAGCGCCAAAACATCACGCAGGCTTTCAATCGGTTTATCTTCTGGGAAGCCA
TCCTGCCACAGCGCCCACGTGTCAGCGCGAGCAAAAGTACACTGTATAAAATCAATATGT
TGGGACACGCTCAGTTGATGCATCCGCATCCCGACTTTAGTGCCAAAGGCGCGGGTGACT
TCACACGGGAAGGTATATTCCTGTGCGCCGCGTTTAAGCAGCAGATGTACCGCTTCGCCA
TCTTTCAGTAACCCGGCTTCACGCATTTCGATCCCCACCCCACCATCGGAATAGTCACGC
AGGGTACAGGAGAACAAGTGACCATCAGCACGCGCCACCGCTGCGGGCATGGCAATCTCG
ACACGGTGGGATTGGCGAACTTGTTTGGCTTCAACCGCCACCGCTACAGCCCCGCCTAAA
ATCGTCATATTATAAATGACCCACACCAGGCTAATCACCACGGTCATGATTTCAGTCGCC
GGGCCATAACCCAAGCGCCACAAGCCCGCAATCAAACCGGCCAGATTTAGCAATACCAGC
GCCATATAAGGGCGGGTTATCACCCAATCCACATGCTGCGCTTCGACTAAACCGCCTTTT
GCCGTGACGTTAAATGTCCCTTTATGCGGATTGAGCAGCGCCACGGTGGTCGGGCGGGCA
ATATACCAGGCCAGCACCGTTTCATAGATTTCACTCCAGAATGAGTGGCGATATTTACCC
TGTAAGCGCGAATTGGTCAGGCTGGCGTGAATCATATGCGGCAACACATAAAGGGCAATG
GCCAGTGCGGGGGCGAAAATGATGTAAGCATGCAGCAACAGGAATGCCAGCGGCGCGGTC
AGGAAGATCAAACGCGGAATGCCGGATAAGAAGTGCAACATGGCGTTGGCGTAGCACAAG
CGCTGGACAAATTTCAGCCCTTTGCCCAGCAGCGGGTTATCCAACCGGAAGATTTGCACC
ATGCCACGCGCCCAGCGGATACGCTGTCCGATATGTGCGGACAAGCTTTCGGTTGCTAAT
CCGGCCGCCTGCGGAATACGAATATAAGCTGAGGTGTAACCTTTGCGGTGCAGACGCAAT
GAGGTATGAGCATCTTCGGTAACCGTTTCCACCGCGATCCCCCCGACCTCATCTAGCGCA
CTGCGGCGCAACACGGCGCAGGAGCCACAGAAGAAAGTCGCATCCCACATATCGTTACCG
TCTTGTACCAAGCCGTAGAATAACGTGCCTTCATTCGGGGTTTGACGAAAACGCCCCAGA
TTGCGCTCAAAGGGATCAGGTGAGAAAAAGTGATGCGGCGTCTGAATCATGCCGAGCTTT
TTATCTTTAAAGAACCAGCCGACGGTCAGTTGCAGGAAAGAGCGGGTGGGCACGTGGTCA
CAGTCAAAGATAGCGACAAACTCACCGGTAGCCTGTTTCAGCGCATTATTGATATTGCCT
GCTTTGGCATGCTCATGAGTAGGGCGGGCAATGTAGCGCACCCCCACTTCTGCGGCGAAT
GCTTTAAACGCGGGCCGGTTACCATCATCCAGAATATAGATATTGATTTTATCTTTCGGC
CAATCAATACCCAGCGCGGCATAAATGGTTGGTTTCACCACACCGAGGTCTTCGTTATAA
GTCGGCACCATCAAATCAATGGTTGGCCAGCTATTGATATCTTCCGGCATAGGCACTGGT
TGGCGGTTGAGCGGCCAAATAGTCTGGAAATAACCCAATACCAACACTACCCAAGCGTAG
GTTTCGGCTAGCAGTAATAATAAACCACACACCAGACTGACAGGGTCATCCCAGTTAAGG
GTTTCGGTATAACGCCACCATAAGTAGCGGCAGGAAACTGTTAACGACAACACAATCAGC
ATCAGGGTAGGTAAGCGCCCTGGCACTCGCCGCACCACCATAGCAATAGCCCACAGCAAC
AATACAAACACGAATTGCGCCATCATGCCGAATGGCTGTGAGATACACAGCAGGGCTAAG
ATCCCGGTAAAAATACCTAAGATAATAAACAGGATATGGCGAGTACGCCTTGAAAGTTGG
CTCAATCGGGTGGCGACTGATTTCTCTATTTTCTGAAGTTCAAAGCGCTGCGGCACACTC
CCCAACCAACTGATATACCCCTGTCTTTTGTTTTTTACCCAACCTTTACCGACGGCCGCT
GGCTGACGTTTTTTATCACCATCGGATTGCGGGCGAATTAATAGCAGCCACAACCCTTGC
AGCAGATAACGTAAACCATCTCCCAAACGTGGGCGATTGGGGGAAATTTGCGGGAACCAG
TAAGTGCGGTGTTGTATCACACTCTGCCAACTTGGGGACTCGAGACGTAGGAATATCCAA
CACAGCGGCAGCGCCAGCGTGGTGAGAAAAGCGGTAAGCACAGTACAGCCTTGCTGCATA
TAGAGATGATAGCGGCGGCGCATCCCCTGATAGACCGGGGTGAGGAATAACATCCGCATC
AGGCGATTCATAGATCGCTTTCCACAGCATTAATCAGGCACCAATTTGCCAGAGTCATCA
CTTCTTCTGCCGCCAAACTTTGCGCGCTGTATTCACCCAATGGCTGTTTGGCTGCCAATG
CTTCGGCCATTGCTTCGTCGCGATGAATAAATATGGGTAATAAGCTATCCAGACTTTGCA
GCCAGAGCTGATGTAAATCCTGTTGTAAACGGCTGCTGGCAGAGAACTGATTAAGTAAAA
AATGGCAGCCGGCAGGCAAATTTTGCTGATGCAGGCGGATATGGCAACTGGCATCTGCAT
GAATCAGAATCAGGGTTTGATCAGCCAGCGCCAGTGCCTGACGGGTGAATGCGCTATCAC
CGACGGGGATATCCAACAGAATCCAGCGATAGCTCGCATTGGCAAGCAATCGGGACAGAT
TCTCCTGCCATTGACGAGGATGTTGCTGCAAAGACGCGCTAAGTTGTTCATTTTCAGCTT
GAGTTAATTGGCCGAACGGTAACAAATCCAGCTTCTCGGCATAGCGCATCGCCCCTTGCT
GCCAGCCTTCGCCATCCACTTCAGCCCTAGCCCAACCACGGGATTGCTCAAAACTCATGT
TAAAGTGCAATCGCAGTAAATTATCCGGTGAAAAATCGATCACCAAAACCGACTCATCCA
GTTGCTGTAACGCCCATGCCAGAGCCGCGATTACCGAGGTGGTACCAATGCCCCCTCTGA
TGCCTTGTAATGCCAATACCGGCATAGACTATTCACTCCCTGCGGATTGTGCCAACTCGG
CCAGCAATGGCCAGCGAGCCATCATTTGGGTTAATCGTTCCTGACGAACAATATCGATAT
AACTTAACGTGGGTAACGAGAAAGCCTGACTTAATGCTAGTAGATCATCCTGAGCTTCAA
GTGAAGTTTTCTCATGGAATCGATTTATTATCGTCTTCATTTATCCGCCTTTAAAAAATA
GGCTATGGTAATTAAGTATAACAATAACCAGAGTATACTTTCTCCAGATAAGATGAGTCT
TAGATTAATATCAAGGCAGGAACATTGGTTAATACTTATTGCAATGTTACAATTGTTCTT
TGAATTTATCCAGTAATTGGCCCAATAGCACTTTAACGAAAGCAGATAAAGAATCTATGT
CACGATCTTTCTCATTAGGTGTTCGAAAAATCTGGGATGAATTAGCCATAATGCAGGCTC
CCGGGTTCTATTGGGTCAATATTGAGCGTCAAGTTGATGCCAATTTATTTTGCCAGCAGC
TTATTCGTAGCCAACCTGAAAATACCCGGGCAGCATTGATTTGTTCAGGGCAAAAACCTG
AAAGTCTCCTGAGTAATATCGCCCATTCTGGCCCCAGTAAATTACCGTTATTTACCTTAC
CGGCTCAAAAAAACGCCTTAAAATATTTAACTCATGATTTAATGCGCTCGCTACGCCCAC
AACAGCGACTCTTCATTCTGTTTGCGCCCGCGAATCTGTGGCAAACCTTTACCAGCGAAG
AGATGCAGCGGTGGCTCCAGCATATTCAGCAATGGCTGGAGGCCCAGAGCTGCACATTAC
TGGTGATTTGTCATAGCACTGGCATTAATAAAATCAAAAATCAGTTGGTCAGTCAGCACC
GTTATTTACAAGGTTTGGCTAATCTGCAATGGCAGCAGGATAACGCACAATATGTGGTTT
CTTGGTGGAGCACGGCAAAAGGAGTGACCGCCAACCAATTGGTTTTGCTCGAAGCCGACG
ACCAAGGCTGGAGCATGGCGGATGAAATCCAGCAAGCCCTGCCGCAATCACGCAATGATG
AACATCTGTATTTAGCAGAAACCAGCATCCTGGAAGGCGCTCCTCCCCTTTCTACCCACT
GGCAGTTGCTGGAATCAAATACCTCTCTGGCCCAGCGCGCAATGACGGCGCATGCCGCAA
CACTTATTTTTGCGCTGAATCAGAGTGAGCAAATTGATGAAATGGCGCATCAAATCCACA
ACATCCGCCGTCAACGCGGCAATACCGTCAAAATTGTGGTGCGCGAAATGCACGCCAGCT
TGCGCTACAGCGACGAGCGCTTGTTACTGGCCTGCGGGGCCAATCTGATTGTGCCCCATG
TTGCGCCATTGTCGCGTTTTCTCACGATGCTGGAAGGCATTCAGGGGCAGCGCTTCTCAC
GCCATGTTCCCCAAGATATCAATGCGTTACTGGAAGCATTGCGCCCCCTTCAGCTCAAAG
GCTATCTGCCCCCCACCGAGTTCTACCAATCGGTGTTGCAGTTAATGAACAACACCTTGT
TACCAGAAAACGGTAAAGGTGTACTGGTGGCGCTGCGGGCAGTACCGGGACTACAGGCGC
GTCAGGCGCTGACACTGTGCCATTTGCGCCGCTATGGCGACGTGGTGACGGTATCTGATA
ATCGGTTGTTATTATTCCTTTCAACCTGCCGCATCAATGACTTAGATACTGCGTTAAGTC
ATATTTTCCGCTTACCGGTAGCCGAAGCATTCAGTAACCGGCTGGTGTGGTATCAGGATC
AGGAGATCATCTCAGAGATGAACCGCATGATGAATACTCCCGAGGCATGGCAAAGCACCG
GCGATAAAAAGACTTATAAACAAGAAGTTGATATGCCAGAGCAAGCGGAACGCACCCGGC
GCACCCCCGTGCCACTGACACTGAATACCGGCCACCGTCAGGAGACCCTCTCATGAATCT
CAATGATATTTGGCAAATTCTGTTGCTGGGGGCCATTATTTTTTTCCCGCTGGGCTATAT
GGCCCGCCGCTGGTTTCCGCGGTGGTGGGAGAAAAAACAGCATTTATTCTTATCCGCGCG
CTATTTAAAATCAGAAGGGATCTGGTTGCGTGATGGCTCATCTTCACAGACTAAGAAATA
ACCATGAACGCAAAAAATAAACAGCAAGAATCGCAGAGTCCGTGGCGCTATTGGCGCGGC
CTGGGCGCATGGAACTACTACTTTCTGCTCAAATTTGCCCTACTGTGGTTTGGTTACCTG
AACTTCCACCCGCTGGCAAATCTGGTGTTTCTGGCCTTTCTGCTGTTCCCGATCCCAGCA
TATCGTGTCCACCGCTGGCGTAATTGGCTAGCCATACCCATCGGTATCGGCCTGCTTTAT
CACGATACCTGGTTGCCCGGCATCAACAGCATCATGAGCCAAGGCTCGCAGATCACCGGC
TTTAGCTTTAGCTATCTATTTGAATTACTTAGCCGTTTCATTAACTGGGCGATGATAGGA
ACAGCTTTCGTCATTCTGGTAGGCTACCTGTTTATTTCACAATGGATTCGCGTCACCGTT
TTTGTCGTTGCCGCCATGATTTGGCTGAATGTCGCCGGTATTGCCGGGCCAGCATTTTCT
CTGGCTCCCACTGCGGAAACGGCAGCGACAACAGTGCCAGCGAGCACAGATCAACCGTCA
GCAACAGGAAGTAGCCCTGTTGAAGCCGGTGGGCCACCAACCGACGCAAATCTGACCGCT
CATTTGAATGCTTTTTATGAGCAAGAGAAAACTCGTCACACGACATTCCCAGCATCTTTA
CCCGGTGACGCGCAACCCTTTGATTTATTAATTATTAATATCTGTTCACTGTCATGGTCA
GATATTGAGGCCATTCAACTGGATAAACACCCGCTGTGGGGCAAGTTTGATATTCTGTTC
AAAAACTTCAACTCAGCCACCGCCTACAGCGGCCCGGCGTCTATCCGCCTGTTACGCGCC
AGCTGCGGCCAGTCATCCCATAAAGATCTGTATCAGCCACAAGATCAACAGTGCTATCTG
TTTGATAATTTAGCTAAACTTGGGTTTACCTCACAGTTGATGATGGATCATTCCGGTGTC
TTTGGTAACTATCTGCAAAACATCCAGGATGACGGCAATATGCGCGCACCGATGATGTCG
CAGAAAGGTATTAGCAATCAATTGGCCTCCTTTGACGGCGAGCCGATTTATAACGATCTG
GAACTACTGAATCGTTGGCTGGAACAACAGAAGAATGGCGGTGATGCACGCAGCGCAACT
TTCATGAATATCATACCGTTACATGATGGTAACCGTTTCGTCGGTACCAACAAAACGGCG
GATTATCGTACGCGCGCCCAAACCCTGTTTGACCAGTTGAATACCTTCCTTGAAGAGTTG
GAAAAATCGGGGCGGAAGGTCATGGTGGTCGTGGTGCCAGAACACGGAGCTGCCTTGGTT
GGCGATAAAATGCAGATGTCTGGTCTACGCGATATCCCAAGCCCTGGCATCACCCATATC
CCCGTGGGGATTAAGCTGATTGGCATGAAAGCACCACAGCCTGCCAGCCCAGTAGTAGTC
AGTGCGCCAAGCAGCTATCTGGCGATTTCGGAATTGGTGGCGCGTATGGTGGATGGCAAA
GTATTTAGCGCCGAAAATGTGGACTGGCAAACACTGACACAAGGTTTACCCGAAACCGCC
TTAATATCAGAAAATGATAATGCTATTGTGATGCAATATCAGGGCAAACCCTATATTCGG
CTAAATGGCGGTGATTGGGTACCTTATCCCCAATAATAAAAGTTGTTTAAGGATTTATTA
AGGGTGCATCTATTGCACCCTTTTTATTCAGTTGTAAATCGTTTATTTATATTTATTCTG
ATGCATAACGCATAAATTTTATTTTAAGTTAATTCTTGCGGAATTAAACGTGAATATAGT
CTACGGGGTTTAAGGTTAATTTATGATTGAAGATAGCATCATGCGTAATAATTAATTTAC
ACTGCAAGCACTAATATTTACAGCTAACTTAACGAAGATCATTATGTTATAAGTCAGATA
ATAATATCTTTATTCAGCTATAAAAAACGCCGGATAACCGGCGTTTTCTGCTAACTGTTA
TATCGCGCTATTGCCATATTAACCGGCTTTTTCCGCTTCATCCTGATCAATAGCAAAACA
AGCTACCATTTGGTCGCCGTACTGCTTCAATTGCGGCTGCAACTGAGTACAAGTGCCAAA
TGCCCGACGGCAACGCGCATTGAACGCACAACCTGGCGGTGGGCTCATTGGGCTCGGCAA
TTCACCAGTCAACTTAATACGCTCGCGGCGCATATCCGGGTTCAACCGTGGCGTAGCAGA
TAACAATGCTTGCGTATAAGGGTGACGCGGATTATTGAAAATGGCCTCTTTGCTGCCTTT
TTCAACACAACGGCCCAGATACATCACCATCACTTCATCAGCAATATGTTCAACCACTGA
CAAGTCATGGGAGATAAAGACATACGACAGCCCCAGCTCTTGTTGTAAATCCATCATCAG
GTTCAATACCTGTGCCCGCACTGACACATCCAGCGCAGAAACCGGTTCATCAGCAATCAC
CACATCCGGGTTCAACATCAACCCGCGCGCAATAGCGATACGCTGGCGCTGACCACCGGA
GAACATATGCGGATAACGGTCATAATGCTCGGTTTTCAGGCCGACTTTCGCCATCATCGC
CAATGTTTTTTCGCGGCGCTCTTTGCTGCTAAGTTTGGTATTGATTTGCAGCGGTTCTTC
CAGGATCTGCCCCACTTTCTTACGCGGGTTCAACGAACCATAAGGGTTCTGGAACACAAT
CTGGATTTTCTGCCGCCGCAGCTTCTCAGCACTTTCATCTGGCTTGAGCAAATCCTGACC
TTGGTAGTAAAGTTCACCTCCGGTTGGGATTTCTATCATGGTCAGTAAGCGGCCGAGAGT
GGATTTCCCACAGCCAGATTCGCCAACCACCGCCAATGTTTTGCCGCGCTCTAAAGTGAA
TGAAACACCATCCAGAGCTTTAACCAGACGTTCCGGCGCAAATAACCCTTTTTTGACCGG
ATAGTATTTTTTTAAATCAATGGCTTGCAACAGTGGCTTGGTTGCCTGTGATTCATTTTT
CATATCAGTAGGTTGACTCATAGGGTCGGCCTCCCCGCATCATCAAGCGGTGTATGGCAT
TTAACCTGACGCCCCGCTGGCCCCAACAGTTCAGGTTCTTCACGGCGACAGCGATCATTG
GCATACGGGCAACGCGGGTTAAGCAGACAACCTTCAGGGCGGTCATATTTACCCGGAACC
ACACCCGGTAATGATGCTAACCGCGCTTTATCCTGTGCAAACTCCGGTAACGCCCGCAAC
AACGCCTGAGTGTATGGATGGCGTGGCGCACGGAAGATTTCCGACGATTTACCGGTTTCC
ACCACCTGACCGGCATACATCACAATAATATGATGAGCCGCCTCAGCCACCAGTGCCAGG
TCATGCGTAATCAGCAACAGCGCCATATTTTCGCGCTGCTGTAATTCCAGTAGTAACTCA
ATAATTTGCGCCTGAATGGTCACATCCAGCGCGGTTGTCGGCTCATCGGCGATCAGCAGT
TTTGGCTTGCATGCAATGGCCATAGCAATCATCACGCGCTGGCTCATCCCACCGGAAAGC
TGATGCGGATACACATCCAAACGCGACGCCGGGTCAGGAATACCCACCAATGTCAGCAAA
TCCACCGCCCGCTGATGACGCGTTTTACGATTGCCGCCCTGATGTACCTTCAGCGCTTCC
ATTATCTGGAAACCGACGGTATAGCACGGGTTAAGGCTGGTCATCGGGTCTTGGAAGATC
ATCGCCACTTCCGCGCCCACTAATTGACGTCGCTCTTTTTCAGAAATCTTGGTCAGATCG
CGGCCATTAAATTCCAGCTTATCGGCCATCACTTTTCCGGGGTAATCAATCAGCCCCATG
ATTGCCAATGAACTGACTGATTTACCAGAGCCAGATTCACCGACAATTCCGACCACCTGA
CCTTGCTCAATGCTGTAACTGATACGGTCTACGGCTTTGAACGGCGCACCTTCGTCACCG
AAATGCACCGACAATTTATCTACATTTAAAAGTGCCATCTCTCTACCTCTGTTACTGCTT
GAGTTTGGGGTCGAGAGCATCACGCAGGCCGTCCCCCATCAGGTTAAACGCCAGAACCGT
CAGCAGAATCGCCACACCGGGGAAGGTCACGACCCACCAGGCGCTTTGGGCAAACTGCAA
CACATCAGAGAGCATGGTGCCCCACTCTGGTGTTGGCGGTTGTGCACCCATGCCGAGGAA
GCCGAGAGCCGCCATATCCAGAATGGCGTTAGAGAAGCCGAGAGAAGCCTGCACGATCAA
TGGCGCAAGGCAGTTTGGCAAAATATTGATAAACATTTGGCGCATCGCACCCGCACCGGC
CACTCTTGAGGCCGTAACGTAGTCGCGATTTACCTCAACCAGTACGGCAGCTCGCGTCAA
TCGCACGTAGTGCGGCAAGGCGACAAAGGTTAGCGCCAGCGAGGCATTCACAATGGAAGG
GCCGAATACCGCCACCAACACCAGTGCCAACAACAGGCTTGGCAGTGCCAGCATGATATC
GACCACACGCATGATGATGGCATCGACAATCCCACCGAAATAACCGGCCAGTAAACCGAA
AACCACGCCCATCACCAGCGACAGCACCACCACCAGACAACCAACCAACAGCGAGAGGCG
AGCACCGTACATCAGACGGGACAAGACATCGCGGCCCACATCATCGGTACCGAGAATGAA
TTTCCAGCTACCGCCCGCTTCCCAGACTGGGGGCTTTAGCAATGCATCGCGAAATTGCTC
TGCCGGCCCATGTGGGGCAAGCCAGGTAGCACCTGCGGCAATTACCAGCATAATAATGAT
GTAAAACAGGCCGATTACAGCCCCTTTATTGCGCTTGAAATAGTGCCAAAACTCCTGCAT
TGGAGTCATCGGCTTCGGCGCACTTTTTACTGTAGACTCAGTAAGTTGAGACATTCTGCG
CCCCTTATTTCTTGTGACGAATACGCGGGTTAACTACGCCATAGAGCACATCTACCAGCA
AGTTAACTAAAATAATCATGATCGCGACCAGCAACACCCCACCCTGAACCACCGGGTAAT
CTCGGCGTTGCAAAGCATCCATCAACCAGCGCCCTAATCCTGGCCAGGAGAAGATGGTTT
CCGTCAAAATCGCTCCCGCTAGCATGGTGCCGACCTGCAAACCAATCACGGTAACCACCG
GCAATAAGGCATTGCGCAAGGCATGGACCACAATCACTCGCATCCGACTCAAACCTTTGG
CGCGCGCGGTACGGATATAATCTTCGCCCAACACTTCCAGCATTGAGGAACGGGTCATAC
GCACGATAACGGCGAGAGGAATGGTGCCTAATACAATCGCTGGCAAAATCATATGCATCA
CAGCATCTTTGAAGTCACCCGGCTCGCCCCAAACAAAGGTATCTATCAGCATAAAACCGG
TCAGCGGCAGGCTATCGTCGAGGAATACGGTATCGCTAACACGCCCCGATACTGGGGTTA
GGTTCCATTGCACCGAAACCAGCATGATCAGCATGATGCCCCACCAGAAGATAGGCATCG
AGTAGCCGGTCAGGGAGATCCCAACGGCGGTGTGATCAAATATTGAACCGCGTTTGACTG
CTGCCAACACCCCGACCGGGATACCCACCGCGATAGCAAATAGCATCGCACAGATACCAA
GCTCCAGTGTCGCTTTAAAGCGGGGAACGAACTCTTCCCAGACAGCAATACGGCTTTTCA
GCGAAATACCGAGATCGCCATGTAATACGCCATTCACATAATGGAAGTATTGTTGATAAA
GAGGCTTGTCCAGCCCCATTTCCGCCATGATTTGAGCATGACGCTCGGTGGAGATACCGC
GTTCCCCAGCCATGATGGTCACCGGGTCACCAGGGATCATATGGACAAAAGCGAAGGTCA
GCAAAGTAATGCCGATAAACGTTGGGATAACTAACCCCAAACGTCGGAGTATGAACTGCA
ACATATCCCGAACTCTCTGTATAGAATGCCAGGCTGCTCGTGGGCAACCCAGCTTATTAA
ACCTCCCCAATAAGCTATTTGCCATTTTGACCTAGGGCAGTGCTCACCACCGTCACGTAG
CCATGATTTACAAGGTCATGGTGTCCGCTCCGGTGCTTGCGCGCTGTCCATGTCCAAAAT
TTCTGCGACAATAACACTTATTGGGAGAGGTTATATGGCTCACATCTGTATCTGTCTTAA
CCTATACCCTTCATACTTCAAACCGCATGTTCGTTGGCTGCAATTCGAATTATTTTGGGT
ATCAATAAGAAACCGGCGAATATGCGTATTCCACACATTCACCGGTTGTCTACAGGGTTA
AAATTAATCCAGGGACACGTTCTCGAAATGGTGTTTACCCAACGGATCAACCACATAACC
TTTCACTTCTTTACGCACTGGCTCATACACGGTTGAGTGAGCCACAATCAGCGCTGGCGC
TTGATCATGCATCACAACCTGAGCTTGTTTGTAAAGTGCGACACGTTTGTCATGGTCAGA
CTCAGCACGCGCTGGCTGGATCACGTCTTCAAACGGCTTATAGCACCACTTGGAGTAGTT
AGAACCTTGTTTGGCCGCATCACAGCTGAACAGGGTGGCGAAGAAGTTATCCGGGTCCCC
ATTGTCCCCAGTCCAACCCATCATCACAGTTTCATGCTCGCCGTCTTTGGCACGTTTGAG
GTATTCGCCCCACTCGTAAGTCACAATTTTGGCTTTCACGCCCACTTTCGCCCAGTCAGA
CTGGATCATTTCAGCCATACGACGTGCATTTGGGTTGTACGGACGCTGAACTGGCATTGC
CCACAGGTCGATGGCGAAACCATCTGGCAGGCCGGCTTCTTTCAACAGCTCTTTCGCTTT
AGCAGGATCGTAAGCGTAGTCTTTCACATCATCGTTGTAGCCCCACATAGTTGGTGGGAT
CAGGTTCTTGGCCGCCTGGCCAGCACCTTGATAAACCGCATCGATAATCGCTTGCTTGTT
AACGGCCATGGTCAGCGCTTGGCGAACCTTGACGTTGTCCAGTGGCTTTTTCTCAACGTT
GAAAGAGAGATAACCGACGTTCAGGCCCGGTTGCTCCATCAAATTGATGGTTTTGTCTTC
TTTCATGCGGGCAATGTCAGCCGGGTTAGGGTACGGCATAACCTGACATTCATTTTTCTG
CAATTTCGCGTAACGGACAGATGCATCTGGGGTAATAGAGAAGACCAGACGATCAATTTT
CGGTTTGGTGCCCCAGTAGCCATCAAATGCTTTGTACAGGATGCGGGAATCCTTTTGATA
CTGTTGCAACTGGAACGGGCCGGTGCCGATAGGGTTCAAATCGACTTTTTCCGGCGTGCC
AGCTTTCAGCATGTTGTCAGCATATTCGGCAGACAGAATTGACGCAAAGTCCATTGCCAG
ATCCGCCAGGAATGGAGACTCTGGACGTGCCAGTTCAAAGCGCACCGTGTTGTCATCAAC
TTTAACGATATTGGTGATTAGATCACCCATACCCATACCCTGGAAGTATTCATAGCTGCC
GCCAGATACTTTATGGTACGGATGTTTATCATCCTTCTGACGCATGAATGAATAAATTAC
ATCATCAGCATTGAAATCGCGGGTCGGTTTGAAGTCTTTATTATCTTGCCACTTCACCCC
TTTACGCAGGTGGAAAGTGTAAGTCTTGCCATCTTCACTCACTTCCCACTTCTCAGCCAG
ACCGGGTTCAATTTCGGTAGTCCCGAGTTTGAATTCAACCAGACGGTTATAGATAGGAAC
TGAACTCGCATCATAAGTCGTGCCAGAGGTGAAAAGCTGCGGGTTGAACCCTTCCGGAGA
ACCCTCAGAACAATATACCAATGTTTTCGCTTGTACACTGGCCGCTACGGTCAGTGCAAT
CAGCCCAATACCGAATTTCAGTATCCCTGTTTTTCCCAAGGAAATCGTCATCGCTTGTGC
TCCATTATGGTGATGTGTGTTGTGTGTACGGCCAAGCCCTATAATTTTTTCGTCCGTGGA
CTGTACCGTTTTGGCCTATTAACCGCAGGGATGCGGAATTGAGATGTCGGATAATTGTTA
TCGCGACAGCAACTTTGAATGCATGAAATCACCCAAAATTACTCTCGATGACTACCCCTG
AGGGTACCAATTTGGCAACAGTTGGTGGCAACGTCAATACGGTCTGAGTGGATTTATCAA
GACAATGAGAAACAGTGTGCAAACATAAAAAAAACTTCTCGCTAACATTATCAGCATTAA
AATTTATGCTATTAGCTGTAAGCTAGTTGCATTAACTGGCTAATGAAAATAAAGCAGTTG
TAACATCCAGTGACAAACAAAAAAACTTTGTTGCCAAATGCTGTATATCTGTTCAGATTT
TTTTGTAATATCGATAGAAAATAGAGGGAAATGCTATTGTGACAGCCGATAAGTGACGTG
AACCTTGTCACATACAGCCGGAATCTCAAACATTTTGCGTGCTGTTAAAAAAGCGAAATA
TTGGCCCAGTTATCCATGTTAACCAAGAGCAGATATGGCTCTCAGATAGGCCGCCCCTTA
ATGACGCCCCAAATCAGTGCACCATGCCGCCAGAGTAAAAGAAGTGAGTACAGATTCGGA
TAATAGAGTTCATTTAGGGCTTAAGGGTTCGGATAACATCGAGGCCACCATGTATCACGC
CTGCATCACCAGGGAATGTTTTATAACGTAGCTCTATATCACTAAACGCACTGACGATCC
TGCCTTTATTATTGCTTAACTCATTAGTATTAATCAGGATATTTTGAGAGGTAATGATAT
TCCCATAATCATTATCGACTGTTTTTGCTTTGAGCTGTATATCAGCAGATCCAGCACTTG
CGTTCGACTTGATAACACCCTGCATGTTATTAATTGTGTAGTCAGCGGCAATGGACGTTA
GCCCACTGTTAGCATAAATACTGCCTATTTTATTATTAACGTTATGCCCAGAAATTCTGA
TACCAAACTTCTCACCAACTTTATAATTCAAGCCTTGCCTGTCACTTTTTATTCTTCCCC
CGATATTATCTATGTCACCACTACTTCTTAATTTTATTTTCGGTGCAGATACTCTTCCAT
TGCTATTATTAATAAATGATGTCGATATAAGATTGGCTACCGTTCCAGCATCAATTGTCC
CTTTGTTTTTTATGCCTCCGCTTTTTGCAAAGATTAATATTTTATTAGCATACATCCCTC
CAAGTTGAGTAACATCAACTGCAATATTAGTTTTGCTATCATCAATATAATCATATATCG
GCTTGATATTTAATAATTTCCCAATTGGGGCATAATTGACATTCAGTTTCCCTGTCGTAA
CAGCGATATCGCCACTCCTTACTTCACCATCTATAATGAGCGAAGTTGAAAACAGATCCA
GATAAGTATCAAAATCATCGTTATGCCTCAAGCCATTTTTATCAATACTAATATTGCCTT
GCGCAACATGATACCCCATTAAATTGCCAGCCCGACTAAACACGGGTGTCCCGGTAGTAA
GCGTGACATGGTTGGTATTATGAAATTGACAACTATTACAGCGGATTCCCGATGGATTAG
CAATAATCACATGAGCTGCTGGGCCAATAACAGTTAAACTTCCATATAATTCGGTTTGTT
TATCTGAGGTCACTTCATTTAAAATAACCTTTGCCGATTTATCAACCAGATTGGGGTTAC
CAACAAAACCTGGACCATCAACTTTAAGATTGTTAAAAAAAATCTTATTATATCCACGAC
CAAATAATAAATTAAATTCTTCATATTTATTATGTGATATTCCTTGAACTGTTGGTGTGG
TGATATTAATAGTGGTAAAAACTGCTCCCTGACAATAAATATCTTGAGCCTTACAGTTTT
TCTTCTCTTCAATATACTTATTTACACTTGGTTGTTGGTCTTTGGTTGCATGAGCATCAA
CAATCACTCTGGCAAATAAAGAAGGACTTATGTAGATAAAAATACTAGTCAGGAAATAAA
TATATATTTTTTTCATATTTACCTTAAAATTTTCGCTCAATTAGCTAATACTGCCAATTG
AGAATAAAACCCAAGACAATGGGATCAGTATTAAAATGAGCTGGCTTATCAAGCGGAGTA
CTAATATTGAAGTCATAACCTAACCGTCGATAATACCCCCGAACACCTATAACAGCACCA
ACCAGACGATCGCCCAGTAAAATTTGCCCTCCTTTGTTACTCACTTCGCCATAATCCAGC
CCTAAATAGAGTTGATTCGCGAGTTGTTGATTTATCCAGGCAATGTCATTTTTAAAAAAC
CAGCCTTGTGGCCCCACAAGTGCACTACCGGTAGTAAACCCGCGCACTGAATTTCGCCCG
CCAATAGAAAATTTATCCTGCATAGTGACAGCCGATCGTGTGTATTGCTGGCTAAATGTC
GGCTGATATTGGAAATGTTGTTCACCCAACATAAAAGGGAGATTCAGTGAAGCGGTCAAA
TTAATCAGTCGGGCCGTTGAGAAAGAATCCCTGCCCGGTGACGGGCGCGCGCCAAACCAT
TGGGTTCCTTGCTGATACTTAATCCCGCCACTGATGGTTGCCCAGCGAGTATAGTGAAGA
TGCTGCAACCCGAGTTGCCAGTCAACTGTATCCGACCGCTGGATTTCCAACTCTATATCA
GCAAAAAAGCGGTTGGACTTACGAATTAACGCCCCGGTATAACCCACTGTTTTATAGTTA
TAGCCTCGCATTAGCAGCCATTGAATTTGCATATCCAGTGTTCGCCAATACGTATGATAT
TTATACGCGGTATTGGCCACCAACAAAGATTGGTAATAGGCTCCCTGGCTAGCCGCCATA
CTCAATAACCAATACCCAAAAGGGATTGAATAATGCAGGCCAAAATTGTGGCTCCCTTTA
TCGTGATGATTATCCAGCTCACGGCTGGCAGAGAAATAAGCCAAATCACTGAGCGATAAT
GGATTATCGAGAAATAGAGTAGCACCAGCACGATAACGGCCAACACCGTGGTGCCCCGCA
TCATCGAGAAAAGCATTCATACGCCAGAAACGCGACTGCTGGCGAGTCACCATAATCTGG
CTACTCAAATCCTCAGGATTTAGCACCACATCCATAGTGGCATTCACCGAGGGTAAACGC
TGTAAATTATCCAACCCTTGTTCAAGGTTGCGTAAATTAACCAAATCCCCCTGCCGGCCA
GGAAACACTGTATTTAACTGAGCATAACCCTGGCTATCTTCATGGTGTTCAATGCTAGCC
AAACGTCCAGGAATTAAAGTCAGAAATAAAGTGCCATCCACGTAGCTGTCTTCGGTGAAA
GTCACATGCGAAGTAATATAACCATCAACAACCAATTGCCATTGGAGTGTGTTTCGTAGA
GATGACAGTCCTTTCTCATCTAAACAATTGCCTTGAGCCTGCTTTGCCCATTGTATTAAA
CGCCCCGCATTCGGAAAGGCATCAATATTCATCAATTCAACACGCTTAATAACCAGACAT
GACGAGTCATCGGAAGCGTCAATGCCTGTCGGTGCAGTAAGCGGCTTAACTTTTGCATAA
ACGGCAAAGGGCATAATCGATATGAAAATAAAAAAAGACAGTAAGACGGCCATTGCCCCT
GTTTTTTCATAAAATACCGAAAGATTTTGATTTTTTGTTCTCAACCTCATGCAATAAACT
CCATTTTAATTGGGTCATGCGTGAATTATGTCATCAGAACAATTAGCCACGATATGTGGC
TAATGACTTAACCAATATAGATATGGTTATTTAAGGTTTTTAATGCTAAGTGGTTTAGTT
TATATTTCTGACTGTTTTATTTTTCCAAAAAAAGAAAAAGTTCCATCATTATTTTTAGTA
TAGGTGCCAGGCCTCTTTCCAATTCTTTCACTATATGAAAGTACTTCCATCTTATTATTA
ATCGAATATAGCTGTACAGATTCACCTGTCATATGCCCACCCAGCTTATTTTTAATGTCT
CCTCTTGATATCATCTGAATCAATCCTCTAGACTTAATTTCATTTGAATTTTTTATATTA
CCTTCTGCGATAATGCGTATTTTATTCGCATAAATTCCTCCTATGTTACTGACATCAACA
CTTTTAAAATAATTTGGTGAACTAAAATAGGAAATCAACGACGTTATACCCATTTTTTTT
CCCGCAGATGTTAACTTTATTTTATTTTTTCCAGCAATAATAAAGACATCATCAGCAGTA
ACATTGCCATCAACATTTAAGGTATTAGAGAATAAATCGAGATAGGCAGACTTCTCACCT
CTCCCCTCGTGGTTCAGCCCTGACTGATAAGCTATACCATTATTGATATTGATATCTCCA
TCTAATATCTTAAAACCTTGCAGCTTATTATGACGGTTGAAGTACGGCATACCCGTGGTC
AGGGTCAGGTGAGACATATCGGTAAATGAACAACCATGACAATCAATACCCGATGGATTG
GCAATAATAACATGAGCATCTTGACCAGAAAGCTGCACTTTCCCAGCTAAGTAGCTTGCT
TGTGAGGATCTTACCTCATTTAGAATAATAGTTGCCGATGATGCAACCAGATTTGGATTA
CCATTTATTTTCTTGGACAAATCATTATTCAGGATAACAACATCCTTATGATTAGGAGCA
TCAAATTTTATATATTTATTATGTGACAATCCATTTTTATCTGGCGATTGAATATTTATT
GTGGTTTTTTCACCACAATCTATGGTAGAACGACATGGAGCAAGAGATGATACATTTGGT
TTTATTTTAATATCTGCCTGTTGGTTTTTGGCTGCGGTTTTATCAGCAATAATATTCGTG
GCATGAGACAAGGAAATACTGCATAGCGATAATATTATAGATAGAGGTAACAAAGATAAA
CGTCTTTGGGTATCACCATTAATATAGCTCATATTATTCCTCTTATAGCATTGTTAATAT
GGTTATTATATTGTGTACGCTAGTGGTTAAAACCGATATCAATTAGCGGCTTTAAATAAG
AGGAAGTCAATATTATAAAATATATCTTACATATTATAAATATATATATCGCAATAAATT
AGTAATGTATAAAATATTTACTATGCAAATATAAAGACGAAAAAAAACCCTGATATTGCT
ATCAGGGTTCTTAAATTTGGTCGGCGAGAGAGGATTCGAACCTCCGACCCACTGGTCCCA
AACCAGTTGCGCTACCAAGCTGCGCTACTCGCCGAATTGGGGCGCATCTTACTGCTACGA
CTTTGGGCCGTCAATCACTTTTTAACAACCCGCTGGTGACTGTTGTTAAAAGCATCACCA
GCGGTTAAAACTGAATCAGTTGAATAAAAATCAAGCTTCAGCTTGTTTCAACTGTGGCGA
TTGCGCCCGTAAGAATGGCAATAAGAAGAAAGCAGATAAACAGGCAGCAATGGAAATAAC
GACAAAGAAACCATTCCAGTGCCAAATCTCCATAATGCGAGCAATAGGATAACCTGATAA
AGCCGCACCTAAGTAGGCGAATAACCCCACAAAGCCAGTGGCAGCACCGGCAGCATCTTT
ATGTGAACATTCAGCAGCTGCCATGCCAATCAGCATCTGAGGGCCAAAAATAAAGAAACC
GATAGCGAAGAAGCACCCAGCCTGCAAGACATAACTGACTCCTGGCATAATCCACAATGA
CGCGACAGAAAGGAAAATGCCAATAGCAAATATCAGATTCATCGGCCCACGGTTACCACG
AAACCACTTATCTGATCCCCAACCCGCAACCAGCGAACCAATAAATCCGCCCACTTCAAA
TAATGAAATTGCTGAGTTGGCCGTCATTAATGAATAACCTTTCTCTTGCGTCAAATAGAG
GTTACCCCAGTCATTGATCGCGGTGCGGACGATATAAACCAGCACATAAGAAACCGCCAG
TAACCAAATATATTTATTGGTTAATACATAGCGCTTCACAATCTCTTTATTCGATAACCC
CTGGCCTTCAGATTCTTGTACCAGCTCCATGGCATCATTGCGCCACTTACCCACACTTGG
CAGCCCCATAGTGCTTGGTTTATCACGTAACCGCCAGCACATCAGTAAACCGATCACGAC
ACCGATAATGCCAGGAATAATCATGCCGTAGCGCCAGCTAAAGTGCAGAGAAATAAAGCC
CACCAACAAGGGAATTAACGCACCGCCAAAGTTATGCGACGTATTCCAAATTGCCCACCA
ACCACCACGCTCTGAACGGGAATACCAACTGGTTAAAATCTTAGAGCATGGCGGCCAGCC
CCAGCCCTGGAAGAAAGCATTCAGAATCCATAAAGCACCGAAGACTAACAGTGACGAGCT
CATACCAAACAGAATATTAATAATCCCGGTCATAACCAGGCCAATACCCATAAAGTAACG
CGGATTTGACCGGTCACTGATCATGCCCGATATAAATTTAGAACAACCATAGGTGATATA
AAATAGCGTCCCCAAAACGCCAACATCTGACATCGTCAGCCCTAAGTCGCTGAGCATGGC
GGGCATAATAAAGTTGAAGCTTTTGCGGGTGAAATAGAAAGCTGCGTAGCCGATATACAT
CGTCCACATCAGCTGGATTCGCCAATATTTATAAGACGAATCGATTTGCACTTGTTCCGT
CACTGGCGGCACGTTATCGCGACTTTTGAGGAAAAACCACATGTGAACCTCAGAAAATTT
TTTAAGTAGAGTCATCATGTTCCTCGCGTGTACCAAACTAATGAGAAAAACACCTGTAAA
AAACGAGAATATTTCTTAGTTTTCATTAGATGGCAAAGAAATTGTGGGTAGGATCACATT
TAAACAGGTGCCATTATCAACACTCAGTGTAAAACTGCCACCTAATGCACTGACCCGCGA
CTGCATACCTCTTAAGCCATAGCTCGGTGTTAGTGTCGCCAAATCAACACCTTTCCCATT
ATCACGAATCGTCAACGTTATCTGCTGTTTATCTTGCTGCGCATTAATCTCGATACGGCT
GGCAGCCCCGTGTCGATACGCATTGGTGATCCCCTCCTGGCAGATACGATACAGTGTGAT
TTTCAAGGTCTCATCCATAGGACTATCATCGACTTGCCAGTGCAATACACCGACAACGGA
TTGATCCTGTGGAATAAGCTCACGCATTAATGCCGCAATAGCCGCCGATAGCGGCAAGTT
ATTTAATGCCGCAGGCCATAATTTGGCTAAAACATCATGGACGCCATCATAAACCCGCAA
TGCCAGTGTCTCTATCATCCCGGCACTGGTTAATACTGTCTCCTGTGTAGACAGTCGCTT
GATAATACTGGCCTGAGTACGGATAACCGTCACCGTCTGTCCGACCTCATCATGCAGCTC
ACGCGCCACATTACGACGGGCTTGTTCTTCTGCCACTACCAAGGCTTTGGCTAATTCGCG
GTTTTCATTCAGCCGTATTTGTAATTGCAGATTTAGCTCGCGCTGGCGCTGAATTCCGGC
CCCCAGTAATAACCCAATCAAACTTTGCATCAGTAATGACAATAATAAATCACGGTGGGA
ATCCAGTTCTGCTGGCGAATTGATTACCATCACTACGCCATTGAGCAAAGTAGCCACAAC
CGCCCCTTGCCAGCCATAACGGTAAGCCATAAATACAATAGGAATAGCCAAACAAAACGG
CGCAAACAAATATAAATCCATTTCGGAGACGTAATATTGCAACCAGATACTTAACGCAAA
TAGCAGCAGAAACCATAGGATATGACGCAGACGCAAATTAATTGGCTTATGGATTAATCC
TGGCTCTAACGGCAACCAGATTTGGCGAGCCAAATAATGCCACAACAACATACAGGTAGG
TGCGATGGTAAAGCCACCAACCAGGCCCAGTAATAGCGCCATAGCCCCTTTCCCAATAGC
AATCTGCCATCCCAGCGCCTGTATTAATGCCGCTGCCAGAATAATCGTGCCTTGCATCAG
TGGCCACTGCCACTCAGTTTCATTCTTTTGATGACGCGCTAGCCAAGGGGAAGCTAAAAC
AGCAACAACCGTAGTAGCCAGTACAATGAAAACAGCCACGACTAACAGGTTTAAGGTGTC
AAATTGATCGGTAAGTAACCACGTCAATGCGGCATCCCCCATCAGCACACCCGGCCAATA
TTGTCGTGGACTTTGTAATAAAATACCTATCCGTAAACCAAAGGGAAATAGCAGAAGTGC
TTGTAAAGGGCGGTCAACGAATTGAGTACCGATGGCCCACAAACAGAAAGCCGCAGTGAA
ATAAATAAAGAACAACGCCAGTGACATCATCAAGCGTTGCATCATAAATTCAACACCTGC
TTGGCTAACTCAACATTATTACTGACACCCAGTTTAGCAAATAAGTTAGCTCGATGAACA
TGGACTGTTTTCGGTGACAGGCCAAGTGATTCCGCGATGTCACGCACTTCCATGCCTTGC
GCCAGCAGCACAGCAACTTCACGCTCACGGCGGGTTAAAGGATCAATAGCAACGCGAGCC
AAATTTTGGGCAATTTCAGCCATTAAATAGACTCCGCCGCTGCCCACAGTGTGAACCGCA
TTAACCAAATCTTCAGGTTTACAACGTTTGGAGAGAAACCCACGCGCACCGCGTTCCAGC
GCCATCTCGACTAACGCAGGGCTGTCGTGCATCGACAGCATAATAACGCCCATACCTGAA
GGAAGGTCTTTCAACAGATCCAGGCCACTTTCATCGGGCATAGAGATATCACAAATACAG
ATATTGGCCTGCAAGCCCGGCAATCCAGCCCGGGCCTGTTTCGCTGAACTAAACTCTCCT
ACCACCTGAATATCGTCTTCCAGAGCAAGTAGCTGGGCAAAACCTGAGCGCACAATGTCA
TGATCATCAATAAAGACAACACGGTAAGTCATAGAAGACTCCAGCCGGTAGGGATTCGGG
ACTGGAGTATACCGCACCCTCAAAGCGACAATGAGATTGATATCAAAAATCATGCCGTAT
CAGATTTTACTTGCGCTAATTAATTATATTGCAGGCTGAGAAGACCGGGCTGGTACCTGA
CACCAGTTATTCTCTGCATTAATTCCGCCATCCGGCGAGGTATAACCTAAACAACCCAAG
ATAGAGTCAAACAGCTCAACCTGACGATGACTTTTTCCGATACGCTGCTCTGCCTGTAGT
TGCTCAAAAGCCGTAAGGCTCCCCGGTTGGGCCAGAAACTTATCTGACGCCCAAACCATC
AATGGCACACGGAATTGCTCTGGCGGTGCCATTTCACGTGGCGTGCCGTGGAAGTGGGAA
TTATCGTCGATAGATTCACCATGATCGGCGGCATAGAACACTAGCGCCTTCTTATCACGC
ATTTGATCAATGACATTAGCAATAAACGAATCGGTGTACAGCACGCTGTTATCAAAAGCA
TTTACCAGTTGCTGCTTACTGCAAAAATCATCCACCCCCATACATTCAGGTTGATAGCGG
GCGTAGCTGCGCGGATAACGCTGGGAATAGAGATAATGTGAACCTTTGGTATGCAGTATG
ACTAAATGCTTACCCACCGGATAACGCCCGAGTGACTCTTTCAATTCATCGACCAGCAGC
ATGTCATCTACAGGCTTATCATCGTTACGTTTCTCAGAAGCAATTAATTCCCGAAACGAA
TAATTATCAACGCTCGCATTATTGTAGAACCACATCTCGCTCTGCATGGCGAACAATTCA
GAAGTGAAGCCCAGGGATTTCATCACCGCGAACACATTTTGCTCTTTCAGTGTGCGCTGC
GGGTTATCTTCCGTACCCCCTTCACGCACGAACATGCAGCGCAATGAAAGTTTGGTGGAG
GTATCGCAAGATGTGCCACGAAAAGCAACTAAGTTCTTTTCTTTACTGAGGCGTGGAGTG
GTATCACGCGAATATCCCAGCAGCCCCATATGGTCCCAACGGGTTGTTTCACCAATAATA
AATACAACATAGGTATCATCAATACCGGCTGGTGCGACATAAGTATGGTGTTCCGCGGGG
TCATACAGCGTTGCCGCGTCATACTTCTCATCGTATTGAGTGTAAGCGTATAAACCCAAT
GCAGCCAACCAGTTAGAAGGCAAATATGAGTGAGCAACTACCCCGCCATAACTGGGTAAA
TCCACGGTTTTCAGTTGTTCATCCGCGTGCTGTACTTTATCCAGATAACGAATAGGTAAC
CAAACTAATGCGACCACCACCGCCATCAGAAAGATTGGCTTAATACGCTGGCCCGGCGTC
AAAAATTGCTCGAGTAGAGTGAGTCGTAAACTATTTTTCCAGATAAGCAGTAAAGGCAGG
GCACTGACGACCACCATCCAGATAATAAAATGGAGTCCAATAACCTCTTTGGACAGGTCA
GTATCCGTGGTCAAAACGGATATGACGATGCCGTAACCAATCACCACATTGAAAAACGTC
ATGTAATAACTGGCTGCAACAGAAATGAGTACCAGAAGGGTTGCGACTACGCGATAAAAC
CATCGGCCACCGAGGGAAATGATGCGCATAACAAAAAAGGTAAACAGAATAATCGCCATC
ACTTCGATGATAGCAGACACCACTTTTATGCCTTGAATGCCTTGGTTAAAGGTGTCAAAA
CGACGATAAAAGACAGAGATATTCAGGAAAATACCAATATAAACAGCCAACAACAAAGAA
ATACTTTGCTGCGATAAAGATTTAACTCTGTCCATATAACGCAAGGTCTCCAAAGACACT
ATTTGCGGCTTGAATCAATCAGACAGTGAACCCCTCCTCAGGTTCAGTGCAAAGCCAATA
AGCACGCTATTGATTTCAGTTACAAGAATTATCCTAATCAATCCTGGCTATTCAGTCTGG
GAACTGGCGCATAGTCCGGTAATGATATGCAAGCTTATTTATTAGGCAAATATTATGGCG
GAGAGTATATGCCCACAAAATAATTTTTATGGGCTTTTGCGTGCGGAGATTGAATTATTT
GATATTCAACGTGACATCAATATTGCCACGCGTGGCATTGGAGTATGGGCAGACAACATG
GGCTTTTTTCACTAAATCTTCTGCCACACCACGCTCAATTCCCGGCAGGCTAATATCCAG
TTGAACTTCAATGCCAAATCCCGTCGGTATAGCACCAATACCCACCGTTCCTTCGATACT
GGCGTCATCGGGGATTTTCACTTTTTCTTTTGATGCCACAAATTTCAGCGCCCCGAGGAA
GCAGGCAGAGTAACCCGCCGCAAACAGTTGCTCTGGATTTGTCACGGCTCCGCCAGCGCC
GCCCATCTCTTTAGGGACACCCAATTTTACATCTAATACGCCATCCGAGGAGGTTGCCCG
ACCATCACGGCCACCCATCGCTTTAGCTTTGGCACGATATACCACTTTTTCGATAGACAT
AGTGCTTTCCTTTCAGGGTCAATAGATATGAAGAGCATGTACGATTTGAAAGTATGGCAC
TCATTATGAAAAAGCCCCCAATCGGGGGGCTTTAGACTGCTGACAAAGTTGATAAGCGGG
GAAATGTGCCGAATGGGTCGTAACGGCGTGAGCCGTCGGAGCGCCCATCGGTGCAGTCGC
CCCGCCAGTCTCGGTGCGACAAAATGGGTTTACATCAACCTCAAGCCCCAAACTGGGGGC
TTGAGTAGCACTATCATTTAGAAAAACAAGATCATTTAGCCGGAGCGTCAATTTTGTCGT
CAATGCGCTGCAACATATACGGGTAGAACGGATTTGATGAGATACGCATTAGTGAATCCA
GCCCAACCACCAGAACAGCCCGCTCACCGCGTGCGGCAAATGTCCCCAAGCTGATACCAT
ATTGGTCACGCGGTTCTGGGTAGCGACCATAGAGTGAATCACTCATTGGGAATGGTAATG
CCACATGAGACAACGAGAAGATATCCGGCGGATAAATCAACCCAGTCGGGGCTGAAGTCT
CGTCAGTTTGACCAGCCAATGTTGTCAACGCCACGGTTTCATTACTTTGTGGTGAGACGT
TACTAATAATAGTCACGCTGTAATTACGCGGTGGTGGCGGTAATAAACGAGCCAAAGCCG
TATAAGAAGATGTTCTCAGTAATGGGCCGAAGCTTGCAGCGCGGTTCAAGTCGAATAACA
CCACTTCACTGCCATTCTTAGGCAAGTGATTATAAAGAGCCGTCACAACAGCACGGGTGC
TAACTGTTGAATCCATTAATGACTGGAAGGTCAAAATTGGAGGTAACTCCGCCATCTTAT
TATTTCGGGCATCACGCGCAATTTGCTGCTGCAACACAGATGTCAGCAAATAAGACTGAC
GGGCAGCATTCACCGGGAATGAATTGTATTTGAATGGATTAAACTCGGGCACAATCCCTA
ACCAAGCCGCTTTGGCAAAGGCTGGGAAGATAGCAGGCCAACCGGCTATGCCAGCAAAAC
GCGCGAAGCTTGTTACCCCAATCATTGGTGATATCAAAATAACGCGTTCAGGTTTTGCCA
GTTTCGGGTCATCCAGGGAGTCGAGTGTATATTTCATTGCCAATGCCCCACCGTTGGAGA
AACCAACAACATGCAATGGTAAATCAGGGCCGCTCAGTACTTTGGCTTCACGGACAGCAA
GGCGAGTAGCCGCTAACCAGTCCTGCCATTCAACATCAGTCAACGCACCGGGTACCGTGC
CATGAGCAGGTAAACGAATGCCAATGGCAACATATCCACGTTGACGATAATTCTCTGCAA
TATGACGCAAACTATAAGGAGTATCAGTCAGGCCATGCAGTAAGACGACGGCACCTTTAG
GCTTGCCTTCGGGTTGTAAAATATAAGAACGGTTCCAGTCATTTTTAAAATGAGGTGGAT
AAATTGAGCTACCAGAATAATAACGGTTTAACGGAACCTGAGTGCTGGGTTCCAGTTTTT
CGGTAACATTGGTGCGAACTTCATCGAAAATATTGTTTTCAGCTTTTATGTAATCCGCCC
AACTGGCTTTATCAATCTCAGCGGCGCGCATGTCATGAGGGACAAACGTATGCCAAAGCT
CCAGTTTCGGGCCGCGTTGTGTATCATAAATTCTTATCGCCAGTATGGTTACTGATATAA
CCACCAAGACCAGTACAATCCGTTTAATCCACCGCTTAATAGCTAGAGCTGGCATAGGCA
GTTACTCCGTAGATATATAATTTTCATCATTAAGGTCACTTTATCACCATCTGGTTATGC
CGCTACTTTAAACGCAAAGCATTATCTTGGTATATAGTGCGATATTAATAAAATTAGCAT
CCAGCTATTACTTTCAAAGAAACAACCTTAAACAGCTTAATTCCCCCGTTATCCACTCCA
TTTCACTTGCCACTCCGCCCTGCCTCAAAGTAAATCGGGCCGCAGATGTGATTAATTGCG
GCCCGATTCAGCATGACGATTGCTACGCTTCGCTATTTTCCATCTGCTCCGCAATAACAT
GAACGGGTGTTTTACGTACCCAAACCCACCAGGCAAGAGTCATTAATATCACCCAAGCCA
GGCCAACATACATGGCAATACGGGTATCTGGGAAATACCCTAAAACAGCAATAATGAAGG
CCATAAAGATGATAGTGAGCATCGGAGCCACCGGCCAGAAAGGTACTGGGAAGGCGAGGC
GGGCAACATTTTCTTTGCTCATTGAACGGCGCATCGCGACTTGCGAGATAAGAATCATTA
ACCACACCCAGACGGTGGCAAAGGTCGCAATCGAGGCAATAATCAGGAATACATTTTTCG
GAATCAGGTAATTCAACACCACACCCAATAACAGTGCGATAGCCATCACTAAAATAGTCA
TCCAAGGCACGCCATTACGGGTCAAACGACTAAAGCATTTAGGTGCCAACCCCTCTTGTG
CCAGGCCATACATCATGCGACCAGCACCGTAAATATCGCTATTGATCGCCGAAATAGCCG
CAGTAATCACCACCAGATTCAGAATGTTTGCAGCAGAACTGATCCCTAAGCTACTAAAAA
TTTCCACAAAAGGGCTGCCATTTTGCCCAATGCTATTCCACGGATAAATAGCCATCAAAA
CAAATAAGGTCAGAACATAGAACAGTAGAATACGTACAGGAACAGTATTGATGGCACGTG
GTAATACTTTTTCCGGATCTTTTGCCTCACTGGCAGTCACCCCGATGATTTCAATACCAC
CAAAAGCAAACATCACCACAGCAAATGAAGCAATCACACCTGTAATACCGTTTGGCATAA
ACCCTTGATGAGACCATAAATTACTAACCCCAGTACTCTCATGGCCGGCACCGAAGCCAA
ACATCATAATACCTAGCCCTGCCGCAATCATGGCAATAATCGCGGTTACTTTTAGCAGTG
ATAGCCAAAACTCCATTTCACCAAATACTTTGACTGAACACAGATTTAGCGCACCAATAA
AAAAAATAATACTCAGCACCCACACCCACTGCGGCGCATCCGGGAACCATAGTCCCATAT
AAATGCCGAACGCCGTGACATCGGCCAGCGCCACAATGATCATCTCAAAGGTATAGGTCC
AACCGGTGAGAAAGCCCGCCAGTGGGCCAAGGTAACGGCTGGCGTAGTGGCCGAATGAAC
CCGCAACTGGATCATGCACCGCCATTTCGCCAAGTGCGCGCATCACCATGAATACGGCAG
CACCACCAACCAGATAAGCGAGTAATACCGCGGGCCCGGCCAGACGGATTGCCTCGGCGG
AACCATAAAACAAGCCGGTACCAATGGCAGAACCTAACGCCATGAACCGGATATGCCGGG
CGCTAAGGCCGCGTTTGAGCGTGGATGAATCATTCTTCATGGTACATTCTCGCAAGATTT
GTGCCCTTACAGGCAGGGGTTCAGAGAGGGTGATCCCAGTTACCGGGATCACCTATAGGC
CAATGTTTTTAAATACTTATTATTCGTTATTAAAGACTTGGTAGTAGATGCGCAGGCATC
AGTTCATTCATATGACGCAGAGCAATGAGCTGGCTGGCAGCTTCAATATCGGGGGCAAAG
AAACGGTCTTTTTCGTAGTAGGCCACATGCTTACGCAGTAGCAAGCGAGCGGGTTCCAGA
GCATCTGATGTTTTCAGGCCTTTGCGCAAATCCAGCCCCTGACATGCAGCCAACCACTCA
ACAGCCAGAATGCCGCGCACGTTTTCAGCCATCTCCCATAAGCGCTTACCTGCACGGGGT
GCCATAGAAACATGGTCTTCCTGATTCGCTGAAGTTGGGATGCTGTCGACACTGGAGGGG
AATGCCAGTCCTTTATTCTCACTGGTTAGTGCCGCCGCCGTAACCTGCGCAATCATAAAA
CCAGAGTTTACGCCGCCGTTCTCCACCAGAAATGGCGGTAGCTGCGACATATGTTTATCC
ATTAACAGCGAAATACGGCGTTCTGCTAACGAGCCGATTTCCGCCAATGCCAGCGCCAGA
TTATCTGCCGCCATGGCGACAGGTTCAGCATGGAAGTTACCGCCAGATAACACATCGCCT
TGGTCAGCAAATACTAATGGGTTATCTGATACTGCATTAGATTCAATCGCCAGAACTTCA
GCAGCCTGGCGCATTTGGGTCAGACAAGCCCCCATGACCTGTGGCTGACAACGCAGAGAG
TACGGGTCTTGAACTTTGTCACAATTACGGTGAGATTCAGAGACTTCGCTACGTTCACCA
AGCAAATGACGATAAGTGCTGGCGGCATCAATTTGCCCACGCTGGCCTCTAACCGCATGA
ATACGGGCATCAAACGGGCTACGAGAACCTAATGCCGCTTCAACCGTCAGGCTGCCAAAA
ACAGAGGCTGCGGCATAAAGGTCTTCCGCTTCGAACAAGCCGCGTAAAGCATAAGCGGTG
GAAACCTGAGTACCATTAAGGAGTGCCAACCCTTCTTTTGCCGCCAATGTCAGCGGTTGC
AAACCGGCTTTAGCCAGCGCTGCGCGAGCATCCAACCATTCCCCTTGATAGCGGGCTTTA
CCTTCACCGAGCAGCAGCAAACTCATGTGTGCCAACGGAGCCAGATCACCAGAAGCCCCC
ACAGAGCCTTTTAGGGGAATGTGCGGATAAACTTGTGCGTTAACTAATGTTATCAACGCC
TGAATAACCTCAAGCCTGATGCCCGAAAAACCCCGCGCCAGGCTATTGATTTTCAATACC
ATAATCAAGCGTACAATCGCGTCATCATTGGGTTCCCCAACACCTGCTGCATGGGAAAGG
ACAATCGAGCGCTGTAGGTTTTCCAAATCTTCTGTCGCAATGCGCGTGGAGGCCAACAAA
CCAAATCCAGTGTTGATACCATACGCAGTACGCTTCTCTGCCAATATTTTCTGTACGCAA
TCCACACTTTGCTGAATAGGTGCATAAGCACTTTCATCCAAAGTTATTTTTACCGGGTGC
TGATAAATATGTCGCAAATCAGCCAGCGTCATCTGGCCGGGACGCAGTGTCATTGTTGTT
TTCATGCTTTTCTCCCCTGAGTTGCGGCAATCATTGGCAGGTTAAGCCCCTGCTCTTGTG
CACAATTAATCGCGATGTCATAACCTGCATCTGCATGACGCATTACGCCAGTAGCTGGAT
CATTATGTAATACTCGGGCGATACGTTCGGCTGCGTCGTCGCTACCATCACATACCACTA
CCATGCCTGAATGTTGCGAGAAGCCCATTCCAACACCACCACCATGATGCAGTGATACCC
AAGTCGCGCCACTGGCAGTATTCAGCAATGCATTGAGCAGCGGCCAGTCAGAGACGGCGT
CAGAACCATCCTGCATGGCTTCGGTTTCGCGATTAGGGCTGGCGACCGAGCCGGAATCAA
GATGATCACGTCCAATCACAATCGGCGCTGACAGCTCACCTGTTCGCACCATCTCATTGA
AGGCTAAGCCTAATTTAGCGCGCTGCCCCAAGCCAACCCAGCAGATACGAGCTGGTAGCC
CTTGGAAACTGATACGCTCACGGGCCATATCCAGCCAGTGATGTAAATGCTCATCATCTG
GGATAAGTTCTTTAACCTTCGCATCCGTCTTATAAATATCTTCGGCGTCACCGGAAAGCG
CAGCCCAGCGGAATGGGCCAACACCACGGCAGAATAATGGACGAATATAAGCAGGCACAA
ACCCTGGGAAATCAAATGCATGAGTGACACCCATATCTTGTGCCATCTGACGGATATTGT
TGCCGTAGTCAAAAGTCGGGATGCCCATATGGTGGAAAGCCAGCATGGCTTCAACATGTT
CTGCCATCGAAGTTTTGGCGGCATTCACCACCAGTACCGGCTCACTTTGGGCACGGCGGC
GATATTCTTCCCAGCTCCAGCCTTTTGGCAGATAGCCATTCAGCGGATCATGGGCACTGG
TTTGGTCGGTCACCATATCCGGGCGAACCCCACGACGTACCAATTCAGGTAAGATTTCAG
CTGCATTGCCACATAATGCGATAGAAACAGCTTTGCCAGCAGAAGTGTATTTTTTGATGC
GCGCCAACGCATCATCAAGATCTGTTGCTTGTTCATCGACATAGCGGGTTTTGAGGCGGA
AATCGATACGGCTTTGCTGGCATTCAATATTCAAAGAGCAAGCTCCGGCCAAGGTAGCCG
CCAGTGGTTGCGCGCCGCCCATGCCACCCAGCCCAGCCGTTAATACCCAGCGCCCTTTCA
AGCTGCCGCCAAAGTGTTGCCGCCCCGCTTCGACGAAGGTTTCATAGGTGCCCTGTACAA
TGCCCTGGCTACCAATATAGATCCAACTACCCGCCGTCATCTGGCCGTACATGGCCAACC
CTTTGGCGTCCAACTCATTAAAATGTTCCCAATTAGCCCAATGCGGAACTAAATTAGAAT
TAGCAATCAGCACCCTGGGTGCATTACTGTGGGTTTTAAAGACGCCCACGGGCTTACCAG
ATTGAATCAATAAGGTCTCGTCATCATTCAGATGAGTGAGGCTTTCGACAATCTTGTCAT
AGCATTCCCAGTTACGGGCCGCACGGCCAATACCGCCGTAAACCACTAATTCTTTAGGAT
TCTCAGCCACTTCGGGGTCAAGATTATTCATTAACATACGCAGCGGGGCTTCGGTCATCC
AACTTTTAGCAGTCAGTTTTGTGCCACGCGAAGCTCGAATCTCAGTATCACGGAATCTAT
TTTGGGCAGTCACGGCAATTTCCTTCAACCAGTTTTTCAGGTATCAACGACATTACTTAA
TTTGAATATTTATTAAAATATACTCGTATAGACAAGTACAATCAAGCACCAGAAAAACAG
CGATAAGCCACCACTCATCTGAAAACGAATAATATTAATAATGTTTAAAATTAATTGGTT
ATAAGAATTCTCACTTCGTACTAAGACAAAGTGGGAGGATTTTCGACGTGATTTTGCCAA
AGATACCAGCATAAAATTGGTCTGTTTTTGCGCACGAAGTCACATATATTTCACACGAAT
TTTACATTACGACATTCAAAATGCAGGATTTCCCGCAGGCAAACTGCGGACTGTGTATCA
GAGGGAAGTAATACAATTGACTCAGAATTTATTCTGCATGATGTCGATAAGTTGCAGTAA
GTTTGCATCGTGCTTCTGCGCTTTATGCATATAGGCATAAATATGGCTACCTCTTTTAGT
GAAAAAATTACATTCCACTGTTTTTAAAGCGAAATTTTTTTAAAATAGAGGTAAAAAGAA
AGTGGGTGCCACCATTAATAAATCATAGTGCGAGTTACTTTTATAAAAAGTAAATTAAAT
AAAAAACTGGCTTATATTTTTCTTAATATAAACCAGAAATAACTATATTATCAACAATAC
ACTCTGCAAACCTTGCCAGAACAAGTGAGGGTAAATTGTCCGACGAAGGCCGGAATAAAT
GCAGACTGCCCAGCGTTTAATATTAATGTTTCACCACTGGCATGATGGAATGTGGCAACG
CCACTGATGACCAGAATAATTTCGGCGCTGTTGGCCGTTATAGCTCGGCTCTCCACATTG
GAGAAAATACAAAAGCGGAAATCATCTACCGGAACGCTGTAATTAAAGTACTCTTGGGTT
TGGCTGGGTCTCAGGAGCAAATCATGGGGCTTTATAGAGGTAAACGTCGTACACAGCACC
AACTCAGAAAGATTGATTTTTTTGCTGGTAAGCCCCGCACGCAGCACATTATCAGAGCTG
GCCATGACTTCAATAGCCGTACCTTTTACATAGGCATGAAGTGTACCCGGTTGTAGAAAC
ATCGCCTCCCCTGGTGCCAAAGTAATGCAATTTAACAATAAGGGAGCAAAAACGCCGATA
TCATCTGGATAGGATTGATTGAGGTTATGAATCAATGTTGCCAGTTCTGGTGAGAAACAA
GCCGGAGCCTGACTCACCAGCTGTCGTACCGCCTGTTGGCACAATCCGGGTGTTAACTGC
ATCAGCGTGACGAAAAACACCTTCAAACCGTCAGCATTCGGCTGGGTTATCAAAGTATCG
AGTGCTGCAGCAATAGCGGGTATATCGAGTGTTTTAAAGTGTGCAATTATCTGCTCAACT
TCCCGAAAGCCATTCATGGCCTGAAAGGGCGTTATGGCATAAACCAGTTCAGGCTTATGG
TTAGTATCATTATAATCAGGTGATGCGGCGCGATGTGGTTGCCGTTGCTGCTGCCAAAAT
CCGGTTTCAGCCTGCGTTTTTTGGGGATGAACCTGAATAGACAGGGCACTTTCAGCAGAC
AGTATTTTCAGTAAAAAAGGTAGATCACCGAAACGATCCGCAGTTGATGCCCCCAGAATT
CGACATTTATCCTCAGCGATCACATCCGATAATGCTTTGATCTGGCCTTGCTCATTGATA
GTCGACACACCCGCTGGGTGGACCCCCATCCACAGCTCAGCCTGTGGTTGTCCATCAGGA
TTAGGGATATTAAACAATTGGTTTAGCGCCGTACAACTTCCCCAGGTATAATTTTTAACT
CTATTATCAAGTTGATAAAAACAGCGAGATAGACTGCTGCTCATAGCCTTCACTCCTTTA
ATTGCTTAATCCTGACGGCTAAATTGGTTAGTTTCAGCAAGAGATTTAAACCACAATCCA
TTACGTTTTATTTGCCGTTCGCCCGTGGCCAAATCCAGCCGATAGAAGCCGTAACGCCGT
TTAAAAGAGTTAATCCATGACCAGTTATCAATAAACGTCCACTGATGTACACCAAAACAA
TTCGCTCCTTCATTGATTGCCCGATGCAACTGAACCAAATGTTCTTCCATTAGGCCAATA
CGAAAACTGTCATCAATCACGCCATCTGCCTGTATTGGCCCTTCCGATGCCAAATCCATG
GCAATACCAATTTCAGCCAGATACCATTTTATATTGTCGTAATTGTCACGAATATTGGCC
GCAATATCATAAATAGCCTGCGGCAGAATTTCGTTATTATCACGGTAGGGGTTAAAACGA
CCATCAGGATCGACATAGTTTTCGAAGTAATATTCTGGGGTAAAATAATCAAGGGTGTAT
TCACTTTCGCGTGCCTTTACCCGACGTGGAACATAGTAATTTACCCCTAAAAAATCTATG
CGAGAGTCGGTAATTGAGCAGACATCTTCTTTGCTGACGATGGGTAGGCAATCGTGAGTA
GCCAGTATTTCACACAGTTCTTTGGGGAACTGATGTTTCACTAAAGGATCGAGGAAGCTG
CGGTTAAACAGTAAATCGGCATACCAAGCTGCTTTTTGGTCTGCCGGCGAATCACTACGG
GTATAGGAAGGTGTAAGGTTGAGCACCACACCAATCTCTCCGGTAAGTTGCTGTTCACGG
TAACATTTTACCGCTTTGGCGTGTGCCAGCATGATATTGAATGCTACCTGAGCGGCCAGT
TTGCCATCTTTTTTACACGGGTAATGGAAGTCATACAGATATCCGCCTTCCACTGGGACG
ATCGGCTCATTGAAAGTGGTCCAGTATTTGATTTTATGACCAAATAGTTCAAAAGCTGTT
TTGGCAAAACGGCCGAACAGCTCGGCGACGTGGCGAGATTCAAACCCACCATAACGATTC
TGTAATTCTTCTGGCATATCAAAATGATAAAGATTAATTATTGGTTCAATGCCATTGCGG
ATCATCTCGTCAAAATAGTCATGATAAAAGCACACCGCATCATCGTTCGGTTTCCCCGTT
TCAAAATCCTCAATCAAACGCGACCACTGAATTGACGTGCGAAATGAGTTAAAGCCAATG
TTTTTCATCAGCGCGACGTCTTCTTTATATTTGTGCAGCGTTTCGCACACTTTGGTCGGG
CCGATTTGCTGAAAGAAACGCTCTGGATGACTGGCAAACCAGCTGTCCCAAATGGATCGG
TGCGGTTTATTGTCAGTGCCTTCAGTCTGTGGGCCAGACGCCGCTGCCCCCCAGAAAAAA
CCAGCGGGGAACTGATATGTTGTCATACAACCTCCTAAGGATTCCGGTGCCTGGCACCTG
AAAAAGGCTGCGTCAGTGAAGGCGCAGCGAAAAAAACTATTCTGCTGTCACCTGCAAGGA
CTTAATGAACATATAGCCCCAGTCACCGGAAAACTTACCAAAACCCAGGGTATTCTCCCC
CTGCTTTAGTTGTACCGGCACCACCATTTCCTGACCTTTTTCATCGGTTTCCGGGAATTC
AATTTGCAGTGGATTATCACTGTTTACTTGAATCGAGTTTTTCTTACCGCCCCATTTACC
ATTAAAGAAAATATGCAGTTTGTACGCACCGTCCCATGGCGCATTAATACGCCAGGTGAC
TTTATCGCCTTCGTTAACAAACGGCCCCAGGAACCCATCGTCTCCGGTGGCGAGCTGGTT
TTCATCACTCTTCACCACCTTCACTTTGCCGTCTTTAATACCGAGTTGTGGGCTAACAAA
ATTGCAGTAATCCGCTGACGCTTTACCCGTTGCTTTACTCACCGCAACTTCAACCACTTT
GCTGCTTTTCAGTAACCCATCATCCACCGTAAAAGTCAGTGAATAATTTCCTGCCGCTGG
GAACCAAACACGAGTGGAAGCCTGATCATCGTGACAAAAATGTGCCTGACGCTTGCCGCT
ACTCGTCCATTTCACACTCACACCTTGGCCGGGCAAGTTATCGTCCTGCCAACGAGCATC
AAGAGCGATTCCCTTATCCTGCGTGGTCGTCGCCTTATCATTCAGCTTAATAACCGGAGC
CTGATTTTTCTGGTGATGGGTAATGCTGATAACATTGGACGGAGCAGATTTACCGGATTC
GTTCTTGGCTACCACGCGGTAATAGTAGGTTTTACCTAATGTCAAAGCAGAATAATCATC
GCGGAACAAGTCCATTTTGGCCGGGTCCCACGCCTGAATACCGTCAGAAATATCATGACC
TACCACTTTCCATGGGCCATTTTCACTGTCTGCACGCTCTACGTCATAACTACGGCCAAC
GGCGGCCCCCATCCAATTAATTGCGAATGGTGATTGGCTATCACGTAACTTTGGTGCCTC
GGGTACTGGCAATGACGGGGCAGTATCAAGTCCGGACATCTGTGCAGAAGCGGTGCGCAC
CAGATCCACTACATCCATTTCCTGATTTGCCTTTCCTTCAGGGAAACCTGGTAAGTGATA
GCTGTAGTGGCCGGTGTACTCTTTGTGCCAGTAAAATCCCCCATCCTGACGATGCCCACG
GAAGCCCCAAATAAAGCCACCCGCGGCCTTGGCACCATTAACATCGGTGTGCACAATAGA
CTGCATAATGCTATTCAGTTCACTGCTGTCCAGCAGACCAAACTCGCCCACCAGATAGAC
TTTTTTGCCGCCGATAGCCGTTAAGTCTTTCGTCACCTGATCTGGGTGGTTGTTGCCAGC
GTTGGTGTAATAGTGATTGCTGACAATATCGACATTCGGATCATTAACTGAGAAATCATT
AATTTTCTTATAAGTGCCGTCGACCACTAATTGATGCGGAGCCAAATTTTTAATCCACGC
AGCCGTTTCGTGCAAAAAGGCCGCGTTGGTATCCTCCAGCTCATTACCCGTTTCCCAAGC
CATAATGGCTTTTTCATCATAATAGGGGCGGCCAGTAACCGTATTGGTTCGGGTAATAAC
CTGACGAATAACATCTTTATAAGCCTGATAAGTTTTGCTGGAAATATCGTAAAATGCCTC
GGGTTTTTCGTGATAAAACGCCGCTAATTGTTCACGACCGCCCCACCACCACCAATGGTC
AATAAACGGCAAGATAAGCCGCAACCCTTGCTTATCAGCTTCGGCTATCATGTTGTCATA
AACCGTCATCGCTTTTTCGTTCAGCCGTGGCATGCCATCCGGTGTGGAAGGTGCCAGAAT
ATGAGTTTCACGTCCGCAGTCTTTATCATTCTCCTGCTGAACTGATAGTACGTAGACGCG
CTGGGCTTTCGCACCAGTTGCCACCATCGCCTTGATCCAATTTTCCTGCTCTTGAGCAGT
CGGCCATTTAAAATATTGCCCCCACCCTCGCGGATCCGCTTTACAGGTGCCACGAGCATC
ATCTTCAATGCGGTGTAATTCAGGCGCATGAATCCCGGCAAAACGGAAGGTCTTGTCTCC
CTCCATTAACTGCGCGCCCTGACGAGTGATAAAGTGCTCAAAATGAGACTGTTCAGCCGC
CATCACACCCGCGCTTGCCAATGCTGATAACAGGGATAGCAGCAGCATTTTTCTTTGGAT
AATTTCCATCATTTGCCCCTTAGAACCACACTTCAGCTTGAATACCAAAGTTCAGCGTGT
CGGTTTTTCCACTGCGGCTATAACCTCCAGCGCTGATGCTATTGGTGTCCCAGTTGTAAT
TGCCATCAAGGGCATCAGATACGCCTTTATCCCATTTGGCATAAGTGGCAAAAATACGCA
GTTGCGGCCGGCTCCAGAAGCCGGAATCGAAAGTCAGTGTTGGGGCAATAGTGACTTTGG
TTAAGCCACCTTTTCCTTTGCCATCAACACCTTTGTAGTTGTCATCATCCAGATACTCAT
AACCCACTTCATATTGCATTGCGAAGTGTTTGGTAATTTGCTGGTAAGGACGAACTCCGG
CAACCCAGCTTGTCCGCCCCCAACCTTTCTCATCGCTGCTCCACCAACGGTAGTTTTTAT
CTTTTTGGTAGTAGGCAAAGGTGGCGATATCCCATTCACCCAATGAGGCCACCCCGTCCA
GCACCACTCGCCAGGATTGAGTATCTTCCAGGTTGGCCCAACCCCAGCCGTTCTTTCCCA
AAGAATCTCCCGCAGCCAGCCCACGCCCATACTGCACAACGAATTTGGAATAGCCGCCAG
CGATACCATAGAATTCGTCGAAATTATAAATACCCGTGAAGCCATAACCTTTTTCCGCCG
CATCAACATGTTTTTCGCTGTTATTCATGTGATGACCGACCACTTCCAGGTCAATGGGTG
ACCCACCAATCTTCTTCAGCCATAGGTTCAGGGAGTAATCATCGGGATAACCCTGATCAC
TTTTATCCACCGGGAATGCTTTGCTTTCATCGGTTGGGGTAAAGGCGTAGATACCGGCAT
CAAAACGTGCGAAGCCTAAGTCCAAGTTATCGAACCCGCCCCCAGTCCCGTTGTATTGAA
TATATTCCCAGTCAAACTGATGGCTGGAGGTGTTGGAGCTGCTGTAGCGTTTCCCCCCCA
GAAAGCCACTTCAGGAGCAAAGTCGAGGTTAGTCATTTCGACATAACCTTCACGGAATTG
TACCGCCTTGCCGTCTTCATCCAGACAGTTCCAGTCAGAGGTACATTTACTTTGATGCGT
GATATTTGCCTGAATTTTGGCTACTGCACCAGAGTCTGATGTCAGCGTAACCCGCGGAAC
TAATTCAATTTTCGTATCATCTTCGTTACCAAGACGCCATTTCCCATCAGGCATCAAACC
AACAGAATCGACACGATTACCATCGCTATTGGCCAAAATACCGGAGCGAATATAACCATG
TAATGCAAAATCATATTTTTCTGCACTGGCCTGATGACTCATAGCCATCAGAATGAGCAA
AGACAGAGGCATTAATTGGTTCAGACTTTTCATAATTTCCCTTGTGTTTTTTTTGATTGA
AATAGCATCTGAATAACGCGTCGGGAAATTTACGGAATAGAAATGGAAATGTACATCCAA
AAACGGAAAGCGCTTTCCGTATTTGCCGGATCAAGTCACAAATTCGCCAGTAATCCCCTT
AGAATTGTGATTGGAGTCGCATTTTTAGTTGTAGATAGCGGGGAGTGCCGACCCTGACGA
TGGGTAAGCACATTGATGGCGAGAAAATAATATCAATTATTTACTTTCTAAATCAGTAAG
TTGCTTTTCATATACACAAAAGAAAGGGCGATATAACATCCAGGAGTTGAAGATGGCAAA
CAAACACATACACATGTTTTTCCAACTACCGTTCGCAGCCCATGCCGCACCTAAGGGTGA
GGGCATAGACCAAGGCAACATAGCAACCGCTCTATCCAATACCCCCAGATGAGTAAGATA
CCAGGCAATGCAGGCATTAATCATTGGAACACCAATAAATGGTAATAAAAATACAGGGTT
AAGGATTATTGGAAAGCCAAATAAAATGGGTTCATTGATATTAAACAGCGAGGGGATCAA
ACCAATTTTCCCAACACTTTTGAGCTGGCTGGAGCGGCTGCGCATCGCCATAAAAACCAG
CGGCAATGTTGAGCCAATGCCGCCAATTAATAAGTAAAAATCCCAGAATCCTTGTAGATA
AATATGGGGGAGCTGGGTCACACCATTAGCCAGAGCTTCTTGATTTTCGACTAAATATGT
CATCCAGAATGGGTTCATAATACCTGTGACAATCAGTGCACCGTGAATACCAACAAACCA
CAATAACTGGCAAATAAGTAAGGAAATCAAAATAGCTGTCAGGGTATCAGAGGCAATGAT
TAACGGGCGGAGTGCTTCACTGATCAGATTCGGTAACATCATTCCTGTCGAAAACTGCAA
TAGCGCATTCATCACGCTAATGGATAACATAATGACCAATAGCGGTACCAATAACTGAAA
GCTATTACGCGTCATCAGGGGGACTTCCTGAGGTAAGCGTATGCACCAACCTTTTCTATA
GAAAAACCTTATTATTTCAATGGAATAGAAACTTGAGAACAAAGCTGTAAACATCCCCAT
CCCACTTAAAAATATATTGGGTGCGGAACCCTCTTTGAACCCAATAAACATCAGAAAAGC
CAGGCAGCCGGTGAGTCCGGCAAGCCGTTCAGGTAGCCGATATTGCTTAGCCAAGCTGGC
ACTGGCACCAAAGGCAATAATCAACGAAATCAGGCCTAATGTCAGTTCAAAGATAGGCAT
CAGTATTGGCCGAAATAGCAAATACCACGTCCCGAAGCGGCCATCAATATTGATAGAAAA
TGGTGGGAAAATCAGAGGAACCATCAAACTACCTACGATCACAAAGGGCATTGCCAGGGC
AAAGCTATCGCGCATAGCCGTGATGTGATGGTTGCGGGTAAGCATATTGGCAAAGGGAGT
CAAGCGCTGCTCAATCAGGGCGACGGCAACATTCATGATCTGGATATTCATGGTGGAACC
TTTCTGGGGCTGTTTTATGGAAGGATGATGGCGTACATCACAACAAAGCGAAAGCCTCTA
TCTGGTGATCAGGCTCACATTTAAATGATCCATAAACGGAAAGCGCTTTCCGTTTATTTC
CATCATGGCTATAGTCCGCTCATTATCACTGTCGTTATTTATTTCGGAGCTACCCATGAA
AAAAATCATGCTTTGTTGTTCTGCGGGAATGTCTACCAGCATGTTGGTGAAGAAAATGGT
TGAGGAAGCGGAGAAAAGAAATCTTGAAGTTGATATTAAGGCTTTCGGTGTCGTGGAGTT
TGAACAGAACGTTGGAGATTATCAGGTCGTTTTATTAGGGCCACAGGTGAAATATATGCA
ACGCGATCTACAGAATAAAGCCAATGCATACGGCATTAAAGTCGAACCCATCAATATGAT
GGATTACGGAATGCAAAAAGGTGCTGCGATTTTAGATTTTGCCCTTTCACTAATTGATAA
TAACAAATAAGGGATAAGCCATGGGTTCTCTGTACAGTAAATTAATCGACGTGATTGAAC
AGAAAATCACGCCAATGGCGGGCGCAATTGGCCAGCAGAAATATGTTACATCCATTCGTG
ATGGATTTATTGCCGCACTCCCTTTCATGATTGTCGGTTCATTCATGTTAGTTTTTATAT
TTCCCCCTTTCTCGCCGGATACAACTTGGCGATTTGCTCGCGCCTGGTTGCAATTTTCAT
TAGAACATCGTGCCAGCCTAATGCTACCTTTTAATTTCAGCATGGGGATCATGACCCTAT
TTATTTCGGTTGGGATCGCAGCTAGTTTAGCGCGTCACCATAATCTCGATCCTTTAACTT
CGGGCATGTTGTCATTGATGGCATTCTTATTGGTTGCTGCCCCCTTAAAAGACGGACAAA
TATCCACGACTTATTTTTCTGGTCAGGGGATTTTTACCGCTATTTTGGTCGCTATCTATT
CCACTGAGCTTTATGCCGTTCTCAAGCGCCATAATATTACTATCCGTCTGCCACCTGAAG
TCCCAACCGGTGTTGCTCGCTCATTTGAGATTTTAATTCCTGTTCTGGCGGTCATCCTGA
CTCTGCATCCACTTAATTTATTTATTGAAGCGCAATTGGGAATGATTATTCCTGAAGCTA
TTATGTCGCTGGTAAAACCCTTGGTTGCAGCCTCTGATACCCTACCTGCTATTTTAATCT
CGGTATTGGTTTGCCAGGTATTATGGTTTGCCGGTATTCACGGCGCGCTGATTGTCACGG
GTATTATGAACCCATTCTGGATGGCAAATCTGTCTGTAAACCAGGCGGCAATGGCGGCTA
GTCAGGCTATTCCACACATCTATGTGCAGGGATTCTGGGATCACTATTTACTTATTGGCG
GCGTGGGTTCCACACTACCACTAGCATTGCTACTCATGCGCAGCAAAGCAGTTCATCTAC
GCACTATTGGCCGAATGGGTATTGTGCCTGGCATGTTCAATATCAATGAGCCTATTTTGT
TTGGTGCTCCTATCATTATGAATCCATTGTTCTTTATTCCGTTTGTACTCGTGCCTATGG
TCAATGCCACACTCGCCTACTTCGCACTGGATTTTGATTTGGTCTCCCGGGTAGTTCAAA
TGACACCTTGGACAACCCCTGCACCAATCGGTGCTTCATGGGCTGCCAACTGGACGTTTA
GCCCGGTCATTTTGTGCCTGATCTGCATGGCAACCTCTGCTGTTATGTATTTCCCTTTCC
TCAAGGCTTATGAAAAGCAGTTATTGGAACAGGAAACAGACAAAGCCACAGAACACAATG
CAACCGCACAAACAGACGCGGCATAAATTACAATTACGATACCACCGAGGTCATTAATGG
GATTAGAAGAACAGGTTATGGGCATTATTATTAACGCCGGTCAGTCACGAAGCCTTTGCT
ATGAAGCGTTACGTAGCGCTAAAGAAAATAACTTCGCTGATGCCGATGAAAAAATGAAAG
AAGCTGGATATTACGCCAAACAGGCCCATTTGGTACAAACCAAACTCATTGAAGCTGATG
AAGGTGAAGGAAAAACAAAAATGACACTGGTAATGGTTCATGCTCAGGATCATTTAATGA
CGTCAATCCTGGCAAAAGAATTAGTGACTGAACTGATCGACCTTTACCGCTCCAGACAAT
AATAGTTCAAATGTCATGTTATAAGTCAGAGAGGCATATCCTCTCTGACCATTTTTGAAG
TTCTCTATGAGGTTAATATGTTTCATCTCGGACTGGATATTGGCGGCACTAAAATTGAAG
CGGTATTATTAGATTCTCATGGAGAAATACAACTACGTGAACGCCGCCCAACTCGTAAAG
AGAGTTATCAAAGCTTTATGGATAACCTGCTCTTTTTTATTAATGAAATAAAGAATAAAA
CTAGTGGTAAATTTACACTCGGTATTGGGCTACCAGGCACAATCGATCCAGTAAGTGGCT
TAATTAAAAACTGTAATTGCCTGGTACTGAATGGCCAGGATTTAACCGGGGATTTAACTC
AGTATTTAAAACAACCGGTTTTTCTCGCAAATGATGCTGACTGTTTTACTCTTTCTGAAG
CTGTAGATGGCGCAGGTTCTGGTTATAACACAGTATTTGGTGTAATAGTGGGTACCGGTT
GTGGTGGCGGTATCGTGGTGAATAAAAAACTGCTTTCAGGGCCAAATGCCATTACCGGAG
AATGGGGTCACAACCCGCTACCCGGATTTATGACGGAGCAAGATGGCATAGCGCAGCAGT
GTTATTGTGGTCAGAAAAATTGTGTTGAAAGTTTTATTTCAGGAACAGGCTTTGCGCACC
GTTTTAATCAACAGTGGCGCACGCAACTCAGTGCCGAAGATATTATCTCCGCCGCCCAAG
AAAAAAAAACCCGCGCGCTGGCACATTACCATCATTTTATTGATGCCTTTGCCCGCAGTC
TTGCGGCTGTTATTAATACGCTAGACCCTCATGCCATTGTCATCGGCGGAGGTTTATCTA
ACGTGGCGAGTCTTTACGACGATTTGCCCAGTGTCATCAAGAAATATATTTTCTCAAGTG
ATTGCCGCACAACTCTTCTGAAAGCTAAATTCGGTGACTCCAGTGGTGTACGCGGGGCTG
CATGGCTGCCTATATTGCAGATAAATCAACAGATATAGCAGAACCAGGAGTGGCAACACT
GTGAACAATTATCTCGGTTATTTATGCTACTATAATGGGAAAATCGTTACGCAGAAGACG
CAATGCCAACAATCGATGATGTTTCCAAGTTAGCCAATGTTTCCAGAGCCACGGTATCGC
GCGTTCTTACCGGAACACGCGGCGTGCGCGACGAAAGTCGGGAAGCAGTATTACGTGCTG
TCGAGCAACTCAATTATCGCCCGAGTTTTGCCGCCCAAAGTCTGGCCAGCCAGACTTCCA
GCTACGTTGGCATTGTACTACCGACTTGTGAAGCACAGCTTTCTGCCATTCTGTTGCCAC
AGTTGTCCCGTGCAATGAAAAACCTCAATAAAACACTTATTGTTCAGTATGTTAATGACG
ATGCTGAACAGCAAATGTTTATCGAGGAACTCCAACACCAATGTGTGGCTGTCGTCGTAT
TGGGGAAACTCAGCGCTAACGCGCCGCACAACGTCATTGCATTCGATCAGTTTGCTGTTA
CCGGAGCAGAAAGTCGCGGCTATGACTATGCGTTTGCGACAGAAAGCGCCTGCCGATACG
TGATTGGTAAAGGCCATAGAAATATCGCGTTACTCATTGATAATGAAGATGATGATGCCA
GCCTCCAGATGGTGGAGGGTTATCGTAATGTGCTGCAAAACTTCTCACTACCTTTTAACC
GGCAGCTATTGTTAGCCGCAAAAAATAACGTTGAGCAAGCCTTACTGACTCTGATTAACA
GCCTTACCCGTTATTCAGTCATCATTGTAAAACGCGATAGCTATGCCGCTGAAGCTATGC
GCCTGATGCGTGAATTTAACATTGTCGTACCACAGGAGGTTTCTTTGCTAAGTCTGGAAG
ACTCTCCACTAGCCTCACTGCTTTACCCGCCGCTAACTTGTATTTCTTATCCTACAGAAC
AGTTATTAGAAAATTGCCTGCAACGCATACGCAGCCTAATTGAACAGCATCCCATTTTTG
TTCCTGAAGGGCATGCAGTGACCGGTAGGTTAATTGCCAGAGCCTCTGTTGCTGATATTT
CTTGAGACTGCTTATTAAATCAAAACAGGCCCACAACACTATAAATAACAGACCATATCC
ATACATCTCAGATTGGCTTGCGCCAACTGGGATGGATAAAAACTCTCGCCAATGAGTATA
AATCCATTCCTTTCATAAAATACCGATGCATTAGGTGTTGCGGCCAGTGTTAACTTTGCA
AAACCCCGCAGTTTTGCTTCTTGCTTGATGGCAGTCAAAATCAAAGACGCCATACCGCGG
CCTTCAAATTCAGGTAATGTAAAAATAGCTTCGACGCTAGCGGATGAGAGATCTAAAAAT
CCAGTGGCAACAGCAAGCTGGCTAACTGGGTCATCAATAACAAAAAATGGATTACACGCC
ACTGCCTTAGGATATCCCTCGGGCATCTGGTTCGGTGTCCAAGCTATCAATATTTTTTCA
TCATACACATTTCGACACCCATGCCTTATGGCCTTATTCCTTATTCCTTACCAACCATAA
CTGACCTGCTTCATCAGGTGACGCCAACCTGACCTCCATACATCCCCCTATTTTTATTCG
ACATAACAGCGGCAGGCCCCAAAATAATAAAAGCCCCGACTACACTAGTCAGGGCTTTTA
AGGTACTACACATTTAAAATTAAACATTAATCAACTTAATAACGTGATACTTATCTTGGT
ACTGTTTATAAAGATGTACATGTTTTACAGGAATATTTTCGTTTAGAACTAACTCTGCCC
TCCAATATATTAACTGAATGGTAACATTCCCAACTTATTACATTTAGCCATGCGTTTGAT
AAGACTGACTAAATTAGTACATCACCCTCGCGATATATACTCTTTGTTACGTGGCTTTAC
TTTCGTCGCGATATTCTCGATCTCATACTGAAGTACACAAATCGCGAACATTACTATTAA
CAACAAAGCCTTAACTCATCGCGTGTCGTCCACAAAATGCGATTATGAAGATTTACTGCA
TGACCTTAAAGCATCATCGCATGAGTAAATTATAAGTAAACTCATAACGAATCTCACATA
AAAAAATATTTCGTGACCTTTATCGCATTATTTTAAATCTGCTACATGGACACCGGCTAA
ATAAAAAGTTCGCTACTAATTGCACCGGTGTTAAATTCCAATCTACGTGTTCTACATCAG
ATGTCAATACTGTTTTTAAGCACATGTCTTTATTATCAGTACTATTGAAGATTTTATGGT
GATTTATTGATTTAGATTAGTATAAATCGCCCATAATCAAGGACTCAGGCATCAAGACAA
TTCACATATAGCCATACGAGAGAGTTAGTGAACTAATACCAGAACCCAATAAATGTAAAT
TCATGAGCTGAGTTATCGCCTAACGTTTTTCACGTCGGGGATAGGAACATCTGTGACTCT
ACCCGCTTTTAATTCATCATTACAGAAAAGCATCTCTAAAATGACAGTATTTTTATGCCC
CCAAATACTTTTGCTTGATGTCTAGGGAGCTGAATTGAAACGGGCCACTGCTGATGCTGG
CCCGTAAGAGGATAACTTTCAGGTACATTTTTAAGGTATTTTTCGACACGCTATTACTTC
ATGTTGATACCATAACCATATGGCTGATGAATGTTTTTCTGAGTGTATTTCCAATTAATT
CGTCTGATAGCCGCCTAGTGAACATCTATATATTCACTTTTCAGCTAAGGCCCGGAGTAA
GTGGTTAGCTACCTCGACAAAACTTGCCAACGCCTCTTCATAGGAGTGTGGTTCCTGCGA
ATAAACCAGTGGGCTAAGCCTCGTTATGTATAAATGGTTCAACCATTTACCCTGCCCATC
TTTAGTATTTTTTATGACATCAAGACTTTTACTCAGGACACTATACGGGTCATCAACGAA
TGCCTGAAATTGCTGTGAATATTCTTCCATATCAGTTTTTACTGAGTGCCCGAACATACT
AGCAGCAGCATTAATCGCTTTGGGTTTTATTGTGTATATGCGCCATACATCATAAATATG
CCGTACTAGCGCCTCATCAAATTCGGCTTGCTTCACGCCAGCACAATACATTGCAAATCG
TCTTAGAAGAGATAAGACCTTTTCGGCAAGGGTTTCGGATATGTTGATACATTCGATATC
AAAATCAGGGTAGCTTTTACCATTTACTAATTGTTGATAAAGATAATTAATCTTTAACTT
CTCAGTAGATAAATTAATGGGACGATTTATTAATTCTACTTTTATACAGCTACGCAGAGG
GTTAGAAACACCGCTACTGAAATTCCCTTGATAGCTTAAATCAACATTATAATGACGGTG
CCTATCATTAATTTCAGGGTTTTCACCTTCTTTATCAGTAAGGTAGAAACCTAGTTCTTC
TAGCTTTGTTGTCAGTTTTTTATGAATATCTTTCAGTCTTGCTTTATCAGATGAGCATTC
ATTTTTTAATTTATAGGTGTTCGGAACCTCTGGAAGAATGACTTTTATATCAATATCTTC
TGACATCCGACTAATCAAGTTATAAGCTTTCGATAAGCAAGTACCGCCAGCAAACACTAA
TCGGACAGGAAGCTCTATATTTACTGGCTCAACAGGTAATTTTTTACTTCTAGGGTCAAA
TCCTTTTAACTGTGCCTCATGCACTACATTCAAGTTAGCTAATACACGCAATGCATCTGT
TACATGCACATCTTTTTCAGCGACAAATGCTGGCAGGCCATTTAGCAGGCCCGCAGCTTC
CGCATCCTGAATATCAGCAATTTGCTCATCCGTAAGTTTTTTCATATTTTACATTTTTAC
CCGAAACAGTGATGTTTCTGGATATTTTCCTTCCTGGAGTTCTGACTTGGAGCTGCATTG
GGATCTGTGTCGTTCTTCCCGCGTTATAATCCTCTAAGGCCTTGCCCTGAGTGACTTTCA
CGTTGAGTTTTTTGAATGTTTCTTCCACAACAGTTTCAAATGGTGCGGCTACCGTCCTTT
TCCCCGCAAATCGGTTAAATCGAGTTTTTGCATACACGCCAAGGCTAACCCGAATTAATA
CGCCCTCTTTAACGAGTTCAGACAATGCCTTGCTAACTTGCGATTTGCTACCCAAGTGTT
CCAGCTCCGAACGCAGTACAACAATACCTTTCCGGTTGGCGATGGAGCGCAACAGTTTTT
GCTTCAAAATCATGATTGCCTCCTTTAAGAACTCATAGGTAAATTAATGCTTATTATAGA
TTGTTTTTAATTTAAAACAATGAGTTACTTTAAAAAATTAAAGTTATAAATGAGCATCTA
TATCTTGTTAACTATCAAGAGATTAGTATGTTAAGTGCTCAAATGAAGTGAGATGGAGTG
ATTCTTAATCTTTAAAGGCATCTCACGATGCCTTTTTACATTTAGAGATTATTCGGCCTC
AAGAGGCTCGCTGGTGGCTTGATGATATGTTTGATGTAGCAGGTCTATTTGCTGCCATAG
GACGAGATTGAGTATTTCTTTTGCAGCGGGTTGATCAAGCACGACAACGGCGTAAATGAA
CGCACGGCAATGATCAATCAGGTCTTCCACTTCGCGGGGCGAGTTATCGTACATGGCGCA
CCTCCGACCGGAGAGTGGCGGCCAGTGATGCTGGCAGGTGAAGAAAAACTGTGCGGCAAG
GGGCTTTAGTCGTCGAATCCATGATGACAACCTCTCAGTTGATGGCTTTAAAATCACCAC
CAAGAGACGCTAACCTCAAGAGGGTGGTGAGCTGAACGAGGTTAGCGTAACCGGTCAACA
GAGAACCCGGCGCATCTTTCGATGCCCCCGTCCAGCCCACCATTGCTTTTTCACAGGTGT
AACTGTACCCGCACATAGTAACCGCCTGTGCGGTCGTGCGCTCTATTGAATTCCGGGACG
CTAATCACGGCAGCGGAATTTGCCGCTGCGGGGGCACTATATCCGGCCATTCTCTACTGT
TCAATTAACCAGTGGTAAATTAGGACAAACATTTTTGTAGATGCGAGAGGGGCCGCATTT
GTGGGGAAATTGATCATTGAGTTTTTGTTTCAGTAAAACAGCCACTTTATATTATGTACA
TTTGACTCATATTTTTCGACATACTCTCACCATATGTCGATTGTATCGACATGTATTCAC
AACATGTACATTTGCTCAATGATTTTAGACACGTAATCACTATGTGTCGATTGCATCGAC
ATGTTTTCATGTCATGTACATTTATTTAATATTTTTCGACATGTGACTTTGAAATTCGCA
GATTTAGGTTTATAGTATTTTCATGTCGATAAAAGGATGAGGAATGAACATGATATGGAA
CCCTACACAACCGTATAATGACCTGCCACGATTGCCGCCAAAACAAGAAATTGAGACTAA
GCGTGTACTAAAAGCATGCGTTGAAGCGAGAACTGCACTTGAAGGATTAAAACGGGCGGG
CGAGTTATTACCGAATCAGAACCTTCTCATTAATCTAATTCCTATTTTAGAAGCTAAAGA
TAGCTCTGAGATAGAAAATATTGTGACAACTACTGATAAGTTATTCCAGTATTCCAGTGA
GGACAGTAATGCTGATCCTATGACAAAGGAAGCATTAAGATATAGGACTGCACTTTATGA
AGGTTATCAAGAATTAAAAGATAGGCCGCTATGTGTAAATACAGCATTAAAGGTTTGTAA
TACGATCAAAAACTCAAAAATGGAGATCAGGAAAATTCCAGGGACAGCATTAAAAAACCA
AGCTACTGGTGAGACCATTTATACGCCCCCAGTTGGAGAGAGAAATATTATAGAATTACT
TTCAGATTGGGAGAAATTTATCCATCAAGAGGATGATCTTGATCCTTTAGTTAAATTAGC
AGTTATACATTATCAATTTGAAGCTATCCATCCGTTTTCTGATGGAAATGGTCGCACAGG
GAGAGTCATTAATTTATTGTTTTTAATAGATAAAAATCTAATCACCTTACCTATTCTTTA
TTTGAGTCGATACATTATTAAAAATAAAAATAGTTATTACTCCTTATTATTGAAAGTAAC
AAAAGATGGTGATTGGGAATCATGGATTTTATTTATACTGTCTGCGATTGAGAATACATC
AAAATGGACGTTAGAAAAAATAAATGCAATTCGTGAACTAATGGAACATACGTCATCACA
TATGAAAAATGAAATTAACGATATTTATAGCTATGAATTATTGCAGTGTATTTTCGAGCA
ACCCTACTGTAGAATACAAAATTTAGTGAGTAATGGGATCGCAAAAAGGCAGACAGCATC
AAACTATTTAAAGAAGTTGTGTAAAATAAATATATTGCATGAAATTCACTCAGGAAAAGA
AAAGCTCTTTGTCAATTATAATTTAATTAATTTAATGAGCGATGATGAGAATAAATTCTC
TCGCTATTTTTGATTTTATGGATGCTATCCATGAATACCAATAGGATGGCATTAATATAT
AATTTATTTTAAATAACTTACTATAAATTGAGTAGTAGCTTATTGAGGCTGATTCTATAT
TTCATCTATATGCAAAATTTACATAAATTCAATACATTTATATAACGTAACGGCCCCATC
CCCCATCCCATTCCCCACTATTCACCCCCTTCACCAAGCAACAAGATCACCCCCACACCC
CTTGCCCGCTCTGGCCTCAGCCTCTCTGAATACTCCCCCTCAGACTCTTCAGCAACTGTT
CAGGTGTTCAGTTTTTAATACCTACCATCCACGAATTAATGGATACATATGAATACTGAC
TGAACAGTTATTGGTAAACTATTCAGTCAGTTTTTATCTTTGTATTTCAATTAATTAAAT
CTATTTCTGAACACTCTGAATAAGCCAGAGGTGAGAAATAATTAGTAGGGTGGCTCTCCC
GGTTGCGAATGGTGGGGCAGTGCCAGGGCAGGGAGCCAGTCATTGGCGGTGTCGGATAAA
TCCATGTTGTAACGGAAGCCTTTGTCGGTCCTGGCTTTTTTGTATTCTGCGCCAAATTCT
TTCATTACTTTGGGAAAGTCTTTGCCGAATTTGGTTAACGATAATGAATGCTGATGGCCG
TAAGCCTCCATATAGGCCAGATAAGCGTGATACAGATAAATACGCGGAGCGCGCGGGGAA
ATTGCCAGCGTTCCCATATACATACCGACCGCTTCGCCCAGCTCGACAATGTGGGCGCAG
AAGCCATAAAGCGGATCGGCATCCCGCTTAACCCCCATAGCCTCCCGTGAATGTGCAATT
TGCTGTTCAATCCAGTCATTCACCTCACTTTCAACAAAAGCGATGGCCCGCCCGCCTATT
TTTATCGGTGGTGGGAATCGTTTTTGTTTTAAGAGTTTATAAATCCAAGGTCGGCTAAAA
CCGGTACGTTTTAATACTTCTGGCAATCGGATTAATGATGAATAGGTCATTCCATGACCC
CTGTTATCTCTCGGTGGCTACTGAATTAATTGAAACAAAATCAGGCCGTAATAGGGGGAA
GTGACCAATAAATAAGAAGAACCTTTATTCCGCTGATTTTAGGTCAATCCGTAACGCGAA
TACGTTAGTTGGAAGCGAATACTGTGGTTGGAAACCCATAGCGGCGAGTTGGAAATAAAT
TTCCGCTCGTCTAAGGATTATCGGCCTCGGGCAGAGAAACAAGCAGCGCCTCGCTGATCA
AGTTACTCATTTGCTTTTCGGTCACCATTTCCCCGCTGAAACCCGCGTTGAGCATAGCCT
GAGTCGCCACCCGGGCGATGGCGGTTTTATTCATTTTGACGCCGCGCCGGCACTGCGGGT
TGTTCCTGGTTAACGCGATTGCCATACCGGCAATAAACGCCAGCGCGGTTTCTTTACCAG
CAAAAGGCCCCAGTTTTCTTCCGCTTGCCGTTGCTCCGGCACTGGTGCAGCGCCTGGCGG
CAGCGGCCAGTGAAAGCTATGCGCCTTAAGCCAGCCCTCCACTTCAGCCCTTAATAAATA
ACCGTCATGGCGAATATCTTTATTAGTATTGGTATAACTAATATCCCAACAACTTAATAG
GTTGCAATCCACTGCATCCCATAATGAGTTCTCATAATTAATTATTACCATTCCTATATC
ATCAGTTTGAATAGAATAAGGCATTACCCCAACAATCAATGCCGCAGTTTCTTTTATTGT
AATATTGATTCTGGATAGAAATGGCGTTAACCATTTTGGCAATTTATCTTTAAGAATATT
TTGATATTCTTCGTCACTGTCGCGCAGGTTAATCTGCAAAAGTTGTTCTATTTCAGTGCG
GTTAAATCCGACGTAATCATAACAATTCATGCTGTTAATACCTCAGAAGGGAAGTTCGTG
ATCATCCTCCTCATCGGGCCGGTGATTAAATTCGCTGGGTTTATAACTTTCAGGTATCCA
TCCATCACAAGGCGCTCCATCCATTTTAGGGTTGGCCATCGCTGCCGAGAGCAGATCAAA
ATAGCAAAGTTTGGGGTCATCAAAGCTGGGGGGGCGGATCATGCCGAGCGCGTCCTGAAT
CAATAACGGCGGTGTAACTGGCCTGGCATCAGTCAATTCTATTAGCAACCAGTTGGCTAT
CTGTGCCTGACTCATCGCGGGGTGGAGACACGAAATGCGCTCAATCAACTCCCTGATACT
GATAAATTCCTGCTGCTTTGCCTTGAGCTTTTCCGCTGGATTTATCATGAGATTACTCCT
GTTATCTCTTTATAAGCCGCCGAATCTTAACCCTGCTTATCGTCGCTGACCAAAAGTGCC
ATGCAACACATTACCCCCTAGTTCAAGGCTATCCATATAATCTGAATACCACTGCAACAT
CTCCTGTCGCCCATCGAGATATTGAGCATGGTTATACGTGCCACGAATTGAGTTTTTATC
CACATGAGCAAGCTGAGTTTCAATCCATGCAGAGTTATAGCCTTGCTCGTGCAAGATAGT
GCTCATGGTGTGGCGAAAACCATGTCCAGTTAACCGCCCTTTATAACCCAGCAGTTCAAT
CACCTGATTGATGCTCTCTTTACTGATGGGTTTGCGGTGGTCATTACGGCCAATGAATAC
CAGCGGATAATGATGGGTCAGCGGGTGGAGTTGCTTAAACGCGGTAATAACTTGAATAGA
AAGAGGAACAACATGGGGGCGTTTCATTTTCATGTGCTCAGGAGGGATGTGCCATAAGCC
TTTATCGAGATCAAGATCCTCCCAACGGACAAAACGCAGTTCTTGGGTGCGAACACCGGT
CAACATAATAATCCGAGTGGCAGTTTTAGTAATTATGCTGCCAGTATAGCCCGCTAAATC
TCGTAAGAAATAAGGCAACTCTTGAGCTGTGAGGAAAGGTAAATGCTGTTTCTTATGGGT
TTGCAAAGCACCGGCTAAATCCGGTGCCGGATTATATTCCGCGCGCCCGGTAATAATGGC
ATAACGAAATACTTCGCCGCAGCGCTGGCGTACTTTACGCATTTTCTCCAATGCGCCACG
CTTTTCCATGCGTTTGAGCGTTTCCAGCAATTCCATTGGTTTAATATCAGCTATTGGGCG
ACGGCCAATAAAGGGGAAAATATCTTTTTCAAAGGTATCGATAATTTCTTCGCGATAACG
CAATGACCAGCGATCGGCTTTATTTTTATGCCATTCCCGCGCCATTAATTCAAAGCTATT
TTCCATCGCTATTTTTTGCGCCAATTTCTCAGCTTTTTTAGTCTCTCCGGGATCTGTTCC
GGAGGCTAAAAGCTTCTTCGCCGTTTCTCGTTTTTGACGTGCATCGGCCAGCGATACATG
GGGATAAACCCCAAAAGCAATGCGCTTCTCTTTGCCGCCATAGCGGTATTTCATACGCCA
GTATTTCGCCCCACTGGCCCTGACTTCGAGATATAACCCTCCCCCATCAGTCAACTTGTA
GGATTTCTCTTTCTGCTTTGCAGTCTCTACCTGGCGGGCATTGAGTTTCATTTGGGGGCA
TCTCTAAAATGACAGTATTTTTATGCCCCCAATTATGCCCCCAGCACAGGGTAGAAACCA
GTAGACCACGGTAGATTCAGACAGACTACTTTCGTTGCAACCATTGGATTATAAAAGGAT
TTATTGACGAGAAGAGAAAGCAGGAGATAGGCTTTGGCGGAAGATCACAGGAGTCGAACC
TGCCAAGGGCCGCTGGCGGCCCCATCTGGATTTGAAGTCCAGCCGCCCCACCGGGGACGA
TGATCTTCCAGAGAAGATATGAGTGTAAGGCGGTGATTATAGCGTGTTTATTATATGGTG
CTATTCATTCAATAGGCATGATGAATAAATCCCCTAATCAGGCGGAATCTAACGTCATCG
TCTGCGGCTTACAAACGACTAATAGCTGACCTCGCCATACTTATCACGATGCTCTTTTGG
CGTGATCGAATAGCCTTTTTTGAAGACCGAATAGAAATATTGCAGCGATGGATAACCGCA
CATTTGAGATATTTCATTGATGGGTAATGAAGTTGCAGATAACAAATTGCGCGCCCGATC
GAGCTTCTCTTCATGAATAACACCATGAATAGTCTGCCCAATATCATCTTTGAAGCGCTT
TTCCAGATTTGAGCGCGACATCCCTACTGCATCCAGCACCTGTTCAACCTTAATCCCCTT
GCAGGCGTGATGGCGGATATAGTGCATCGCCTGAATCACGGCCGGATCGCGTAATGACCG
AAAATCTGTCGAACGCCGCGCCATCACTTTCACCGGAGGCACCAGAATACGCTGCAACGG
CGCAGCTTCTTGTTGTTTCTGGCGCTGATTAAGGCGCTGATGCAATAACTTAGCCGCACG
ATAGCCCATCTGCCGCGTCCCCTGCACCACCGACGAAAGTGCCACTCGCGATAAATAGCG
GGTTAGTTCTTCATTATCAATACCAATCACACTCAATTTCTCTGGCACTGCAATGTCCAG
ATGCTCGCACACTTGCAATAAATGGCGCGCCCGCGCATCAGTGACAGCAATAATTCCCGT
CTGATGTGGCAAAGTTTGCACCCAGTCTGCCAGCCGATTTTGCGTGTATTGCCAGTTAGC
GGGTGCAGTGGCCATCCCCTGATAGACCACTCCTTGATATTGCTCTGCCGCGACTAATTG
CCGGAAGGCATACTCTCGCTCCTGCGCCCAGCGTTTATCACTACTGGCCGGCAAGCCATA
AAAAGCAAAACGGTTTAAACCCTTCTCTTTCAGATGCATAAATGCCGCCTCAACCAGAGC
CGCGTTATCCGTTGCAATATAATCTACTGCCGGATAATCCTCTGGCTGATGGTAAGACCC
CCCCACGCCGATAATTGGAACATCAACATTCGCCAGCAGTTGCTCTATCTGCCGATCATC
AAAATCGGCAATAACACCATCGCCTAACCAATCCCTGATATTCTCAATGCGGCAGCGAAA
ATCCTCTTCTATAAAGATATCCCAGTCGCACTGTGAGGCCTGCAAATATTCACCGACACC
TTCCACCACTTGCCGGTCGTATACTTTGTTAGCATTAAATAACAAGGTTATCCGGTAGCG
TTTCTCAAACATGGGAATAGCTCCTGAAATAGGTGGGGGAATAACAGACAAAGAGATCAA
TGCAGTATGGCATTGATCTCTTTTTGAAGATGGGATCAGACCCGGCGTTTGGTGGCAGAA
TCCATCCACACTGCCAACAGCAAAATTGCACCTTTGACAATGTACTGCCAGAATGTCGGC
ACATCCAGCATGCTCATCCCATTGTCGAGAGAAGCCATGATAAATGCCCCCATAACGGCT
CCCGCCACACTCCCGATCCCACCCGCCAGGCTGGTGCCACCAATGACACAAGCGGCAATC
GCATCCAGTTCAGCAATATTACCGGCTGAAGGTGAGCCAGCCCCAAGGCGTGAACTGAGA
ATCAAACCTGCCATGGCAACCATCAACCCGTTGATCGCAAATACCGCCAGTTTGGTGCGT
TCCACATTCACCCCAGACAAGCGCGCGGCATCGATATTGCCGCCAATAGCATAGATCCGG
CGGCCAAATGCGGTGCGGGTGGCCATAAAAATACCCGCCAACATCAATGCCGTGAGAATC
AATACCGGTGTAGGGACGCCCCGATAATCATTCAGTAAATATATGGCACCAAGAACGATA
ACTGCGGTAATAGTTTGGCGAGTAACATCACCTTGTGGCGCGGCAACAGGCAAGCCCATC
CGGATACGATGGCTACGTCGACGCCACTGCCAGACAACAAATAACATCAGGCCAATTGCG
CCAATGCCAAAGCCAAGGCCGTTTGGCAGATAACTTTGACCAATCTGCGACATGGCATTA
CTGGTAGGTGAAACGGTCGTGCCGTTGGTAATGCCGATTAAAATGCCACGGAAAGCCAAC
ATCCCCGCCAATGTGACAATAAACGAAGGCACTTTGCGATAAGCAACCCACCAACCATTC
CACGCGCCAAGCACCAGCCCCAATCCCAGAGTGACTACAATGGTCAGAGGGAGCGGCCAA
CCGAGCCACACATCAAAAATGGCTGCCGCACCGCCCAATAACCCCATCATCGAGCCAACA
GACAAATCAATTTCGGCCGAAATAATGACAAACACCATCCCCACCGCCAAAATGCCGGTG
ATCGCCGTTTGTCGCAGTAGATTCGAGATATTCCTGGCGCTGAGATAGGCCCCTTCGGTG
GTAAAAGTGAAAAACAGCATAATCACGGCAATAGCCGCCAACATGACAAAAACTTGTAAA
TTAACCGATTTTAGTCGGAATAATGGCTTTTTATCTCCATTTTCGGGTGTGTTCACTTCA
GTTTGATTAGCTTGCGACATGGGTTTCACTCCTGAGTGCGGCTTCCATGACCTTCTCTTG
CGTCAGATTATGGTTAATGAGATCGGCTTTGATGCGCCCTTGATGCATGACCAGCACCCG
ATCACTTAATCCCAATACCTCAGGTAGTTCAGAGGAAATCACAATGACCGCAATCCCCTG
CTGAACTAATTGATTGATAAGTTTATAAATTTCATATTTTGCACCAATGTCGATACCGCG
CGTCGGTTCATCGAGAATCAAAATTCGTGGGTTCAGTAGCAAGCATTTGGCAAGAATGGC
TTTTTGCTGATTACCCCCACTGAGTCGGGCAATGGCCAGCTCAGAAGAGGAAGTTTTCAC
CTTTAACCTGGCAAGTGATTGCACAATAATTGATTGTTCTTTGGCGTCATCCAGCATGCT
GAAAGAGCCGGTGAAGTCATCTAGCGCAGCCAGTGTGATATTAGCCCCCACACCCATAAC
CGGTACGATGCCGTCTTTCTTACGATCTTCTGGCACCATGGCAATCCCAAGTTTCATGGC
TTGTTGGCAATTACTGATGGTCACAGCTTTACCATCAATAAATATCTCGCCTTGCCAGCG
ACCAGAGTAAACACCGAATAAGCATTGCACTGTTTCTGTTCGGCCAGACCCCACTAGCCC
AGCGACACCTAATATCTCCCCGCGTTTTAAAGAGAAAGAGACATCATCCACTCGCCGGAT
ATGGCGGTTTACCGGGTGCCAGGCACAGATATTTTCCACTCGCAGAATTTCCTCACCAAT
GTGGTGGGCTTCGTGTGGATAGAGTTCTTTCAGTTCACGGCCAACCATCATGGCGATGAT
GTCATCTTCACTCATGGTCGCCGCAGAGCGAGTGCCGATATGGTGGCCATCGCGGATCAC
ACAGATATGATCTGATATCGCTTTCACTTCATTCAATTTATGCGAGATATAGATACAGGC
AATGCCGTGATTGCGTAGATCACGGATAATATCCAGCAAAATAGCCGTTTCGCTTTCGGT
TAAAGAAGCGGTCGGTTCATCCAGTACCAGCAACCGAACTTGTTTGTTCAGCGCTTTGGC
AATTTCCACCAATTGCTGCTGCCCAAGCCCCAATTCCCCCACTGGGGTATGAGGGTCTAC
CACCAGTTTGACCTGGGCCAGCATTCGTTGGCAGCGCAGGTACATAGCGTCGTAATCCAT
AATGCCAAAACGCCCCCATTCGGAGCCGAGAAACATATTTTCCAGCACCGACATTTGCTT
CACCAATGCTAATTCTTGATGAATTATCGCGATGCCTTTTTGTTCGGTTTCACGAATATT
TTTTGCCTGAAGTATCTCACCTGAGAAAATTATTCCCCCCTGATAGGAACCTGCGGGGTA
AATACCACATAACACTTTCATTAATGTGGACTTTCCAGAGCCATTTTCGCCACATAAAGA
TAATACTTGCCCGGCTTCCAATGTCAGGCTGATATTATCCACCGCCTTAACGACACCGAA
CTGCTTGGTAATTTCTTTCATTTCTAGCAGGTAGGGCATAATTCCCTCCATATATCTTTT
ATGCCAGGGGTTGCCAGCATGATTAGCTACAACTCCAATGACTCCTGATATATTCAGTAA
CGAAAAAATAATTAGTAAATGTCCGATTTCTTGTGGAATCCATCTGCGATGATTGTGCTA
TCGATATTATTTTTATCTACCTGAATCGGTGTTAACAAATAAGCAGGAACATCTTTTATA
CCGTTATTTAATTTACTATTTGCTTTTGGTTCCTCGCCTTTACCCAAACTTACCGCAATT
TCCGCAGCATCGTTGGCTAATTTACTGATTGGCTTATATACCGTCATAGTTTGGGTGCCA
GCAACAATACGCTTTATTGCCGCTAAATCAGCATCCTGTCCAGAAATAGCCACTTTACCC
GCCAAACCTTGTGCTGCTAACGCCTGAATAGCCCCACCGGCGGTGGCATCATTAGACGCC
ACGACAGCATCAATTTTGTTATTGTTAGCTGTTAGCGCATTTTCCATGATTTTTAAGGCA
TTTTCTGGTAACCAGGCATCAACCCACTGATCACCGACAATTTTTATTTTCCCTTCTTTT
ATCAATGGATTAAGCACTGTCATCTGCCCCTGACGGAACAGCTTGGCATTATTGTCTACC
GGCGAACCGCCCATCAGGAAATAATTACCTTGTGGCACGCGTTCAACCAGACTTTTAGCT
TGTAATTCACCTACTTTTTCATTATCGAAAGAGATATAAAAGTCAATGTCAGCATTATTT
ATCATACGGTCATAAGCTAATACTTTTATTCCTTCCCGTTTTGCTTCGGCGATTACATTA
CTTAATACTTGCCCGTTATAAGGAATAATAACCAAGACATCGACACCACGGTTAATCATA
TTCTCAATCTGCGACATTTGAGTTTCTTCATTGCCATTCGCTGATTGAACAAATACTTTA
GCGCCGAGAGACTCAGCCTTGTTAACAAAAATATCGCGGTCTTTCTGCCAACGTTCAAGG
CGAAGATCGTCTATTGCCATACCGATTTTAATTTCTTTACTGAATCCGGGCTGGCTAAAC
ATGACCAGTGCGGCACATGCGGAGAGTAAAATGTTCTTAAATTTCATCTTTCGGTACCTT
TCTTATTGTGCAAGCAGGGTAAGAGAAACGGTAAACATCAACTGCAATAGGGATTGTTGT
CGCTTATTTGCACATCGGCAATTACAGATTTTCGTCCGCCAATTATGTTTTTTGGTTTAA
TGTTAATTTTATGATAACGATCATGTTTTCTTTCCTGCAAAATGCATAATTCCAGTAAGA
GATGTTATCCAGACAATGAATACCAGTGATTCTTTATAATTAATTGGGTATTTATGAGAT
CTACACCACAATTAATAATTCTCTGAATTTAAGTGTGAAATAACGTAATTGAGAGAATAA
CAAACAACTCCGAAGATAAAAGCTCACCAGCCCGATAATGCGGGTCAGCTTCCAAGGAGT
ATTGCATGTCATCTTATTTTGATAAATTAGAACAAGTGCGTTACGAAGGCAGCCAGAGCT
CTAACCCACTGGCATTTCATCACTACAATCCGGATGAAATTATCCTTGGTAAGCGAATGG
CCGATCACCTAAGGTTCGCTGCCTGCTACTGGCATACCTTCTGCTGGGGCGGGGCGGATA
TGTTTGGCAGCAATGCCTTTGAGCGCCCGTGGCAACAATCGGGAGATGCATTGGCTTTGG
CAAAACGTAAAGCTGATGTGGCTTTTGAATTCTTCCATAAACTGAATGTGCCTTATTACT
GCTTCCACGATGTGGATGTTTCTCCAGAAGGCGCATCATTAAAAGAATATCTCAATAATT
TTGCCGTTATGACCGATGTATTGGCCGAAAAACAAGCCAGTAGTGGCGTAAAATTATTGT
GGGGTACAGCCAACTGCTTCACCCACCCGCGCTACGGTGCCGGGGCGGCCACTAACCCAG
ACCCAGAAGTTTTTAGCTGGGCTGCCACTCAAGTCTTTACCGCCATGAATGCCACCCAAA
AACTTGGCGGTGAGAACTATGTTTTGTGGGGCGGGCGCGAAGGTTATGAAACACTGTTAA
ATACCGATTTACGGCAGGAACGTGAGCAAATTGGCCGCTTTATGCAAATGGTGGTCGAAC
ATAAACACAAGACGGGCTTCCAGGGCACATTGTTGATCGAGCCAAAACCACAAGAGCCGA
CTAAGCATCAGTATGATTATGATGTTGCTACAGTTTATGGTTTCCTCAAGCAGTTTGGGC
TAGAAAAAGAGATTAAAGTTAACATTGAAGCTAACCATGCCACTTTGGCTGGACACTCTT
TCCATCATGAGATTGCCAGTGCGATTGCATTAGGTATTTTCGGTTCGGTGGATGCTAACC
GTGGCGATCCACAATTAGGTTGGGATACCGACCAGTTCCCGAACAGTGTGGAAGAAAATG
CGCTGGTGATGTTTGAAATCCTCAAAGCCGGTGGCTTTACTACCGGTGGGCTGAATTTTG
ATGCCAAAGTACGCCGCCAAAGTACCGATAAATATGACCTGTTCTATGGCCATATCGGCG
CAATGGACACCATGGCGTTAGCCCTGAAGATTGCAGCAAAAATGATTGAAGATGGTCAAT
TAGATAAGCAAGTTGCTGAACGTTATGCCGGTTGGAGTAGCGATTTGGGGCAACAAATCC
TAAAAGGTAAAATGTCGCTGGAAGATTTAGCGTCCTATGCCGAGCAACATAATCTGAACC
CACATCACCAAAGCGGGCATCAAGAACTGCTGGAAAATAGGGTTAACCGCTATATCTTCG
GCTGATAAACCCCGAGGCCGCAGACAAAGCCAAATGAAGGGGAAACGTGCCGTTGGGGTC
GCTCTTAGTTTCAAATACAAGTGCGTAAGCCACCGAAGCGCCCCCAGGCACGGTCAACCC
TTCACTCTCTGGACGATAAATATGAGGAACACATATGTACCTTGGCATCGATCTGGGCAC
CTCCGGCGTTAAAGCCATTCTACTGGCCGAAAACGGGCAAGTTATTGCCAGCCAAGGTGC
TGCATTATCTGTCTCCCGCCCACACCCCTTATGGTCTGAGCAAAGTCCCGCCGACTGGTG
GCAAGCCACTGATCAAGCTATGCAGGCTTTAGCCGCAGACCATGATTTAACACAGGTAAA
AGCGCTGGGATTGACGGGCCAAATGCACGGCGCTACTTTGCTGGATAAACAGCATAAGGT
GCTGCGCTCGGCCATTTTATGGAATGATGGCCGCAGTTTTGCCCAGTGCCAGGCGCTGGA
AAAAGCGGTACCCGAATCCCGCCAGATTACCGGCAACCTGATGATGCCGGGTTTTACTGC
ACCGAAGTTGAAATGGCTGGCAGAACATGAGCCAGAGATTTTCAATCGCATCGATAAAGT
ATTGTTACCCAAAGATTATCTACGTTTTTTGATCACCGGCGATTTTGCCAGTGATATGTC
AGATGCTGCCGGAACAATGTGGCTCGATGTGGCAAAGCGCGACTGGAGCGATGAGATGTT
GGCGGCCTGCGGCCTAAATCGCCAGCATATGCCCGCCCTCTTCGAAGGCAGCCAGATTAC
CGGCCATGTCAGTGCCAATATTGCGCGTCGTTGGGGTATCAATCCCGTGCCAGTCGTCGC
CGGTGGAGGAGATAATGCCGCCGGTGCCATCGGGGTGGGCTTATATCAAACCGGGCAGGC
AATGTTATCGCTGGGGACATCCGGCGTCTATTTTGCCGTCAGTGATGGCTTTCTGAGTAA
CCCGGCCAGCGCTGTGCACAGTTTTTGCCATGCTTTACCCAATACCTGGCACCTGATGTC
AGTGATGCTGAGCGCCGCATCCTGCCTTGATTGGGCATGCCAACTCACCGGCGTCGAGAG
TGTTCCTGCGCTGATTAATGAAGTGGAAAATACACCACCAGCCGCCACTCCCGTGTGGTT
CCTACCCTACCTTTCCGGTGAACGAACCCCCCATAACAACCCTAATGCTAAAGGGGCTTT
TTGGGGATTTACCCACCAACACGGTCGGGCAGATTTAGCTCGTGCGGTATTGGAAGGAGT
AGGATTTGCTTTAGCTGACGGAATGGATGCCCTGCATGCCAGTGGTTTACAACCCACATC
AGTCACGTTAATTGGTGGTGGTGCGCGCAGCTCTTATTGGCGGCAAATGCTGGCAGATAT
CAGCGGCCAGACTTTGGAATATCGAACAGGCGGTGATGTCGGCCCCGCACTCGGCGCTGC
CCGGTTGGCCCAAATTGCTCTCAATCCGGATGTCCCGTTAGCCGAATTACTGCCTGCATT
ACCACTGGAACAAACTCATTTCCCTGATGCACCGCGCCATCAATATTATGCGACCCGTCG
CGTTATCTTTAAAAAGCTCTATCAACAATTACTGCCATTATGTGAATGTGAGTAAGATAA
AGTGCAAGCTATAAGCACCTGGCTAACAGAACAGGTTGTGGAAATTATATCTTCTTTTCC
ACAGCCTGAATGCGGCAATGGCCTATCGAGCAGTTAACGCTGCGAATGATCATCTGACCA
AAATCATCCATATAGCCGAGACTATAGCCGTTGCCATTATATCCGGGAGTCTTAACGGAC
TCAGTACCGAATGGCGCAATCATAACATTGTCAAAACCGGGGAAATTACCGCGATTATCC
CGATTTAAATGCCCTAACGTGACGTAATACGGCGTAGGGTTATGAATTTTAAGTTCTTCT
CCTTGCTGCCTGATCTGTAACTTCTCCTGCCAGACATTCTTATAATCCGCTTTAATTGCC
GCTGGCCGATAAAATAACTTTATTTTATTTTGGATGGCGATTTGCACTGCTGCGGTTATT
TCACTTTTCGGGGGAATTTCCCGCACATTAAAATAGAATAAAGTTTCACGGTCAGCGGCT
AATTGCTCGATATCTGGCAGTGAAATAATTCTCACCAGGCTTTTCTGCCCCACATCAATT
CGCTGTATGGCGGGTAAAGCAGACAAGGGGCTATCTACTTTCTGCCCAGCGGCATTTTCC
AACCAGGATTGCGCCAGATAAGGCAATACCTCGCTTTTATTTTGCAAAATGACACTGGCT
GACGTATCGACACTATTGAAAATAATCCGCGTTCTATCCAGAGATATTGACGCCTCACTC
ATCATCGTGACAAACAACAAAGCTGTTCCTACCAGAGTATTATTCCGCTGTCGGTTTGCC
CGTATCAGGATAACGTTATTAAGGTTTGCCATGACTTATTCCATTCCCATTGATTGTCAT
ACCGTGAATAACGGTTTGCCTTACTCACTATTTTCGGCCAATAAACTGTTTTAATGAGCC
TATTTGGCCATTAACTCTTTAACTTACTGAACGGGCGGTGGTAAAAAATCTGGTCCCTTT
TGCTCCCTATGATGGCCGGATTTGGCATTCCACTTAGCTCAAAACCCGCAGATGATGGAA
CTCTACCGAAACGGCGGAGGGCCGGATATGACTAATAGCGCATTACTGATAATTGATGTC
CAACAATCATTCGAACATAAATCTTTTTGGCAACAACAGGAGCTCCCTGCCTTCTCTGCG
GCGCTGAACCAACTCATTGCGGGCTGTAAACAGCGCGGAGTAGCACTGGTAGATGTATTC
CACGTCGCGCCGGAAGGCCCGTTTTCGCTGGCTTCTGGCTATGTGAAGCCCATGTCATTG
GTTTCCCATCACGCCGATGTGACAGTGCAAAAGCGAGTGCATAATGCACTAACTGATTCA
GGGCTGGATCAATGGCTGAAAGAGCGTCAAATAAGCCATCTGATTATTGCCGGTATACGC
ACCGAACAATGCTGTGAAACCACCGCACGCGTGGCGTCAGATCTGGGTTATCAAGTCACT
TTTGTCACGGAAGCCACACTAACCTTTCCAATGACCCAGCCCAACGGCATTGTTCTGAGC
AGTGAGGAATTGAAATTACGCACGGAAACGGTGCTCGTCGACCGGTTTGCGACTATCCAT
ACCGTCGCGCAAGTACTGGCAGCACTGGATTCACCACCATCAGTAGCGGCTACCCAAAAA
GTCGTCAATTGGCAGCCACAGCCTTATTTTCCTCGGGCTATCACACCTGCGGGTATCAAA
AATCTTAACCGCTGGCAGTTGAAGCGCTATGTAATTCGTTATGCGCAGGCGCAAGGTACC
GCGCCCGATTATGTCCCTGCTTATCAACTCGTCAGCCAGTGGTTACCCCTTGCTGCTGAA
ACAGTGGATCGCCCCGGTGTTGGTTTTGTGATTGAACATCAGGGGAAAACATTGAATTAC
CTGATTGTTGGCTGGTGGGATAACGAAAACGAATTGCGGGTGAAAGTCTGGGTGCAGGAA
CAGGGAATTTGGCGCGCGGCGCGTGATGAATCTTTCTGTGTTTGGGATTTACAGGTAATG
GCCTTTGAGCGCGATGCTTTTGTTGATACTTTGCTACAGCACACTCCGGATATTCCGGCT
TATATGAATCGTTATCTGACGATAACTGTGGATTAACCATGCAACGAAATGTCTATTTTC
TCTTGCTGCCCGGCGTACTGTCGCTGGATTTAACCGGCCCTGCCGAAACGTTACGGCTGG
CGGGGTCATTTAACCTTTGTTATATCAGCCCATTACCCGAGGTAATGTCCTCCACCGACA
TGATGTTAGGCCAATTGCAGCCGCTACCTGACAGCTTACCGGAAGGTAGCTTGCTGGTAG
TTCCGGGGGTGAGCGATTCACGTCACTATTTTGCGACAGAAACAGCCGCAATAGCCCGCC
GATGGTTACAGCAACAGAAAGCCGCCATTACGCAGCAAAAAACGATATTGGTTTGTGTCT
GTTCTGGAGCATTGCTGGCAGCGCAAGCCGGGCTATTGGATGGCTATCAATGCACAACTC
ATCACCATGTGCTTGAACGGTTACGCCAGCAAGCGCCGGCGGCCCAAACCAAAGAAAACC
GTATTTTTGTTGAAGATCGTGGAGTGTATACCAGTGCCGGGATTACCGCCGGTATTGATC
TCTCTTTACATCTGATCAGCCGTTATTGTAGCCCGCAAACTGCACTGGAGGTGGCGCGCG
AAATGGTGGTGTATTTTCGCCGCTCAGGTGATGACCCGCAACTTTCACCCTGGCTACGTT
ACCGTAACCACCTCCACCCGGCGGTACATCGGGCACAGGACGTGATGTCAGCAGAGCCAC
AAGCGGAGTGGTCACTACTTCAAGTGGCGCACAAAGCACATGTCAGCAGCCGTCATTTAA
CCCGATTATTCCGTGAACATGTCGGGATCAGTGTGCGTGAGTATCATGAACAATTGCGGG
TCGCGGTAGCTGAAGTCCGCCTGCAAGAAGGATTTAATCTGGAGAAAGCCGCACTGGCAG
CCGGATTTTCCTCCGGCCGTCAGCTTCGGCGCGCACAACAGCGTGGGCACCCAGTCACTA
ACTGACTAATCGCCGCCGATCAAGGCGTTGCAGCCCCATCGACAATAAAGTGCTTAACGC
CAGTGCTAAGGCAAAGACATAAAAGATATCCAGCACTGGATAGTCAGTAAAATCATAATG
ATGGGTGCGGATGAAATGAATAATCAGTGCATGGAAACCATAAATAGCCAGTGAATGTCC
AGCCAGCCAACTCAAGCAGGCAATGGGCTGATTCAGGCAGTTTTTAAACCACACCAGCAG
TGATACCGCCGCAACAAAGACCAAGGGGCCGCAGTACATATAGAAGGTATCGGCAAAGCT
GCCATTAATTCGTGTCTGTTTCTCCGTTGAGATGGCAATAAATACCACGCTCATGATAAA
CAATAATGCCGCGCCCCAACTGATAGCTCGCCCTCGCGTCTCAAGCATGCCAATAGCTCG
CCCCAGCAGCGCATACAACAAGTAATAGAAAGTATCGCCGTAGATATAGAGATTTATCGG
CAGTAACTGAAAACCACCGATTGAATATTTACTGGTCTGCGGGTTGGCAACCACCGCCAA
CAGCAAAATAACGACCGCCAGATAGCGGCCTGATACCGGTTTGACGTTAATCAGTGGTGA
GACCAGATAAACCACAATAATGGCGTAGAAAAACCACAAATGATAAAACACGGGTTTTTG
CAGGATGTTTTTCAACGACGCCCAACCATTGATTGGGGTCAGAGTAGAAATATAGATAAG
TGCTATCACGCTGTAAAACAACAGGCATAGCCCGATGCGGGTAAAATGCTTTTGCTGTGC
GCTTTTTTCACCAAAAAACAGATAACCGGAGATCATAAAGAATAGGGGCACACAGGCCCG
AGAAGCCGAATTCAGCAAATTGGCGATGTCCCAGTTAGCTTCCCCAACTTGCGCCCCGCT
GGTGACGTAATAGGTGGTGGCATGGATCATGACCACCATAATGCAGGCAACGGCCCGCAG
ATTATCAATCCAGCCAATCTTATTGGTCATGCATACTCTCTATCACCGTCTTGTCTTTCG
CGTACATAAAAACGCTTATCTATTTATGTCACCAATAATCAGGCTGCAAACAATAACGTA
AATTTGACTGAGACCCAAAGTAAATGAACCCCATCAGGACGAAGGGTAATTGTTGCCATA
AAGTTATATTGACGGCAAAATAGCCGTCCTAATGCGCTCTGACTGTAGATCCTGCCTGAG
TGCTTCCAGTTTTTTATGTTTACTATTAATAACTTAACCTATGCAAACTTCATTCTCACC
CGCGACGCGTTTAGGTCGACGGGCGCTTTTATTTCCCTTGTGCCTGGTATTATTCGAATT
TGCCGCATATATCGCCAACGATATGATTCAGCCCGGCATGCTGGCGGTTGTCGCCGATTT
TAATGCCAGTATTGAGTGGGTTCCGACATCAATGACGGCCTATCTGGCTGGCGGAATGTT
CCTGCAATGGTTGCTTGGGCCGTTATCAGATCGTCGTGGCCGTCGCCCAGTGATGCTGGT
TGGTGTCGCATTCTTCGTGGTGACCTGTCTTGCCATATTATTGGTCACGTCGATTGAACA
GTTTATCGCCATGCGCTTCCTGCAAGGGATTGGTTTGTGCTTTATCGGCGCAGTCGGTTA
CGCCACTATTCAGGAATCCTTTGAAGAAGCGGTCTGTATCAAAATTACCGCACTGATGGC
TAATGTGGCACTAATTGCCCCGTTACTCGGGCCATTGGCGGGTGCCGCCTTGATCCATGT
CGCCCCGTGGCAGTTCATGTTTGTGATATTTGCGGCGCTCGGCGCAATTTCATTTGTGGG
GTTGTGGCGCGCGATGCCAGAAACCGCCTCACGCCAAGGGGAAAAGCTGTCGGTAGGAGC
GATGTGGCACGATTATAAACAAGTGCTGACCAATCGCCGTTTCCTGTGCGGCTCCCTCGC
ATTGGGCTTCGCCAGCTTGCCTCTATTGACTTGGATTGCCCAGTCCCCAGTGATTCTGAT
CAGCGGTGAGCAACTCTCAACCGTGGAATATGGCATTTTGCAGGTACCCATTTTCGGCGC
ACTGATTATCGGCAACCTGACATTAGCGAAATTGAGCGGTAAAACCAGCGTTCCGCAACT
TATCCGCTATGGTGCCGGCCCGATGATTATGGGTCTAATAATTGCCGCTGGCTCGACCCT
CTATTCATCCCATGCTTATTTGTGGATGACTGCCGGGTTAAGTCTCTATGCCTTTGGTAT
TGGCCTGGCGAACGCCGGTTTAGTACGACTGACGCTGTTCTCCAGCGATATCAGTAAAGG
GACAGTGTCAGCTGCCATGGGGATGATCAGTATGATGGTCTTCACCTTGGGGATTGAATT
TGCCAAAGTGGCTTATCTGTGGGGAAACAGCGGTATTTTCAATCTGTTCAATCTCATCAG
CGGCTTGCTGTGGCTGGGCTTGGTGATAATTTTTATTCGCCGCCAGCCGGAAACCCTGGC
TACTGAGTAATGTTCTTTGCACTGGGGAAAACTCTCCAGTGCATTTATAACCGGAAATCA
GCGTGTAACTGCGACCAATGCATGCAAAGCATCATCTTATGATCTTCATTCATCGGTAAT
TTCGTCAACATCTCTGGCCAGTCGCGACGAGCAATTTCAATAGCCTCTTCCAGATGTGCT
TTTATAGCAGGGTAAGATACACCGATACGCTCACTCCATATTTTGAATGTTGCAAAACTC
ATTGAATACCAATGTTTTTCTCTCGCCATCTTCAATGCTAACTCAGACTCATTCGGTATA
TAGGCTTTGGTAAATACAATATCATAAGCTGGTGAAAGTTTTGCGTGGCAACCATCAGGG
TAGATGACGGTCCAATTCTTAAGATGGGCATCACCATTAGCTAACATGATATTAGCCAAC
AAACGGCGGGCCATCTGTTGAATGTCAGCCAATCCACCAGCATTATCATGCAAAATACTG
GCAATTTGTTCGTAATTATTACCTTGGTATTTTTTGTCCGGATACCGATTAAATATTTGT
GCAAAGTCCTCAGTGTGTACTCGCCCATTCCCTTTACGATCAAAACGTCGGATCAAATAA
ATATTCTCACCTGGAGGTAATTGAATGTCAGGCAAATGATCAATTTGCTCTCTGGGTGCC
AATATAATATCAGGTATATTCACGCCAATAGCTTGTGCCAGACGCATCGCAGAATATTCA
TTCTCGGGTACATTTTTATGTATTGTCGATGGGACTTTTACTATCCAGCTATCGTCGCCC
ACATCAGTAGTTATGATGAAACGGCCATTCCTATAGTTGGATGAAAATTTAAGTTGCACA
CCAGCCAATGAAAATTTATCTGCAATATTTTTTGCATTTATTTGTACTGCTTCTATTTTC
TCATGAGCTGAAAGCGCCCATTGCGGGATATCGCCTTTGGTCAGTGGGTGAGCTATCAAC
GCACCAGCCAGGTTATCACCAGCACGAGCCAACAACGGAAACTCATTATCTTCATGAATT
TTTAGTTGTCCCACCATCATCTGCCGTAGCGCCCCTTCGGGTAGCAAATTAGATAATACC
GGTGGTAATTTTTGTTTATTAATCTGCGTCCTACTCAGATAACCCGAATCAATTTGTTGG
GTTAAGGTGAAAGTTGGTCGGTGTTTATCTGGCATAGCGATATAGTCAGGATCGAACGAG
AGAGCATTCCGACCACCAGTATAATGCACCAACACACCAATGCGAACCTCTCCCAGAAAT
AGTGCCAGCCCTTCGACTCTTTCAACCTGTTGGGGCATTAATCAATCCTCCAAGTGTCTA
TATTTCTGCTGCCATGGGCTGCTATGCTCGCTGTTATCTTCAGTCTCTACCATGTTTGCC
GAGTTCAATCTCTGACGCAATTCCCGAGCCTGATCGCGCGTCACAAATACCATTTCCAAA
TTAAAGCCATCCAGAATACGCAGCAGGGTTGAAAGATTGATATCTCCTCCTTTTTCGAAC
TTGGAAACCTGCTGTTGCGTCATCCCATTAACCAGACGCATATCAGATTGTTTAAGTTTC
TGCTGCTGGCGGATACTTTTTATTTCTTCTGCAACATCTGTCAGTGTTCTCATGTCATCC
CAATTACATTCTTTATGATGTATTTTAAGCATAACACATAATAATCGATGTATTTTATGA
TAAATACATGTTAACAGATGTATTTCGCGCAAAATACATCATTAAAAGTGTATTTAAGGG
AAATACATCTATAGCGATGTAAAATAGACAACCGATTAATTCACAGAAGAAAACAGCCCG
CTGTCGCGCAATAAATGGTCATTACCCCGACGGCGAGTGAAGCCGCTGCGGTCAAAGAAT
TCAAGGATTTGAATCGCCAGCTTACGGCCAATACCTAACCGGTCACGAAAATCTGCTGCG
CTGGCGCTGCCTTGACTGGCATCCAATTCACGAATCAAATCAGCAAACTGCTCAATACGT
TGGCTCAGATAGTAGCGGTCGGGAACAATTGCCGTGATGTAGCCCAGTTGTGCCGCTTTA
CGTAGCAAGCTGCGCATTTCACTTTCATCCATTGCCAATTGTGCCGCTAAATCACGAACC
CACCACGGATCGTCAGAGAAATAGGGGGCAACCTGTTGCCATCGTGCTTGTTCTTGCTCG
GTAAATCCCAATCCATGATCAGGCAGATGCAACCAGCCACGGGTATTTTTTAGCGCGCCT
TGTGCCAGCAGATTATCAATTAAACGAAACACCAATGCTTCATCCAATGTCGGCAATGCC
ATGCGCCGCAACCGCGCCCGCCCTAATCCTAACTGATCACTATGCTGTTGATGGTAGAGA
CATAAAACATGCAATAAGGTTTGCTGAGCTTGCTGAGCATGAGGGCTAGACAGAGCAATA
TCACCGGCTACCACACAATCAGTACCTGCCAGCAATGCTGCCATATCATGGTTGTTAAGC
TGACGCGCCCAACTGAATTTATGCAGAGAAATTGGCCCTTGTGCCAAATGCAACTCCAGC
ACCTCAGGATCGCTCTTCGCTTGCGCTAACGCGGTTAACCACGCCAAAAATGCCGGTTGC
CGTTTCCCCCGTTTTGGCACTGCCAGATGAATAACACGCGCCCCACCCAATGTCTTTTTC
GCGGCAATATCTCGCAGAATCAAACGATCATTCTCAGCCAACCACAGGGGGTTATCCAGC
AGTAGCTCGGCCAGTATCAATTGGGATTGATCGCCCTCCGGTTGAGGGGGGTTAAGCAAT
GAAAAGCGCCCGGTAATATGGCTGGCGGCATGATGCAAATGCAGCGGTTGCCAGTGCTGT
ATCGGTTCATCTGCATCGACGACGACCAACACTCTATCCACGGGTTCCGCTGGCTGTTGG
GCCAATAGCCAGTCACCACGATTGATCTGTTGTTTGCTAATATCGCCGGAAATATTCAGG
GCAATGCGCTGGCCCGCCTGCGCATGTTGGGTATCCTGGTTTTGAGCGTGTATACCTCGC
ACCCGTACTGGGCAATCACTGCCCGTGAGCCATAAGGTATCACCCACCGCTACTTTGCCC
GCTAGCGCCGTCCCTGTGACCACTAAACCTGCGCCTTTCACACTGAAGGCGCGGTCAATA
GCCAGACGAAACCGCCGCGATAGCCGGTGACTATTTTCATCTTGCTGCTGGCATTGCGCC
AGATGCTCGCGCAATTCACTAATACCCAGGTCGGCCGTAGCCGCAGTGACAAACAGCGTG
ACTTGCTCGATTTCCCAGCCTTGGGCTAACAGCTCAGCCATCACTTGCTGGCGTACTTGC
GCAATACGCTCGTCATCCACTCTATCGGATTTAGTCAGCGCCACCGTCAATGTCGGGCGG
CCCGTCAGCCGCAGGATGGCCAGATGCTCGCGGGTTTGCGCCATCACGCCATCATCACAG
GCCACCACCAGCAAAGCATGAGCAATACCGCCGACGCCAGCCAGCATATTGGCAAGAAAT
TTCTCATGTCCGGGGACATCAATAAACCCGATAATGCTGCCATCAGGTTGTGGCCAGTAG
GCATAACCCAAGTCAATGGTCATGCCGCGTTGTTTTTCTTCCGGCAAGCGGTCTGCATTA
ACCCCGGTAATGGCTTGTAAAAGCGTGGTTTTACCGTGGTCAACATGACCCGCAGTTGCA
ATAATCATGGTGCCAACTCCCTGAGCAACGCCGCTTCATCCTCCAGACAGCGCAAATCCA
ACCATAAACGCTCATCTGCCACGCGGCCAATGATCGGTTTAGCCAAACCACGCCAGCGCG
CAGTGAGTGCTTCCAGCGCACTTCCGCTGCCCTCTTTAGGGGTAAATGTTACCGCCCAAC
TGGGTAACCGGTCTACCGGTAATGAACCACTGCCAATCTGCGACCAGCATGACTCAACCG
CCAGCGTAAACTCAGCGCCATAGCTGCTATTTAAGGCGGCCAGCACCCGCTGCGCACTCT
CGGCAATATCTTGCGCCGGACGAGTTAGCAGCCGCATTGTCGGTAACAATTCGGTCAAAC
GATCGGGTTGCTGATAAAGGCGCAAGGTCGCATCCAGTGCAGCCAGTGTCATTTTATCGG
CCCGAAGCACCCGCTTGAGCGGATGCTGCTGCAATTGATCAATCCACTGCTTTTTGCCGA
GAATGATCCCTGCCTGAGGGCCACCGAGCAGCTTATCCCCTGAAAAAGTCACCAAATCGA
CGCCCGCTGCAATTAACTGCTGCGGCATCGGTTCCGCCGGTAAGCCGTAGCGGGTCATAT
CCACCAGCGAACCACTGCCCAGATCTGTTGCGGTCGGAATCGCAAATTCATGCCCTAACG
CAGCCAGTTGCTGCTCCGCCACCGAGGCCGTAAAGCCCTCAATACTGTAATTGCTGGTAT
GCACTTTCATCAGCAAACCAGTATGTTCGCTAATGGCCTGACGGTAATCTTTTAGATGAG
TGCGGTTGGTGGTACCCACCTCAACCAGCTCACAACCAGCCTGACGCATCACATCCGGGA
TACGAAAAGCGCCGCCAATTTCCACCAATTCACCCCGAGAAACCACCACCTGCTTCCCGG
CAGCCATGACAGTCAGCATCAAAAATACCGCAGCAGCATTATTATTAACGATGCAGGCAT
CTTCCGCTCCAGTCAGTTCGCAGAGTAAATCGGCTACCGCGCGATCACGATGGCCACGAC
CTGCACCACTCAGGGAATATTCGAGGGTAACCGCGCCGCGCATGGCATCAGTTACCGCAG
CAATAGCGGATTCCGCTAAAGGTGCTCGCCCTAGATTGGTGTGTAAAACGGTGCCGGAGA
GGTTAAAGACGGGTTTTAATGCGGGTTGACGTTGGTTCAGTCGATGACGTAAAGCCGCAG
GCCAGTCCGCACACCAATCAGCCAACGTATGGAATTGACGGATATATTCACGGGCTTCAG
CCTGCATCAAACGCAGGTTTTCAGTTAACAAGGCTGCGCCATATTCATCCAGCAAAGGGG
CCATTTCTGGCGCTCGCAGCAAGCTGTCTATGGCGGGTAACTGACTGTAAAGGTGATGGG
GTTCTGCGCTCATAGCCACTCAAATCAGGGGTAATAAGGAAAAGTTATTCCCCGGGAAAC
AAAAAGGGATTAATACTGCTACGGGCAAACCCTTCGCCTTCCATCTTGGCATCAAGAATC
AACGAGGCCAAATCATCTGCCACCGCTTCTACCATCGGGTCTTTTTCCTGATATAAGATT
TTCAGGTAAGTGCCACAATCACCACAACTTTCCGCTTTCACGGCGGCTAATTCGGTGTCT
AGCGACCAGTAGTTCAAATCACGGGTCTGCTCACAATTACTGCATTTAATCCGCACCACA
TGCCACTCGCTTTCACACAAGTTGCAGTGCAAATAACGTAAACCGTTTTGCGTACCGATA
TGTACCACACTGGAAACCGGAATACTGCCGCACACTGGGCAGAATTGGCGATGTTCACCA
TATTCAGCCCGCGCTTTGCCAGGAATTTGGCTCGCCATCTGCGCCCAATACAAGGATAGC
GCAGCCCAGATAAATGGCGCTTTTTCGCTGCCAATCTGTGCAAACTCGCGGTTTAACAGT
GCATCTGCGTACAATTCCAACTCATGTACTGATGCCTTATCCAGATTATCCAGCACCGCC
ACGATATGGTCGGGGGCATCATGGCGTAACTCGGCAATCAATGCTGATAACAGCTTGCGC
CAGTGATCCGTGCGCGGAAAAACACTCAAATCTAGCGGCGGTTTACCACTGGCCGCAGAT
TGTGCCAACTCAGCCTGCATATCCAACACCAGCGGATGGTCATGCAGCGCTTTTTGCTGC
GCTTGGGTAATTTTGGCAGCAAAATCCAGATAGTCAGCCAGTGGATTATCCAGCGCTAAC
TGCTGTAAACGTTCGGTGCGCCGGGTATACAGGCTTTTTAAATTCGCGAAAAGTAACGGC
GGGATATTCCCCGCCGTTGTACCTTTTTCGCTCTGTTTACCTAATTGATCTTTAGGGACA
ATGCGAATACTCATCAGGGTTTCTCTTCCTGTTTGTTCTGAAGCTGCCTTTTGGCATTGA
CCTCGCGATACCAACGCGGATGGTGCTTTTTAGCCCATGCTGCGGGTACCCAGCCTTCTA
CCATCGCGGTAATGGTGCCTTTCACCCACAGGGCGGCATAAATATGCACCATAATCACGA
TAATCAATCCTACCGCGGCCAACGAATGCACCAACAGCGCCAGACGAATCAGTGGGATCG
GGAAAGAGGGCGCAAAATAAGGCCGCCAAATTACCACGCCACTGGCCAGCAATAACACCA
GGCTGATAATAGCAGCCCAGAATACGCATTTCTGACCAAAATTATAGCGCCCCGTGTCAC
CCACTTCCTCATTCATGGCAATTTTATGGATATTTTTAGCCCACTCCAGGTCTTCCTTGT
TGATCAAGTTATGTTTCCAGTAACGGAAAAACATGATGAGGAAGGCAGCGAACATAATCA
CCCCAGCGAAGGGGTGAAGGATGCGCGCCAACTGCGGCGTACCAAAAATATTCATCAACC
AGTTAAATGATGGGAAGAAGAACCCCAGACCACTGATGGCAGCTAATATAAAACAAAAAG
CCACTATCCAGTGATTGATTCGCTCCGGCGCACTGTAGCGCTGGATACGCTTTTCTTTTC
TCATTTCCGCGTCTCCCCGTCGTCTGAGTGTTCAGCGGTGGTAGGCTCAGGAGCCTTGGA
TGCAGTATCGGAAGGCGCGGAATCCGGTTTATCGTCTTCGTTCTCTTCTTCTTCAACCCG
GTTCGGGCCGACACCCACGTAGTGGAAGATACTGGCGGCAAAGGTCGCGGCAAAGCCAAT
CGCGGCCAGTGGTTTCCAGATGCCTTTCCAGAAAGTGACCGTCGGGCTGATGGTCGGGTT
CTCCGGCAAACCATGATAAAGCTGTGGTTTATCCGCATGATGCAGCACATACATCACGTG
GGTGCCCCCAACACCCGCTGGGTCATATAACCCGGCGTTATCAAAGCCGCGCGTTTTCAG
TTCGCTAACCCGGCCGGCGGCCACTTCTTTCATCGCTTCTTTGGTACCAAAGTGAATCGC
TCCAGTCGGGCAGGTTTTCACACAGGCAGGTTCCTGACCTACACCGACGCGATCGACGCA
CAGAGTACATTTGTACACCCGATTGTCGTCTTTGTTCATGCGCGGGACATCAAACGGGCA
ACCAGCGATGCAGTAACCACAACCGATACAGTGCTCTGACTGGAAGTCGACAATACCATT
CGCATACTGAATGATAGCGCCTTCTGACGGACAGGCTTTCAAACAGCCCGGATCAGCGCA
ATGCATGCAGCCATCCTTACGGATCAGCCACTCCAGCTTGCCGCTCTCTTCGTCTTCAAC
TTCAGAAAAACGCATTACTGTCCATGACTTGGCGGTTAAATCGGCAGGGTTATCGTACAC
CCCGACGTTATGGCCCACTTCATCACGAATGTCGTTCCACTCCGAACAGGCCACCTGACA
GGCTTTACAGCCGATACAGGTGGTGACGTCGATAAGCTTGGCCACCTCTTGCTGGTGGTT
ACGATCCTGTGGCGGCGGCGTAAGGGAATTGGTGCCAGAGCGCCGGATAATGTCTTGAGT
TTGCAGTGACATAGGTTCTCTCCGTTACACCTTTTCCACGTTGACCAGGAACGCCTTAAA
CTCTGGCGTTTGCGTATTAGCATCACCGACAAACGGTGTCAGGGTATTGGCAATAAAGCC
TTTTTTCGCCACCCCTTCGTAACCCCAGTGGATCGGGATACCAATAGTGTCAACTTCCTG
CCCATGAACATTCAGCGTACGAATACGTTTGGTCACCACTGCCTTGGCTTTGATGTAGCC
GCGGTTGGAGCTGACTTTCACGGTATCGCCCTGCTTAATGCCCTTTTTCGCCGCCAGTTT
TTCGCCAATTTCCACAAACTGTTCTGGCTGAGCGATAGCATTGAGCAGCGCATGCTTAGT
CCAGTAGTGGAAATGCTCGGTCAGACGATAAGTGGTGCCGACATACGGGAACTGCTCATG
AGAACCCATTGCAGCCAGGTCATCTTTAAAGACGCGCGCAGCTGGGTTGGATATCACATT
CGGATGCAGTGGGTTAGTGCCCAGCGGCGTTTCGAATGGCTCATAGTGTTCCGGGAATGG
CCCTTCTGCCATTTTGTCGATGGCAAACAGACGCCCCATACCTTCAGGCTGCATAATGAA
CGGCCCGACATCACTACCCGGCGCGGCAGCGCTGTAATCTGGAATATCGACGCCGCCCCA
TTTGGCACCATCCCACTCCAGTAACTGGCGTTTCGGATCCCAAGGTTTACCCTGAGGGTC
AGCGGACGCACGGTTGTACAGAATGCGACGGTTAAGCGGCCATGCCCATGCCCAGCCCAG
CGTATTGCCAAGACCTGATGGATCAGCATTATCGCGCCGTGCCATCTGGTTACCGGCTGG
TGTCCAGCTACCGGCAAAGATCCAACAGCCACTGGCGGTAGTGCCGTCATCGCGCAGGTG
AGCAAAGGTGCTGAGCTGCTCGCCCTTTTTGACCAGAACTTTGCCATCGGCATCGGTAAT
ATCGGCCAGCGCTTTACCATTGCTTTCTTGTGCCACTTCTTCTGGCTCTGGATTGTCTGG
CGTCAGATAATCCCAGGTCATATTGAGCACCTGCTCTGGCACTGCACCACCTTCGCGGCG
GTACATATCACGCAGACGACTAAAGATACCGGCCAAAATAGCGCCATCGTTCAATGCTTC
GCCCGGCGCATCAGCACCTTTCCAGTGCCATTGCAGCCAGCGGCTGGAGTTAACAATAGA
ACCGTTTTCTTCAGCAAAACAGGTGGATGGTAAACGAAATACCTCCGTTTGAATTTTCGA
TGGATCGACCTCGTTAAATTCACCGTGGTTTTGCCAGAAATTCGCGGTTTCAGTATTGAG
CGGGTCAATAGTCACCAAGAATTTCAGTTTCGACAGTGATGCCACTACTTTGTTTTTGTT
CGGGAACGATGCGACCGGGTTAAAGCCCTGGCAAATATAGCCATTCACTTTGCCCTGCGA
CATCATTTCGAAATACTGCAAGACGTCGTAGCCTTTATCCCACTTAGGTAACCAGTCGTA
GCCCCAGCCGTTCTCTTTCTGGGCTTTATCACCGTAGAAACTTTTCATCAGGCTGATGAA
GAATTTCGGGTAATTACTCCAGTAGTTAACCTGGCCCGGTAACAAGGTTTTCGGGGTGTT
AGCCTTCAGGTATGTATCAATATCCGGCTGCTTTTCTGACGGCAAATTCAGGTAGCCCGG
TAAGCTTTGTGACAGCAAGCCCAGGTCAGTTAAGCCCTGAATATTAGAGTGACCGCGCAA
GGCGTTAATACCGCCCCCTGCCATCCCCATATTGCCCAGCAGCAACTGGATCATCGCCAT
AGTGCGGATGTTCTGCGCACCAACCGAGTGCTGTGTCCAGCCCAGCGCATACAGGAACGT
GGCAGTTTTATTGGACGCACTGGTTTCGGCGAGATATTCGCAAACCTGCAAGAAATCTTC
TTTTGGCGTACCGCAGATGTTGGAAACCACCTCTGGCGTGTAACGGCTGACGTGTTCTTT
CAGCAAGTTCCACACACAGCGCGGGTCTTGTAATGTGACATCGCGTTTGGCAAAGCCGTT
TTCATCCAACTGGTAATTCCAGGTGGTTTTATCGTATTTGCGGTTTTCGGCGTCATAACC
ACTGAATAAACCCTCATCAAAGGTATAGTCTTCCCGCACCAGCAAGCTGGCGTTGGTATA
AGCTTCGACGTATTCGCGATTAATTTTGTTGTTGGTCATCAGATACAACAACACGCCGGA
CAGGAACGCAATATCGCTACCGGAACGGATGGGCGTGTAGAAGTCAGCCACCGATGCAGT
ACGGGTAAAGCGTGGGTCTATCACCAGCAACTTGGCATTGTTGTGGATTTTGGCTTCCAT
CGCCCAGCGGAACCCCACCGGATGCGCTTCTGCCGCATTACCGCCCATGACGATAATTAA
GTCTGCGTTCTTGATGTCAACCCAGTGGTTGGTCATCGCACCGCGACCAAATGTTGGAGC
AAGACTTGCTACCGTTGGTCCGTGTCAGACACGTGCTTGGTTGTCTACGGCAAGCATGCC
GAGAGCGCGACTAAATTTCTGGGTCAGATAACCCGTCTCATTACTGGATGCAGAAGCACA
CAGCATACCGGTACTCAGCCAACGGTTGACGGTCACGCCCGCATCGTTGGTCTTAATGAA
ATTAGCGTCCCGGTCTTCTTTCATCAGCTTGGCAATGCGGTCAAATGCATCATTCCAAGT
GATTCGCTGCCATTTGTCTGAACCTGGCGCGCGATATTCTGGGTATTTCAAGCGGCTTTC
GCTGTGAATAAAATCCACCAGCCCCGCACCTTTAGGGCACAGCGCACCACGGTTGACCGG
ATGATCCGGGTCCCCTTCAATGTGGAAAATACTCTCTTTGGCGTTTTTAGCACCATCGCC
GAGGCTATACATCAAAAGCCCGCAACCGACGGAGCAATATGTGCAGGTATTCCGCGTTTC
ACGGGCGCGCAGCAACTTATAATTGCGCGTTTCCGCCAGCGCCACCGACGGCGTAAAGCC
AAGTGCCGCGACCGTGGTTCCTGCCATACCGCCAGCGCAGATCTTAAAGAACTGCCTTCT
GCTGACCTGCATGGGTCTCTCCTTCATTCATTGTCACATTGTATGAATTTAAAATTCAGT
TCGCGCTTCCCTCAACAAAACCAGAAGCGCTAAAATCGCTGACGCAATATCACCTTTATC
GGTGTGGGATACATTTCTATATAAATGGAATTATACCCATACCATTCTTAATGTGAATGT
TACCACATTGTGATTATGGGTTATAACTTTCAGGGCCGCATAGTGAGCCAGATCAAACCT
TCAGATATTGACCTCTCCACCGAAATTTGCGGTGCCAGGCAACTTAACGTGCTACAGCGC
CATCACATGGCAGAACCGCAATTGGATTGGCTGGCAGAAGAAGTGCCGGTAGCGCTGGTA
TACAACGGCATTTCTCATGTGGTGATGATGGCGACCCCTAAGGATTTAGAGGCTTTCGCG
CTGGGGTTTTCGTTGTCAGAAGGCATTATTACCGCGCCACAAGAAATCTATGCCATTGAT
GTCACACCCAGCTGTAATGGCATAGAAGTTAACATTGAACTCTCCAGCCGCCGTTTTGCA
GGTTTAAAAGAACGCCGCCGAGCTATGGCTGGCCGCACTGGGTGTGGAGTTTGTGGTATC
GAACAACTGGACGATATTTTCCGCCCCATCGCCCCTCTGCCTTTCACTCAGACCTTTAAT
TTGAATCAACTCGATAATGCGCTGGCACAGCTCAAACAAGTGCAAACAGTGGGTCAACTA
ACCGGCTGTACCCATGCTGCCGCCTGGATTAATCCTCAAGGCGAATTATTAGGTGGCTGT
GAAGATGTGGGTCGTCATGTGGCGCTGGATAAGCTGCTGGGGGTTCGAGCTAAACAGCCG
TGGCAGCAAGGCGCGGTGCTGGTTTCCAGCCGCGCCAGTTATGAGATGGTGCAGAAAACG
GCTATGTGTGGAGCCGAGATTTTATTTGCTGTTTCAGCTGCAACAACCTTAGCAGTTGAG
GTAGCCGAGCGGTGTAATCTCACCTTGGTTGGCTTCAGTAAACCCAGCCGGGCAACGGTG
TATACCCACCCAAATCGGATTCAGGAATAGAAAGACCACACAATAAGTACGGCATTGATA
ATCATTTTCAATATCATTTAATTAACTATAATGATCCGAATGCTTACGCGGTGCTTACTT
TTTTTGTGCCGCCCTACACCTACGGAGACGATGATTATGAGTTACTCACTGCCATCCCTG
CCTTATGCTTATGACGCCCTGGAACCACACTTCGATAAGCAGACGATGGAAATCCATCAC
ACCAAACACCACCAAACCTATGTTAACAATGCAAACACGGTGTTGGAGAGCTTCCCTGAG
CTGGCTAAATTCAGTGTTGAAGATCTGATCAAAGATCTGGACAAAGTCCCGGCTGAAAAA
CGCACCTTTATGCGTAATAACGCCGGCGGTCACGCTAACCACAGCCTGTTCTGGAAGGGC
TTGAAACTGGGCACCACTCTGACCGGTGACCTGAAAGCCGCTATCGAGCGCGACTTCGGC
AGCGTTGACAGCTTCAAAGAGAAATTTGAAGCTGCTGCGGCAACACGTTTCGGTTCAGGC
TGGGCCTGGCTGGTACTGAAAGACGACGGCAAACTGGCTGTTGTTTCGACTGCTAACCAA
GACAGCCCGCTGATGGGTGAAGCTGTTTCTGGCGCATCAGGTTTCCCAATTGTGGGCCTG
GATGTGTGGGAACACGCTTACTATCTGAAATTCCAAAACCGCCGCCCAGACTACATCAAA
GCATTCTGGAACGTGGTTAACTGGGACGAAGCAGCCGCGCGCTTCGCTCAAGCTAAGTAA
CGAAAGCAGCTACACCCTATAGCTTCAAGTTCGAAAGATATATGCCAGCAAGGCCCTCTT
GCTGGCATTTTTTATTGCTAAAGTTTAGTCAATTCTTGCCGATAGAATGTACAAGAAGGT
CACTGGTACTCATGGATATTAAGTCCATGAACTATAACCCTAAATAATTCGAGTTACAGG
AAGGCGGTCAACGCACATGCAACTTGAAGTATGACGGGTATTGCGTTTGGGAAAAGCACT
CTTGCCAAGGCTGCCCCACATACCGCCAGTTCCCCGAAATCCTCTAATAATTAGACCTCC
CCAAACTCACCTACGCTGATTGATTTGCAGCAAAAACACCGTACAACGGAGAAGAACATG
GCAGCATTTAGCAAAGTTTTTGGTCACTTTGAAAACGTGAAAGTCGGTAAAAAGCTGGGG
TTAAGCTTTTTCCTGATGTTGTTATTGGTTGGGATCATCGCTGGTACCACCGCATATCAT
TTCTCCGTCATTGAAGAACATGCTTATAAAGTCGATTTGAGCTACAAAATTAATGATGAG
GCTAATCAGGCGAAATATAACCGTGCGTTATATGAACGTACCTATGACCTGCAATATATT
AAAGAAAACTCTCAACATATCAATAATATAAAAAATCTATTAACTCAAAGCGAAAGCCTT
GGCTGGTCGGAAAACAACCGCAAGACAATCAGTAGCATTGCCGATGTGGTAGACGAATAT
CTGCAACAACAGAGCAATTTTGTTAATGCGGTGGCTCATAAGGACGATGTACGCAAAAGT
TGGAATATTTCTGAAACCCAGAAGAACCTCAATGAGTTACAGCAAAGTTTGCTTAATGAG
GGTGCTGATACCAACACCCAGATTCTGCTGGCGGAAATGAACCAAAAGTTAATGACCGTG
CGCTATAACGCGCGAGGTTTATTACTGGATCGCAACCAGGATGCAGAGTCTTCATTGATT
ACCTCAATCAATATTGCCAACAGCGCGGCGAATGCTTTCATGCCGGTGCTATCAGCCGAT
CAGCAAAAACTATTAGCTCCAGTCATTTCCAGTCTCAGTATCTATAAAGACAACGTATTA
GCCTATTTACCGGCATATCAGCAAGAGCTGGAAGTGGGTAAAGTGATGGAAGAGAATGCC
AATGAATTAAATAAGTTGGCGACGCATTTGTTCACTCAAGAACTGCAAGGTACTCATGAT
GAAATCAATAATGCGCAATTGCAGCTAGCTATAGCAGCTATTGCGGCCCTGATATTGGGT
TTACTGATTTCATGGCGCATGACCCGCCAGATTACTGTGCCACTGCGCACCACATTGGCG
ATGGCCGAGCGCATTGCCACTGGTGATTTAACCGCAGCAACCACCTCCAATCGTACGGAT
GAACTGGGCCTGCTGATGAATGCCGTCGCCCGAATGAATGAAAACCTGCGTGCCATGATT
GACGAAATTCGCATTGGCGTCAGCCAGGTGTCTCATGCCTCCGGCGAGATTGCCGCTGGC
AATACTGATTTATCATCCCGAACAGAGCAACAAGCAGCTGCGGTAGAAGAAACTGCCGCC
AGTATGGAGCAGTTGAATGCTACGGTTAAACAGAATGCTGATAATGCCCACCATGCTAAT
CAGCTAGCGACGGAAGCATCACAAACCGCGCAGCAAGGCGGCAAGCTGGTTAACGATGTG
GTACGCACCATGAACGATATTTCCGGCAGTTCTAAACGCATTTCTGAAATCACCTCAGTG
ATTAACAGTATTGCTTTCCAGACTAATATTCTGGCGCTGAATGCCGCAGTTGAAGCGGCG
CGCGCCGGTGAACAAGGCCGCGGTTTTGCTGTGGTCGCGAGCGAAGTACGTAATTTGGCA
CAACGCAGTGCACAGGCAGCAAAAGAAATTGAAGGGTTGATTGGAGAGTCGGTGTCTCAA
GTCAATGCCGGTACATCGTTGGTACAAAATGCGGGTCAAACTATGGAAGATATTGTCCGC
TCAGTGACCCATGTACGCGATATCATGGCTGAAATTGCCTCTGCCTCAGATGAACAAAGC
CGGGGTATCACCCAGGTGAGTCAGGCTATCTCGGAAATGGACAGCACCACTCAACAGAAC
GCCGCATTGGTGGAAGAGTCTGCCGCTGCCGCTGATTCACTGGCAGAACAAGCTATCTTA
CTGGCACAAGCGGTTACCGTGTTCCGCCTGTCCGAAGCAGAAACTGAATCTGTTCAAAGC
GAAACAACCACGCCACGGGCAACCACTCCACGCCCAGCGCCAGAGACGAACCGTAGCCAA
CAGCAGGATAACTGGGAAACCTTCTGATTCTGCGTTAAACCATGGAGCCCTGCCGTCAGG
CAGGGTATTCTGAGTCTCCCTTCTGAACGCAAACAAGGAGAGCAGATGAAATATCCACAG
GTTTATATCGGTAAAATCGAGCCTTACAGCGGCAGTTCCCCAAGTGCCATTGGCAAACGT
CAGGTGCAGGGCAGCATTATGCTCACATCTCTGGGTCTGGAAGGGGATGAACAAGCCGAA
ACTCGCTTTCACGGCGGCCCGGATCGGGCGTTATGCCACTACCCACGCGAGCATTACGCT
CACTGGAGACAACAATTTCCTGAACAGGCTGAGTTTTTTTCCGCTCCGGCTTACGGCGAG
AACATATCGACCCTCGGCATGACTGAACAAAATGTCTATATGGGGGATATTTACCGCTGG
GGTGAAACACTCATTCAGGTGACACAACCGCGCTCACCTTGCTACAAACTCAACTTCCAT
TTTGCTATCGAAGATATGTCGGTGTTGATGCAGCAAACCAGCTACTGCGGTTGGTTGTAT
CGTGTGATTTCACCCGGTAAAGTCAGTGACGGTCATCCACTGGAGCTATTAGCGCGCACC
AGTGATATCAGTGTATCGGAGGCCATTGCTATTGCCTGGCATATGCCGTTTGACGAAGAA
CAGTATCGCCGCTTGTTGTCAGTATCTGGATTATCCGCCAGTTGGAGCAAAACCATGCTG
ACCCGTATTTCGCAGGGAAAGATAGAAGATTTTAATCGGCGGTTACGCGGTTCTTGATAG
ATTAATTATCAAACGATAAAAATACGCTATTGCCAAGGATGGCAAATTATCTGAAAGACC
TTTCTAAAGAGAATTAATTAAATAGGCTATTGAAATTAGCACCCTGAATATATGACTCCA
TAGTATTGTGTATTAAAAATAGTGGCTATTGAGTCCAATCTTCAATTCGTAGTTTTTTAA
CTCGTTCAAACTTTCTAATATTATTAGTGACTAATATTGCTCCAGCAGAAACTGCGTGCC
CGGCTATTGCGGCATCATTTCCACCAATTGGTGTCCCCTGCTTTGCCAGCTCAACCTTAA
TATTAGTCGTGGCATTAACAGCTGCGATATCCCACGGTAAAATAGCATCTAACCTTTTTA
CAAATTCATCAACTAAATAATTATGCTTTCTTACCTATAGCGCCAAACTGCATTTCTGAG
TATGTAATTGCTGAGACAACTATTTTATTCTGATGCTCAATACACTATTGTAGTTTTATA
ATTAATTCAGCTGGTCGTTCCCAGATAATAAAAGAACAAATATTGGTATCAAGCATATAT
AATTTTTTGATCATAACTCGAAGCGTCCTTCTTCGATAACATCCTGTCTTTCGGCAAGAA
AATCATCATCTGCCTTATCTTCATCCATGAATGATACCCATGTCGGGCGTATGGGTCGTA
AAATAATACTATCACCGTCTCTGAGTATTTCCAGCTCGGTCACGCCATCAAAATCCATAT
CTTTTGGCAAACGAATTGCTCGATTCTGCCCATTTTTGAAAATAGATACCGTTCTCATAT
TTTTACTCCTGATGCTCGTGTCATTAAAAACACCAGCATATGCTAAGCATATGTCAGGAG
TGGCGTCAGAGCTAAAAAACAAACCGGATGGCGGCCATGCCACACACCCGGTTATTTCGA
AAGTCGCAATCACAGACTGCTGACAACCCCCAACGACTCGATCTTGCAAGGTGAGGACAG
GTAGAAGAGTAAAGCGTCCGCGCCACGGATGGCGCGGCTCGAGCCCCCAGGGAAGGGTTT
ACGGCGTCTTTACGATCTGCCTGTTTTCACCGTTACGGGCACTTTGTCATTAACCGCAAT
CAGAACGCTTTTTTGGCGTAACCAGTCACTTCTTTCAGGCCCATCTCGCGGCCTAATGCT
GTCATTGGGTGAACCACCACAATACCGCGCACTGCTTTCTTCAAAGTGCCCATATCAGCC
TGTTCTTTTTTGGTGATGGCACGACTGAAGGGCAGTTTAGCCAGCTTCTGGGCTTCAGCA
CTCAGGTTTTTAACCCTGACTTCTTTCAAGCGCTGGATTTCGGCCGCCAGTTTCTCTTTT
TCTTTCATATGCTGTGCGATTAAATCCACATTACCCTGCTGAATAACAGTTGGATCTTTG
TGATTCAGCGCATCCAGCATATCGCTTAGACGTTTGATTTCTGCATGTTCTTTCATAGTA
TTGGCCCGTACATGCCGCTAATGGGCACGATATTTCGCTAAAGTTGGAGATAGGATAGCA
CTGATTGTGCATCAAGATGGATAGTGTATCAGGATGCATCTCTTTCGGCAGCAGCCTCCT
GAACCGGCCGCCACTGCATTCCGGCCGGTAAACCACTCATTTCACATGCGACCGCCCCTA
ATCGCTCCAACGCCCCAGTATAACGGCTATTAAATGGATAACAGCAGGATAGGCGAAATG
CATGACGATAGCGGCCACTAGGTGAATAAAGTGTCCCCGGCGTCAGGCAAATCTGCTCTT
GCAGCAATTGATGGAACAGCGCCACGGTATCGACGCTATCAGGGAATTCAACCCAAAAAA
CAAATCCGCCAGCCGGCTGTGTCACTGTAGTTCCACGTGGGAAGTTGCGGGTTATCAGTT
GTTGGGCTTGCTGTACTTGCTGCGCATAACGACGGCGCAAGCTACGCAGATGGTGATCAT
AGCCACCAGACTCAAGGAACAGTGCCAGAGTCTCCGACAACAGCATCGGCTCCGCCATCG
ACGATACTGCTTTTAGTTTGTGCAGTGCTTCAGCGAAACGCCCACCATCAATCCAGCCGA
TACGGAAATCCGGTGCCAGCGTTTTGGTAAAACTGGAGCAAAACAGCACCCAGCCGTCAC
GATCAAAGGCTTTAACTGCCGGAGATAACGTCGAGCCAAATTGAATTTCAGCATACAAAC
CATCTTCAATTAATGGCACTTGGTGATCGTTCATCAGCTGTGCCAATCGTTTTTTGGCGG
CGAGCGGCATGGTATAACCCAAAGGATTCTGCACCGTCGGCATAGCAATCAGTGCATTCA
GTCGCCCTTCTTCAAGCAACAACTCCAGTACATCCAATGAGATACCTTGCTGTGGATCGG
TTGGAATCTCCACCGCTTTCAACCCGAGGCTTGCCAGCAATGGCATCAGATAGAAATAGG
TCGGTGATTCCAGCCCGACACAATCCCCGGGTTTGGTGGCCACCCGTAGCGCCAGTTGCA
GCGCCTCCATACACCCATGGGTAATGGTGATATCTGCCGGATCTGCCAACATGCCCAACG
TCATGGCGCGGCGGGCAATTTGCTGGCGTAGGCGCTGGTTGCCGGGTGGCAGCGCATATT
GACTGATCAACTGCGGCTGACGGCGTAACAAGGAGGCCATGATGCGGCCCAGCTTGGCGC
TGGGATAGAAATCGCCAGTCTGCGGGCAAGCCAACGAGATATTGGTAAAGCGCGGATTTT
GTTGTGCAGCAAACACGGTATCAATCAAATCCAGCACTTCGTCTACCGGTTTGCCCACTG
TGGCCGTTGGCACCACGGCGGTTGACGGGCTACAGACATAAAAACCCGACTGCGGGCGCG
CTTCAATCAGGCCACGGTCTTCCAGGGTGCGATACGCCGCCACCACGGTATTGATACTGA
CCTGATGGCTCTGCGCGTAACCCCGCACCGAGGGCAAGCGGCTCCCCGCCAGGAGACTGC
CATTCTTAATGGCTTGCGCCAGATTGTCAGCCACTTGTAAGTAGCGAATTTCGTTCATAA
CAAGGGACATGGTGACAGTTCTCCACAGGATCAATGGGTACAGTTTAGTGTCATGCAAAC
TGTACCCATAACAATAGATAACTTCTGCTTCTGACGCCATCACGGATTGATCTTTATGCT
GAATCTCTTGATAACATTAATAGGATCTCCCCCCATGTTGGACAGTGCTTTCATCAGTTA
CGTCACCGTGATGTCGATAACCCCAGGTCCGAATAACCTGTTGTTAGCCGCTTCTGGCGT
TAATTTTGGCTTACGCCGAACTTTCCCGATGATGTTGGGGATTACCTTTGGTTGTGCACT
GCAATGCGCATTAATGACCACGCTATTGGCATTTATCCTCAGTTGGGTGGGAGTTGTCCG
TCTGCCTTTGGTGACATTAGGCGGTGGCTATTTACTGTGGCTCTCATGGAAGATTTTTAA
TTCCGGCACCCCCAATGCCAAGGATAGTAAGCAACCTATGGGCTTTATTCAGGGGGCATT
ATTTCAGGCCATAAATCCAAAAGCCTGGTTGATGGCAATGAATGTCGCCATCTTATTCAC
CCCTCGCGAAGGGGCGACGCTCAACCATACCCTGCTGATTATGACCGGCTTTGCATTGTT
AAATCTGCCCTGCGTCGCTGTTTGGGCAGTGATGGGGGATCAATTGCGCCATGCGCTGCG
CGTCAATTGGAAGCTGCGGTTATTTAATGGCGTGATGGGTGGCTTGATGGCAATAACAGC
ATTATGGCTGTTGGTCGAAGAATGGCTCAGTGTCTTTAATCATTAAACATGGCCAAGCGG
CGAGAGTTTTGAAACTTGTTTTTGACTGATGCGGGAGAGTAATTCAGTAATCGATAGCAC
CATAGTGGAACGCACCATCTGCTGATAACGCTGGCGTTGCATGGCAATCAGCGAAGCATC
GGCTTCATCTGGGCGTAAGAATGTTGGTACTGGTGGCAGCTCAGCAACACAATGCAATTC
ACCAAATGGCCCGAGGATTTCGTCATCGGTAAAGCGATACTCGGTGCCATCATGGTTTAG
CTCTTCACGCAGCGCCATTAATAACTCAGCATCTTCATACTCATGCCGGGTGATGACGCC
CAAAGCATAAACCAACTTCAATCGTACGGATAACTCACCTAACGGCCCATCCCCGACCAG
TAATGGCTCTACGGCATATTTCACCGCATAGTCATCTTTACGAAAAACCTGCACCACGAG
AATGTTTAACGCTTCTGCCAATAATTCGACAGCAGCCATCAAGAAACTCCGAACGGTCTT
CCCCGCGTTCAGATGTTCCAGTACCCGATTCTCAAATGCCTGTGTTTTCTCAATCATCGT
TTGTCACTGGGGTGGTTTCAGATTATCGGGCTAACAAAGGATAAATACCGCGTAATCCGA
CACGGTATTTATCCCCTAACGCAAACGCGTTTTGTTCATAACGAAACAGAATCAGTGCGC
CAGCTTGTCCTGCATGGCGTTATACACACTCACCGCCTGTTCCACAACCTCGCTATCAGC
TGGCAGTCCGGAAATTTGAGCAAGAGTGGCTTTCGGCCCTAACTTAGCCAGTAATTCAAC
CAGCTCCTGTGCTTGCGGGTCTTGCTCACTGCGGTAGCTCATCGCAGCCGCAATGCCGGT
CACCAGGTTATTATGTGGCAACTGATACTCCAAAGTCCCCAATAGCGGTTTGATCAATCG
ATCACCGGCACTCAGTTTACGCAGTGGCTGACGACCAACACGCTCAACATCATCGTGCAG
ATAAGGGTTTTCAAAACGGGAGAGAATTTTTTCGATATAAGCGGCGTGTTTCAGTGGATC
AAACGCATAGCGCTTAATCAGCACCGCACCACTCTCTTCCATCGCACCTTTCACTGTCTG
GCGTACCGCAGGATCAAGGATGGCATCACGAATGGTTTGGTGACCGGCAAGCTGGCCCAA
ATAAGCGGTAATAGCGTGCCCGGTGTTCAAAGTGAAGAGTTTACGCTCCACAAAGGCCAT
CAGATTGTCAGTCAATTCCATACCCGCGATTTGCGGTGGCTGCCCTTTAAACTGGGTGCC
ATCAACAATCCACTCGCTGAATGTTTCTACTGTCACAGCCAGAATATCGGTACTGCCTGC
TTCTGATGGCGGCACAATGCGGTCTACCGCAGAATCAACAAACCCAACATGTTGCTCAAC
CCATGCCTGCTCACTTTCTGGCAAGGCAGCAAAAACCTGCTGCTTCAACTGGCTGGTGCC
ACGCACCATATTCTCACAAGCAATAATATTCAGTGGGCGGGTATTACCTTGTTGATGACG
GGTAACCAAACCTTGTGCCACTGTGCCTGCGATGCGGGCCAGAATTTGTGGGCCAACCGC
GGTGGTGACCATATCCGCTTGTGCAATCAGTTCCACCACTTCCGGGCTACCACTGTTGAC
GGCGCTAACATTCTTCACTTCTTCAACACGGGCTTGCTCACCCACCACATTGACCTGATA
ACTCTTACGCTTATTCAGCTCATCCAATAGCGGCTGATTAACATCTGCGAAGGTCAGTTG
TGCACCGGCATCAGCAAGAAGTTTACCAATGAAGCCCCGGCCAATGTTACCTGCGCCAAA
ATGTAATGCTTTCATATTCGTTACCTTTAACTGTGTGGCTGTGAAAGGGCCGCGTACTCC
CCACGGCCCTATACTCGTCATACTTCAAGCTGCATGTGCGTTGGCTGCTCTCTCCATCCC
GAATCATTGACTCAAGTCAACTCATCGGGATTTATTCGCTTGCCGCCTTCCTGCAACTCG
AATTATTTAGAGTATGTTCAGTTATGACTGGGTGACTTTTTCCACTCAGTGACTTTTTAC
CGTCAAGCTATTTTTTTCCGCCCAATAAATCCAACACTTCTTGTACGCTGGTCGTTTTGC
TTAAGCGCTCAATGACAGAGTCATCGTCCAGCGCGTTGGTCAGGCTAGTAATGACATGAA
TGTGCTCATTGTTACGGGCAGCAATACCAATCACCAAGCGAGCCACTTCGTCTTCTTCAT
CGCCAAAGCGCACACCTTCAGGGTATTGGCAGAACACCACCCCGGTCTTCAGTACACGAT
CTTTAGCTTCAATGGTGCCATGTGGCACGGCGATAGATTCGCCCAGATAAGTGGAAGTCA
GTTTCTCACGTTCCAGCATCGCTTCAACATATTCAGGCTCAACATAGCCGCCTTTCACCA
ACTGCTCACCGGCAAAGCGGATAGCCTGTTCTTTGGTTGTCGCATGTTGGTTCAGGAAAA
CGTTCTCCGCACCCAGTTTGAATAGATTGGCCTCTGATGGCTCAAAGCTATCATCCAGTT
TCTCAATCACTTTCTGGACAGTTTCTGCACTGCTGCTGGCTTCAACCAGACGAGCCGTCA
GGTTGGTATACAACTGACTGTCGAGGAAGTTGGTCAACGAAATATGCTGTGCCTGCGGCG
CATGACGCATGGCGCGCTCGGTCAAATCACGGTGAGTGATCACCAAATCTACATCTTCCG
GCAAGTTGTTAATGGCGCAGTTGGTCACAGAGATGTGCTTCAAACCGGCATCCAATACTT
TCTTACGCAATACACCGGCACCCATCGCACTGGAACCCATACCGGCATCACAAGCGACGA
TAATTTTACGCACTGTGCTCAAGTCGCCCGCAGCAGCGGCTGCATTGGCTGCTTGTGCGC
CTTTAGATTGCGCTTTCATGTCTTGCATACGACGAGTGGCATCTTCCAGGCTGTCTTCTT
CGTCGTCTTTGACTTTAGAGGTTTTCAGCAGGATGGCGGAGACCACGAAGGACACGGCAA
ATGCAGCAGCAACCGCGGCAATGTTGGCAAAGTAAGCACCTTTAGGTGTCATTGCCAATA
CCGCCAGGATAGAACCAGGAGAAGCCGGTGATACCAGACCGCCGTTCAACACAGTCAGAG
TGAACACACCTGTCATGCCGCCCAGAATTACCGCCAGCAATAAGCGTGGGTTCATCAGAA
CGTATGGGAAATAGATTTCGTGGATACCACCGAAGAAGTGGATGATAGCCGCGCCGCCAG
CAGATTGCTTGGCGTTACCTCTGCCGAAGAACATGTACGCCATCAACACACCCATACCTG
GGCCTGGGTTAGCTTCGATCAGGAAGAAGATAGACTTACCGGTTTCAGTCGCCTGTTGGA
TACCCAAAGGAGAGAAGATACCGTGGTTAATCGCATTATTCAGGAACAGGATTTTGGCCG
GTTCGACGAAGATAGACGTTAGTGGCAGCAGGTTAAGCTGCACCATGATATGCACGCCTT
TCGCCAACACTTGGGATAACACTTCTACCAATGGGCCAATTGCCATGAAGGCCAAGATAG
CCAACAGCATACCGATGATACCGGCTGAGAAGTTGTTAACCAGCATCTCAAAGCCGCTTT
TGATTTTACCTTCAACCCAGCGGTCAAAGTGTTTGATTGCCCAGCCACCCAGTGGGCCGA
CAATCATTGCACCGAGGAACATTGGCATATCCGCACCAACGATAACCCCCATAGTAGTGA
TGGCGCCAACCACGCCGCCGCGATCTCCACCCACCAAACGGCCACCGGTAAAACCGATCA
GCAATGGCAGCAGGTAGGTGATCATCGGGCCAACCAGTTTGGCTAGTGTCTCATTCGGCA
GCCAACCCGTTGGAATAAACAGTGCGGTGATAATACCCCAGGCGATAAATGCGCCGATGT
TGGGCATAACCATATTACTGAGGAATCGGCCAAAATTTTGAATTCTGACCTTTGCGTCTG
GTGAAAACATAAAACACCCCTATTGGTACGCGCTAACAATAAGAGCGCGATATAATTGTT
TTGTTGAGGCAGTTCTGCAAAACCCGCCGGTGTTATCGAATACAAACACGCTGTATGCAA
AACAAACTCTAGCATGCTCTTTTACTCACGCGTAGCTCACCTATTTTATGTGACACAAAT
CACACAAAAGCACCCACTACAGGGGGCAATTTAGTGATTAAGATCACACTATTTGGGTGT
AATAAAGCCACGGGGGATAATTTTTAAGCTAAAAATGACCATTATAGTGATTTAAATCAC
ATTTTTATAATGGTCATTTGTTTTGAAAATGTGATGTTAATCACAAGTTATTTTTGTTCG
CGGAAGCAGGATGAGACATTCATCCACCCAATACATCGATATTGAACCACCGCCAGATAA
ATGTGTAATAAAACAACAGGAGGAGGGAGGCACACGATTGGAGCGGGTTTCGGTTGATAT
TCGATTTGTTTTCATTGCTGGCTTTGCCGCCTCAACCGAGCAGGAGGGCAAGCCGGCCCT
CCTGCACCTGCGGCTTGCGCGAAATATTGCCCTACGGGTAAACCGTCTACGTCTTTCGGG
CTGACGAGCCAGCGCGATTCGCTCCTGCTCAAGCGCGCTTTTCGCGGCCGTCCATGGCCG
CTCACTCGGCCCTCCATCCTTGTCGGCAATATTTCTGATTGCGCTCAAGGTCAAAAGAGA
AAATCAAAACCATAGTCTTTAGGTTTTGAAGTTTAAAAGCACATTTGAGCCGCCGAGTGA
AGAATGTAGCAAGGGGAATCCGGCATGGACGCCGGATTTAGGCGTCACGCGGAAGGACCC
GCGTAAAGCCGTCCCGCCAGCGTAATGATGAATCGAGGGCACCCACGCAGTGGGCAGGTG
ATTCGTGCGCAAGCGCGGGGTTCCAAGGGGGTCACGCGCTTGTGACCCCTTTGGCGGTTG
AGGCTACGGAGACAAGTTAATCACTGAACTCATGTCAACCGAACCGATCACCAAATCAGC
CAAAACCATCACTGCATGACACTCATTACACTCTTCTGTGCTGCCATCATCGCCGGATAC
TTGGCGACCAGATTAGCCATCATCGCGTTATATTGTGCCGCTTGTTGTGCAGTTTGGAAT
TGAACCCCACCATTATTGAAAGTGACTTGAGTCCCCTGCTGTTGCAAGAAATCCCCAACC
TGGGCCAGATCCTGCACAAAGGCAGAAACCACTGGAACCGCCGGAATCAACACATTGGTC
GGCTGAGTGACCACATTATCAAAGACTTTATTAAACACCACTTTCAAGTCGTCTGGCTGC
TTCAATGCTGCCACAGCACTATCCGCCTGTGTTTTGGCTGTGCGAATTTGCTGCACTAAC
AGATTTAAAGCACCCGCTGACTGCTGCAATGCATCACGTTTATTGAGGTAATCCTGAGCG
ACACGAATCTCATTGATTTGTGCGATAGCGGGCGTCAGGCTGGCATCCACAGACTTACTG
AGTTGCTGGGAAAAAGTGACTAAAATCGCATAATCGCTGACATAAGGGCCAAACTTCTGC
TTTTGATCTTCACTCAGCGTTGGCAGTTTCATCCCACTGCGCATCACCGTGTTTTGCAAA
TAATCAATAAAAGCCTTACGTTGTTCTGGTTCTTTATCCCCACAGGCAGTTAATTGGAAC
ACTACCAATAACGCCAGCAATGGCGCTAACCAACGTGAATATCGGGCCGTATTCAGTGCA
AAAGTCATGTGAAACTACTCCTATGATAAGTACTTATTTTCACAACATCCTATTCTTATC
ACCCAACTCCAGTATTAAGAATAGCTAAGGGGAGCGATATACCCTTCTTACTTGAGGTTG
CAGGGGTGTTCGCCGCTCTCACTTACCCGAATCACTTACTTGAGTAAGCTCATCGGGATT
CGCTCGTTTGCAGCCTACCTGCAACACCAAATTCTTTGGGTAACTACGCTCCCCTATTGC
CAAGCAAGAACAGGATTACTGCAACAGAGAAATATCAGCAACCTGCAAGAACAACTCACG
CAGTTTACTCAACAATGTCAGTCGGTTAACCCGCACGGCATCATCTTCATCCATCACCAT
TACGCTTTCAAAGAACTCATCAACCGTTTCCCGCAGCGCCGCCAGTTCAACCAGTGCTTC
CTGGTATTGACCTGCCGCAAACACCGGTTCGAGCTTATCGCGCAACACCACCAGATGTGT
TGCCAGCTTCAACTCTGCCGGTTCTTTTAACACAGAAGCACGAACGTGGTCATTCAGCTT
ATCAGTGGATTTCGCCAAAATATTCGACACACGTTTGTTCGCTGCAGCCAGTGCCGCAGC
CGCGTCCAATGTGCGGAAATAAGTTACCGCTTTTACCCGAGCATCAAAATCAGCTGGACG
GGTTGGGCGGCGGGCCAATACCGCCTGAATGGTATCAACGCTATGACCTTCATCCTGATA
CCAGGCACGGAAGCGGCCCAGCATAAACTCAATCACTTCATCGACCACTTTGGTGTTGGT
CAGCTTGCTACCATACAGGCGCACGGCCTCTTCGGTCAGCGTTTGCAGATCCAGCGGCAA
ATTCTTCTCAACGATAATACGCAATACACCTAGTGCAGCGCGGCGCAGAGCAAATGGGTC
TTTATCGCCTTTCGGATGTTGACCGATACCGAAAATACCCGCCAAGGTGTCCATTTTATC
GGCAATAGCCAATGCGCAAGCCACCGGATTTGACGGCAAATCATCACCGGCAAAACGTGG
CTGATATTGCTCATTCAGCGCGACCGCAACATCTTCAGCTTCACCGTCGTGACGAGCATA
GTGCATCCCCATCACACCTTGGGTATCAGTGAATTCGAATACCATATTGGTCATCAGATC
GCACTTGGACAGCAAACCGGCACGAGTGGCATGATTAACATCGGCACCAATCTGGGCGGC
AACCCACCCGGCCAGCGCCTGAATACGATCAGTCTTATCGCGCAGGGTGCCCAATTGCTG
TTGGAACAGCACGGTTTCCAGGCGTGGCAAATTGTCTTCCAGGCGTTTTTTACGGTCAGT
TTTAAAGAAGAACTCCGCATCCGCCAGACGTGGGCGCACCACTTTCTCGTTACCCGAGAT
AATCTGTTGAGGATCTTTCGATTCGATGTTGGCAACAAAAATGAAGTTGGGCAGCAAGTT
ACCCGCAGTGTCGTAAACTGGGAAATACTTCTGGTCACCCTTCATGGTGTACACCAGTGC
TTCCGCTGGAACTGCCAGGAATTTCTCTTCAAATTTGGCGGTCAACACCACCGGCCATTC
AACCAGCGACGCCACTTCTTCCAGCAAACTTTCACTCAGATCAGCAACACCGCCAATCTT
CTGTGCGGCTAATTCTGCATCACGCTTAATGATAGCTTTGCGTAATTCATAATCAGCGAT
AACTTTACCGCGTTCCTGCAAGACTTGCGGGTATTGATCGGCATTATCGAGCGTAAACTC
AGGTTCCCCCATAAAGCGGTGACCGCGAATAATACGATCTGAATCGATACCTAATACCGT
GCCAGGAATGACTTCGGAACCTAACAGCATAGTCACGGTATGAACCGGGCGAACGAATTG
GGTGTCTTTATCACCCCATCGCATCAGCTTAGGAATAGGCAGTTTGCTCAGTGCGGTATT
GACCATCCCCGCCAGCAACAACTGCGCTGATTGACCTTTGACATGCGCGCGATACAGCAG
CCATTCGCCTTTATCGGTAACCAAACGCTCTGCCTGATCAACAGTAATACCACAGCCGCG
CGCCCAACCCTCAGCCGCTTTGCTTGGTTTACCTTCAGCATCAAATGCTTGCGCGATTGC
CGGGCCACGTTTTTCGACTTCACGATCAGCCTGAGTCGCACTTAAATTAGTGACTTTTAA
CGCCAAACGGCGCGGTGCGGCATACCAAATAACCTCACCGTAAAGCAAGTTGGCGTTATT
GAGCTCAGCCGTAAAATTGGCAGCAAAAGATTCGGCCAGAGAACGAAGAGCCTTCGGCGG
CAACTCTTCCGTGCCGATTTCCACCAGGAAAGTCTGTTGAGTCATGACAGCCTCTTAGTT
CTGATTCTTTTTGCACATAGGGAAGCCCAATGCCTCGCGGGAAGCATAATAAGCCTCGGC
GACAGCTTTGGTCAGCGTACGAATGCGCAGAATATAACGCTGACGCTCAGTCACCGAGAT
GGCTTTACGGGCGTCTAGCAGGTTAAAGGTGTGGCCCGCTTTCAGAATACGTTCGTAAGC
CGGCAGCGGCAGTGGGACTTCCAACGCCAGCAGTGACTGGGCCTCTTTCTCATATTGCTC
GAAGCAGGAGAACAGGAAGTCCACATCGGCGTATTCAAAGTTATAGGTGGATTGCTCCAC
TTCATTTTGATGATAAATATCGCCGTAGGTGGTTGTACCCAGTGGGCCGTCACACCAAAT
CAGGTCATAAACGCTATCTACGCCCTGGATGTACATTGCCAAACGTTCCAGACCATAAGT
TATTTCGCCGGTGACCGGTTTACATTCCAAACCGCCCACTTGCTGGAAGTAAGTGAACTG
CGTCACTTCCATGCCGTTTAGCCACACTTCCCAGCCCAGACCCCAGGCACCCAGCGTTGG
GTTCTCCCAGTTATCTTCGACAAAGCGAATGTCGTGAATCAGCGGGTCCAGACCCAGCTC
TTTCAATGAACCTAAATAGAGTTCCTGAATGTTGTCTGGTGAAGGTTTGATAATGACCTG
GAACTGATAATAGTGTTGCAGGCGATTGGGGTTCTCACCGTAGCGACCATCGGTCGGGCG
GCGTGAAGGTTGTACATAAGCGGCAGCGATTGGCTCTGGGCCAAGTGCACGCAGGCAGGT
CATTGGGTGGGAGGTACCCGCGCCGACTTCCATGTCCAGTGGTTGAACAATGGTGCAGCC
TTGGCGCGCCCAATAGTCCTGTAACGTCAGGATCAGGCCCTGAAAGGTCTTGGTATCAAA
CTTTTGCATGTTGGATTCGCACGCGATACAAGTGGATTAAAATGGAATGGGTCAGTATAC
CCGTTGACCGTAAGATATACAGCCAGAATCCGGTAAGATGCAACAATCAAAGCAGATTTG
TCGATAAAATGAGCCTTTAATTGGATTCCAACGAATAATTTTGCACAATTCCCCCCAAGG
TAAAGAATCTGTCGATAGGTTGCTAATCAGTCAATGAACAGCGATCATTCCCCACTAAAA
TCGGCAATACAAAGGAAGACGAATAATGAGCCTACAACGCTGCGGTTGGGTAACAACGGA
TCCGCTCTATCTGGCTTATCACGATACTGAATGGGGAATTCCACGTACCGACAGCCAGGC
ATTATTCGAAATGCTGTGCCTCGAAGGTCAACAAGCTGGGCTTTCATGGATAACCGTGCT
GAAAAAACGCGAACACTATCGCAAATGCTTTCATAACTTTGATCCGGTGCGTGTGGCGAA
AATGGGGCCAGAAGAGGTTGAAAAGCTGGTGCTGGATAGCGGCATCATCCGCCATCGCGG
AAAGATTCAGGCGATTATCACCAATGCGCAGGCCTATCTGGCAATGGAAGCCAACGGCGA
AGACTTTTCGCATTTTATCTGGGGTTTCGTCGATGGCGAGCCAAAAGTTAACCATTGGTG
GTGTTTGGCGGAATGCCCAGCAACAACCCCCATCTCAGATGCGATGTCTAAGGCACTCAA
AAAAAGAGGTTTTAAGTTTATCGGTTCCACTATTTGCTATGCATTTATGCAAGCCAGTGG
CCTGGTGAACGATCATCTGGCGAGCTGTTTCTGCCATCCGGATAATGCAGCGAAATGATT
AGAGCGTATCAACCCGACGATCTTGATGCCGTGATGCAATTGTGGCTCACCAGCACCATT
GCCGCACATCCTTTTATTGCCGAGCAGTATTGGCACGAAAGCGCCCCGTTGGTACGAAAC
ACTTACCTGCCAGCAGCCCGCACTTGGGTCTATTTACACTCAAAAACCATCCGTGATGAG
AGTCCAATTGCAGGATTTATCAGTATTCTGGCAGAACAACTGGTGGGGGCATTGTTTGTC
GCCCAACCTTTTCACGGGCAGGGTATCGGTAAGGCATTGATGGAACATGTTCAGCAGCAT
TACCGCGCCCTGACGCTGGAGGTCTATCAGCAAAACCAGCGCGCCTGCCACTTCTACCGT
AAACAGGGTTTTACCCAGATAGGGAAAGCGTATAACGCCGAGACCAAAAGCACTATTTTA
ACTCTGCACTGGCAACACCCATTCAACTAGTCCCTTATTTTATTCCCCCCACCATCTGAC
AAATTTTAATAACCGTATCGGGCGCTCAACCGCATTACTCTATTCCTGAGCCTATTTTTC
TGCGGGAATAAGTGAGGGGTTTAATATGAAAGGCACATTACTAAATATCCAATTAACCTT
AGTTTTATTAATAACATTCTCTCCATTAACCATTGCCGATAATATTAACAGCAGAAAAAT
TTATTTATATCCCGAAGATAAATATCAAATTGAAACCGGTGTAACGGATAATACTAAATA
TAACGGGCGCAATAGAAAAGAGCGGAGTGTCGCTGGAACGCTAGGCTGTACATTTATTCC
CGCATTAGCGATTTATAATTATGTTACACATAGTCATTGCGATCAGGCAGATAAATTATG
GCGTCATATATCACATTGGTTTTCCGATGATAATCAAGATAAAGTGGTTTTAATTACCAA
CAACGCTCCTTTGCTTAAGCCGCAATTCGTCGGTCACGAAAATAACAATAACCCAGTCAG
CCCGCTCGCATTGGTATTAACCAAAATTAATATGCAATTACATCATCAGGCGTTGACATT
ACCGGCTACTGCGCGATTTTGTAAAACTTCGATAGAGAATATCCTCGCCGCCCGTTATCC
CCGCAGTCCTGGGGAAAATTGCCCCCAGTGGGTATCTCGCATATTAGCTGATTTTACTCT
GTTATTCGGTCATTCGGTGCAAAGCTGGACACCAGAGCAATTAGAACGTGTCGTCACACA
AATTAATACACAATACTCTACTGGCTATGCAGGCAGTGATCTGGCCACGGAGAAGAGTCT
GGTTGATGGCACCCGTGCAATTATCCAACAATTGGGATTGGCTGAAACCATCCGCCAAAT
CACCCGCGCATTTCAATATGCCCAATTAAATTATGCCAATTATATCGAACATAACCCCAG
CGCCACTGAATCGCCCACCACAGCTCAAAGTTTACCATTAGGAGAATATTCACTTTCTCT
GCAATCTTATCACTCTCCCGCCGAGCCACCCGTAGTTCGTATTCGTCAGAGTAATGAATG
GGTGACCAGACCCGACTTACATTTTGAGGTGGAGATCATTGATGCCAGCACCACAGACAG
ATCGGGTATTATTCTCGCTCACACCGTTATGGATCAATGGTTTACGTCATATCTTTTTGC
TCCGTTAGAAACGGATCAACAAGACAACCCCCTCACAGATCTTGACCGCACCACCAGTGC
AGCACGTACCACCAGTACCTCACTGTTACTCGAATTGGAAAACACCACCAGTGACTATCT
GTTCGTGGTGGTACGGCTTGAGGGCGAGATTGTTAGCATACTAGGCGCGACCACGGGAGT
CGCTGACAATGAGTTCTATATTGATGTTTCGGTGAGCGCTCCCTGTAACGTTCTGACCCC
CAATGCTGAAGGAAATATTCGCGGAGCTGGCACTGCCGCCGTGCATGAACTGGCTCGCTA
TCTAAAAGATAAAGGAGGAAAAACATTACGTTCGAACGTTATTTCACAGCCTTCCGCCCG
AGTAAAAATGAAGATCGGTTTCAAGCATGATGAACTCTGATATTTAGCCCTTATAGTTTT
ATGATAAATAAGGAATTTATTATGGAAATAAAATTCAAATATAAAAAAATGATATTGATT
TACTCAATGATATTATGTTCGACTGCCATTTCCAGAGAAATAGATAGTAATTGTACCAAG
ACATCGCAAAATTACATTGCAACCCAGCATCATGATAATTCTGAAGAAAATAAGGTTTGT
TTATTTACAGAGGATAAACTCCAGGGGGAATCAATGTGTTTTTCTGCCGGAGAAAGTATT
GACTTTGAAATTCAAGATGATGAGGTGGTTGAAAATGATACTATCTCATCAATCTATAAT
CCCAGTGGAAAGTTAGTGACTATATATAAGCATGATAATTACAATCCACCTTACTTTAAT
TTAATTGAGTCAATAGGTGAGAGTGATTTAGCCAGTTTTTATATGGACAATGCCATTAGC
AGCGTCAAAGTCGCTGCTACCTCTGACCAGGGCTGTTATCAGCGCTGTGTTATTCGCCAA
AAAATGGAATTATCTTTACCCGATATTTTCGCATCATTCTGGGATAATATAGATTACCCC
AACAACCAGGTTTTATTAAGTTTCGATATTAATGGTAAAAGTGATTTTATGGCCGGGTTA
CCACTAGGTCCAATAATATGGGTATCTAAGAAAGAGATTTCTATTTTCGGACAGTACGGC
GATCAACCCATCGTATTCTATCTCCATCCGGATACCGATCGCCTCTCGCTACTGTTTCAT
CTTAATGATAACAATATTGCCATAAGCTATATGGAAAGTCGCGGTACCGAACAGATTGCC
TTATCGCCTTCCATTGGGCTAGGTCATTCTTCATTTAATAAACAACGGCTAGATTCACGA
TTGACCATTAATAACAATGCCAGCCAACCCCTGATTATTGACCAAATAGTGATAGCTGCC
AGTGCTGAAGATATTCAGTCTGTACACCACAGGAGTGAACGTGATACTGCCGGAACATTA
GGCTGTACCTTTATTCCTGCATTGGCGATTTATAATTATGTTACACATAGTCATTGCAAT
CAGGGAGATATATTATGGCATAAAATATCCCATTGGTTTTCCCCAGATAATAAAGATAAA
ACGGTATTGGCGGCTGGCGACTCATCGTTACTTAAACCACATTCTCACTCCTTAGAGTAT
AGTAGCGCTGCACTAACATTAGCCAAAATCGAAACTCAATTACATAATCAGGCACTCACA
CTACCGGCCACCGCGCAATTTTGTAAAACCTCGATGGATAATATTCTCGCTACCCGCTAT
CCCCGTGATATAGATATGCACTGCTCACTGTGGGTATCCCGCGTATTGGCAGATTTTACC
CTGCTATTCGGTAATTCAATGCGCGACTGGACGCTGGATGTTCTACGTCGGGTATTAACC
CAAATTTATGAGAATGATACGACAGGTTTTGCAACTAGCGACCCGGCTGCAGAAAGTCGC
CTGGTGAATGAAGTCCAGGCAGCTATTCGTCAACTGGGAATAGATGAAACCATCCGCCAA
ATATCTCAGGCTTTTGATTATGCCAGATTAAATTACGCGCGTTATTTGGCGCACAATCCT
GCCCCCACGCAATCCCCTCTGGGCGCTCAACGTTTGCCATTAGGCACATATTCACTCTCT
TTGGCCTCTTATCATTATCCCACAGATAGGCCTGCCGCACGCGTGCTGCAAGATGGGGAA
TGGGTCACCCGACCCGATTTGTATTTTGATATCGATATTCTTGATACCACCATCCCGACC
CGGCCAGATATCGATGCCGCCTTTATGGATGATGCCTTAGCGGCGGCGGGCGCATGGTTA
GACATTTACAACGCTTCCCCAGTCAATTATCACATCACTAACGAACCCTGGTCAGAACAT
GACCGCACTATCGAGGCGGGTCGGGTAAACAGTTACTTCCTATATAGCGAATTACTTGAT
GCCGAGAATGACTATGTGTACGCAGCGGTTCGGCTAGAAGGAGATATTGTCAGTATTCTG
GCAGCCAGAAGAGATGAGTCGTTTGAAAATAGTCACGATAATTACTATATCGAATTTTTT
GTGACTGACCCAAACCATGTGCTTCTCCCAGAAGGTGAAGGCAGTATTCGCGGCGCAGGA
AGTGCCGCACTACACGGACTGGCGCATTATCTACAACAGCATGGGGTGAGCGTTTTACGT
CTTCGCGCGCCCAGTCAACCCGCGGCACGCGTCACCACCAAACTCGGCTTCCAGCATGAT
GAGTTTTGATAGTTGAGTAGCTGTAAGTGCTTTTTCTGTCGGAAAACGCAGCACTCACTA
TCACAAAGCAACACTATGAGAGTTTTCTCAATGGTATTCCCCCCTCTTTTACCGGATAAC
GTTGGCAGCTAAATACCCGCAACAATATAAATGCCGGTAAATGATTTTTTAATCCGCTAT
TGGGCGACATTATCTATTTTTCGCCGAAATAGAGTGCCATTTAAGGGAAATTCAATGAAA
AAACGCATTCTGGCTACGGTAGCCGCCGTGTCTGTCGCGCTAACACTTTCCGCTTGTACC
ACCAATCCCTATACCGGCGAATCACAAGCCGGAAAATCCGGTTACGGTGCAGGAATTGGG
GCCGCATTAGGGGCAGGGATCGGCATGTTGTCCTCCTCCAAACATGACCGTGGTAAAGGT
GCATTGATTGGTGCCGCAGCCGGTGCAGCCTTAGGTGGTGGTGCAGGTTATTACATGGAT
GTGCAGGAAGCCAAACTGCGTGAGAAAATGAGCGGCACAGGTGTTAGCGTGACCCGCCAG
GGTGACAACATCGTATTGAATATGCCCAATAACGTGACATTCGATACTGACAGCAGCAAC
CTGAAACCGGCCGGAGCCAATACCTTAACCGGCGTGGCTATGGTATTGAAGGAGTATGAT
AAAACCGCCGTCAATGTGACCGGTTATACCGATAGCACTGGGGCCAGAGCACATAACATG
ACGCTTTCGCAGCAGCGCGCCGACAGTGTAGGCAGTGCGCTGATCGTGCAGGGTGTGGCG
GCAAACCGTATCCGCACCAGCGGTGCAGGGCCGGATAATCCGGTGGCAAGCAACAGCACC
GCCGCCGGTAAGGCGCAGAACCGCCGGGTTGAAATCACCTTAAGCCCACTGTAATTGTTA
CTATTTCCCTGCGGATGATGCCTCGCGCTTTATCCGCACTTTTCTTATGGTCGCGATCCG
GTCATCATAATTATTCCAGCCTGATACGATAAGTGCAGCGGCGGGAGCCGGATAAAATAT
GTTCAATCCGCTCAACCGGCACTCCCAGAGCTTGCTGAAATACTGATAATTCTGCCCGAC
AAAATCCCTGACAGCTGGTGGCGGCAGCACAAATCGGGCAATGATTTTCAATCAGTAATA
TTGAGCCATCGGCCTGAGTCTGGCATTCCGCCATATACCCTTCCTGAGAGCGAATAGCCA
CCAGCCGCTTCACCCGTTCATCAATACTCTGAGCGCCTTCCATCGCCTGACAATACAGCT
CGCGCGTTTCCTGCTCACGAGTATCTATCAGTAAATTAAGCGCTTCTTCGCCTAATTTTG
TGCGCACCATATGCAATAATTGAACCGTTAGCTCGCTGTGAGCATCAGGGAAACGGGCAT
TCCCAGCTTCAGTAAGTTGCCAAAGCTGGATTGGCCGCCCGACGCCTTTTGCCTGCGCCA
CCGCCACTACCAGCCCATCATTAGCCAATTTTACAAATTGTTGGCGCGCGGCTTCCCCAG
TGGTGCCAAGAATATTACCCGCATCCGTGGCCTGCATGGGGCCGCGTGTCTTGAGCAGCA
ACAGTAGACGTTCAGCAACAGACTGCGGTTGACTGGTCGAATAATCAATATTCATCTCTT
TTCCAGTATCATTGATGCATTTTTTATTTTGATAGTTGCCAGCATAACATTTTACAAGCA
TATGCTTGACTTATTATGAGTAACAAGATTACTTTATTCCAAGAATTTACTTGTTTAACT
TTAACGTAACAACTCGCCCAACTCAATAACCAGATTTCTGGCAGGATGAATAACGTGATA
ATAAATGATGCAAGCCGATGGAGTGATTTGTTCTCCGGCAAAAATGCGGCTTTTGCTATA
GCTCTGTCGGGTGGTGTGGTACTACATGCCATCAATATCTATATCGCCACCACTATTTTA
CCGTCGGTGGTGCTGGAGATTAATGGCCTGAATTTATACGCCTGGAATACCACTCTGTTT
GTCACCGCGTCGATCCTCGGTTCCGCATTATCTGCCCGTTTACTCAGTGGTTATGGTGCA
CGCAGCGCCTATTTGTTGGCCTCACTGACCTTTATGCTGGGCAGTGCTTTATGCGCCATG
GCACCGAATATGCCGCTGATGCTGGTTGGCAGAACCGTGCAGGGTTTGGGGGGCGGTTTT
CTGTTTGCACTCTCTTATGCCATGATTAATCTGGTTTTTCCGCAATCATTATGGCCAAGG
GCCATGGCGCTAATTTCAGGAATGTGGGGCGTGGCAACACTGATTGGCCCAGCAATTGGC
GGGATATTTGCAGAAATGAACGCCTGGCGCTTTGCCTTCTGGACGTTACTGCCGGTGACA
CTGATTTATGCTATTTTTACCTGGCGCATTCTGCCAAAAGGAAAATCCAGCAGCGCAGTC
AGCTCGGCATTACCGGTCACCCAACTGGTGCTATTAACCGCAATTGTTTTGACCATTTCC
GCCAGCAGTATTGCCAGCAATGGCCTGACGAATCTGGTGGGTATCGTGTTAGCTGTATTG
CTGCTGGTGCTGCTATTGCACATAGAATCCCGAGCCACCTCGCGTTTACTGCCCAAAGGA
GCGCTGCGCCTTAACTCACCCCTGGCCGCACTCTATATCACCATCTCTTTACTGGCGATC
GGCATTACTTGTGAGATTTTTGTCCCTTACTTCCTACAAACCATACACGGACAGTCGCCA
CTGATTTCTGGCTATATCGCCGCCACTATGGCTGCGGGCTGGACAATTTCTGAGGTCATG
AGCGCTGGCTGGAAAAAGTCAGGTATTCGTTGGGCGATTATTAGCGGCCCAATTATTGTG
CTGGTGGGGATCATTGCGCTCGCCATCCTGATGCCAGTAAGTTCACTGGGCAGTTGGCAG
CAGATGGCCCCCATCGCCATTGCGCTTACATTAGTGGGTTTCGGTATCGGCTTTGGCTGG
CCACACTTGCTGACCCGCATTCTGCAAGTGGCAGCGGAAGAAGATAAAGATATCGCCGGT
GCCTCAATTACCACGGTACAAATGTTTGCCACCGCGGTCGGGGCTGCGATAGCCGGTATG
GTGGCGAACCTTTCCGGCCTTAATGCTCCCGGCGGTGTCGCGGGTGCCGAAAACACCGCT
CACTGGCTATTTACTCTGTATACTATTGCCCCAGCACTGGCGATCATTACTGCACTACGT
TGCGCAGCCATTCGCTCCCAGCCCCAGCCGGTTAACAGCGTTACCAGCCACGAAATTTTA
TAAAATCAGATGTGCCAGCCTGCTCAGACGGGTTGGCCTTTTCATTAGTCGTAACATTAT
GAGCCTGATTAGCGCTTGATCCCGCACCGGTAGTTGCTGTTATTCTGGCTTTAATTCTTA
ATTCTATTTACCCAAAGTCATTGAGATTGTAGGTAGGCGGCAAGTGAGCAAATCCCGATG
AGCTGACACAAGTCAGTGATTCGGGTGAGTGAGTGAAGCCAACACCCCTGCGGCCTCAAG
TACGAAGGGTAAATGATTGGAGGTTGTGATGAAGCCATCTATCGTGCTGTACAAAAGTAT
TCCTGCCGATCTGCATCAGCGTTTAGAGCAACACTTTACCGTAAACAGTTTTGAGGGTTT
ATCTTCGGATAATCAGCCCGAGCTATTATCTGCGCTGCAACAAGCTGAAGGGCTTATCGG
TTCTGGCGGTAAAATTGATCAGGTGTTCTTGGAACGCGCACCGAAGCTGCGAGCGGCTTC
AACCATTTCTGTTGGTTATGACAATTTTGATGTCGATGCGCTGAGCCAGCGTGGAATAGC
CTTAATGCACACCCCTACCGTTCTGACCGAAACCGTGGCAGATACTATGATGGCATTGGT
GCTATCCAGTGCGCGGCGGGTGGTAGAACTGGCTGAGCGCGTGAAAGCCGGAGAATGGCA
AGACAGCATCGGTGATGATTGGTTTGGTGTCGATGTTCACCATAAAACCATCGGCATTCT
CGGCATGGGCCGAATTGGTATGGCACTGGCTCAACGAGCACACTTTGGTTTCAGCATGCC
GGTGCTATACACCAGCCGCCGCCCACATGAAGCAGCGGAAAAGCGCTTTGGTGCCCGCCG
CTGCTCACTCGATACCTTGCTGGCTGAGGTTGATTTCCTCTGCATCACTTTGCCGATGAC
CGAACAGACTTACCATATGATTGGCCGTGAGCAACTGGCTAAAATGAAATCCAGCGCCAT
TCTGATCAATGCGGGTCGTGGGCCGGTGGTGGATGAGCAGGCACTGATTGCTGCGCTGCA
AGATGGCACTATTCATGCTGCTGGGCTGGATGTTTTTGCACAAGAGCCACTACCAGTGGA
GTCGCCACTACTCAAATTACCGAATGTGGTTGCTGTGCCACATATTGGTTCCGCCACCCA
TGAAACCCGCTACAACATGGCGGCCTGCGCGGTAGATAACCTGATTGCGGCACTGACAGG
CACCGTCACAGAAAACTGCGTCAACCCGCAGGTATTGCAGCAAGCATAATTTATTCCACT
GGCCTGTTAGCAGGCCAAATCCCCCTCATCCGCTGCCCTCCTCCCTATAAAAACTGCTCA
GGGATGAGGCTATTTCTTCGCCGTCTGGCACTCTGATATTCATAAAACTTTATACGTTTA
CCCAAGGAAGACGCGTTATGAAACACCTCACGCTCCCTTTGCTACTGGTTTTGTCGCCAG
CAGCCATGGCGAACTGGTCACTTCAGCATTTCCCGGCGTTTACTGAACAAGATAGCGGCG
TCTTCCTGAGCAGTGGTGCGCTCACCAAAGGTGAGTATCTCCTTAAATTTTATCAAGATA
AGCAATGCTGGCAGCCAGCCGGGCCGGTAAAGCTGAATCAGACTTTTTCGCTGCAACCCT
GCCAGAATCAGGCTGATATCCAGTGGAAGCTATTCCGCGATGGCCAGTATCAGGTGCGTA
TTGATACCCGTAGCGGCACGCCAACACTCACCTTGAGTATCAAAGAACCGGTGGCGGAAA
CCGTCAAAGTCGTGACTCACAGTTGTCAGCGCTGGGATGGAAAGCCGGTGACGATTGATG
TCAGTAAGACCTTCGCTGAAGGCGAAATGGTGCGGGATTTCTATTCTGGCCAAACGACGA
AAGTTTCCCTCGGTAAAATCACTCTGCAACCCACTCCCGAGAGCGGGGGTTTACTGTTAT
TAGAATCAGCCCAAACCCAGCAAGCTGCGCCTTTTAGTTGGCAAAATGCCACGGTTTATT
TTGCTCTGACAGATCGTTTTAAAAACGGCAACCCAGACAATGACCACAGCTATGGCCGCC
ACAGCGATGGCATGCAGGAAATCGGTACTTTCCACGGTGGTGACCTGGCTGGCCTAACCG
AAAAACTTGATTATCTGCAACAACTTGGGGTCAATGCGTTATGGATAACTTCTCCACTGG
AGCAAATTCACGGCTGGGTCGGGGGCGGTACCAAAGGTGACTTCCCGCATTACGCCTATC
ATGGTTATTACGGCCTGGATTGGTCTCGTCTGGATGCCAACATGGGCACCGAACAGGATT
TGCATCAACTGGTTGAGCAAGCCCATAAGCGCGGTATCCGCATTCTATTTGATGTAGTCA
TGAATCATGTGGGATATGCCACTCTGGCAGATATGCAGAGCTACCAGTTCGGCGCGCTGT
ATTTGCAAGGCGATCAGCTGGAAAAAACACTGGGTAAAAACTGGACAGACTGGACGCCGG
GTAAGGGGCAAACCTGGCATAGTTTTAATGATTACATCAACTTTAGTGATAAAGCCGCAT
GGGATAATTGGTGGGGTAAGAAATGGATCCGCACCGATATTGGTGATTATGATTCCCCCG
GCTATGACGATCTGACCATGTCGCTGGCTTTCCTGCCGGACATCAAAACCGAATCTACCC
AACCCAGCGGTTTGCCGGTGTTTTATCGCCATAAACCCGATACCGCAGCACGAGAAATTG
CCGGAGCCACACCGCGTGATTACCTCACGCATTGGTTGAGTCAATGGGTTCGCGATTATG
GTATCGACGGTTTTCGTGTTGATACCGCCAAGCATGTCGAGAAGCCTGCCTGGCAACAAC
TTAAGCAGCAAAGCACTGCGGCTCTGGCTGAGTGGAAAGCAGCTCACCCGGATCAGGCGC
TGGATAACTTACCCTTCTGGATGACCGGGGAAGCCTGGGGTCACGGCGTGATGAAGAGCG
ATTATTACCAAAACGGCTTTGATGCCATGATTAATTTTGATTTTCAGGATCAAGCCAAAC
AAGCACTGGCCTGTTTCTCGTCCATTGACGGCACTTATCAACAAATGGCGGATAAACTGC
AAGGTTTCAATGTGTTGAGCTACATTTCATCCCATGATACACGGCTGTTTTTTAAAGATG
ACGCACAACAATCCTTGGCGAAACAGCAACGTGCGGGTGATCTGCTGCTGCTGGCTCCGG
GGGCAGTGCAAATCTTCTATGGCGATGAAAGTGGACGAGAGTTCGGCCCTACCGGGTCAG
ATCCATTACAAGGAACCCGCTCGGATATGAACTGGAATGAACTGAGCGGAGAAAAAGGCG
CGCTGTTGGCGCACTGGCAAAAAGTCAGTCAGTTCCGCGCCCGTCACCAAGCGATTGGTG
CAGGCGTGCAGCAGTCGCAACAAACCGCTGATTACTATGCTTTTAGTCGCCAACACCAGG
GCGATAAAGTATTGGTCGTTTGGGTTGGAGACAAAAAAGAGTAAACCAGTTTATTATTTT
GTAATAACACATCCTGCCGATATTTTCGCGCGGCAGGAAGAATTCTTTCCGCATTGCGTC
CGCTTTTATCTGCGAGTATGGTAGCTGTTCACTTACGGATAACAATAAATTTTCATTTAT
GAAGTTTTCACTTTTCGGCGACAAATTCACCCGCTACGCGGGTATCACCAGACTGATGGA
CGACCTCAATGACGGCCTGAGAACTCCGGGTTCTATCATGCTTGGCGGGGGTAATCCGGC
TCATATTCCCGAGATGGATGCTTATTTCCAACAACTTTGTCAGGAAATGCTGGAGCGCGG
GCAATTGACCGAGGCGTTGTGCAATTATGACGGGCCACAAGGGAAAGACCTGCTGCTAAA
AGCACTGGCAAAAATGCTGCGCGATGAGTTGGGTTGGCAAATTGAGCCACAGAACATTGC
ACTAACAAATGGCAGTCAAAGCGCGTTTTTCTACTTATTTAATTTATTCGCTGGCCGCTA
TGCCGATGGCAACCGTCGGCGGGTACTATTCCCGCTGGCACCGGAGTATCTCGGTTATGC
CGATGCGGGCCTCGACGAAGATTTGTTTGTCTCTGCCAAACCCAATATTGAGCTATTGCC
AGCAGGGCAATTCAAATATCACGTCGATTTTGAACACCTCAATATTACCGATGATATAGG
CCTGATTTGCGTCTCACGGCCCACCAACCCGACTGGCAATGTGATTACTGACGAAGAGTT
GATTCGCCTCGATGCTATTGCCCAGCAACGTGGTATTCCGTTATTGATTGATAATGCTTA
TGGCGTGCCCTTCCCTGGCATTATCTTTACTGACGCCACACCGCTGTGGAACCCGAATAT
CATTCTGTGCATGAGCTTGTCGAAACTAGGCTTACCCGGTTCACGCTGTGGGATAGTGAT
TGCAGATGAGAAAGTCATTTCAGCCATCACTAACATGAATGGCATTATCAGTTTGTCACC
GGGGAGTTTGGGGCCAGCAATTGCCGCCGAAATGATTGAGCGTGGTGATCTGTTACGTTT
ATCCAACGAGGTCATCCGGCCATTCTATTTTGAACGGGTGCAGCAAACTATTGCTATCCT
GCGCAAATACTTACCGCCTGAACGCTGCCTGATCCACAAGCCGGAAGGGGCAATATTCCT
CTGGCTGTGGTTCAAAGATTTACCGATCAGCACCGAGCTATTGTATCAACGCCTGAAAAA
ACGCGGTGTATTGATGGTACCTGGCCATTACTTCTTCCCCGGTCTGGAATATGACTGGCC
ACATACTCATCAGTGCATGCGGATGAATTATGTTCCGGCACCGGAAGATATCGAAAAGGG
TGTGGCGATTCTGGCCGAAGAAATTGAGCTGGCGTATCAGGAAGCGCAGTAATTTACTAA
CGAAATAAAAGCATATCCAAAGTCATTGGAGTTGCAGGTAAGCAGCCAGCAAACACATCC
CGATGAGCTTACTCAAGTAAGTGATTCGGGTGAGTGCGTGCAGCTAACACCCCTGCAACT
TCAAGGACGAAGGGTAACTATAGTGTCCAGAACAGCACGGCAAGTATCTGCGGCGACATA
ATGCGTAAGAACATCGCCAACGGGTAAACCGTTGCATAAGACAGTGCCGCCGCACCGCTG
GTGGGGTGCAAACCATTGGCGAAGGCCAATGCCGGTGGATCAGTCATTGAACCGGCTAAC
ATGCCGCACAGCGTCAGATAGTTCATCTTAGCCAGCATGCGCGCCAGAATGCCCACGGTC
AGTAGCGGTATCCCGGTGATCATCGCCCCGTAGCCAATCCACGCCAGCCCATCACCATTA
ACCAGCGTATTGATGAAATCACCGCCAGACTTTAGCCCAACCACCGACAAGAACAACACG
ATCCCCAGTTCACGCAAGGCCAGGTTGGCACTCGGCGGCATAAACCAATATAGCTTGCCG
ATGCTGCCAATACGCCCAAGGATAAGTGCGACCACTAGCGGGCCACCCGCCAACCCCAAA
CGCAGCGCTGCCGGAAACCCCGGAATAAACAGTGGGATTGACCCTAACAACACCCCCAGA
CCGACGCCAATAAAGACAGGAAGCATTTGAACTTGCTGTAGTTTTTGTTGCGCGTTACCC
ACAACAGCAGAAACGGCCTCAATAGATTCCGGACGCCCTACCAGATTAAGAATGTCACCA
AATTGCAGGCTGGCATTGTTACTGGCGACTAACTCAATCCCGGCACGGTTTAATCGAGTG
ATTGCTACGTCATATTTCTGTTTCAGGTTTAAGTCGCGAATTTTCTTACCCAAAACAGCC
TCATTGGTCACCACTACACGAGCGGTTTGCAACACCGTACTGGCCGTAGACAAGGTGACA
TCAACCTCTTCCCCGACCACCAGTCGCACTTTCTCCAAAGCCTCGCGCTGCCCGACCAAA
TGCAGATAGTCACCTAACTCAATGACGGTGCCTGACAACGGAACCATCAACAAATCACCG
CGCTTCAAGCGGGAACAGACCACCTCATCGCTGTTCAGTAATGGCACATCCTGCATTGAT
AGACCATGCAGATTGGGATTTCGTACCGCGACGTTCATGGTTTGCAGCAATTCACGGTTC
TGCCCATGGCTGCTATCAAACTCTTTAGCTTCACGATCAACGTTGATTTTAAAGAATAAA
CGGATCAGCCACATCACCAACAAAATACCGCAAATACCGAATGGATAGGCCATGGCATAA
CCCATCCCCATTTGGCTGACCAATTGGGGTGGCGAGCCTAAATCAGTGAGGATTTGTTGT
GCTGCCCCAAGAGCCGGGGTGTTAGTAACCGCACCTGAAAATACGCCCAGAATAATGGGC
AGTGGCACCGCAAACAATTTATGGATAATAGCGGTCACTAGCCCGCCGACAATCACCATC
AGAATGGCAAAGCAGTTAAGCCGCAACCCCGAGACCCGCAGTGAGGAGAAGAACCCCGGC
CCTACCTGAATACCAATGGTATAAACAAACAGAATCAGGCCAAATTCCTGAATGAAATGC
AGCATGTCTCCATTGAGAACCAGTTCGTAAGTTTGTGCAAAATGGCCCACGATAATGCCG
CCAAATAGCACCCCGCCGATACCTAACCCCACACCATAGACTTTCCAATTACCGATCCAT
AACCCCAATACGGCGACCAGCGCCAACATACTGACGGTAAGGGCGATAGCACTCATAAAT
CACTTCCTTGCCTAAGTTTAAAAACCGGTCGGCCATTCGAATTATCATGAATGTCATACA
TGGCCTTAAATTCTTATAGTTAGTAGGGATTCTGTCAGAAGGGGGAATGATTGACTGTGG
GATGCACCACAAAATGCACCGGAGAGTAGGGAATCTCTCCGGTGCAAAAACAAACATGGA
AAAGTTTAATACTAAAAGGACAAAACAAGGAGAGGGGTATTCGTTACCGGCACCTCAGGC
AGAGGTGCCGGTCATCATAATTACTGCTGTTCTGATTGCTCGGTTGCAACCGGATTATCT
AATACCTGATGCTCTTGAGGAGCGGCACTGCCAATGCTAATTCGCTGTGGTTGCAGTGCT
TCTGGTACCTGGCGCAACAGATCAATGTGCAGCAGGCCATTTTCAAATTGAGCATTATCA
ACATTCAGATGCTCTGCCAAAGTAAAGGTCAATGAGAACTCTTTACGCACCAAGCCTTGA
TGCAGGTATTCAACCTGTTTTTCAGCCGGTGTTGGCTTACCGCGCACAGTCAAACGCGGG
CCTTCTACTTCAATATCCAGTTCGCTCTGTTTAAAACCGGCCAATGCCAGTGAGATGCGA
TAGTGGTTATCGTCAGTTTTCTCAATATTATATGGAGGGAACCCCTGAGAATCCTGACCA
CCCTGCATTGAACTGGCTAATTTATCAAAACCAATCCACTGACGAAGTAAAGGTGACAAA
TCATAATTACGCATATATATAACTCCTTCTTTGAAGCGAGATAATAGAAAGCCGATCAGT
CCCCGATTACGGCAGACTTGGCTCAGTTATGAATAATGTGAATTAGTCACATTATTGAAA
AACTATTTACTAAATCTATTATTTAATTTCAATACGACGTGGTTTTAAACTTTCTGGTAC
TAAACGCTCCAGATCGATATACAACAAACCATTGACTAAATTGGCACCTTTAATTTTAAT
GTGCTCAGCCAACTGGAATTTACGTTCAAAGTTGCGCTCAGCGATACCTTGATATAAATA
AGTTCGTTGTGCTGGCTCACTGGCATGAGAACCACGAACAATCAACAGGTTATCCTGAGT
GACAATTTCCAGTTCCTGTTCTGCAAAGCCTGCTACCGCGATCGCGATGCGATAGTTATT
TTCATCGACCAATTCGACGTTATAAGGAGGATAGCCACCATTACTTTGATTCTGACCGGA
CTCTAATAGATTAAATAACCGGTCGAAACCGATAGCTGAACGATACAGTGGTGCAAGCTC
GGAATTACGCATAAAAACTGCCTCCTAAATATATTAGCAAGGATGTTGTCATATTTTGTA
TTAAGCCTTCCACTCTGGACAGACTGTTGGTCTGAATACCCTGTCGGCGTATTCTCTCTG
ACCTGATAATAAAATGAGGTCGGCAATCTTCTTTTCAAGAGCAAAATCAAAAAAAATTTC
ACAAGAAAAATCTTAATAAGAAGTTTATTAATTTCATTATTCGATAAATACGCTGCTATA
ACTTACACTTAGATAAATGTACGTCACAAGACTGAATCTTTCACCATAGGAACTGTCTGT
AAGGTGGTGTAAAAATCATGTCAAAACTTAGTATGGATAGCGGGTTGAAGGTTGTCACCT
GTAACTCCCCGGTATAATGAGAGCTGAAAAGAACAATGAAAAATACAGTTATCCCTTTTG
TTACCGGCTGTTCGCTGCTTTTGTCCGGCGGCTGTTCCAGTATTATGACGCACACTAGCA
GCAGTCAGGGTTATTACTCCGGCACTGAAGCTAATGTGGCGATGCTCAAAGATGATAATA
CCGGTTGGGCGTTGCGCCCCTTGCTCGCGGTGGATTTGCCACTCTCAGCGGTGATGGACA
CTTTACTGTTGCCGTATGATTACTTACGTTCCGACAGCGAAGATAAAATGGCCAGCTCCC
CTCGCGAGCGCATCCGCCAGTCAGAAGCGCAGAACCAGTCAGCAGCCCACCCCGCAGACA
CACCAGTACCATGAGTTAGTCTACTTTGACGGTAAAGATTTGTGCTAAGCCGTCGATTTC
CCGCATAAAGGCCACTTTAGTGCCATCGGGCGAAAACACCACTGCATCCGCCATTGGTGC
AATAGCACTCCGCGCGGTCAATCGCCGCAATTGACCGGTTGTACTATTACACTGCATCAC
ACTGTTATCACATACAAATACCAGGCTGTGTCCTTGTGGGTGCCAACTGAATGCCGACTG
AATCCCCCCCTCCGTGAATGTCAGTTGCCGTGGTTCACCACCATTGGGTGAAACCAACCA
CAACTGCACCACACCCTCATCATCTTTCATTAAACAAGCAATGGCACTGCCGTCGGGTGA
GGTTCGCAGCCAATGCCGCGGGCTGGTCGCCAGTCCTGGGAAACGCCGCTCAGCCGTAAA
GGTTAACCGCCGTTGCCTGACGCCTGCAGGTGGGGCTGGCATGGTGGTTTGAGTTCCCTC
TAATGGCTCTTCGCCAGCACGAGCATAATCCCGCTCATGCTCTGGTAAATCAGCAATAAA
GATTTCCGGAATTTTTTCGCCCTGCGCCGAAAGCGTATCGCCAATAAATGCCAATGCCCA
GCGCTGGCGAGTACCGTCCATTTTCAGATAACCCTGCGAGCCAATCCAACCCTCTTCATA
AGCGCGGCTTATTTGGTCACTACCCGCCAAGGGCGTAGGGGTAGTTCGAGTCACTAACAC
ACAGAAATGGCTACCATCATATTCACGCGGATGTTGCTTGGGCGGATTAACACCATGCAA
AGGCAAGGCCACTGCCACGTTACGGCAATCCAGAGCGGGGTCTTGTTCGTGCAGCACATG
GTCGTTATAGGTAAAACTCAGGCGACTGCCGTCAGGGCTAAAAACATGCACATGGCTGCC
TCCGCGCAACGCGCCGGGAGTAAAGGGCGGCGTAATATCCATGGCATCCAATGTGACCGC
CAGTTCTCTGTCCGGCTCAGTGACAATCACCCCTCGCCGGTGATGGAAATCATAATGCCA
GTGACTATCTGGGTGTTCCGGGCCATGAATAAACACATAGCGCGCGGGCATATCAGGGCT
AACGGTCACCACGCCAACATGAGCACCATGTTGAGAACGATAAATGACCTCGATATCACC
AGTGATGCAATTAACCCGCTCAATGGTTAACCCACTAAACGTACTGCCATTAGGCCGCAC
ATCATATGCCAGCCATTGGCTATCGGGCGTCCAAACATTGATGTTGGTGAGCTGATGACC
TCTGGGTTCAAAGGTGAGTTGCTGTTCCTGCAAGGCCATATAGACTCCGGTCGTGCTGAT
GCTAACAATAATTCATTACACTGAATTATATCACCCTCACTTCCTATTACTGTAAAGCCG
CCGTGAACATTATCGCTTGTTCTAAAAACAGCTAACGTAAAATAAATTTATCAAACTGAT
AGATTCAGATTTCATGCAAAAATGATAACTCTGAATAGTACGGCCTTTGCTGAGTGTGTT
ATAGATACTAAATTGCTGTACTCATTTACTGTAACTTACTAATTAGTCTTAAAAGACTCA
CTAAGGGGAATAGTTGTGTCTGCTTTTCATAACTGGTTATCTGAAAAATCATCGGGCGAC
TGGTATATCTACATTAAACGCCTTTCCGGTAATGATACGGGGGCAACAGGTGGACATCAG
GCCGGCGTCTATATCCCGACGGAAGTGATTGAGAAGCAGTTCTCTCCTATTCTACGAACT
GATGTGAGAAACCCTGACATTCTTTTGCCTGCCAGAATAAGTTCTCATGGAAATCTTGAG
AGTGTAGTCCGGGCTATTTATTACAATAACCGTCATTTTGATGGTACACGTAATGAAAAG
CGTATTACTCGTTGGGGTAAAGGTAGTCCGCTGTTAAATAAAGAAAATACTGGCGCACTA
ACTGTTTTCGCTTTTCATAGTCAACCCGATAGCATCTGCGATTTTATTGATGTATGGCTA
TGCAATTCCCTGGCAGAGGAAGAACTGCTGGAATCCATGACGGGTGAGATCATCCCTGGC
TTCTCAGTTTGTGGCCCATCTAATCAGGTTCTTGGCGGTTTTGCTGTAACAGGTGGTGAT
TGGAAGTCTGGCAATTATCCTATTCCAGAAGAATGGTCTGTTTCATTCCCATCAGGTGTT
GAGATTATTAGTTATCTCCCTGAAGTATTTCAGTTTAAAAGCCAAACTCCTGATGAACTA
TTACTCGAAAAACGTAATGCAGAATATTCTCTATTTCGTCGCATAGAGGAATTACATGTT
TTGGATCGGGTGAAAGCAGGATTTTCTTCAGTAGATGATTTTATAAACTTAGCTAATTCA
GTAAGTAATCGGCGTAAATCGCGAGCAGGAAGATCTCTGGAACTACATCTGGAGCATACG
TTCGTCGAAAATAATCTTACTAATTTTGCTACTCAGTGTATTACTGAAGGCAATAAAAAA
CCTGACTTTTTATTTCCCTCTTCTGAGGCTTACAATGATATGGAATATCCTTCAGATAAA
TTGAGAATGCTTGCAGTAAAAACCACCTGTAAAGATCGCTGGCGCCAGGCTCTGAGTGAA
GCTAACCGAATTGACAAAATTCATCTTTTTACTCTTCAGGAAGGTGTATCTGTTAATCAG
TTCCAAGAAATGAAAGATGCTGGCGTTAAATTAGTGGTTCCTAAGCCTCTTCACAAAAAA
TATCCAGAACCTATTCGTGATGAGTTAATTTCTCTTGATGGCTTCATTCGGGAAATCAAG
GGGATATATAATAATTAATTAAATTATATGACCGAATTTTTGTTGTTTACAACCTGTATT
CGGTCAGCCAAATATCATTTGGCTAATGCCTTGTGTATCAATTTGAGCATTTCCTTCACT
GCTACAAATCCACTCTTCCACTCTCGCTGAAATATCATTATCCGTTAGCTTGTATTTACC
CTGTAATGCACACTCCCAGGTTACTAAAATTTTCCAGCCATCTCCGGAGAGATGTTTTAT
AACGTCATTATCTCTTTTTACATTCCCTTGTATTTTTTTAAGCCAAAAGTCAGTGCGTGT
AGCTGGAGTCTTAAATAAATGACAGTTATGTTTATGCCAAAAACAGCCATGAACAAAAAT
TATCGCCCGATAATCATCGATAACAAAATCGGGCTTCCCTGGGAGTTCACTGACCTGAAC
TCTGTAAGAAAGCCCTAACAGGTCAAGTACTTTGGCTAATTTAACCTCTATGGCCGTGTC
TTTTGTTCGGATCGCCCTCATATTTTTACTGCGGGTTTCCGAAGAATGAACATCAGCCAT
AATGATTAAGCTGCCTTATCTTTTTGTACTTTTACTGCTTTTGCTATAAATGGCTCGAGT
AACTGAGCGACGGCAGCAAAAACAGGAACGACTACGGAGTTACCAAATTGCCGGTAAGCT
TGTGTATCCGATACAGGAATACGGAATGATTCCTTACCCGGAGTTTCAAACCCCATCAGG
CGAGCACACTCTTTTGGAGTAAGTCGACGAGGGCGATTTTCCTGATTATTTTTATCATCA
AAATCCGTTTCTCCTAAAGCTTTATCCCAACCTCGATCAATTAAAATCTCAGAGCCATCT
TTGTGATAACGGGCTGATAATGTTCTGGCCACGCTCTCACTGTTTGTTGGGTCAACCAGC
CCAAACCCAAAACCGTTACCTTTCGCCTGATGCTTTTTGGCGTAATTATATAAATATTTC
CACAAGTGCGGAGTCAGTATGTATTTATCATCAACCACAGGCTCAAGTAATTCGCCAAAA
GTCAGACGTTTTTCAGGGAAATACTTATGGATATCTTTTAATGTAAAACCTTTATCGATA
TTAAGATCTCTACGAAAACCAACTAAAACAATACGTTCTCTATGTTGGGGCAGGAAATTT
TTTCCATCTACAATCTTAGGATCTTGTGATCCGACTGCATTTGCATCAGCGATGGAATAA
CCCAGTTCATCGAGCGTATTCATAATAACGCGAAAGGTTTTCCCTTTATCGTGGCTTTTT
AGATTCTTAACATTTTCAAGCAAAAAAATAGCTGGTTTCTTTGAGGCAATAATTCGGGCG
ACATCAAAAAATAATGTTCCCTGGGCTTCACACTCAAAACCATGAGCACGGCCCAAAGAA
TTTTTCTTTGAAACTCCAGCTAATGAAAATGGCTGGCAAGGAAAACCAGCAAGCAAAACA
TCATGATCAGGAATCTGCTTATCTATATTCTTATAAGCTTCTTCATCTGATATTTCCGTA
TTTTCACTTAATGTTATTTCACGTATATCAGAATTGAATCGATGCTCTACTGGGTCGCAA
TACCAATTGGCTTTATATGTCCGTACCGCATAGGGGTTCCATTCGCTGGTAAAAACACAC
TGCCCGCCAATGGCCTCAAAACCTTTTCGAATGCCGCCAATCCCCGCAAAGAGATCAATA
AAACGAAATTGATAGTTAGGGTGGTTTTTCGGCGGGGAAGGTAACATTTCCTGTAGCATG
TTAATTTCGGCCTCAGTTAGAGGCTTTTGTATGGATTTTCCGTTATACCAGCGATTAAGG
GCTTCACGAGTCCATTCACACTTACTGACTTTTCTCAGAATTTCAGCAACAGCTTTTTGA
TCGTAAATTTCCAGCACACGTCGAACAAGTTCTTTGTCTTGTTGTAATCGTTGTTGTTCT
TTATGTTGTGTTTGTTCAGCAATTTGATTCGCGATTATATCTAGCGCTTCCATCTTAGAA
TTACTCACTCTGGGAATTTTCAATGTAAGAATATCACTCATTTTACCCAGACGAAAGGAT
TGCTGTATAAAAAAACAGTATTTATACTATAAATATATCTTACTAACACCCCCAAAAAAC
TATTTTTTTAGAAAAAAAAGTCTAATATGGATTTTTTATTCCAAACAAAAGTTTCCTATG
CTTAGCCGATATCAGCCCATTGCCGCTGCGATAGCCACACTTTTTTCTCCCTATGCGGAA
GTGGCTCTCCACGATTTAGCTAACCAAAAGCTAGTTTATATTGCGAATAACTATTCACAG
CGGGAATTAGGGGAAGACTCCAACCTCAGTGATCTGCAATTTGATCAGCACTCGCAGGTG
ATTGGCCCTTACCAAAAGCGCAACTGGGATGGTCGCCAACTGCGATCCATCAGCACCGTG
CTACGAGATGACAATGGCCAAGCTGTCGGGCTGCTGTGTATCAATCTGGACATTACTGTT
TTTGAAACTGCCAAAGCGGCACTGGATATCTTCCTCTCTGGTCATCAATTGCAACCGCAA
CCTGCTGTATTATTTCAGGATGACTGGCAGGAGCGCATTAATACCTACATCCACCACTGG
CTGCAACAACAGCAACTCACCTTGGCGACACTGAACAGTATTAATCGCCGACAGTTAATT
GAAGCGCTTTATCAGCAGGGAGCATTCAGCGGCAAAAATGCGGCCGGTTATGTGGCTAAA
ATACTTAATATTGGACGTGCCACTGTTTACAACCATCTGAAAAATATAAAAAACTGATAA
ATTTCACAGGAACCGATATGAACACCTTATTCAATGCTATCAAAGAGGCCCACCAGGCAT
TACGCCCACAGGTAAGGGTGACACCACTGGAATATAGCCCATTGCTGTCCCAACACAGTG
GCTGCGAAATCTATCTCAAATGTGAGCATCTACAGCACACCGGTTCCTTTAAATTTCGCG
GAGCCAGTAACAAACTGCGTTTATTAACTGACGAGCAATGCCAACGTGGCGTTATCACCG
CATCTACCGGCAATCACGGACAAGCCATGGCGCTGGCGGGGAAATTGGCAGGAGTAAAGG
CCACCATTTATGCGCCAGAGCAAGCCGCGGCCATCAAATTAGAAGCCATTCGCGCGCTGG
GCGGAGAAGTTGAGCTGATTCCAGGGGATGCATTAAATGCAGAACTGGCCGCGGATAGTG
CTGCGCAGCAACAGGGTAAAATCTATATCTCCCCTTATAACGATAGGCAGATTATTGCCG
GGCAAGGAACTTGTGGTATGGAGATGGTTGAACAACAGCCAGATCTGGATGCGGTATTTG
TGGCGGTTGGTGGCGGTGGATTGATTTCTGGTATTGCCACTGTGCTGAAAAAACTCTCTG
ATAAAACTCAGATTATTGGGTGTTGGCCAGCCAACGCCACCAGTATGTATACCAGCCTCG
AAAACGGTAAAATTCAAGAGGTAGCGGAGCAAGAGACTCTGTCTGATGGCACCGCCGGTG
GTGTCGAACCCGGAGCAATAACCTTTGCACTTTGCCAGCAATTAATTGACCAGAAAGTGC
TGGTGAGTGAACAGGAAATCAAAGATGCCATGCGTTTGATTGCCCATACTGACCGCTGGA
TGATTGAAGGTGCCGCCGGTGTAGCTCTGGCAGCAGCACTAAAACAGGCACCACTTTGGC
AAGGTAAGAAAGTGGCCGTAGTGCTGTGCGGAAAGAATATTGTGCTGAAAAAATACCTGG
GAGCAGTCAGCGAATGATTATTCTGAATAAGCAGCAGATTCTCGACAAGTTCGATGCTAA
TGCCGTCACCTTGCTACTCAAATCAGGGTTTATTGCGTTTAGCCAAAAACAAGTACAAAT
GCCACCGGTACAGCATTTGCTGTTTGAACAAGCTGAGGGCGACTGTTGTATTAAAAGTGG
CTATTTGCAGGGCGATAGCCAATTTGTAGTGAAGATCTCAAGCGGTTTTTATCATAACCC
GACTCAAGGACTGTCCAGTAATCAGGGGCTAATGATGGCGTTTTCTGCCCAGACCGGTGA
GCCTCAGGCGCTATTGCTTGATGAGGGCTGGTTAACTGCGCTGCGCACCGCATTGGCCGG
GCGTATTGTGGCCGAGCTGTGTGCACCACAGCATATCCGCGCTATCGGTATCGTCGGTAC
GGGAATGCAAGCACGGTTGCACCTGATGTACCTGAAAAGTGTCATTTCGTGTCGTCAGCT
ATGGGTTTGGGGCCGCAGTGAAACTGCATTAGAAGAATACCGCCAATATGCTGAAGAGGA
GGGTTTTGAGGTTAATACCACCTTGGATGCTGCGGAGTTAGGCCGTCACTGCCAGTTTAT
TGTCACCACAACCCCTGGCAGGGAGGCTATTTTGCATGCTGTTGATATCCAGCCCGGTAC
ACACATTACCGCCGTCGGAGCTGATGGTGCAGGTAAACACGAACTGACACCGGAGCTGGT
GGCAAAAGCTGATAAAATTTTGGTAGATTCATGGGCGCAATGTACTGAATTTGGTGAAAT
TTCATCCGCATTTCAACAGCGGTTATTAGCGCATCACACCTTAACCGAGATGGGTACAGT
TTTAGCTCAGGGTGTACCTTTCAGAGACAATGATCAGCAGATTACCTTAGCGGATTTAAC
CGGATTAGGGATTCAGGATGTGCAGATTGTGAAGGGAATTTTGATGGGGTAAATAGGGCT
TTTTTGAATTGGCTGTTGACGTCAAAAACACATTTGAGCAGCCGAGTGAAGAATGGAGCC
AGGGGGGTTACGCGCTTGTAACCCCTTTAGCGGTTGAGGCATCGGAAGTAAGCTGAGTGT
CGCTCTCATATAAACCGAATCAATCAAAACTCAGAGCACATACTTCTCAATAGCCATTGC
CACACCGTCTTCACTATTGGTGCCCGTTACAAACTGCGCTATCTCTTTCAGTTCAGGGAT
GGCATTGCCCATCGCAACACCGACACCGGCGTAATTAACCATCGCGATATCATTACCCTG
ATCGCCCAGAGCCATAATATTTTCCTGTGGGATATCTAAATGGTCAGCCAGCATTTTCAC
CCCAGTCCCCTTATCAACCCGTTTACTCAAAATTTCCAGGTAAAACGGGGCGCTTTTCAT
GATGGTAAAGCGCTCAAAAGCTTCCGCTGGTATCATCGCTAAGGCGCGATCCAGTTTTTC
TGGCTCATCAATCATCATCACTTTCGGGAAGCGCAAGGTGGGATCCATCTCTTCTACCGC
ACGGTATTTCAATGGAATACCGGTCAGCATCACTTCATGCAGAGTGTATTTGCTGATGTC
TTTATTAGCGGTATATAAAGTATCAAAATCAAAAGCCTGGAAACTGACCCCCATTTCTCG
CGATAAAGCTTCGAAATAAAGATAATCCTCGAAACTGAGGGTTTCTTGCAAAATACACTC
CCCCGTAGCCGCTTTTTGTACTAATGCGCCGTTATTACTGATGCAATAGTCGCCACTGTT
TTCCATGTTCAGTTCGCGTAAATAACGCTGGACCCCGATATAAGGCCGCCCCGTGGCCAA
TACCACGCAGACCCCTTTCGCCCGGGCAGCATCAATAGCCTGCTTTACTCGTGGGGTAAT
TTCATGCTGCGTATTCAGCAACGTGCCGTCCATATCGATAGCGATTAATTCAATAGCCAT
AGGTCCTCACATTTATATATCGAATGGCTAATGCTAACGCGATTCAGCGCTCAAATGCTA
GTAAGTCCGTGTACTGCACAAATGCCATCAGCCATGATGAGACAAAAAAAGCCCAGCAAC
AGTTTCCTGCTCTGGGCTTTTCTATCTGTTCAATAAGTTATCTGATCAATTAGATATCAA
TGTTAGCTGCACGCAACGCATTCTCTTCGATAAAGGCGCGGCGAGGTTCAACCGCGTCCC
CCATCAGAGTGGTAAACAACTGATCTGCCGCAATCGCATCTTTCACCATCACCCGCAACA
TACGGCGGCTGGTTGGATCCATAGTGGTTTCCCACAGTTGCTCTGGGTTCATTTCACCCA
GACCTTTATAGCGCTGGATTGCCAGACCACGACGCGACTCTTTAACCAACCAGTCAAGTG
CATCTTCGAAGCTTGAAACCGGCACACGGCGCTCGCCACGTTCAACAAAAGCACCTTCTT
CGATTAAGCCGCGTAACTTGTCGCCCAACAGACAGATCTTGCGATATTCACCACCGTGGA
TGAAATCGAAGTCCAGATCATAATCGGTATCAACCCCGTGGGTACGAATACGCAATACCG
GCTCAAACAGCTGACGCTCACGGTTTTCGCGCACCACTGAACTGTAGCTGCTGCCATGCT
GTTCTTTCTCATTTAGCATGACCACCAGCGAATCAATCCATTGCGTTACCGCCTCTTTAT
CGCTCAAATCCTCTTCTTGCAAGGTTGGTTGATAAATCAGGTTATTCAGTAAAGCACGCG
GATAACGACGTTCCATACGAGCGATAGTCTTCTGGACGCTATAGTGCTCGGCAACCAGTT
TCTCCAGATGTTCGCCTACCAGTGGTGGTGCATCAGCATTGATATGCAGAGCCGCGCCAT
CCAGTGCCAGAGTCATCTGATACTGCTCCATCGCGTCATCATCTTTGATGTATTGCTCTT
GTTTACCTTTTTTCACTTTATACAGTGGCGGCTGAGCGATAAACACATGACCACGTTCAA
TAATTTCCGGCATCTGGCGGTAGAAGAAGGTCAACAATAACGTACGGATGTGAGAACCAT
CCACGTCGGCATCGGTCATGATAATGATATTGTGATAACGCAATTTGTCCGGGTTATATT
CATCCCGTCCAATACCACAACCCAACGCGGTGATCAGTGTTGCCACTTCCTGCGAAGAAA
GCATTTTGTCAAAACGCGCTTTCTCGACGTTCAGAATTTTACCTTTCAGCGGCAAAATAG
CCTGATTTTTACGGTTACGGCCTTGTTTCGCAGAGCCGCCCGCTGAGTCCCCTTCCACTA
AGTAGAGTTCGGACAATGCTGGGTCACGTTCCTGACAGTCAGCCAGTTTGCCTGGTAAGC
CAGCCAAATCCAGTGCACCTTTACGGCGTGTCATTTCACGAGCTTTACGCGCAGCTTCAC
GAGCACGGGCCGCGTCAATAATTTTGCCAACCACGATTTTGGCGTCGGTTGGGTTTTCCA
GCAAATACTCAACCAGCTTCTCGTTCATCAGCGTTTCGACCGCAGTTTTTACCTCAGAAG
AAACCAGTTTATCTTTGGTCTGTGAGGAGAATTTAGGGTCTGGCACTTTCACGGAAACCA
CAGCAATCAAGCCTTCACGGGCATCATCACCGGTTGCACTGATTTTCGCTTTTTTACTGT
AACCTTCTTTATCCATGTAGCTATTCAGGGTACGAGTCATCGCCGTACGGAACCCGACTA
AGTGAGTCCCCCCATCGCGCTGTGGAATGTTGTTGGTGAAACAGTAAATATTTTCCTGGA
AACCATCGTTCCACTGCAATGCCACTTCCACACCGATATCATCTTTCATGGTGGAGAAAT
AGAACACTTTCGGGTGGATCGGGTTTTTGTTTTTGTTCAGATACTCAACAAACGCTTTGA
TACCGCCTTCGTAATGGAAGTGGTCTTCTTTGTCGTTACGTTTGTCTTTCAGCTTGATTG
AAACCCCAGAGTTCAGGAACGACAGCTCACGCAGACGTTTTGCCAGGATTTCATATTGGA
ATTCGGTATTATTGGTGAACGTCTGGAAGCTCGGCCAGAAACGCACGGTTGTCCCGGTTT
GATCGGTTTCGCCCACCACTTTCAATGGTGCCTGCGGCACACCCATCTTGTAAGTCTGCT
CGTGAACTTTACCTTCACGGCGAATCACCAGCTCCAGTTTTTCAGACAGGGCGTTAACAA
CGGATACACCTACGCCGTGCAAACCACCGGAAACTTTGTACGAGTTATCGTCAAACTTAC
CGCCAGCATGCAACACGGTCATGATGACCTCAGCTGCCGATACCCCTTCCTCGTCATGCA
TACCGGTTGGGATACCACGGCCATCATCCTGTACAGAAACAGAGTTATCCGAGTGGATGG
TGACGATAATTTCTTTACAGTGGCCAGCGAGGGCTTCGTCGATAGCGTTGTCCACAACCT
CGAATACCATGTGGTGCAGACCGGTACCGTCATCAGTATCACCGATATACATGCCCGGAC
GCTTACGAACCGCATCCAGCCCTTTTAATACCTTGATACTTGAGGAGTCATAAGTATTCG
ACATCAACGTTTCTCGCTCATTTTTAATCCTGTGGTTGAACCTCTATTTTGCCATGTTCC
ACGCGGAACATCTTGCCCTTTTCACCTACCATGTCAGCCACTTGTTCAGCACTTACTGCA
CTGACAAAAACCTGTGCCTGGGTAGCTTTTAAACACTCGGCCAATAAACGACGACGGCCG
GTGTCTAATTCGGAAGCAAAATCGTCAAGCAGATACAGGCAACGCCGCCCGCTCTGTCGG
GTGAGAAACTCACCCTGCGCTAACCGCAGTGCGCACATCAGCAATTTTAGCTGACCACGC
GATAGCAAATCTTCTACCGGCGTACCATCGGCCCGAATGAGAAAATCCGCTTTATGTGGC
CCGACGGCGGTATAAGTTAGCGCTCTGTCACGCTCAAACTGGCGTTCCAGCAACTCACCA
TAGTCACTCTCTTTATCCCAACCGCGCTGGAAAGAGAAACTCAGGGCGAACTCTGGCAGG
AACAGGGCGCATGTGGCTGAAATATCTGCCGCAATTGCGTCACTGTATGCCGCCCGCCAC
TCACTAATGCGCTCAGCCAGCGGGATAATTTCCTGATCCCAGGCCCGGATTTGCGTATAG
CGACTCACCTGGCGCAGCGCGGCGTTGCGCTGCTTAAGTAATCTTTTCAGATTGCTCCAG
GCCATAAAAAAACCGGGTTCATTATGAAAGCAACCCCAGTCTAAAAAGGCACGCCGAAAT
TTTGGCCCGCCATTCAATAAGGTAAACCCTTCAGGGGTAATCAGTTGCATCGGCAGAAGT
TGTGCCAATTCAGCCACTTTATGACCATCAGTGCCATCAATGCGCACTTTGGTATCACCT
TGCCGGCTTTTACTCAGCCCTACGGATGATTCACGCTCATTCGCATCAACCCGACCATGC
AACACAAATTCGGCACATTCGTGACGAATCACGCGGCCTGCCTGTAAACTGCGAAACGCG
CGGCCATGACCCAAGGTATAAATCGCCTCCAACACACTGGTTTTACCGCTGCCGTTGGGG
CCAACTAAAAAATTAAACCCCGACGCCAGTGCCAAGTCTGCCGATTCGATATTGCGAAAA
TCTTTAATTAACAACCGTGTCAGAGCCATGCTGCAAATGTCTTCATTATTGAACATCAAA
CCATCAAGGGCGTAATTGTCGCAGACAGATTGGGTGCGGACAGCGCACAACCACCGGAGC
GTACTTAATGTACGTGAGGATGGTGAGCACTGCCCAATCCCAAGCTGGCAAGTAAGATAG
CCCGCTATAGTTCAAAGACGCATTGGCATGACAACATAGGCCGCAGCCTGACTAGCACCG
TCTTCAATTTGCACGCTGGAGACCGAGTCGGTAAGTAATAGGCTCACATCTTCACACTTG
AGCGCATTCAGCACATCAAGCACATAGCTGACGTTGAAACCGATCTCCATTTCCGCCCCA
TCGTAGCTAACATCGAGGATCTCTTCCGCTTCTTCCTGTTCCGGATTGTTAGCGGTGATC
TTAAGCTGATTTTGACTCACATAGAGCCGAACGCCACGAAACTTCTCGTTGGACAAAATA
GCTGCACGAGCAAAGGCTTGTTTCAGCAAATCACAGCTTGCTTTCAGTGTCTTATCCGGA
TTTTTTGGCAATACGCGACGATAGTCTGGGAAGCGCCCATCAACCAGCTTAGAGGTAAAA
ATAAAATCACCCACATGCGCACGGATATTGTTGCTACCAATTTGCAGGCGCAACGGCGTA
TCACCACCATCCAGTAATCTGACCAACTCCATCACGCCTTTACGCGGTACGATCACCGAA
TGTGACGGTAATGTCTGGCCAATTGGCATAGCGCAAACAGCCAGACGGTGACCATCAGTT
GCGACGGTGCGCAGCTCTTCGCCTTCAGTCTCAAACAGCATACCGTTCAAGTAATAGCGC
ACGTCCTGATGAGCCATTGAGAACTGAGTAGACTCAATCAGACGCTTCAATGTGGCTTGC
GGTAAGGTGAATTCGACTTCACTTTGCCAATCATCCAAATTTGGGAAGTCTGCCGCTGGC
AAGGTAGATAGCGAGAAACGACTGCGGCCAGAACGCACCAACAGGCGGTCACCATCTAGT
GCGACGGTAATTTCTGCGCCTTCCGGCAAACCACGCCAGATATCAAAAAACTTCCGAGCT
GGTACAGTGGTCGCACCCTGCTCATGGGGATGAGACAGCGCCACGCGCGCAACCATCTCC
ATTTCCAGATCGGTACCGGTCAGCAGCAACGAGCCTTCCGTGACTTGTAGCAACAAGTTA
CCCAATATTGGCAACGTAGGACGTCCACCCAGCGGGCTACTGACCTGTTGCAGCGGTTTT
AGCAGATGCTCACGTTCAATGATAAATTTCATAGCGCTAGGAGGATAATGTTCTGATTAA
GTTAGAGAAATCTTCTTTGATGTCGTGACTCTCTTCACGCAATTGTTCAATCTTGCGGCA
AGCATGCAACACCGTGGTATGGTCGCGGCCACCAAACGCATCGCCGATTTCAGGCAGGCT
GTGGTTGGTTAGCTCTTTAGCCAATGCCATCGCCATTTGGCGTGGGCGTGCTACCGAACG
GGAACGCCGTTTGGAGAGCAGGTCTGCGACCTTAATTTTATAATATTCTGCGACAGTCTT
TTGAATATTATCGATAGTAACCAGCTTTTCCTGCAATGCCAGTAAGTCACGCAGAGCTTC
ACGAACAAAATCAATGGTGATGGCCCGCCCGGTAAAATTGGCATTGGCGATCACACGATT
CAATGCCCCTTCCAGCTCACGCACGTTGGAACGCAGACGCTTGGCAATAAAGAACGCGAC
CTCACCCGGCAAGCGGATATCATTTTCATCCGCTTTCTTCATCAAAATCGCCACGCGGGT
TTCCAGTTCTGGCGGCTCAATCGCCACCGTCAGGCCCCAGCCAAACCGCGATTTCAAACG
ATCTTCGACCCCATTGATCTCTTTTGGATAGCGATCTGAGGTCAGAATGATTTGCTGATT
ACCTTCCAGCAAAGCATTAAAGGTGTGGAAAAACTCTTCCTGGGAACGCTCTTTATTGGC
AAAGAACTGGATATCATCGATTAATAATGCATCAACCGAGCGATAATAGCGTTTAAACTC
TTCTATCGCGTTGTTCTGCAAAGCTTTAACCATATCTTGCACAAAACGTTCAGAATGCAT
GTAAACCACTTTGGCATTGGCTTTACGGGCCATGATGCCATTTCCCACAGCATGTAACAG
GTGAGTTTTACCTAAACCTGTACCGCCATAAAGGAATAACGGGTTATACGCACCACCCGG
ATTATCCGCAACCTGACGTGCAGCCGCACGAGCCAATTGGTTCGATTTACCTTCAACGAA
GTTATCAAATGTGTGCTTAGGGTTCACATTCGAACGGTAAGACAGTTCAGGTTGAGCAGG
CGAGCTATCCCAGCTCGGGCGCACAGGTGCACTACGGGTAACCGGAGCAACAGGCGCACT
AACGCTGGCTGTAACTGGATGACTGTGTGCTCTTACCGCAGGTTTACTCCCCACTTCAAA
ACGCAGTAAGGGAACCTCACTGCCACAGAAATCATTAAGTAAGCCATTGATATTGTTTAA
GTACTTATCACGGACCCAGTCCAGTACAAAACGATTAGGTGCGTAAAGCGCCAGAGTATT
GTCACTCAGTTCCGCCTGTAAGGGGCGTATCCACATACTAAATTCTGTGGCAGGTAACTC
ATCCTGCAATCGGGCAAGACACTGCTGCCAAAGCGAAAGTGACACGGCGGACTCCACTCG
AACAAGATCAATAAAAGAAAGAAATCAGGATTTTTTGTAACTCATCGTTTTTGACACACG
CCAATATGGCCTGTAGCAAGCCAAAGTGACATGCGAACCGTTTTTCGGTTGTTTTTACGA
CTAACATCCCCCCACGATCTCGGAGTAGTGATCCCAGAGTAGTGGATGTGATCGGAATGG
CGGATCATAGCGCAAAAGGAGCAATAGATCCTCCCCTTCCTCACAGATTAGATCCTTTTT
ATCCACAGGCCATAACTTCTGCTGGGAGTGTAACCTGGCGCACAGCTTTTCGTGCCCCTC
AACAGCCACGATCCGCAAGGATTTCGGAATATAATGGTATCACCTTCCCCATTTCCAATC
ACAGATCCTCATTAATATGCAAAGGATCTCACGGCGATCCTTGCGATTTATCAGGGAGTC
CGTATAATCCTCAGCCCTACGTGTGATGCCTGTTCTCTTGATGACCTTGGTCAAAAAGAA
ACCAGCGGTGAACACGGACAGGCTCTTGGTAAACTCCCGATACAGAAAACTTCTGTGCGG
GCGGGCGCAATGTCAATTGACTCAGGACTGTACAATTATTACAATCCCGCTTCTTTATAT
GTTGCGATTGAGGCGTCGGTGTCTTCACTCCGAGCAGCCAAACGCGTTTACTGAATCAGT
AATTATTTTAAGTTTAGGTAGAAATCGCTATGAAACGCACTTTCCAACCGTCCGTATTGA
AGCGCAACCGTAGCCACGGTTTCCGTGCTCGTATGGCCACCAAAAATGGTCGTCAAGTTC
TGGCTCGCCGTCGTGCGAAAAGCCGTTCTCGTCTGACTGTTTCTAAGTAATAAAAGCTAA
CCATCTAAGTGGTTAAGCTAGCATTTCCTAGGGAGTTACGTTTGTTAACTCCCAGTCATT
TCACTTTCGTCTTCCAGCAGCCACAACGGGCTGGCACGCCGCAAATCACCATCCTCGGCC
GCCTGAACGAGCTGGGGCATCCCCGCATCGGTCTTACCGTCGCCAAAAAACATGTCAAAC
GTGCTCATGAACGTAATCGGATCAAGCGATTAGCTCGCGAAAGCTTCCGATTGCATCAGC
ATACGTTACCGTCTATGGATTTTGTCGTTTTGGTGAAAAAGGGTGTGGCTGACCTCGATA
ACCGTGCGTTGACGGAAGCTTTGGAAAAATTATGGCGTCGCCACTGTCGCCAGGCTCCCG
CATCCTGATCGGGCTAATCAGGGGCTATCAGCTCGTGATTAGTCCGCTGTTGGGGCCGCG
TTGTCGTTTCCATCCGACATGTTCTCATTACGGAATTGAGGCATTGAGCCGGTTTGGTAT
GATAAAAGGCAGTTGGTTAACACTGAAACGCGTATTAAAATGCCACCCTTTGAACCCAGG
TGGCGATGATCCCGTGCCGCCGAAACCCGACGATAACAGAGAACACTAACGATGGATTCG
CAACGCAATCTTCTACTCATCGCTCTGCTGTTCGTGTCTTTCATGATCTGGCAAGCCTGG
CAAGTGGACAACAATCCACAACCAGCCGCTCAGACCACGCAACAGACTGCGAATACTGCT
ACCGGTGATAAAGCAAGCCAGGCCGTGCCAGGCAGTGGTCAGGGTCAACTGATTACTGTA
AAAACTGATGTGCTGTCTCTGACCATTAATACCCGTGGCGGTGACATCGAGCAGGCTAAC
CTGCTGGCTTACCCGGATGCTCTGGGTTCAGATAAAACTTTCGAATTACTGGAAACCACC
CCTGCGTTCATTTATCAGGCGCAAAGTGGCCTGACAGGTAAAAGCGGTCCGGATAATCCA
GCTAACGGCGAGCGCCCACTGTTTGAAGTTCCTCAAACCAGCTTTGTATTAGCTGATGGC
CAGGACGAACTGCGTATTCCATTGACCTTCACCGGCAAAGATGGCTCCGTTTTCACCAAG
ACATTTGTGCTGAAACGTAATGACTACGCCATCGGTGTGGATTATCACGTTAAAAATGCC
TCTGCTGCCCCGCTGGAGCTGACGCTGTTTGGTCAGTTAAAGCAAAGCATCAACTTGCCT
AAACACCGTGATACCGGCAGCAATAACTTTGCGCTGCATACTTATCGTGGTGCGGCTTAC
TCTTCTGATGAAACTAAATATAAAAAATATAGCTTTAGTGATATCGAAGATAAGAGCCTG
GACATCACCACCAAAGGCGGCTGGGTTGCGATGTTGCAGCAATATTTTGCAACCGCGTGG
ATCCCAGCAGCTAACGAAACCAACACCTTCTATTCCGCTGACTTGGGTAACGGTTTGGCT
GCCATCGGCTTTAAAGGTGCACCGGTCGTTATTCAGCCAGGTGAGCAGAAACAACTGGGT
GCCACCTTGTGGGTTGGCCCAGAAATTCAGGACAAAATGGCCGCTATCGCGCCACATCTT
GACCTGACTGTTGACTATGGTTGGTTATGGTTTATCTCTCAGCCACTGTTCAAACTGTTG
AAATTCATTCACAGCTTTGTCGGTAACTGGGGCTTCTCCATCATCGTTATTACCTTTATC
GTGCGTGGTATCATGTATCCGCTGACTAAAGCGCAATACACCTCGATGGCGAAAATGCGT
TTGCTACAGCCTAAACTGGCTGCCATGCGTGAGCGTATCGGCGACGATAAGCAGCGTATG
AGTCAGGAAATGATGGCGTTGTACAAAGCTGAGAAGGTTAACCCGCTGGGTGGCTGCTTA
CCGCTGGTCATTCAGATGCCAATCTTCCTGGCGTTGTACTACATGTTGATGAGTTCCGTT
GAATTGCGTCATGCGCCATTCATCTTGTGGATTCATGACTTGTCAGCGCAAGACCCGTAC
TACATTCTGCCAATTCTGATGGGTATCACCATGTACTTCATTCAGAAGATGTCACCGACC
ACCGTGACTGACCCGATGCAGCAGAAAATCATGACCTTCATGCCTGTTATCTTCACAGTG
TTCTTCCTGTGGTTCCCGGCCGGTCTGGTTCTGTACTATATCGTCAGTAACCTGGTGACC
ATCCTGCAACAGCAGTTGATCTATCGTGGTCTGGAAAAACGTGGTTTACACAGCCGCGAT
AAGAAAAAACAGTCTTAACATGATAGATACCCCAAGTCATTGGAGTAACAGCTAGATACC
CAAGCCACTGGCATACGTCAGTGACTTGGGAGAGCAGCTAACAACGCTGTAACTTCAAAT
ACGAAGGGTATATGAGGCGGTCATAATTATATGACCGCCTTATTCTTTTAAAGAGAGGCA
TAACCATGAGCACCACTGATACTATCGTGGCACAAGCAACACCTCCAGGCCGTGGTGGCG
TTGGTATTTTACGTGTTTCAGGTCGTGCTGCCGCCACGGTTGCGCAAGCAGTTTTGGGGA
AATTACCCAAGCCACGCTATGCCGATTACCTACCGTTTAAAGATGTCGATGGCAGCACCT
TGGACCAAGGTATCGCACTCTACTTTCCTGGCCCAAATTCCTTCACTGGCGAAGATGTAC
TGGAACTGCAAGGTCATGGTGGCCCCGTTATACTGGATTTGCTGTTAAAACGCATTCTGG
CCCTGCCAGGGCTGCGCATTGCCCGTCCGGGTGAATTCTCTGAGCGCGCATTCTTAAACG
ACAAGCTGGATCTGGCACAAGCAGAAGCTATTGCTGATCTCATTGACGCCAGCTCAGAGC
AAGCAGCACGCTCGGCAGTGAATTCATTACAGGGCGCATTTTCAGTCCGTATCCATCAAT
TGGTGGAAGCACTTACTCACTTGCGAATCTACGTCGAAGCTGCGATTGACTTCCCAGATG
AAGAAATTGATTTCCTGTCTGATGGCAAGATTGAAGGTCAATTGAATGGGGTGATGGCAG
ATTTGGAACAAGTGCGCACTGAAGCCCGACAAGGCAGTTTGCTGCGCGAAGGGATGAAAG
TGGTCATTGCCGGCCGACCGAATGCTGGAAAATCAAGTTTACTCAATGCGTTAGCGGGCC
GTGAAGCCGCAATTGTCACCGATATTGCCGGCACCACTCGTGATGTATTGCGAGAACATA
TTCATATCGATGGGATGCCATTGCATATAATTGATACAGCAGGCCTACGGGAAGCCAGTG
ACGAAGTTGAGCGCATTGGTATCGAACGTGCGTGGCATGAGATTGAACAAGCTGATCGGG
TGCTATTTATGGTTGATGGCACCACCACCGACGCCACTGAACCGGCAGCTATCTGGCCAG
AGTTTATGGCGCGCTTGCCTGCTACACTGCCGATCACCGTGGTACGTAATAAAGCTGACA
TTACAGGTGAAACCTTAGGTTTGACCGAAGTAAATGGTCACTCACTAATTCGCTTGTCGG
CCCGAACCGGTGAAGGCATTGACCTGCTGCGTAACCATCTCAAACAGAGTATGGGCTTTA
CCAGCAATACCGAAGGCGGTTTCCTGGCCCGCCGCCGTCATTTGCAAGCGCTGGAAACAG
CCGCACAACATCTGGCACAAGGTCACGAACAGTTAGTAAGCGCTTACGCTGGTGAGTTGC
TGGCGGAAGAATTACGTTTAGCACAACAGTCATTGAGCGAAATTACCGGTGAATTTAGCT
CTGATGACTTACTGGGGCGGATTTTCTCCAGTTTCTGTATTGGAAAATGAGTGTGATGCC
ATAGAGGCATTTTGATAAGCTTGCTCTATGAGTCTGAACCGTCCATCAATCTGAACACGG
CTCAAACACTTAACTATATCTATAAACCTGAGGTTTCCATGATTATAAAACCACGTGTAC
GCGGCTTTATCTGTGTGACTGCTCATCCGGCGGGCTGCGAAGCTAACGTCAAAAAGCAAA
TCGACTATGTCACCGCAGAAGGCCCAATCGCTAACGGCCCAAAAAGAGTATTAGTGATTG
GTGCGTCAACTGGGTACGGGCTGGCTGCCCGCATTACAGCAGCATTTGGTTGTGGTGCCG
ATACACTGGGTGTGTTCTTTGAGCGTCCGGGTGAAGAAGGCAAACCAGGCACCTCTGGTT
GGTACAACAGCGCCGCATTCCATAAATTTGCCGAGCAAAAAGGCCTGTACGCGAAAAGTA
TCAATGGCGATGCTTTCTCCGATGAAATTAAACGTCTGACAATTGAAGCTATCAAGCAAG
ATTTGGGTCAGGTTGATCAAGTCATCTACAGCCTGGCTTCACCGCGCCGTACTCACCCGA
AAACTGGCGAAGTGTTTAACTCCACACTGAAGCCAATTGGGCATGAAGTTAAGTTCCGTG
GCCTTGATACCGATAAAGAAGTTATCAAAGAAGCGGTGCTGCAACCAGCAACTCAAGAAG
AGATCGACAACACTGTCGCAGTAATGGGTGGCGAAGATTGGCAGATGTGGATTGATGCAC
TGCTGGAAGCTGGCGTGTTGGCCGAAGGCGCACAAACCACTGCGTTCACCTATCTGGGCG
AAAAAATCACTCATGATATCTATTGGAATGGCTCTATTGGCGCGGCCAAGAAGGACTTGG
ATCAAAAAGTTCTGGCGATCCGCGATAGCTTGTCTGCTCATGGCGGCGGCGATGCGCGTG
TTTCAGTATTGAAAGCGGTGGTCACTCAAGCCAGCTCTGCAATTCCAATGATGCCACTGT
ATCTGTCACTGTTATTCAAAGTGATGAAAGAGAAAGGCACTCATGAGGGTTGTATCGAGC
AGGTTTATTCACTGTATAAAGATAGCCTGTGTGGCAGCGCACCACATATGGACCAGGACG
GTCGTCTGCGTGCAGATTACAAAGAACTGGATCCTGAAGTTCAAAACCAGGTACAGCAGT
TGTGGGATCAGGTGACCAACGACAATATTTACCAGTTGACCGATTTCACCGGCTATAAAA
CCGAGTTCTTAAATCTGTTCGGTTTCGCCATCGACGGTGTGGATTATGAAGCCGATGTTA
ACCCTGCGGTGAAGATCCCTAATTTGATTCAGGGCTAAACTCAGGTTTATATCGCAACAA
CCCACTGTGTATGATGCAGTGGGTTGTTAATCTACTGATCGCCCCCCTCTCGTTATTCCA
TCTGGATATACCATCTCCATATCCTATATATAGATAATGGATAAGCTAAGTCTATATTCT
TCGTTTACGGAGAACCCAATAGCCTGCAACCTTGTGAATAAATTCCTCTTTAGAGTCTGA
ATTAATATTTATTCCACAGGGAAATGAAAATGAAAATGCGTTCGCTGGCAATAGTCTTAT
CTGGTTTAATTATCTTAACCTCACTGAATGCCCATAGTGAGGAGAGTAAAGTGATTAAAT
TAGGATTTAACCCAGGCCCCTATAAAGAGCAATTCGAGAAAGGCGTAGCACCTTATCTCA
TAAAGAAAGGCTACAGCGTAGAATATAAAGACTTCAATGATGGGATTCAGGTCAATAACG
CCGTCAGTACCGGTGAAATTGATGGCAACATCATGCAGCACCCCATTTATCTGCAAGCGA
TAAATAACCGGTTACGAATTGATAATACAGGTATTGTACAAGTCCCCACGCCCCCGATGG
GCCTCTATTCTAATAAGAATAATAAAGAAGATAAACCCAAAGATGGTGCATGGATTTCAG
TCCCAAATCAGCCCTCAAACGAATACCGGGCAGCGCTGTTACTGCAATCTATTGGCTGGA
TAAAACTGAAAGAAAAAATTGATCCGGCCACCTTCTCGCAAAAAGATATTGCAGAAAACC
CTTATCATTTAGTCATCAAAGAAATGGATAACGCTCAACAAGTCAGAGCATTACCTGATG
TCGATTACGGTGCTATCCAAGGCAATTTTGCGGTTTCTAATGGAATAAAACTGACTTCTG
CCCTGCAACTTGAAAAACCTACCACTCAGTTTGTTAATGTGGTGACCGTTGCCGGTAAAA
ATAAAGATGCCGAGTTTGCCAAAGATATTATTGCGGGATATCACTCCCCTGAATTCAAGA
AATATATTTTGGAAAACGAGAAGTACACAGGTTATATGCTGCCTGATTATCTAAACTAAT
GGAATAACAGATGATTGAGCTTCAGCATATTTCCAAGACCTTTGAACGTAAGGGTATAAA
ACTACAAGCACTTAATGATGTTAATTTAACCGTCGAGAATGGCGATATATTTGGCATCAT
CGGCTACAGCGGTGCAGGGAAAAGTACCTTATTACGCATGGTCAATTCACTGGAAAGCCC
AACGGCCGGCAATGTGATTATTGATGGTAAAAACCTGCATGATTTCAGCCAAAAGCAACT
CCGGTTATTGAAAAAAAATATTGGCATGATATTCCAGAACTTTAATTTACTGGAATCAAA
GACTGTTTTTAAAAATGTCGCGATGCCACTTATTTTATTAGGGAAAAACAAAAAATTCAT
TCAAGAACGTGTTGCGGAACTGCTGGACTTCGTCGGGTTGGGGGATAAAAGTCACAGTTT
TCCGAATGAGTTATCCGGTGGGCAGAAGCAGCGGGTCGGTATTGCCCGTGCTCTGGCCAC
GAATCCCTCAATATTGCTGTGTGATGAAGCGACATCGTCACTCGACCCGCAAACCACTGC
TCAGATTTTGTTGTTACTGAAGAAAATTAATCAGCAGTACAATATTACGGTTTTACTGAT
TACTCATGAAATGTCGGTTATTCAAAAGATCTGTAATAAAGTGGCGGTCATGGAAAACGG
TCAAATTATTGAACAAGGTTCAGTATTGACGGTGTTTGGTCATCCAACTCATCCTACAAC
CATTAACTTTGTTCGTACCGTCATCAAAGATAGCTTACCAGAAAGCGTGAAAAAGCTATT
GAATAATAGCCATACCGGTCGTCAATTCCGTTTGGCATTTGTCGGAGCGATAGCCACCCA
ACCGGTAATCAACCAGCTAATTAGAAAATACGATATTGGCGTCAATATTCTGTTTGCCAA
TATGTCAGAAATACAAGACACCACATTGGGCCATATGGTGCTGTTATTAACTGGCGAGAA
TCACACCATTGATAGCGCTGTTAATTATCTGGCAGGAACAGGAATTGATATACAGGAAAT
AAATTGATGATCGAAACCGCAATTACGTTAGACCAATTCGTCCAGGCGCTACACGACACC
TTGGTTATGGTTAGTATTTCATTGGTGATCGGTTCCCTTATTGGTATTCCTTTAGGCATT
TTGCTGGTAGTGACCCGGCCGGGCGGATTAATTAAGAATCGCATTTTTTATAATATTCTT
AATCCCATTATCAATATCATCCGATCACTGCCTTTTATTATTTTGATGGTGGCGATTATC
CCGCTCACCCGTCTTATTGTGAATACCACCATAGGAACACCGGGGGCGATTGTACCGCTG
ATTATTTTTATCGCGCCCTATATTGGCCGCTTGGTAGAAAACTCACTGCTGGATGTCAAT
CCCGGTATTTTGGAAGCGGCGAAATCGATGGGAGCCACCCCATTACAAGCCATTTGGTAT
TTTTTACTGCCCGAAGCACTCTCATCTTTAATATTGGCGCTGACTACGGCCACTATTGGT
TTGATTGGTGCGACTGCGATGGCAGGTACCGTAGGCGGTGGTGGAATTGGTGATTTAGCC
ATTACTTATGGTTATCAGCGCTTTGATACTTTCGTCACTGTGACCACAGCCATTGTATTG
ATTATCACCGTGCAGTTAATCCAATCACTGGGAAATTTATTTGCCAGTAAAATTCGCCGT
GAGTCATAGATAAAAAAACTGAGGTTAATGATAAACCGTGTGTGAAGGAGCGACTGCTCC
CAGGGGCGCTCCGGTCGCTTACGCGACTACGACCCCAACGGAACATTTCCCCTTCAATCG
ACTTAGCCAGCAGCCTTAACCCCTTCTGATATTCAAAAGGGATTAAGTTTTTTGGCATAA
CAGCAATATATACCCTAAATAATTCGAGTTGCAGGAAGGCGGCAAGCGAGATAATCCCGA
TGAGCTTACATAAGTAAGTGATTCGGGTTATTGAGCGTAGCCAACACACATGCAGCTTGA
AGCATGACGGGTATAGAATTAAACCTTAAAGCCGCTAATCACACTTTCCAACTGCAAGGT
TTGATCCTGCATAGCTTGAGCTGCCGCCGCCACTTGTTCCACCAACGCCGCATTTTGCTG
CGTTGAGTTATCTAACTGATTAATCGCCAGATTAACCTGCTCGATACCCAAACTTTGCTC
CTGGCTTGATGACATAATTTCATTCATTAATGCCGCCACATTGGAAACCCCACTCATCAG
GTCATCCATCGTGGTACCTGCATCTGCCACCAAACCCGTGCCTATCGCAATATCAGCCAC
TGAGTCTTCAATCAGCTTTTTAATTTCGCGAGCAGAAGTCGCTGAGCGCTGTGCTAAATT
ACGCACTTCAGAAGCAACGACCGCAAAACCACGCCCTTGCTCACCCGCTCTTGCTGCTTC
TACCGCCGCATTCAATGCCAGGATATTGGTTTGGAAGGCGATGCTATCAATCACACTGAT
AATATCGACGATTTTCTTCGACGAATGATTGATTGACCCCATAGTATCCACCACTTTCTT
CACTACCGTGCTACCTTTCACCGCCACAGTGGAAGCATCCATCGCCAACTGGTTAGCATG
GCTGGCATTATCCGCATTCTGTTTAACGGTACTGGTCAGTTCATCCATTGAAGCAGCGGT
TTCTTCAATCGAACTGGCTTGATCTTCAGTGCGAGCGGATAAATCCAGATTGCCGCTGGC
AATTTGGCGCGATGCCGACGCGATAGCTAAGCTACTTTCACCGACCTGACGCATCATTTG
CTGCAAATAGTCGATAAAATCGTTGAAACTCTGGTTAATAGCGTTGAATTCCGGGCTACT
GCTTTGTGGCAAGCGCTGGGTTAAATCAGCCCCTCCCGCAGATAATGCGGTAATATTCTC
TTTCAAAGCCGCCAGACGTTTCATAAAGACGCGAATAGAGAACACCAGGAACAACAGTAA
TATCAACATAATGGGGATCTGCACTAACCCCAAATGCAGCAAGATACTGTGGCTCTGTTT
GACCAATAAGCTAGTTGGCAGGTCAGTGACCAAATACCACGGGCTATTGGCGATCGGGCG
GATAAACAGGGTATGAGAGGTTCCATCGACATCAAATTCACTTTCCAGTGATTTCTGGTC
TTTCATCTGTGCCAACAGCCGCTGTGTTTCTGCCGCCATTGGTGAGCTGGCAGCAAAGTC
GGACAGATTTTTTAATTCTGCTTTGCTATCGGCCAAGGCGCTGCTGCCCACAATTTTGCC
ATCAGCTTCAACAATCAGAATGGTGCCATTGACCTTCTGTTCCATCTCCTTAACCAAGCG
GTTAAAGAAACCTAAAGTGACATCAATGGTAGAAACACCATAAGCCTCGTCGCCTTTATA
AATCGCCATGGCGCAGTTGGTTCTCGGCTGCGGGCTGGCATCATCTTGATAAGCTTTAGC
CCAGGCACAGAAGCCTTTCGGGGCATTTAAGCCATCTTTGTACCACGGTTGTTCAAAATA
ATTTTGTGACTCTGGCGAATTCCAGTGGGTATTCACCGTTAATTTATTTTCCCCATTACG
GGCAAAGAAAGTGCTGAATTTAATCACCCCTTGCTCGCGTTTATTGGGTAATGGCCAAAT
CCCACCACCAAAGACATTGCTGTCACCATATTGATCTACTAACCCCGGTAATAATGAGTC
AATGGTATTACTGTCCATTATGGCAACAGCCTGGGTAATACTGCGGGCTTGTGCTTCCAC
TTTGTTCATTTGTGCGGTGATTGCAGTCGCGATTTGGTCAACGCTATTACTAACAATGGT
ACTTTCAGATTGTTTGAGTTGTGGTGTCACAAAAAGCTGAATAACCACCACGGTGATTAT
CAGCAAGAAAATGAAAAACGCACTAACGAGTAAGGTGAATCGGGCTTGAGTGGTTTTTAG
CATTATCGTGTCGCTCAATGTAAGAGAGCTGGATAGCTCCAGATCTATTAACGGCATTCC
ACTCATAGACTTGATAACAGTAAGAAACGATTTTTCCGTTTTTATCCTGCGATCACAATT
TCAGTGCAATAAATCCACAACTGGGACTCATTTAAGTGAAATTTAAAGAGATAACAGGAT
AGATAGTCATTGTTTTATCGCATAAGTTTGCCCTACTCTGGGGATAGAACAGCACCATTT
ATTCACTTATCGGGAGCATGCCATGTCACAACAATCCCTTAAAATCGTTACCCTATTGGG
TAGCTTGCGTAGTGGTTCCTACAATGCCATGGTGGCGCGTGCGCTGCCTAAATTAGCGCC
AACTGGTGTGATTATTGAAGCTCTGCCATCTATTCGTGATATCCCGCTTTATGATGCTGA
TATCCAGCAGGAAGAGGGGTTCCCGTCGACGATTGAGGCCATTGCTGAGCAGATTCGTCA
GGCCGATGGGGTCATTATCGTGACACCGGAATATAACTATTCGGTCCCCGGCGGGTTGAA
GAATGCCATCGACTGGTTATCCCGTTTACCCAATCAGCCACTCGCCAACAAACCGGTGAC
CATTCAGACCAGCTCTATGGGGCCGATTGGTGGAGCGCGTTGCCAGTATCACCTGCGTCA
GATTTTGGTTTTCCTTGAAGCGATGGTGATGAATAAACCTGAATTTATGGGCGGCGTGAT
TCAAAGCAAAATAGATGAACAAACTAAAGAACTGACGGATCAAGGAACGCTGGATTTTCT
GGCCAAACAGCTTGCAGCCTTTGCCACTTACATTGAGCGCGTTCGGGTGAAATAACTCTC
GAAGGTTACAAAACCCCCATGACATGCGGTATTGGGGGTTTCCTCTGTATCGCGCCCCAT
GTTATCAATAGCCACCTTCTCTTTTGTGGATGCGACCCACTCATGGCCTTTAAAATCACT
GTCTGGTTTATCCTGACCCTGATGTCCACTCTCTGGCTGGGCTGGTACGGGCTAAATACA
CAGCAAGCTGAGCGCGAGGCTGATTTTCGTACTATTCATCGCGAATTGAGCCAACAGTTG
GCGCAGCAGCAGGCAATTTTATTTTTGGCGTTGGAACCGAGCCAACTGGTGCAATTACAG
CGCCATTTCCCACAACTGGTAGCGATAAACCAAACACCAGCAGATCAATCGAAACCCGGT
CAACTCAGCTTGCACATCCAAGAAGGTGATTACCGTTTAGATAATTCATACAGTGGCAGT
GGTTTGCAGGTTAATGCTCAAAAGTTGCTGCACGTGGTGGGCTTACCGCCCCATTTTGAC
AGTCTGGTATTACGCCACCAGCAACAGCAACTCGCGATTTTGGGCCATTCAGCACCTGAA
AGTTTCTGGCAATGGCAAAAACCGGTGGGTGAAGGGGCGCAATCTTTCACTTTAATAGGT
CATGCTACCCCGGTGTGGCGTGATTTACCCTGGTTCACCGCCCTACTGCTTTCGCTGATA
ATAGCCGCCGCCTTGTACAGTTGGCACCGCTGGCAACTATTGGCTCAACACCGTTTACAT
GCCGAGCAGCGCGCCAAGTTTGCCGATCAAGCCAGACTCAATGCCATGGGGGAAATAGCA
ACCGGCATCGCCCATGAATTAAACCAGCCGCTCACCGCAACATTGACCTATAACCAGACC
GCGCTACGGCTGTTACCGCCGCAGGATGAACAAGTTGCCCCACTGCTGGTGGCCTCTGTT
GAGCAAATCAAACGCATTGCCGCTTTATTAGATCGGCTGCGAACCTTACTCAGTCGTGGG
CAGATAAATTTACAACCGGTTGTCGTGGCTGATATCTGGCGGCGAGTGAATGTGTTGTTG
AGTCAGGAAATAACCGCAGCGAATGTCAAAATCATAAATATTATTCCGGCAAATCTATCT
ACACTGCAAAGTGACCCTTTATGGCTGGAGCAGGTTTTTCATAATTTGCTCAGTAATGCC
CTTCAAGCATTACAACACACATCAAACCCAGCCATCACTTTCACCATAAATATTAAGTTT
AAACAATGGGTTATTCAGATTGAAGATAATGGACCAGGGCTTAATCATCAGCAATTAGAT
AACTTATTCAGCCCCTTCTATACTACCCGAGAGAGCGGGTTGGGCTTAGGGCTGACTCTT
TGTGAAACCTTGGTACAACGAATGGGAGGCGACATAAAAGCGGGAAATAATGAACATAGG
GGCGCTTGCTTTACCCTCACTTTTCCTCTAATTGCTGGGAGTACGCATGACAAAACACAT
TTATCTGATTGATGACGATGAGGGTGTTCGCGCGGCGTTGAGCGCATTACTCACCACTAT
GGGCTGGGAGGTTAAAGCATTCCGTAACGGTCAGATATTCCTCGATACCTTTGCCATTAC
TCAGCCAAGTTGTGTACTGCTCGATATTCGTATGCCGGGTAAAAGTGGCATGACGATATT
AGAAGCTATCCAAGAGCGTAATAGCGCCCTGCCGGTCATCATTATGACGGGGCATGGTAA
TGTTGAATTATGCCGCCGGGCCTTTAAAGGTGGTGCACTGGAGTTTTTGACCAAACCTAT
TGATGCCGATGTCCTGATCGAAACCGTCAGTATGGCGCTGGAGCAGCATGAACAATCGCT
GACAGCCCATAAGCAGCGGGAGAGCTATCAACAGCTATTCAACCAACTCTCTGCCCGCGA
GCGGGAAGTTGCCGCCCTGATTATTCAAGGGGAAACCAGCAAACAGATTGCCCATACATT
GTCACTGTCTCCACGAACGGTTGAGGCTCACCGCGCGAATATCTTTGCCAAGCTAGAGGT
CAACTCGCTGGCCTCACTGATTCATCACTATCACTTATCCGCCCAATAATCCCCAAAGCA
ATTGGCGTTGCAGATAGGCAGCCAGTAAGCTCATCCCGATGAGCTAACATAAGTAAGTGA
TTCGGATGCGCGAACGCAGCTAACACCCCTGCGGCGTCAAGTGCGCCAATAATCCCCAAA
GCAATTGGCGTTGCAGATAGGCAGCCAGTAAGCTCATCCCGATGAGCTTACATAAGTAAG
TGATTCGGGTGCGCGAACGCAGCTAACACCCCTGCGGCGTCAAGTGCGCAGGGGATAGGT
AGAAGTACCTAGCAAAACGGGTAGTTAGCCGAATGTTTTTTCACCATATTTCGCCGTAGG
ATGGCATTACTGTGATGAATTCACTTCGCTAACAATAAGGATTTTATATGATCAAGCCTC
TTGCCCTGACCTCCGCCTTATTCATCGGCCTGATAACTCAAGCTTCTGCTGCGGGTCTGA
ATACTGAACGCAATATCTCTTTGGCTCTGGCTACCGATGTGGCAAGCCGTACCCTTGCCG
TTTGCCAGGCTGATGGCTATAACGTTGCGGTCACCGTGGTGGATCGCGCTGGCATCATCA
AAACTGTGCTGCGTGCTGATAATGCTGGCCCACATACCGTAAAAGCCAGTGAGCAAAAAG
CCTTTACTGCGCTGTCGACCAAAACCCCAAGTGGCACAGTTATGGAAAACAGTCAGAAAA
CGCCCGCGGCCAATAACCTGAAAGATATTCCCGGCTTCTTACTCTTAGGTGGCGGTGTGC
CGGTGAAAGCAGGAGATGAAGTGGTCGGTGCGATAGGTGTTGCTGGCGCGCCCGGCGGGC
ATCTGGATGCACAATGTGCCACAAAAGCACTGGAGCAAATCAGCGCTCAGTTGAAGTAAT
ACGATATTCAATAAAACGGCCCACTTTCAATACTGAGAGCGGGCCGTTTCGCTATTTGCT
ATTAATGATCAACAGAATTTGCGATTAGTGATCAACAAACGCAATTTTCAGCACAAACAG
TAGCGCAACCACCACCACGCATGGGCTGATCTCACGCCAGCGACCAGTACCGAGTTTCAT
CAGGCAGTAAGAGATAAAGCCCAGCGCGATCCCTTCAGTAATCGAGAAACTGAACGGCAT
CATCACTGCGGTAACAAACGCCGGAACAGCTTCGGTCAGGTCATCCCATTTCACACGGGA
TAGGCTGGAGGTCATCAGCACGCCAACATAAATCAACGCACCCGCGGCGGCATAGGCTGG
CACCATTCCCGCCAGTGGAGAAACAAACATCACCAGCAGGAATAAAATCCCCACTACCAC
CGCAGTTAAGCCGGTACGGCCACCGACAGAAACACCAGAAGAGCTTTCGATATAAGCCGT
CACTGATGACGTACCAATAAACGCGCCGGCAACAGAGCTAATGCTGTCCACATACAGCGC
TTGTTTCATGCGCGGGAACTTGCCTTTATGATCGGTTAAACCGGCTTTATCCGTCACACC
AATCAATGTACCGGATGAATCGAACAGGTTAACCAGCATGAAGGAGAAAATGATTCCGGC
CATACTAATATTCAGCGCACCGGCTAAATCGACCTGCCCAACCACTGAGGTCACACTTGG
CGGCATGGAGAAGATGCCAGAGTAATGGACATCACCCAGCGCCCAGCCGATTAATGTCGT
CACAACAATCGATACCAGGACTGCGGCATGGATATTGCGAGATGCCAGAACTGCGATAAT
AAAGAAGCCCAGCGCCCCCAACAACACACTGTGAGAGGTTAGATTTCCCACCGCGACTAA
CGTGTCTGGATTTGCCACCACGATGCCCGCATTTTTCAGCCCCATCATCGCAATAAACAG
GCCGATACCGCTGGTGATCCCCACCCGCAGGCTTAGCGGAATGTTAGCAATCATCCAATA
TCGGATACGGAAAATGGTCAGCAAAAGGAAACCGATTGCGCCCCAGAAAATAGCTCCCAT
GCCGACTTGCCATGAAATACCCATCGCGCCAACCACCACAAAAGCGAAGAAAGCATTAAG
CCCCATCGCCGGTGCCAGAGCGACCGGTAAGTTAGCCAATAGGCCCATAAAGATGCTACC
AAAGGCGGCAATCAGGCAGGTCGTCACGAATACGGCCTGCACATCCATACCCGCAACCCC
TAAAATCTGTGGGTTAACGAACACGATATAGACCATAGTCAGGAAGGTCGTGATACCCGC
AATTAACTCAGTACGTGCGGTAGTCCCATGTTGCTTCAGTTTAAAAACACGTTCGAGCAG
CCCCTGCTCAATATCAAGGTTTGGTTTACTCATTCGAGGAGTTCCACAGAAGGGAGTGAT
AGTTAGGGATATCCTATAACAAAAAAACTGTTGTTTAGAGCGAGATCACACTCTATTTGG
CTATTTTTTATCAGCCTTGTTGCGCAACAGCTGATTAAACATTAGCCATTTCTCATTCAA
CTTATTGAATTTTATTCATTTGATATGAGTAATATCGATGCCGGAGTAATTAACTATCGC
ATTCTGGGGCAGGATAGTTAAAGTAGGATAAAGAGGGTTGGTATGATTAAAGGGAGAAAT
AAGTGAGTAATATTGAATGCGTTATGTTCGATTGCGACGGAACGTTGGTCGACAGTGAAG
TTCTGTGTTGTCGGGCCTATGTTGTGATGTTTGCCCATTATGATATTCACTTGTCGCTGG
AAGAGGTGATTAAGCGTTTTAAAGGCGTAAAACTCAATGAGATTGTCGCGCGGGTGAGTC
AAGAAAACGGCCTGAATGAACCCATAGAAAAGCTGGAAAAACTCTACCGTGCCGAAGTTG
CCCGCTTATTTGATGCCGAGTTACAACCCATCGCTGGTGCAAAAGCCCTGTTAGAGCAAA
TCACGTTGCCGGTTTGCGTGGTGTCCAATGGGCCGGTGAGTAAAATGCAGCACTCTCTTG
GGCTGACCGGATTACTGCCGTTTTTTGAAGACAAACTTTATAGCGGCTATGACATCCAGC
GTTGGAAGCCCGATCCGACACTGATTTATCATGCAGCAGAAAAGATGCATGTCGCGGCCG
AGCGCTGCATATTAGTTGAAGACTCAGCAGCCGGTACCCATGCCGGAATAGCCGCAGGGA
TACCGGTGTATTATTACTGCGCCGACCCGCATAACCAGCCGATTCACCACCCATTAGTCA
CTATGTTTGATGATATGCAGCAACTGCCTGATTTATGGCGTGAAAGAGGCTGGCAGATTA
CCAGCCATTAACTTGCTGGCAATACCGGCTTATTTTGCCACCAGCGCCATGACCGTTTAA
TGGCGCTTTGCTTGTTAATAGCATGTTGTGGGCTAAAACAGCGGTTAAGTGCATTTGCCA
GCAAATCTAAGGTCAAACATAAAACGAAATAGACCAATGCCACGAACAGGAACACTTCCA
TCGGGTAAACCATGCTGCGGTTATTAACCTGAGTGGCCAAAAATGTCAGTTCATTTACCC
CGACGATATAAGCTAGCGAGGTGTCCTTAATCAACGAAATCCATTGATTAATAAAGGATG
GCACCATCATACGCAAAGCTTGTGGCAAGATCACAAACCACAAAACCTGCCAGCGATTAA
AACCTAACGATAACCCTGCCTGCCACTGCCCAGCCCCAATTGCCACGATCCCGGCTTTCA
CCGCATGAGCCAGATAAGCCGATGCAATCAATGCCAGCGCGCACACCACCGTGGTAATTT
CCGGTATATCCACACCAAACACCATTGGCAGCAGAAAATACGTCCAAAAAATCAACATAA
TCACCGGAATTGCGCGGAAAAACCCTAGAACTGCGGCCAATACTGCGGCCCAAACACCGC
GGGACATCGCCAACGCCACGCCCAGCGCCGTGCCTAAAACTGCCGAAGCCACTCCAGCTA
GCAGGCTGATCAACAAGGTTAGTGCAGCTCCGCCTAGTGGGCCATCAGGAAAAATGCCCC
ACAACAGATAAGTCCAGTTATCAGCAATAATGGTAAAATCCATCTCAGTGCCCCTTAGCG
AGGGTTCGCTGCTGACGCCACATACCCCAGGCCTCAATCAACGCAATAATCGCGATATAC
AACACCGTCGCAACACCGAAAGCCTGGAATGTTCGCAATGTTTCTGTTTCAACCTGGCGA
GAGGCATAAGAGAGCTCAGCCACCCCAATAGCCATTGCTAACGACGAGTTTTTAATAATA
TTCATATATTGGCCAAGTAACGGTGGCATCGCTATCTTCAACGCCTGCGGCAACACCACA
TGGCGCATGGCCTGCCATCCTGTCAACCCCAGTGCATGGGCAGCATACTTTTGCCCCTTC
GCAACCCCGCTTATCCCCGAGCGCAACTCTTCAGCAATAAATGCCGTGGAATAGCAGGTC
AACCCGATAAAACCAGCCAAAAATTCGAAAGAAGGCCAGCCGAGGGTTAACCCGAAAAAC
GTGATTTCATGAGGTGTATTAAGCCAAGGTATCCAGGATGCGGGTAGAAACTGACTGGCA
GCGAAGTACCAAAAGAACAACTGGATCAACAGTGGTGTGTTGCGAAATAGGGTGCTGTAA
CCAATGGAAAACCATTGCAGCCCTTTGAGTTCACTGTCTCTGGCGGCGGCCAGCAAAAAG
CCCAACAACGTCGAAGCTACCACCGTGCAGGCTGAAATCCACAACGTCAGCAGAAAACCG
TGCCACAACCAGCCAAGATATTGCGGAGCCAGTAACCAATCAGTGAGGTGATGTAGATTC
ATAGGACTTTAGACCTATTTCTGTTTGACGCCTCAATAGAGTATTTTTTGAGGTACACAA
TAAAATCCATTTTTTACTCTTACATACCTGTGAGTCATAACTTTATAGCCAAAGTCATTG
GCGTTGCAGGTAGGCTGCCAGCAAACAAATCCCGATGAGCTGACTCCAGACAGTGATTAG
GGTGAGTACGCGCAGCTAACCCCCCTGCAACTTCAAGGACGAAGATATATTAGGCTTTAG
GCTGTTGATCCAATGGTGCAAATTTGAAATCGCCACGAGGTTGAGCGGCTTTGGTTTCTG
GCCCGAACCAGCGATCATAAATTTTTGCTGCTTCGCCATCTTTTTCCAGTTTAACCAGAG
TCTCGTTCACTTCAGCGGTTAAACGATCTTCGCCTTTAGGAATACCAATACCTTGATATT
CTTTGGTAATACTGAATGGTGAGATTTCAAAATCTGCTTTTTGTGCTTCAGGAAGGTTAC
CCAGTAGCCCGACTAATTTGGCATCATCCTGAGTGATAGCTTGAACATTACCATTGCGCA
AAGCAGTAAATGCCACAGGAGTATCATCGTAGGAAATGACTTTCGCGGTTGGATAACGGT
CACGTAAGGTTATTTCCTGTACCGTGCCTTTATCCGCACCGATACGTAATTTGCCGATAT
CTTCTGGTGTTTTCAGCACACCTTTATGAGCAATAAATTTCTGGCCAGTGGCAAAATACG
GCAAGCTGAAGTTCACTTCCTTGGCACGGTCATCAGTAATGGTGAAGTTGGCAGCAATCA
AATCCACTTTCTTAGATGTTAGTAATGGAATGCGGTTTGCCGGGTTGGTTGCCCGCAATT
CAACTTTTACCCCTAAATCTTTCGCAATAGCATTTGCCACATCCACATCATATCCCACCA
GTTTTTTGGTCTGCGGATCGATATAACCGAATGGTGGGTTACTATCAAAAACAGCAATCC
GTACCACGCCAGCTTGCTTGATATCATCCAGTTTATCTGCATGAGCCGCACCAGAAAGTG
TGGTCAGGCTCGCTAACAACGTTAGTGCCAGAACGCTTTTTTTTGTGGATAGAGATTGCT
GCATTGAAAGCTCCTAAGATGATTAAGATGTTGCGCTGTGTGTAAGCTATCAATTCGGCG
TTAGGTCAGGAAATAATATAAAACGATATATTTATAACCAAATAATCTCAGTGAATAAGT
TTGCTTATATTGATAAAAATAGTGAAATCTTTGGGAGAAAAAAACAAGGCAGCCCCCAAG
ACGTCAAAATTGTCTTTATCTAATTAAAAATTATGAAGATTAATTCAGTAAAATCCCGAG
AATGTAGGCTAATGACGCGCATTTTCCTGCCTATTTTGGTCAATTTGCGTCATCATCATA
TGTTGCTTAATTGTAATCATTCAGAATTATTTACTATTCCATTGAGTGATAGGCGTTAAC
GCTTCTGCTTTGATCTCTTCGGTTTTTGGCTTTTCTTGACTCACAATTTCAGCGGGCTTA
ACTTTTCTGGCAAGGCCAACCGACTCTTCCGTAATAATAAAGATGCCATAACAGGGGTCT
GACGCTCAGTGGAACGAAAACTCACCTAAGGGGCTGTTCGCTGGGCCTAAATATGCAGCA
GTAATCCATGATGAAATGGTCCTCTAACTGACGGAATTTAACTACAATCGTTTTCTGATA
TACATAAAAATATCGGTATGTTCTCATATATCTTATGATATAGGGGCATATAAAATTAAT
ATCTTTAGCCTTTTCTATTCTACACCAGTTGCAAAGTTTTCTTCTTATATCAGTTAAAAA
ATCAACCATTCTGCGAAAGAATTCGTTAGTCTTATATTATTTTAAACAGGATTAGTTAAA
ATGAATTTTATAAAAAGCGGTTTTTCATCACTCAGCAATATTTTGGGTATGAGTTGTAGA
TCATACGCGGTTTCAAAGGGGCATGCAGCGAGTAAATTTGCTGGAAATATATTATCGACT
AAAAGTTCGCCTATAGAATTACTTACTTACAGATGTGCTGATTTATCAAAAGAGCATTTT
ATTACACAGAATATTTTGTCAATCTTCGATATTAGTGAAAATTTTGTTGCTATAAGAGTT
CAGGGAGATAAATTTACAGATTTAAAAAACAAAACAATACAGGGTCATAAGAATACTGTG
GCAAAAGTAAGAGATTGGTATAATCCATATCAAAATAATTTCGGTATTTCTATGGGAAAA
CTTAAACCATCATCCGATATAGCAAAAAAAGAGTGTAGAAATGCCATAAATGTAATGCTG
ATGGAAAAGAATGACTTTAAAAATAAAATACTAAATCACGATAATTTACAGAGCCAATAT
GGAGGTGATGGAAACAAAAGCTTGGTAGTTGCATCATTAAAAGATTTTCTTGATATAGGT
GCTAAGGTTTATCCAGATGAATCAAGTGCATTAAGATTAGGTCAGCCGTTTATCATAACT
TTTCCGGAAACGACAAAAATCAATGTTGATATTTATCCAGTGAGCAACAAATAGATGAGA
AATATAAGCGAGAAGATAACAAAATTAAATCAATCTATTAGGATAATAAATTGAAGGCCA
ATGTAAAGGAGGGAAGACTGATTAAAATAGCCCCCAACCAAGTACAAGACTTAACTTGGT
TGAGGAAAGTCGTTATTTTTCAGTCTTACTGGAAAGCAGTTTTTCTAAATCGTCGCCGCC
CAAGTGACGGAAATCCTGGCCTTTAACAAAGTAGAAGATAAATTCGCAAATATTCTGGCA
GCGGTCGCCAATACGTTCAATCGAACGGGCGCAAAATAATGCTGTTAGCACACTTGGGAT
AGTTCGCGGATCTTCCATCATATAAGTCATCAGTTGGCGCACAATGCCTTCATATTCCTG
ATCGACTTTCTTATCTTCGCGATAGATTCGGATAGCTTCATCCAAATCCATACGGGCAAA
GGCATCCAAGACATCATGCAGCATCTGCACAGTATGCCGGCCTAAAGACTCCAAACTGAC
TAACAAAGGCTGGTGCTGATGCGAGAATTTTTCCAGCGCAGTGCGGCAGATTTTATCCGC
CACATCACCGATGCGTTCCAGCTCAGAAATAGTCTTGATAATAGCCATCACCAAGCGTAA
ATCACTCGCCGTCGGTTGACGTTTGGCAATGATGCGCACACAGGCTTCATCAATAGCCAC
TTCCATCATATTGACCTTTTTATCACCCTCGATGACGCGCTGCGCCAACTCACCGTCCTG
ATTGTGCATGGCGGTGATCGCGTCAGATAATTGTTGCTCCACCAGCCCGCCCATGGTCAA
AACCTGGGTGCGGATATGTTCAAGTTCTGCATTGAACTGGCCGGAAATATGTTTATTAAG
ATTCAAGTTATCCATAATACTTCCCGTACATGTAAGTAGGCGAAATTGATGTATACCCTA
AATAATTCGAGTTGCAGGAAGGCGGCAATTGGGCAAATCCCCAGGAGCTTACTCAAGTAA
GTGACTGGGGTGAACGAAAGCAGCCAACGCACATGCAGCTTGAAGTATGACGGGGATAGG
CCGATCAGCCATAGCGACCAGTAATATAATCTTCCGTCTGTTTCTGCTGTGGTGCGGTAA
ACAGGGTATCGGTATCACTGAATTCAATTAACTCACCCAGATACATAAATGCTGTGTGAT
CTGAACAGCGAGCGGCCTGCTGCATGTTGTGCGTCACAATCACCACGGTATAGTCCGACT
TCAACTCACTAATCAGCTCTTCAATTCGACCGGTAGAAATAGGGTCAAGTGCTGAACAAG
GCTCATCAAGCAACAACACATCTGGACGAATGGCGATACCTCGGGCAATACATAAACGCT
GCTGCTGCCCACCCGACAAGCTATAACCGCTCTGGTGTAGCTTATCCTTGGTTTCATTCC
ACAAAGCCGCTTTGGTCAATGCCCATTGCACGCGTTCATCCATATCAGCGCGAGACAAGT
TCTCAAACAGTTTCACACCAAAGGCAATGTTATCGTAAATCGACATGGGGAATGGCGTTG
GCTTTTGGAAAACCATACCCACTTTGGCCCGCAACAACGCGATATCTTGTTTATCGGTCA
GGATATTTTGCCCATCCAGCAAAATATCACCTTCAGCACGCTGATCCGGATACAACTGAT
ACATTTTATTGAATGTACGCAGCAGAGTAGACTTACCACAGCCTGATGGGCCAATGAATG
CTGTGACCTGGTTTTTGGCAATATCCAGCGAAATATTCTTCAGCGCATGGAATTTACCGT
AGTAGAAGTTCAGATCGCGAACCTGAATTTTGCTGTTGTTGATGTCAGTAGCCATACTCA
TCAAGACTTCTCTCTTTTAGCCAATGCCGCCGTAGCCGCATTTTGGAATTTATTGGCAAT
ATCGTTATTTTCTTTGCTAATTAATGGCATTTTCTCAGCCGATTAATATTTTTTCTTAGC
AAAAATAACGCGAGCCAGAATATTCAGTAACAGTACACATAGCGTGATTAACAGCACCCC
AGCCCATGCCAGCTGCTGCCATTCGGCAAACGGGCTCATGGCAAACTTAAAGATAGTGAC
CGGCAAGTTCGCAATAGGCCGCGTCAGATCGGTGCTCCAGAATTGGTTGGAGAGCGACGT
GAACAGCAAAGGTGCCGTTTCACCGGCAATACGTGCGACTGCCAGCAAGATCCCAGTCAA
AATACCTGATATTGAGGCTTTCAACGTAATGGCCGATATCATGCGCCATTTTGGCGTTCC
TAATGCGTAGGCCGCTTCGCGCAGGCTATCAGGCACCAGTTTCAACATATTTTCAGTGGT
ACGGATAACAATAGGTATCTGTAACAGCGCCAGTGCAATCACCCCAGCCCAGCCCGAGAA
ATGCTCCATCTTGGCAACCACAATGGTGTAAACAAACAAGCCGACCACGATAGAAGGAGC
GGATAGCAAAATGTCATTAATAAAGCGGGTAATTTCTGCCAGCCAGGATTTACGGCCATA
TTCCGCCAGATAAATTCCCGCCATGATGCCCAATGGGGTGCCGATGACGGTCGCCCACAG
AATTAATAATCCACTCCCGGCAATGGCGTTAGCCAAACCACCGCCAGCGGTATTAGGTGG
TGGTGTCATCTCGGTAAACAGCGCCAAAGACATGCCGTCGATACCTTTGGTGACGGTAGA
AAATAAAATCCACACTAACCAGAACAAGCCAAACGCCATAGTTGCCATTGAAAGTATCAA
GGCAATCCGATTCTTTTGACGACGCCAGGCCTGCTTTTTACGGCGGGTTTCCATTAGCGT
CGCATCACTTTGCATATTCATCGTCGTCATCTTAGCGCCCCTCTTTCTTAGCCAGACGCA
AAATCATTAGCTTAGATAAAGCCAGTACGATAAAGGTAATAACGAATAAGATTAGACCCA
GTTCCATCAACGCCGCGGTATGTAAACCAGATTCAGCTTCAGCAAATTCATTTGCCAACG
CAGAGGTAATGCTGTTGCCCGGCATAAACAGCGAGAAGCTGTCGAGCTGATAGGTATTAC
CGATAATAAAGGTCACGGCCATGGTTTCACCCAACGCACGACCCAGGCCCAACATCACAC
CGCCGATAACGCCATTTTTAGTATAAGGCAGCACAATGCGCCAAATTACTTCCCATGTTG
TACAGCCAATGCCATAGGCCGACTCTTTCATCATCACCGGGGTTTGTTCGAACACATCGC
GCATAACCGCGGCAATGTAAGGAATAATCATGATAGCCAGGATGACACCGGCGGCCAGAA
TACCAATACCGAATGCTGGGCCAGAAAACAATACGCCAACAATGGGGATGCCGGACATCA
CGTTGCCGACGGGCTCTTGGAAGTAGCGGGCAAACAGCGGAGCGAAAACGAAAAGACCCC
ACATGCCGTAAACAATACTTGGAATAGCAGCCAGCAATTCAATCGCCACACCCAGCGGGC
GTTTTAGCCAGTTCGGCGCGAGTTCAGTGAGAAACAGGGCAATACCGAAACTAACCGGAA
CCGCAATGAGCAAAGCGATAACCGAGGTAACAACCGTACCGTAAATTGGCACTAATGCAC
CAAACTGTTCAGCTGGAGCATCCCACTCTTTAGTCCACAGGAAAGCCCAACCAAATTTCT
CAATACTTGGCCAGGAAGCAATAATCAGTGAAACGATAATGCCGCCCAACAGAAATAGCG
TAATCAGCGCAGCCAGTTTAACCAGCGCACTGAAAATGATGTCACCATATTGGCTCGGTG
CTTTGATTGTCGGCTTATTCGCAGCCATAGACTCTCTTCTCATCCTACCCCTAATACTTC
AAGCTGCAGGGGTATTGGCTGCTTTCGCTCACCCCAGTCACTTACTTAAGTAAGCTCCTG
GGGATTATCTCTATTGCCGCCTACCTGCAACTCGAATTATTTAGGATATATATTGTGAAT
CAATATTTCATAAACCGCTTGTTGCCAGTAAATCAGAAGATTGGCTTACCGCTGCTGTCT
TTAATCTGAGTTTTCCAGGCAGCACGGACTTGCTCGACAACTTCAGCTGGCAATGTTGCA
TAATCCAGCTCGTTGGCTTGTTTAGCACCGTGGGTGTAACCCCAGTCAAAGAACTTCAAT
ACTTCAGCGCCGTTAGCGGCATTTTTTTGCTCTTTATGTACCAAGATGAAAGTTGTTGAT
GTAATTGGCCATACATCATCACCTTTTTGATTGGTTAAATCTTGAGCGAATGTTTTGCTC
CAGTCTACACCTTTTGCCGCAGAGCTAAAGCTGTGCTCAGTCGGACTAACCGGTTTGCCA
TCAGCAGAAACCAGTTTGGTGTAAGCCAGGTTATTCTGTTTGGCGTAAGCATATTCTACA
TAGCCAATGGAGCCAGGTAAGCGCTGTACAAAGGCGGCGATACCGTCATTACCTTTGCCA
CCCAAACCGGTCGGCCAGTTAACAGTCGAACCAGCACCTACTTTTTCTTTCCATTCCGCA
TTCACTTTAGCCAGGTAGCTGGTGAATACAAATGAGGTACCGGAACCATCAGCGCGGCGC
ACCACAGCGATATTTTGATCTGGCAATTTAACGCCTGGGTTCAACTTAGTGATAGCCGGG
TCATTCCACTTTTTCACATTACCCAGATAGATATCACCCAGTGTTTTACCGTCTAATGTC
AGTTCACCGGATTTAATGCCAGGGATATTCACGGCCAACACCACACCGCCAATCACTGTC
GGGAATTGGAACAAACCTTCAGCAGCCAGTTTGTCGTCTGCTAATGGCGCATCAGAAGCA
CCGAAATCTACAGTATTAGCAATGATTTGTTTCACGCCGCCTGAAGAACCGATCCCCTGA
TAGTTAACTTTGTTACCTGTTTCTTTCTGATAAGAATCTGCCCACTTGGCATACACCGGC
GCGGGGAATGTCGCACCTGCACCTGTCAGGCTAGCAGCAGCGAACGCGGACACAGTGGTC
ATAGATAAAGTCGCTGCCACAATGCTGGCTACGGTGGTACGCATCAGTTTCATAATCCCT
CCTAATGGGATATTAGAATTTAACTCTAAAAGTTTTCATCAGATTAAGTATGGTGCAGGA
GAGAAAATAGGACAGTTTAATGACAGAAAAATGTACGAAATATGACAGTTATATGACAAT
CAAAAAAAGCAGAGGCATTCTGAGTCGAGAAAGATAGGACGAGACACTCTCTGTCGAATC
ACAACTTCCGGTATGGCTCACTCAGAGGCGATTCATCGTAAAGCTTAAAAATATTGGCAG
CAGAAATACTGTTTATGAAAGAAATTTGCAGATACTTGAAATATCTTTAGAGAGACTACG
CAGATCTATACTTAAACATGGAATGAAATTTAATATGAAAATATCTGAAGTTTTAATAAA
ATACACCGTCCCAAAAATAGTTCAATCTGTAAAAGAACAAGGGAAGTTCACCAAGAAAAG
TGCTACCGAGTTAAGTGCAGTTCTTAAATCACTGGGCAGTTCAACTCTAAAATTTTCGTG
CAATGATGATAAGAAGTATTTACAAAAAGAATTGATCAGTATAAAAAAAACACTATGGTT
ACAGGATTCGAACTCTTACATATCAAAACAAGTGCCACTAGATGACTTACATTACAAAAT
ATTAAATTCATTATTAATAGAAATTTAAAACAAACAGAGTAATTAATAAAAATAATTATA
AAAATCATTAAATAAATAGCCTGCCATTATTAATGGTAGGCTATTTATTATATATCAATA
CAGATTAAATCTGATTAGCATCAAAATCAGCTATTCAACTGTGACCGATTTTGCCAGGTT
ACGTGGCTGATCCACATCGGTACCTTTGATAAGCGCGACATGGTAAGACAGCAACTGTAG
CGGCACGGTGTAGAAGATAGGGGCAATAATCTCTTCCACATGCGGTAACTGAATGATTTT
CATGCCTTCGCTATCAGTGAAACCTGCATCTTGATCAGCGAATACATACAGTAAACCGCC
GCGCGCGCGCACTTCTTCAATGTTAGATTTCAATTTTTCCAACAATTCGTTATTTGGCGC
GACCACGATGACCGGCATGTCAGCATCAATCAATGCCAATGGGCCGTGCTTCAATTCACC
CGCAGCATAAGCTTCAGCATGAATATAAGAGATCTCTTTCAGTTTCAGCGCACCTTCCAT
CGCAATCGGGTATTGATCACCACGACCAAGGAACAATGCATTGTGCTTATCAGAGAAACC
TTCAGCCAGCGCTTCAATGGTTTTATCCAGAGACAGCATCTGCTCGATGCGGGCAGGCAG
CGCCTGTAACGCATGAACAATATCGTGCTCCAGACTGGCATCAGCACCTTTTAACTTGCC
GATACGCCCCACCAGCATTAATAACACGGTCAGCTGAGTGGTAAAGGCTTTGGTTGAGGC
CACGCCAATCTCGGTTCCAGCTTTGGTCATCAAGGCCAAATCTGATTCACGAACCAGCGA
GGAACCGGCGACGTTACAAATTGCCAGCGAACCTAAGTATCCTAACTCTTTGGATAAACG
CAGAGCAGCCAGCGTATCCGCAGTTTCACCCGATTGTGACAAGGTGATCAGCAAGCTATT
AGGGCGCACAGCAGATTTGCGGTAGCGGAATTCAGAGGCGATTTCTACGTCACAAGGCAC
ACCGGCTAATGACTCAAACCAATAGCGTGAAACCATACCTGAGTTGTAAGAAGTACCACA
GGCTATGATTTGGATATGTTGCACATCCGCCAGTAGAGCATCGGCTTTCGGGCCAAGCTC
TGATAAATCAATCGCCCCGTGATTTAAACGGCCTTCCAGCGTATTTTTAATCGCCATCGG
CTGTTCATAAATCTCTTTTTGCATGTAATGGCGGTAAACACCTTTATCACCGGCATCATA
TTGCACCTGAGATTCGATTTCAGGGCGCTCAATAGCGTTACCCTGCTTATCAAAAATGGC
GATGCTACGGCGAGTCACTTCAACCACATCCCCTTCTTCCAGGAAGATAAAGCGACGGGT
TACCGGCAACAGGGCCAGCTGGTCGGAGGCGATAAAGTTTTCACCTACACCACAGCCAAT
CACCAGCGGGCTACCAGAACGGGCGGCGACCAAGCGACTTGGGTCACGGCTATCCATCAC
CACAGTGCCGTACGCACCACGCAATTGCGGGATCACACGTTTGACCACTTCCAGCAAAGA
ACCGCCCTGCTGTAGCTCCCAGTGCACCAGGTGAGCAATAACTTCAGTGTCAGTTTCAGA
ACTGAAACGGTAGCCACGGCTAATCAGCAATTCACGTAACGGTTCGTGATTTTCGATAAT
ACCGTTGTGAACCACGGAGATATAGTCAGAAACATGAGGGTGCGCATTGGCCTCTGATGG
CTCACCATGAGTAGCCCAACGGGTATGTGCAATCCCGGTTCCACCATGTAAAGCCTGATT
TTCGGCCGCATCAGACAGTGCCTGAACTTTACCCACACGACGTAAACGAGTCAGATTACC
TGCAGCATCCACTACAGCTAAACCTGCTGAGTCATAGCCACGGTATTCAAGACGACGTAA
ACCTTCGATCAGAATCTCAGCGATATCACGTTGCGCTACTGCGCCAACAATTCCACACAT
CTGTTTTATTCCTATGTAAGGTTCTTTTAGAACCTTGTCGATGTCAGTGACCTGAATTTC
CGGATTTTCCGGGTTCCCCGAGCCTGTAGAGTTGGGGATTATTATGTTTTGTTCTGTACT
CTCAGCAAAAATATACATGCCAAAAACACAGGGCAAAACATCCCTTCAATGCAGAATAAC
GAACGCTGAAGGGGCTGTTTTATATATTATTTTTTCTTAATTGGGCGTTGCCAACCCTGC
ACATGGACTTGCTTAACACGGCTAAGCACTAACTCGTTTTCGGCGATATCACGGGTGACC
GTTGTCCCTGCGGCAATCGTCGCGCCGTTTGCAACAGTGACGGGAGCCACCAGTTGAGTA
TCGGATCCGACAAAGACATCATCGCCAATAATAGTTTTAAACTTATTAGCTCCATCATAG
TTGCAAGTTATAGTTCCTGCGCCAATATTTACGCCAGAGCCAATTTCAGCATCGCCTAAA
TAGGAGAGATGACCAGCTTTAGAGCCTTTACCCAAGCGGGCTTTCTTGATCTCAACAAAG
TTACCGACATGTGCGCCTTCAGCTAATTCCGCACCAGGCCGCAGGCGGGCGAATGGCCCA
ACAGTACAACCAGCATCCAAACGAGAATCTTCTAATACACTGTATGGGCTGATTTCGGAA
TCATCACCAATCACACAGTTTTTGAGAACACACCCAGTTCCAATACGAACTCGATCACCT
AAAGTCACATGGCCTTCGATGATGACATTGGTATCAATAGTGATGTCACGGCCATGTGTT
AATTCTCCGCGCAAATCAAAGCGCGCTGGGTCTAGCAACATCACCCCAGCCAGTAAAAGC
TTCTCAGCTTGCTCTGACTGATAAACGCGTTCAAGAGCGGCTAATTGCAGCCGGTTGTTG
ACACCTTCAACCTCACTCAGACGAGCGGGATGCACCGTAGCTATCTTCTTACCATCAGCA
TGGGCCAGCGCAATAATATCGGTGATATAAAACTCACCTTGAGCATTATTGTTATTCAGT
AGTGATAACCAACGCTTTAAATCACGACCATTGGCAACCAAAATCCCGGTATTTATTTCA
TTAATCTCACGCTGCGTGTCGCTGGCATCTTTATGCTCAACAATCCCGACTACATCGCCA
TTCTCACGCACAATACGGCCATAACCACTAGGGTTATCCAGCTTCACCGTTAACAAGCCA
ATACCACCTTGTGGCTTCGCCGCTAACAAGCGCTGGAGAGTATCAACTGAGATTAACGGC
ACATCGCCGTACAGCATCAGGACATCTTCATCATCAGCAAAATGTGGTGCAGCTTGTTGC
ATCGCATGACCGGTACCCAACTGCTCAGCTTGCAACACCCAGTTCAATGCCGGGTCAGTG
AGTGTTTTTTGCAGCAACTCGCCGCCATGCCCATAAACCAGATGAACCTGCTGAGCACCC
AACTTCATGGCAGCATCAATAACATGCTGAACCATCGGCTTGCCTGCCAGTGGGTGTAAC
ACCTTAGGAAGGTCGGAATACATACGTGTCCCCTTACCTGCGGCAAGGATGACTACACTC
ATTGAGCTGTTAGACATAAGCAACCTGATAACTCCAAATTAATAGACGGAAGTAAACCTG
TTTAGCGAAATAATTACTACATATTTCTCAGCGAAAAACGTACTCAACCCGCATGGTTAA
AGGGTTGTAGCGATAGAGCGGGTAATAAAAAAATGCAGATAAAAGTGTCTGCGATCGACG
ACGTTTTATGACCTTTTTTTATTAAAACAGCCCCATCAGCGCAGGTCATTAGCTACTTAT
TTTACGACAAGAAACAAGAGTTTTCAGAAAGAAACGCTTTTAGTTTAGCTGAGGCTTAAT
TAAATAGCAGAAAGTCGGAAGAAGGTGATTAACGAATGCATATTATTGCGTATGAAGGTA
AAAAAAATGCCAATCAGCTTTACTGACTGGCATTCTATCGTTCTTTATATTCTTCGTATT
TGAAGTTGCGGCGGTTTTAGCAACCTTCGCTGGCAACCGACATCCTCAATTACTTTAAAT
ATATAATAATTTTACAAATTAGTGGGTTACTAAAAACCCACCACTGTAAAATTACATCGC
TTTCCTGGTCAGCTCGATTACACGTAGTTTTGCAATCGCCTTCGCCAATTCAGCGGATGC
CTGTGCATAGTCGACATCGCCGTGGGAGTTATTGATATGTTCTTCTGCTTTGCGTTTAGA
CTCCAACGCCTTAGCTTCATCCAGATCAGTTCCACGAATAGCAGTGTCAGCCAATACGAT
CACCACACTCGGTTGCACCTCAAGGATGCCGCCAGAAAGATAAATAAACTCTTCCTCACC
GAACTGCTTAACGATACGTATCATGCCAGGCTTAATGGCAGTGAGCAGTGGGGCGTGACC
AGGGAAAATCCCTAACTCACCTTCACTACCCGTCACCTGAATTTTTTGTACCACGCCAGA
GAACATTTTCTTCTCAGCGCTCACAACATCCAGATGGTAAGTCATTGCAGCCATGTCACC
CTCCAGTCAACAGCGTTACAGTTTCTTGGCTTTTTCCACTGCTTCTTCAATGGTGCCAAC
CATGTAGAACGCCTGCTCCGGCAGGTGGTCATAGTCGCCGTTCATGATGCCTTTGAAACC
ACGAATGGTATCTTTCAGCGATACGAACTTGCCCGGTGAACCGGTAAAGACTTCTGCCAC
GAAGAACGGTTGAGACAGGAAGCGTTGGATTTTACGCGCACGGGATACCACCAGTTTGTC
ATCTTCTGACAACTCGTCCATACCCAAGATTGCGATAATATCTTTCAGTTCCTGGTAACG
TTGCAGAATTGACTGCACGCCACGCGCTACATCGTAATGCTCCTGACCAACAACCAACGG
ATCAAGCTGACGGCTGGTGGAGTCAAGCGGGTCAACCGCTGGGTAAATACCCAGAGAGGC
GATTTGGCGGCTCAGAACGACGGTTGCATCCAAGTGAGCAAAGGTGGTTGCTGGAGATGG
GTCAGTCAAGTCATCCGCTGGCACGTAAACGGCCTGAACAGAGGTGATTGAACCCGTCTT
GGTGGAAGTAATACGTTCCTGCAACACACCCATCTCTTCTGCCAGCGTTGGCTGGTAACC
TACGGCAGATGGCATACGACCCAGCAGTGCGGAAACTTCCGTACCGGCTAAGGTATAGCG
ATAGATGTTATCGATGAACAGCAATACGTCACGACCTTCATCACGGAATTTCTCCGCCAT
GGTCAAGCCGGTCAGTGCAACGCGCAGACGGTTACCTGGTGGCTCATTCATTTGGCCATA
AACCAAGGATACTTTGTCCAGAACGTTGGAGTCAGTCATCTCGTGGTAGAAGTCGTTACC
CTCACGAGTACGCTCACCCACGCCAGCAAATACGGAATAACCTGAGTGCTCAATCGCAAT
GTTACGAATAAGCTCCATCATGTTTACCGTTTTACCTACACCCGCACCACCGAACAGACC
GACTTTACCGCCCTTAGCGAACGGACAAATCAAGTCCATTACCTTGATACCGGTTTCTAA
CAAGTCTTGCGAGCTGGCAAGATCTTCGTAAGAAGGCGCTTCACGATGGATTGCCCAACG
CTCTTCTTCGCCGATAGGACCTTTCATGTCGATTGGGTCACCCAATACGTTCATGATACG
GCCCAGAGTTGACTTGCCCACAGGCACTTCAATTGGGTGTTCCAGGTTGATGACTTTCAA
CCCACGGCTCAGACCATCGGAAGAGCCCATTGCGATACAACGAACAACACCACCGCCCAG
CTGTTGCTGAACTTCCAGCACCAGCTTCTCAGCTGCGCCTTCAACCTCAAGGGCGTTGTA
CACTTTTGGTACAGCGTCTTGGGGGAATTCGACGTCCACTACGGCGCCGATTACCTGGAT
AATCTTTCCAGTAGCCATCTTGAATCCTCTACGTAATACGTTTACCCGTCATATTCCAAA
TTGCTGGGGCGTTGGCTGCCTTCTCTCACCCGAATTGCTTACTTGAGTAAGCGCCTGGGG
ATTTGCTCAGTTGCCGCCTTCCCGCAATCTGAACTATTTAGGGTAATAACCTGGTTAAAC
CGCGGAGGCTCCCCCGACGATCTCGGTGAGTTCCTGAGTGATGCTGGCCTGACGAGCCTT
GTTGTAAACCAACTGCAGCTCTTTGATCAGACTACCGCCGTTATCGGTGGCGGCTTTCAT
CGCTACCATTCGCGCGGCCTGTTCGCTGGCCAGGTTTTCAACGACGCCCTGATAAACTTG
CGATTCCACATAGCGACGCAGGAGGGTATCCAGCAGTGCTTTAGGATCAGGTTCATACAG
GTAATCCCAGGATTTCTTCTTCAGCTCACCGTCTTCCGCTGGCGGAAGTGGTAACAGCTG
CATAATCCGTGGTTCCTGAGACATCGTATTGATAAACTTGTTATTAACGATATACAGTTT
ATCCAAACGACCTTCATCATAGGCCTGCAGCATGACTTTCACTGGCCCGATAAGTTCTGA
CAGAGAAGGGTTATCTCCCATGCCAGTCACTTGAGCAACAATTTTGCCGCCCACGGAGCC
AAAGAAAGACGCTGCTTTTGATCCGATCAGCGCTAAATCGCATTCAACGCCTTTTTCAGA
CCAACCTTTCATCTCAGCCAACAGTTTTTTGAACAAGTTAATGTTCAAACCACCACACAA
GCCACGGTCTGTAGAAACCACCAGATACCCAACGCGCTTAACATCACGCTCTTCCAGGTA
TGGATGTTTGTATTCCAGATTACCTAGCGCAAGGTGACCAATCACACTACGCATTGTTTC
TGCATAAGGACGGCTGGCCGCCATGCGTTCCTGCGATTTACGCATTTTGGAGGCGGCGAC
CATCTCCATGGCTTTGGTGATCTTTTGCGTGTTTTGCACGCTGGCGATCTTGGAACGTAT
CTCTTTTGCGCCGGCCATTTCTGCTTCTCCTCATTGCCAGACGGCCTGCTTTCCTAATGA
AAAGCAGGGCCGTATAGCGTTACCAGGACTGGGTTGCCTTAAATGTATCAAGGATGCCTT
TCAGCTTGGCCTCGATCTCATCGTTATACGCGCCAGTTTGGTTGATTTGTTGCAGAAGCT
CGGCATGCTCACGGTCAGCAAACGCCAACAGCGCAGCTTCAAAGCTACCTACCTTCGCCA
ACTCGATATCACCCAGATAACCACGTTCAGCTGCGAACAGAACCAGAGACTGCTGCGCAA
CTGACATCGGTGCGTATTGTTTCTGTTTCAGAAGCTCGGTCACTTTCTGACCGTGGCTCA
GCTGTTTACGTGTTGCATCATCCAAATCGGATGCGAACTGGGAGAACGCGGCAAGTTCAC
GATACTGTGCCAGAGCGGTACGGATACCACCGGACAGTTTTTTCATGATCTTGGTCTGCG
CTGCACCACCCACACGGGATACGGAGATACCTGGGTTAACCGCAGGACGAATACCGGCGT
TAAACAGGCTGGATTCCAGGAAGATCTGACCATCAGTAATAGAAATTACGTTGGTCGGAA
CGAACGCGGAAACGTCCCCTGCTTGGGTTTCAATGATTGGCAATGCGGTCAAAGAACCGG
TTTTACCTTTCACTTCACCCTTGGTAAAGGCTTCAACGTAATCGGCGTTAACACGCGCAG
CACGCTCCAGCAAACGGGAGTGGAGGTAGAATACATCGCCAGGATAAGCTTCACGACCTG
GTGGACGACGGAGCAGCAAGGAGATTTGACGATATGCAACAGCCTGTTTAGACAGGTCAT
CATAAATAATCAGCGCATCTTCACCGCGGTCGCGGAAATATTCACCCATGGCACAACCGG
AGTAAGGTGCCAGGTATTGCAATGCTGCTGATTCTGATGCGGTAGCCACCACCACAATGG
TGTTAGCCAACGCGCCATGCTCTTCCAGTTTACGCACTACGTTTGCAACAGTAGAGGCTT
TCTGGCCGATAGCAACATACACACATTTAATGCCTGAATCGCGCTGGTTGATGATCGCAT
CAATCGCCAGAGCAGTTTTACCTGTCTGACGGTCACCGATTATCAATTCACGCTGACCAC
GACCGATTGGAATCATGGCATCGACTGACTTATAGCCAGTCTGAACAGGTTCATCAACGG
ATTGACGTTCGATAACGCCAGGTGCGATAGCTTCAACAGCTGAGAAGCCGTCGTTTTCTA
CCGGACCTTTACCATCAACAGGTTCACCCAGAGTGTTGACGACACGACCTAATAGGCCAC
GACCGACAGGAACTTCCAGGATACGGCCAGTACATTTAACCTTCATGCCTTCAGCAAGAT
CGGCGTACGGACCCATAACTACAGCACCTACGGAGTCGCGCTCCAGGTTCAGTGCGATTG
CGTAACGGTTGCCAGGCAGTGCGATCATCTCGCCTTGCATAACATCGGCCAGACCGTGTA
CACGAATGATCCCGTCACTAACGGAAACAATAGTACCTTCATTGTGAGCTTCGCTCACCA
CATTGAACTGAGCAATGCGCTGCTTGATCAGTTCGCTGATTTCGGTGGAATTCAGTTGCA
TATGCTCCAGTCCCCTTAAGACTGCAAGACGTCCGCCAGGCGTTCTAGACGACCGCGAAC
GCTGCCATCTATCACCATATCGCCTGCACGTATTACTACGCCGGCCATTACGGACTTATC
GATTTTGCAATTCAGCTTAACTTTGCGTGATAGACGTTTTTCCATCGCAGCGGCAATTTT
AGCCAGCTGTTCGTCGTTCAATGGGCTCGCAGAGCTCACTTCAACGTCGACGGTCGACTC
CAGCGAGGCACGCAGTTGAATAAACTGCAGTAATACCTCAGGAAGAACCAGTAAACGGCC
ATTCTCCGCCATAACTCGAATGAAGTTCTGTGCGGGTTCATCGAGCTGATCACCACAGAC
TGCAATAAACGTCTTAGACATTGTTTCTGGCGCTACAGCACCGGAAAGCAATTCAGCGAT
CTGTTCATTGCGCGTCACTTGGGCAGTAAACGCCAGCATATCTTGCCAACGATCAACCGC
CTGGTGCTCAACAGCAAAGTCAAAAGCTGCTTTGGCGTAGGGGCGAGCTACAGTTACAAA
TTCAGACATCAGCCCCTCCCTCCTTACAGTTCAGCGACCAGTTTATCAACGATGTCGCTG
TTAGCAGCTTCATCCACGGAACGTTCGATGATCTTCTCGGCGCCAGCTATAGCCAACATC
GCGACTTGCTTACGCAACTCTTCACGAGCACGCTTACGTTCGGCGTCGATCTCTGCCTGC
GCTTGCGCCACGATTTTGTTACGTTCCTGTTCAGCTTCTGCTTTAGCTTCATCAAGGATC
TGAGCTTTGCGTTTACTTGCCTGCTCAATAATCACCTGTGCTTCTGCTTTGGCCTTCTTC
AGTTGGTCGGTCGCATTGGCTTGCGCTAAGTCCAAATCTTTTTTGGCACGCTCTGCAGAA
GAGAGACCGTCAGCAATTTCTTTTTGACGCTTCTCGATGGCAGCCATAATCGGCGGCCAT
ATATACTTCATGCAAAACAGGACAAACAGGACAAACGCGATGGCCTGGCCGAGGATTGTT
GCGTTAAGATTCACAGCACAATGCCTCTTTAAAAGTTAATAGTTTGGTGTAGTTCACAGT
AGAGAAAACTCTACTTACGCGACAGCAAACATCACGTACAGACCCAGACCAACAGCGATC
ATAGGGATGGCGTCAACCAGGCCCATGACGATAAAGAACTGTGTACGCAGCAGAGGAATC
AGGTCAGGCTGACGTGCAGCGCCTTCCAAAAATTTACCACCCAGGATGCCGATACCGATC
GCAGCACCGATTGCCGCTAACCCCATCATTATAGCGGCAGCCATGTACAGCAGATCCATA
TTCAGGTTTTCCATGACAGTCTCCAATTATTTCAGTTAAACGCAGTAGTGTTATACACTT
CATACTTCAAGCTACATGTGCGTTGGCTTCCTTCGTTCACCCCAGTCACTTAACTTATGT
AAGCTCCTCGGGATTCGCTCAGTTGCCGCCTTCCTGCAACTCGAATTATTTAGGGTATAT
TAAGAAAATCAGTGCTCTTCGGACGCCATCGACAGATAGACAATCGTCAGAACCATGAAG
ATAAAGGCTTGTAACGTGATAATCAGTATGTGGAAAATAGCCCAAGGTAAACTGAGCATC
CACTGTGACCACCACGGCAACAGGCCAGCAATCAGGATGAAGATCAACTCACCCGCATAC
ATGTTGCCGAACAGTCGCAGACCAAGTGAAACCGGTTTGGACAGCAGGCTGACACCTTCC
AGAATTAAGTTAACTGGAATGAATATCGGGTGATTGAACGGCTGCATCGTTAATTCTTTT
ACGAAGCCGCCTACACCTTTCATTTTAATGCTATAGAACAGGATCAGGATGAAGACACCC
AATGCCATGGACAAGGTAATACTCACGTCTGCGGTAGGTACCACACGCAGCGCAGGTAAC
CCAAAGACATGTTCACCAATGTAAGGCAGTAAATCGATTGGTAGTAAGTCCATCATGTTC
ATCAATAAAACCCAAACAAACACCGTCAGGGCTAATGGTGCGATGACTTTACTTTTGCCG
TGGTACATATCCCGTACGCTGTTATCGACAAAACCGATAATTAACTCAACAGCCGTCTGC
AATTTGCCAGGCACACCACTGGTGGCACCTGCCGCAACTTTGCGGAAAACAAACAGAAAA
GCTAACCCCAGCACGACAGAGAAGAACAAAGAGTCAATGTTCAACGTCCAGAACGTCGCA
GGGCCAGGTGAGTGGGGATTGACCAACTCAAAGGTACGCAGGTCCAACTGAAGGTTATTC
AGATGGTGACCTATGTAGTCCCTTGGAGTAGAGATTTCTCCTGATGCAGACATGATGCCT
CTTACCCTTTTTGTAGTTAAATACGGTGACCGTTAAATACGATAACTGTTAAGTACGGTA
GCCGCTTATCACGGCCGGTGCCAATATCTGCACAATCAGCACCGCTAAATAGGTTAAACC
GAGTGGCGTAAACGCTGCTTTAAACAGCCCTAATGCCACAATCAGCAAAATTATCGTCAT
GATAACTTTTAACCCTTCGCCAATGGCAAATGACCACGCAACACGACCCGGAGCAGCTGT
TTTTGCCTGATGGCGGCAAGCAAACAACATAAATATGGCACTGGGTAACCAGGCTGCCAA
CCCTCCTGCCAAAGCAGAAGCACTCCATTCCAGGCTTCTAAAACCAAAAACAGCACTGAG
AACAACAAAAGTCATTAACTGCAACAACAGTAACTTTCGTGCAATTTTCCCACTATAAAG
GGATACAGACATGACGTTTGTTCTCTCCGAACCACACTAAAGGCATATTAAGTGAGGTAT
AGAACTGCCTTTTACCCCATTGAGTCAAGCAGCAAAAAACGAGCAAATTATACGGGCCAC
TCAAACGAATTCAATCGATAAGTAACGAAAAGGTGAACAATTATTCAATTTTTTTACTTT
CTGGCTCTTTTCAGCAGATTGCTCTCGGAATATAGGCCAAATTCAATTGTCTGACGATTC
CAATTATTATCAATAAAGCGTGCAACTGATCACAAAACTTAAAACAAAACGATTTATAGC
CCATAACAGCCTGCTTTGTCTTTAACGAAAAGAGCCATTAAAAACTTTTATAAATCATAA
TGTTAAATTTAAACCATTATCAAACAACTTATCTACTTAGATAAAACTTACCGTTGACAT
TTCAGATAATAATCCAGCAACACTTCGGACACATAAGAAGAATGATATCTTCGATAAAAT
AATGACCAGGGTGACTATTTGATCATCTTCAATATGATTATGTCGTTCATTACTGCTGAT
ATTGTAAACAAGGCGTTAAATATAATCTTTCCGAACTATAGTCAGCGGATAAATAATAGC
CAATATTAAAAGTGCTACCGCAGACAATTCACCTTACTTACTCTAAGGATTTATTACATT
TTTTTGATAAATAACAAAGTTAGTTTGACTTAAGAATAACCAAATGACGTTCACCGTCCA
ACTCTGGTACCCGCAGTCGAACAACCGACTCAACAACTATCCCTTCAGGCAATGTTGCTA
ATTCATCATCCGGCCTTACCCCTTTAAGCGCATAAAAGCGCCCTTCAGGCTTAGCGGGCA
AATGATGACACCAGGACAGCATATCTTGTAAGGATGCAAATGCACGGCTTATTACACCAT
CAAATGGCGGTTTTGCGGCAAAGTCCTCAACACGGCTTTGTACCGGTTCGATATTGCTTA
ACCCTAACTCATGCTGTACCTGACGTAAAAAGCGAACACGCTTACCCAAGCTATCAAGCA
AAACGAAGTGTGCATCGGGCCGCACGATGGCTAACGGTATCCCTGGAAGCCCAGGCCCAG
TGCCGACATCAATAAAACGGCTGCCTTGCAAGTGTGGGTTAACGACAATGCTATCCAGTA
TATGCCGCACCAGCATTTGCATTGGGTCACGCACTGAAGTCAGATTATAAGCTTTGTTCC
ACTTATCAAGCAGTTCCACATAGCCTATCAATTGGTGTTTTTGCTGATCAGGTAACTCAA
TACCTGCTGCACTCAGCAGGGAATCTAATTTTTTTAACACAACAGTATCCTCTGACTGAA
AAAACTCTGTCAGCGTGTAATAAGCCAATATGTGGAATGATAATCTAGCTTAGCAGTGGT
TTGAATAGTGAGTTGTGGCCTGAATTACCGGGCTGCTTATTCTTGCAACCCGGCAAATGT
TTGATGGTTACGCGCTACGGCGCAACAAACCTTGTTTTTTCAGCCAAACCAACAAGATGG
AAATTGCCGCAGGTGTAATGCCTGAAATACGTGAAGCTTGCCCGATCGAGTTAGGTTTAT
GATCATTCAATTTAGCAATAACTTCATTCGACAAACCAGACACTTGGCGATAATCGAGAT
CAGCGGGCAATAAGGTATTCTCATTCCGTAACTGTTTTTCGATCTCTTCCTGCTGACGGG
CAATATACCCTTCATATTTAACCTGAATCTCAACCTGATCTGCTGCTTGGGGATCAGTTA
ATGCCGGGCCAAATGAAGGCAACGTTGTTAACAAACGATAGTCGATTTCAGGGCGACGCA
GTAATTCTTCCCCATTGGCTTCTTTTGACAATGGAGCTTTCAGCACCGCATTGATTTCAG
CTACGTTCTCAGAATGAGGATGAACCCAGATATCACGCAGGCGTTGGCGTTCTTTTTCAA
TTTGCTCAATTTTTTGGCTAAAGTGAGCCCAGCGAGCATCATCGACCAACCCTAACTTAC
GGCCCATTTCAGTCAAACGCAGATCCGCGTTGTCTTCACGCAGCATCAAACGATATTCCG
CTCGTGATGTAAACATACGGTACGGCTCTTTGGTGCCGAGGGTGCTTAAATCGTCCACCA
GCACGCCAAGGTAAGCTTCATCGCGGCGAGGTGACCATCCATCTTCATCGTTGGCGAAAC
GGCCAGCATTGAGGCCTGCAAGCAGCCCTTGAGCCGCAGCTTCTTCATAGCCAGTAGTGC
CATTGATTTGCCCGGCAAAGAACAAACCCTGGATATATTTACTTTCCAGAGTCGGTTTCA
AATCACGAGGATCAAAGAAATCATATTCAATGGCATAACCAGGACGAACGATGCGTGCAT
TTTCCAGCCCTTTCATCGAGCGGACTATCTGCATCTGAACATCAAAAGGCAAGCTGGTAG
AAATACCGTTTGGGTAGATCTCATTACTGGTCAGACCTTCAGGTTCAAGGAAGATCTGAT
GTGAATTACGATCAGCAAAGCGCATGACTTTGTCTTCGATCGACGGGCAATAGCGTGGCC
CGATCCCCTCAATGATCCCCGCATACATCGGGCTGCGATCCAGGTTATTACGGATCACTT
CGTGGGTTTTTTCATTGGTGTAGGTGATATGACACGCCATTTGTTCTGGATGCTGGCTAG
CATTCCCCAGGAATGAGAATACCGGAATGGGGGTATCGCCCAGTTGTGGGGCCAATTGGC
TAAAATCGATAGTGCGTGCATCAATACGCGGTGGCGTACCGGTTTTAAGGCGATTAACCC
GTAGCGGTAATTCACGCAGGCGTTGTGACAACGAGATGGATGGCGGATCACCTGCACGGC
CGCCGCTGTAGTTCTCAAGGCCAATATGAATTTTGCCATCGAGGAAAGTGCCGACGGTTA
AAACCACAGCCTTAGCGCGGAATTTTAACCCCATTTTGGTCACAGCACCGACCACACGAT
CGTTTTCAACAATCAGATCTTCTACCGGCTGTTGGAAAATCATCAAGTTAGGTTGGTTTT
CCAATGCGGTACGAACAGCCTGGCGATACAGAACACGGTCGGCTTGGGCTCGAGTTGCTC
TTACCGCTGGCCCTTTGCTGGCGTTTAGTATCCTAAACTGAATACCGGCCTGGTCAGTTG
CCATTGCCATTAACCCGCCCAGAGCATCGATCTCTTTTACCAAATGCCCCTTACCAATAC
CGCCAATCGCTGGGTTACAAGACATTTGTCCCAACGTGTCGATATTGTGCGTCAGCAATA
AGGTCTGACGTCCCATGCGTGCCGCTGCCATTGCAGCTTCCGTGCCGGCATGACCACCAC
CAATGATGATGACGTCAAATTGATCTGGATAAAACATGGTACTGCACCTCGCCGTTATGC
GAATTTCTGTGTTTGCCCTGGGGTGGGGGATTCTACTCAAGTTTAGACGATCGACCAAGC
AGCTTAGGATCGCTCTTAATTAAAAGAAGATCTTTTTATTTAAAGATCTCTTTATTAGAT
CTCTTATTAGGATCATGACCTTCTGTGGATAAGTGATTATTCACATTTAAGATCATGTGA
TTAAGGAGGATCGTTTGCTGTGAATGATCGGTGATCCTATTGCGTATAAGCTGGGATCTA
AATGGCATGTTATGCACAGGCACTTTAAGTCACTAAGGTTGTTATGTGGATATGTACTGC
TTATACCCTGCTTTCAAGCTTACTTATCCACATTCGTTCGCGTGATCTTTAAGCAAATTA
GAGTAAATTAATCCAGTTTTTAACCCAAATCTCTGCCGGATCCTCAGGAATTTCATGTTT
GATGACGTCAATTTCTAAAATATCACCCACACGAATGGCTCCCTGGATGATCAGTTGCTG
ATCCAATTTTCTGACCGCACCACAGAAAGTGTCATATTCTGAACTGCCCAAACCAACAGC
ACCAAAGCGAACCTGTGAGAGATCCGGTTTCTGCTGCTCGATTTGTTCTAATAAGGGTTG
AAGATTGTCTGGCAGATCACCTGCACCATGAGTGGAAGTGATAATTAGCCACATACCATC
CAGGGTCAGCTCGTCTAATTCCGGACCATGCAGAGTTTCTGTCGTGAAACCCGCCTCTTC
TAATTTCTCAGCTAAATGTTCAGCAACGTATTCAGCACTGCCAAGCGTACTGCCACTGAT
CAAGGTAATGTCAGCCATAAAGAACCCAACCGAAGTAATGAACCAGTATTGTACGCTGTG
AATCAGCTGGGATCTACCTGTGGATAATGTGGGTATAGTTATTTAGTGCTCAGGGCACGA
TGGTACGCATGATGGGGTTTTGCAGGGAAATAAGAGTCTCGGTTGACTGGATCTCATCAA
TAGTTTGGATCTTGTTGATAAGTACCTGTTGCAGTGCATCTATCGATTTACACATGACCT
TAATAAAGATGCTGTAATGGCCAGTGGTGTAATAGGCCTCGACAACTTCTTCTAAACTTT
CCAGTTTTTTTAATGCAGAAGGGTAATCTTTGGCACTTTTCAAAATGATGCCGATGAAGC
AACACACGTCATAACCCAGCTGTTTTGGATTAACGTGAACACAAGCTGCGGTGATAATCC
CTGCCTGACGCATTTTTTCAACTCGGACATGAATTGTTCCTGGGCTAACACCAAAATTTT
TAGCTAATTCTGCATAAGGCGTGCGCGCATTTTCCATTAATGCGTTCAGGATGCCACGAT
CGAGATTATCGATTTGATAAATTTCACTCATATTAACCCCCTTTTTTTATCGATTATTTA
ATTATAGATACATAAAAATGAATGATTAAAAGTGAAAAGGCAATATTGTTTGCTGGATAT
TGAATTTAACCCTCATTATGTTGCTTAATCGATGACAAGCCAAACGGCACAACAGACAAT
TTGCATAATCGACAGCAACGAATTGAGAAAACGACAATGAAAAAGCAATTTATCCAAAAA
CAACAACAGATCAGTTTTGTAAAATCCTTCTTTTCCCGTCAATTAGAGCAGCAATTGGGC
CTAATTGAGGTGCAGGCACCTATCCTGAGCCGTGTGGGTGACGGTACCCAAGATAACCTG
TCTGGTTCAGAGAAAGCCGTTCAGGTAAAAGTAAAAAGCTTGCCAGACGCAACTTTTGAA
GTTGTTCATTCATTAGCTAAATGGAAGCGTAAAACCTTAGGTCGCTTTGATTTTGGTGCT
GACCAAGGAATTTATACCCATATGAAAGCATTGCGTCCTGATGAAGATCGCTTGAGCGCC
ATTCATTCCGTGTATGTCGATCAGTGGGATTGGGAGCGCGTCATGGGTGATGGCGAGCGC
AACCTAGCTTACCTGAAATCTACTGTTAACAAAATCTACGCGGCTATTAAAGAAACTGAA
GCAGCGATCAGTGCAGAATTTGATATAAAACCTTTCTTGCCAGAACAGATTCATTTTATC
CACAGTGAAAGCCTGCGCGCTAAATTCCCTGATCTGGATGCGAAAGGTCGCGAACGCGCC
ATTGCTAAAGAGCTGGGTGCTGTTTTCTTGATTGGGATTGGCGGTAAATTGGCTGACGGT
AAATCTCATGATGTTCGTGCCCCGGATTATGATGACTGGACCTCTCCGAGTGCAGAAGGT
TTTGCTGGGCTAAACGGCGACATTATTGTTTGGAACCCGGTGCTGGAAGATGCTTTTGAA
ATTTCATCCATGGGGATCCGTGTGGATGCAGAAGCGTTGAAACGCCAATTGGCTCTGACA
TCTGATGAAGATCGTTTGAAACTGGAATGGCACCAATCATTGCTAAACGGTGAAATGCCG
CAGACTATTGGTGGCGGTATCGGTCAGTCTCGTTTAGTGATGTTATTGTTGCAACAACAA
CATATTGGTCAGGTCCAATGTGGGGTGTGGGGGCCAGAAATCAGCGAGAAAGTTGAAGGT
CTATTGTAATAACATCCGCCAGAATTTCTCTTTATTATTTCAACCCGCTATGGCTCATGC
AGCGATAGCGGGTTTTAACGTCATAAACGTAAGTAGGTTCTTTAATCTATGCTGTAGGTG
GCATAATAATAGAATATTCACCTTATAAGGTTAGCTGACGTTATGGCCTGGTTTCATCCA
CTTAGACATTACTCACATGCTCGTCCAAGATTATTATTATCCGTTGGTGCGGGAATAATC
GCTTACTTTCTGTTGCCATCACATTTCACTGTATTACTGCGTGTGATGGTGAGTTGGAAT
ATTTTCGCGTGGCTCTATTTGTTGTTTTTATGGCTGCAATTATTGCGCAATGATCCGAAA
AAAATCAGATTAATAGCTCGTGTGCAGGATGAAAGTGCCAGTATGGTGCTAAGTATTGTT
AGTATGGCGTGTTTGGCGAGTATTCTGGTTATTCTGTTTGAGTTAAGCACGGCGAATCAG
TTATCGGGTTCGGCCAAAGCATTCCATTTAGTCCTCACTGGAATGACATTATTGGTCTCG
TGGTTACTATTGCCAACCGCTTTTACTATGCATTATGCCCATTTATTTTATTTATCCCGC
GATGAGTCAGACGCTGTTCTCCCGTTAATTTTCCCTAAAGAGGTTACTGAGCCTACTTAT
TGGGATTTTCTTTATTTTTCATTCACTATTGGTGTCGCTTCCCAAACCGCTGATGTCTCG
ACTGGCTCGTCAGATATCCGTCGTGTGGTGCTATTGCAGTCAGTGTTATCCTTTATTTTC
AATATGACGATCTTGGGATTATCAATTAACGTCGGGGCAGGGTTACTGAACTAGAATAGT
TTCTTAGCGCTTCCAGCGGCGCATTAAACGGCTTTTTAACCCGGTATCAAAGCGCCAGAT
ATGATCGAAAATCCGCATGATACCGGGCTTGCCATAGGCCGACATTGCCACGGCATGGAA
CCGGTGTTGATGGGCTTGCTGCTGGATTTTAATTTTTCTGATCAGCTCTTCAGGTAAGCG
CTGGGCAATGAAATCTGAAATAATCACTGCATCGGCATCATACCAATCTCGCTCTTCCAT
TTTGCTCAGAGTGCTGGCTAAGCAGGCCGCCAGATCGGTGCCGCCACGAAAATGTTGGCT
GAGAAAGCGTATCGCCTGCTCAATACCACTGGCTGATGATAGCTCGTAGTGAATGATTTC
AGTGGCGAACAGCATGATGTAACAGCGGCGATTATCCTCCAGCGCAATACGTAGCAGGGC
TAGACAGAAAGCTTTGGCACACTGCTCACTGAAGCCACCCATCGAACCCGATGTATCGAC
ACAGACAATAAAGGGGCCGCGGGGTTGTTCGTCATGACTTTTAAGGCTGATAGGGTGCTG
TAAGGTTTTTTCCTGCCAATTATCACCTTGTAAGCGATAGGTGAGTAAACGTCGCTCCAG
TAAGCGGCGATAAAACTCAAACTCTAACTCACTCATTCCTAACATGACCAACTCGGTCGG
CAATAATCGTAGAATATCATTGCTCTGGTGAATGCCACTGACCTCTTCTGGCACGGTATC
AGGTTGGCGAACCATCACGGTATAAGGCTCAAAGCGGGCATCAGGGGTAGGTTGCGCTTT
GGCGGATCGACTGCGGCCCAATTGCTCTGCAAGTTGCTGTAATTCCGGCTGCTGTTGCAG
AAAATCGCCATATTGCAGCAATAACTGATAATCACCACGCTGTAAATGCCCTTGGCTCAT
ATCCCAAAGCCGCCCTGCCGCCCCATCATTGGTTGCAAGAATAGGTTCCAAAGCACCACT
GAGCGCAAGCCGCTGTTGTAACTCAGCTAAAAGTTGCTCTCGCTCTTGTTCCAGTAGTTG
ATGATGGATGGTGATGGTTTGTAAGGTTAGGCTGACACGCCAGCGCTGTAAAAAGAGAGT
TTGAAAGCTATCACCGGTTTGGGGATTTCTCTCTAAATCAGCGGTATGCAGCAATGTTTT
AGCTTGTGTGGCGAAAGGGGAATGCCATTGTTGCAGTTGCACCACAATCTGCGGGAGATG
GGCATAAAATAGCGGGCTATCTTCCAATTGACTCTGTTGGTATAAAGCAAACTCGTTTGC
CAGACCAGCGGGGACTTTTGCCTCCCTAATTCGCTGTTGTAAGTTTTGCTTCCAGCCGGG
GATATCCTTCATTAATGCCCGTTTAATGCGCGGAAATTTTTCAAAGAATATGGCTAACTG
CGGTGAGGCCAGTAGCCCCACCACCATCTCTTCGATAAGCTCACTTTCACTTATCGATAG
CAGCAAATCCAGTGTCGCCAGGCTGAGCATAGATCAATGACCGCGTAGTTTTTGTTGTAG
CTGTTTCACTTGCTCAGCCACATTCAATAAGCTGGCTTCTATTTTTGCTAACCAAGAGGA
CGGCGTAAACAAGCAAGGTTGATGTTGACTGAATAGCCGCCGTTGCTCTGCCAGGCTATT
TTCCAATTCCGCCAACTCCACCAGCAGCTCGGGGGGCACACTGGCAGTGGAAGCTCCGGG
TTGCGACAATATTGATGATTGGCGACTGACATCCAGCACCGTGATATGCAGTTGATCATC
AACTTCAGCATCAATAGATTGGGCATAACCGACACCATTTAATTTGGCACGTAAAACCCC
ACCTTTATTTAACCATTGAACCAGCATATCTTTCTCTATTTGCAGATGATTGACCTGAAT
GTCATGCAAGCTGAGTGGTTTTTGCAAAAATAGTGTCAGGGTGCTATCAGTAAGATGGTC
TGGCAGAGAATATTGCGGTTTACGGCTGAACATACCGCTTTGTTTGGTCACCGTCAGTGC
TTGATGGTCACTTTGCTGCTGTTGGTGCTTCAACCATTGAGCATGTATATGCTGGAGCTT
CATTAATAGGCTTTGTTGCTGATACCCCTGTTCAGTTAGCAACTGTTCAAGCTGTTGCTG
TAGCAATTTAAGTGAACTTAAATCATGCCATAAGCAATCTTTCAGCAAAATTAAGTCTAT
TGGCGTTATTTCATCTCGCCCGCTGAAGAAGGCGCTAGCTTGCAGTAAACGCAGAGCCTT
TTTCCATCGCCGGTCAGAGACATACGGCGCTTGCTCTTGTGCGCTGAGCTGCTGACGTAG
CTGAAAAATAAGCTCAAAACAGTTATCCGGTAGGGCTATTTTGTCTATTAAGGGCTGCCA
CTGATAAAACTCTTCATCGCTGATACTGAGATTTTCAGCTACCGGATTATGATTTTCATT
TTGTCGGCTGAGAAGCAATGAGCGGAAATTCTGCTTTTCTTGCACGCGATCCAGCCATAG
GCGGATCAGCATTCGGTCATAAAGCGCTTCCAGGCTGCTATCTGCATCGGGTAATTCGTT
AGAGGCCGTCACCAACAAGCGCATTGGAATACTATCCTCCCGATCACCATTACGAAAGCG
TCGTTCATTAATAGCGGTCAGCAAAGTATTTAGAATGGCTGGGCCTGCTTTCCAAATTTC
ATCCAGAAATACGATTTCAGCTTCGGGTAAATAACCTCCAGTCATGCGCTGATAGCGCCC
CTCTTCTTTCAGAGCTTGAATAGAGAGTGGGCCAAATACTTCTTCCGGTGTCGAAAAACG
GGTCATCAGATATTCAAATGCCCGGGCATTTCTAAAAGCAAATTTTAGGCGTCGAGCAAT
CAGACTTTTAGCAATCCCCGGTGGGCCGAGCAGGAATACGCTTTCGCCACTTAGTGCGGC
CAGTAAACACAAGCGGATAGCTTCCTGTCTTTCATACAGACCACTTTCAAGGGCACTGCT
CAAACGGGAGATTCTTTCTGCTAATTGTGATGATTGCGCCATAATTGCTCTATATGTTCC
GTTAGTTGATTGATTTTTACCTGATCAGGGGGAATAGATCCTCTTTTTCTTAGCGGTATA
GCATTTTATTATTAATAGGATAGCTCATTGATTAGTAATATTTTTATATCATCACCTATT
TGTAGTCGATCTATTTTCGTACTTTTTGTTGTTTGATTTAAGAGTAGGCAATCTATTGAA
ATGGTGCATACTGTGCGCCTTTTGGCAGGCGTATAAGAATACATAACAGGCAGTAGCGAT
GACTAAGTGCACGCATCGGCTTATGGATGTTCTAGCAAAAAGAAATCAATTATGAGCACA
GAACATAAAAAACAATCTTTATCGGCGGTAACCCTGGCTGCAATAGGGGTCGTTTATGGT
GATATTGGTACCAGCCCACTCTATACCCTGAGAGAGTGTTTTTCTGGTCATTATGGTTTT
GATGTCCGTCCTGATGTGGTATTTGGTTTTTTATCACTGATCTTCTGGATGTTAATTCTG
ATTGTCTCGGTTAAATATCTGACCTATGTCATGCGCGCGGATAACGCCGGTGAAGGGGGG
ATTTTAACGTTAATGTCTTTGGCTGGGCGTAATACCTCTTCCAGAGCCACTTCAATTTTG
GTTATTCTCGGCTTAATTGGCGGTAGCTTCTTTTATGGCGAGGTGGTTATCACGCCAGCC
ATATCCGTTATGTCGGCTATCGAAGGGCTGGAAATTGCCGCACCTGCACTTGATCCTTAT
ATTGTCCCCTGCTCGATTGCTGTTTTAACCCTGCTGTTTGTTATTCAAAAACACGGTACC
GGTAGCGTGGGTAAATTATTTGCCCCGGTGATGCTGGTTTGGTTCCTGACACTGGCGCTG
CTGGGGTTGCGCAGCATTATCGCGAACCCAGAAGTATTGGCTGCACTGAATCCTAAATGG
GCAATCAGCTTCTTTACTGAATATAAGTCTGTTTCTTTCTTTGCCCTTGGTGCGGTGGTA
TTGGCAATTACCGGGGTGGAGGCTTTATATGCGGACATGGGGCACTTTGGTAAATTTCCT
ATTCGATTGGCGTGGTTTACTGTGGTCTTACCGTCATTGGTGCTGAATTATTTTGGCCAG
GGCGCGTTATTATTGAAAAACCCAGAAGCTATCAAAAACCCCTTCTTCCTACTCGCCCCT
GACTGGGCATTGATTCCACTGTTAATACTGGCAACGTTGGCGACGGTAATTGCCTCACAG
GCTGTCATCTCCGGTGTATTCTCCCTGACCCGGCAAGCCGTCCGTTTAGGCTATTTGCCG
CCGATGCGTATTATTCATACCTCGGAAATGGAGTCAGGCCAGATATATATCCCGGTGATT
AACTGGACACTGTATCTGGCGGTGGTATTGGTGATTGTCGGCTTCGAACGTTCCAGTAAT
TTGGCAGCGGCTTATGGTATCGCGGTGACGGGCACGATGGTTATTACCAGTGTTCTGTTC
TGCACCGTGGCACTGAAAAACTGGCACTGGAATCGCTTCTTTGTCTACTTCTTGCTGGTG
GCATTATTGGTTATTGATGTGCCGATGTTCTCTGCTAACGCATTGAAATTGTTCTCCGGT
GGTTGGTTACCACTGTCATTGGGCCTGGTGATGTTTATCATTATGACCACTTGGAAGAGT
GAGCGTTTCAGCTTGCTGCGCCGTATGCACGAACACGGTAACTCACTGGAGGCGATGATT
GCCTCATTGGAGAAATCGCCTCCGGTACGTGTTCCTGGCACGGCGGTGTATATGTCTCGG
GCGATGAATGTCATCCCGTTTGCATTACTGCATAACCTTAAACATAACAAAGTGTTACAT
GATCGGGTTGTTCTACTGACACTGCGAACTGAAGATGCGCCTTATGTCCATAATGTTAAT
CGAGTGACTATCGAGCAGCTCTCTCCGACATTCTGGCGGGTTGTGGCGAGTTACGGTTGG
CGCGAAACTCCGAATGTGGAAGAGATTTTCCATCGCTGCGGTTTGGAGGGGTTACCTTGC
CAGATGATGGAGACCTCATTCTTTATGTCCCACGAGTCACTTATCTTGACCAAACGGCCG
TGGTATCTGTTTTTGCGCGGCAAACTGTTTATTGCCCTTAGTCGTAATGCGCTGCGTGCC
GCCGATCAGTTTGAAATCCCACCGAATAGGGTGATTGAGCTGGGGACGCAGGTAGAGATT
TAACTTAGAAGGCCGTTAGACATAACGGCCTTTTTCACATTCATCATTCCCATTTTTCAT
TTGTTCGGCGAAACGTTTCGATGGCGATCACAATTTCACCCAATTGGGTTTGCCTTCTGC
TGCCATTTTTCTAAACTCAGTATCAGCGAAACGTTTCGCTGTTGGGGTAGAAAATGAAAA
AAGGTGCATTACTAAATTCTGATATTTCCGCTGTTATCTCTCGCTTGGGCCATACCGATC
AGATTGTGATAGGTGATGCGGGGCTGCCAATACCGGCAACCACCACGCGTATCGATTTGG
CACTGACTCAAGGCGTCCCTGGATTCCTTCAGGTTTTTGAGGTGGTAACACAAGAAATGC
AGGTTGAGAGTGCTTACCTTGCGCAGGAGATTGTTAAAAATAACCCGCAACTCCATGAAA
CGTTACTCGCACAACTATCACAACTTGAGCAACACCAGGGAAACCAAATTGCTTTGCACT
ATATCAGCCATGAGGCTTTTAAAGAGCAGACCAAACAAAGCCGGGCAGTGATTCGTAGCG
GGGAATGTTCCCCCTTTGCTAACATTATTCTCTGCTCCGGCGTAACTTTCTGAGGCGTTT
ATGCAACCTTTGCTGCAACTGAAAGGGATTGATAAAGCCTTTCCCGGCGTCAAAGCACTC
TCAGGTGCTGCGCTAAGTGTCTATCCTGGTCGGGTGATGGCACTGGTAGGCGAAAATGGG
GCCGGAAAATCGACCATGATGAAAGTGCTGACCGGCATCTACAATAAGGATGCCGGCAGC
CAGCATTTTTTGGGTAAAGAAGTGGTGTTTAATGGCCCGAAAGAGTCGCAGGAAGCGGGT
ATCGGCATTATTCATCAGGAACTTAACCTGATTCCACAGTTAACCATCGCAGAAAATATC
TTTTTAGGGCGCGAGTTTGTTAATCATTTTGGCGGCATTGATTGGAAAAAAATGTATGCC
GAAGCTGATTTACTGTTGGCGCGCCTTAATATCAGCTACAGCAGCCATCGGCTGGTGGGC
GAGCTTTCTATTGGTGATCAGCAAATGGTGGAAATCGCCAAAGTGCTGAGCTTTGAATCC
AAAGTCATCATTATGGATGAGCCTACCGATGCCCTGACTGACACCGAAACAGCCTCTTTA
TTTAATGTCATTAAAGAGCTGAAAGCGGAAGGTCGCGGCATTGTTTATATTTCCCACCGC
CTTAAAGAAATCTTTGAGATTTGCGATGACGTCACGGTATTCCGTGATGGGCAGTTTATC
GCCGAAAAACCGGTTAATACACTAACTGAAAACGCTCTGATTGAAATGATGGTTGGCCGT
AAATTGGAAGAGCAATACCCGCGTCTGAATTTACCGCGCGGCGAAAAACGTTTACAGGTC
AAACAGCTATGCGGCCCTGGGGTCGAGAATGTCAATTTTACTCTCTACAGTGGCGAGATC
TTGGGAGTGGCTGGCCTGATGGGCGCTGGCCGCACTGAGCTGATGAAAATCATCTATGGT
GCGCTGCCGCGTAAATCGGGCTTTGTGATGTTGGATGGCCGTGAAGTCGTGACTCATTCA
CCGCAGGACGGTTTAGCCAATGGTATTGTTTATATTTCTGAAGACCGTAAACGGGATGGT
TTAGTACTCGGAATGTCAGTTAAAGAGAATATGTCTTTGACTGCATTGCGTTATTTCAGC
CGTTCAGGCGGTTCGCTCAAACATGCTGATGAACAGCAGGCGGTAGCGGATTTCATTCGT
CTATTTAATATCAAAACGCCTTCCATGGAACAGCCGATTGGTTTGCTGTCCGGTGGGAAT
CAGCAAAAAGTGGCTATCGCCCGCGGTCTAATGACTCGGCCGAAAGTTTTGATCCTTGAT
GAACCGACTCGCGGTGTCGACGTCGGGGCCAAAAAAGAGATCTACCAGTTAATCAATCAA
TTCAAACAAGAAGGGCTGAGCATCATATTGGTCTCCTCGGAAATGCCGGAAGTGTTGGGC
ATGAGTGACCGCATCATTGTGATGCATGAAGGTCAGCTAAGCGGCGAGTTCTCTATTGAA
CAGGCTACCCAGGAAGTGTTGATGGCTGCTGCCGTCGGCAAGCGCGATTTATTGGAAAAA
TAATTTATTTAGACTCTCAATAATTCGAGTTGCAGGAAGCCAACGCACATGCAGCTTGCA
ATATGATGAGTAGAGCAGGAGTCATCAGATATGAGTTCCCAGACTATCAATACAAAGCGC
TGGTTCAGTAAAGAATGGTTATTAGAACAAAAATCACTGATTGCGCTGCTGGTGCTGATT
GCTGTGGTTTCGTCACTAAGCCCGAACTTCTTTACCCTGAATAACATGTTTAACATTCTC
CAGCAGACTTCCGTCAACGCCATTATGGCCGTCGGGATGACACTGGTTATCCTAACTTCA
GGGATTGACCTGTCAGTGGGGTCATTACTGGCGCTGACTGGCGCTGTTGCGGCCTCCATT
GTCGGGTTGGAAGTTAATGCGCTGGTTGCCGTGGGTGCCGCGCTGGCGCTGGGGGCGTTT
GTCGGCGGTATCACTGGGGTGATTGTGGCTAAAGGCAAAGTGCAGGCCTTTATTGCTACC
CTGGTCATGATGCTGTTACTGCGTGGTGTCACCATGGTTTACACCAATGGTAGCCCGATA
AACACCGGTTTTACTGATGTGGCAGATACCTTTGGCTGGTTCGGTATTGGTCGCCCATTG
GGGATCCCAACGCCTATCTGGCTGATGGCAATTGTTTTTATTGCGGCATGGTACATGCTG
CATCACACGCGTCTGGGTCGTTATATTTATGCGCTGGGGGGCAATGAGTCCGCAACACGC
CTCTCTGGTATCAGCGTTGATAAAGTTAAAATTATTGTTTATTCACTCTGTGGGTTGTTA
GCGGCATTGGCAGGGATTATCGAAGTTGCCCGCTTATCATCAGCACAACCTACTGCCGGT
ACCGGTTATGAACTGGATGCAATCGCAGCCGTAGTTCTGGGGGGTACCAGTCTTGCTGGG
GGTAAAGGGCGGATCGTTGGCACCCTGATCGGCGCATTAATCCTCGGATTTTTAAATAAC
GGTTTGAATTTATTGGGTGTCTCCTCTTACTACCAAATGATCGTCAAAGCAGTGGTTATC
CTGCTGGCGGTATTGGTAGACAATAAAAGCAGCAAATAACCTCTCTCCCTACAGGAATTG
CGACCATGAAAATGAAGAAACTGGCTACTTTGATCTCTGTTGTTGCATTGAGCGCTACCG
TCAGTGCTAACGCGCTGGCAAAAGACACCATTGCGTTGGTTGTTTCCACGCTGAATAACC
CGTTCTTTGTTTCAATGAAAGACGGCGCACAAAAAGAAGCGGATAAACTGGGCTACAACC
TGGTGATTTTGGATTCCCAAAACAACCCAGCTAAAGAATTAGCCAACGTGCAGGATTTAA
CTGTGCGTGGCACTAAATTGCTATTGATCAACCCAACTGATTCCGATGCCGTGGGCAACG
CGGTTAAAATGGCCAATCAGGCCAACATTCCGGTCATTACTCTCGACCGTCTGGCTAATG
CAGGCACGGTGGTGAGCCACGTAGCCTCTGACAACCGTTTCGGTGGCAAAATGGCCGGTG
ATTACATTGCTAAGAAAGTCGGTAGTGATGCCAAAGTCATTCAGTTGGAAGGGATTGCTG
GTGCGTCTGCTGCTCGTGAGCGCGGCGAAGGCTTCAAACAATCAATGGAAAAAAACAAAT
TTCAGTTGTTGGCTAGTCAACCAGCAGATTTTGATCGGACTAAAGGTTTGAACGTTATGC
AGAACTTGCTGACAGCTCATCCAGATGTTCAAGCTGTGTTTGCTCAGAATGACGAAATGG
CACTGGGTGCTTTACGCGCCTTGCAGACTGCGGGCAAAACTGATGTGTTAGTGGTTGGTT
TTGATGGTACTGACGATGGTATTAAAGCTGTCGAAAGTGGCAAAATGGGCGCAACTATTG
CTCAACGCCCAGACCAGATTGGTGTCATTGGTGTACAAACTGCGGATAAGGTATTGAAAG
GCGAGAAAGTCCAGGCCGTTATCCCAGTAGATCTGAAGTTAGTGACTAAATAATATCCTC
ATTCAATCAGTAGTTGTCATTCAATAAACCCAAGGTAATTGGAGTTGCAGGTAGGCAGCA
AGTGAATGAATCACGATGAGCTGATTCAAATCAGTGATTCGGGTGAGTGAACGTAGCTAA
CACCCCTGCAACTTCAATGACAAAGGAATAAATACGATGGAAACAGGTAAACTGGTGGTC
TTGGGCAGCATCAATGCCGACCATATTCTGAATATTGAGCAGTTTCCGCGTCCAGGTGAA
ACGGTGATCGGGAAGCAGTATAAAGTTGCTTTCGGTGGCAAAGGTGCTAATCAGGCCGTT
GCTGCTGGCCGTAGTGGGGCGAATATCGCGTTTATTGCCTGTGTGGGTGAAGATGATATT
GGTGACCGGGTACGTCTGCAATTAGCCAGTGACAATATTGATACCGCACCTATTGAGGCG
GTAGCAGGCACCACCACAGGGGTAGCGCTGATTTTTGTTAATGGTGAAGGCGAGAACGTC
ATTGGTATTCATGCTGGGGCAAACTCGGCTGTAACACCGGAGTATCTTGGCCGTTATCAA
[truncated: 4,264,255 more chars]
