# Supplementary material for: Mucin modulates phage infection dynamics and biofilm formation in enteropathogenic Yersinia enterocolitica
Source: Curr Res Microb Sci. 2026 Jun 3;11:100618. doi: 10.1016/j.crmicr.2026.100618 (PMC13284502; doi:10.1016/j.crmicr.2026.100618)
Supplement: Supplementary file 5 [file mmc5.zip › Supplementary file 2c_8081c BIM1_0.2% mucin.fasta]

>contig_1
GATTTGATGCCTGGCAGTGTCCTACTCTCGCATGGGGAGACCCCACACTACCATCGGCGC
TACGGCGTTTCACTTCTGAGTTCGGCATGGGTTCAGGTGGGTCCACCGCGCTATGGCCGC
CAGGCAAATTCTGTCTAAACTAACCCGCTATGCAATCATTCACACAGCCAGCCAGCCCAA
TCTCGGAACTTCGCTGAAAATCAATATCTATCTCTCAAATACAAAACACCTTTGGTGTTG
TAAGGTTAAGCCTCACGGATCATTAGTACTGGTTAGCTCAATGCATCGCTGCACTTACAC
ATCCAGCCTATCAACGTCATAGTCTTTAACGTTCCTTCAGGGGGCTTAAAGCCCCAGGGA
AGACTCATCTCGAGGCAAGTTTCCCGCTTAGATGCTTTCAGCGGTTATCTCTTCCGAATT
TAGCTACCGGGCAATGCCATTGGCATGACAACCCGAACACCAGTGATTCGTCCACTCCGG
TCCTCTCGTACTAGGAGCAGCCCCTCTCAATCTTCCAACGCCCACGGCAGATAGGGACCG
AACTGTCTCACGACGTTCTAAACCCAGCTCGCGTACCACTTTAAATGGCGAACAGCCATA
CCCTTGGGACCTACTTCAGCCCCAGGATGTGATGAGCCGACATCGAGGTGCCAAACACCG
CCGTCGATATGAACTCTTGGGCGGTATCAGCCTGTTATCCCCGGAGTACCTTTTATCCGT
TGAGCGATGGCCCTTCCATTCAGAACCACCGGATCACTAAGACCTACTTTCGTACCTGCT
CGAGCCGTCACTCTCGCAGTCAAGCTAGCTTATGCCTTTGCACTAACCTCACGATGTCCG
ACCGTGATTAGCTAACCTTCGTGCTCCTCCGTTACTCTTTGGGAGGAGACCGCCCCAGTC
AAACTACCCACCAGACACTGTCCTCACCCCAGATTATGGGGCCGAGTTAGAACATCAAAC
ATTAAAGGGTGGTATTTCAAGGTTGGCTCCATGCAGACTGGCGTCCACACTTCAATGCCT
CCCACCTATCCTACACATCAAGGCTCAATGTTCAGTGTCAAGCTATAGTAAAGGTTCACG
GGGTCTTTCCGTCTTGCCGCGGGTACACTGCATCTTCACAGCGAGTTCAATTTCACTGAG
TCTCGGGTGGAGACAGCCTGGCCATCATTACGCCATTCGTGCAGGTCGGAACTTACCCGA
CAAGGAATTTCGCTACCTTAGGACCGTTATAGTTACGGCCGCCGTTTACTGGGGCTTCGA
TCAAGAGCTTCGCCTTGCGGCTGACCCCATCAATTAACCTTCCAGCACCGGGCAGGCGTC
ACACCGTATACGTCCACTTTCGTGTTTGCACAGTGCTGTGTTTTTATTAAACAGTTGCAG
CCAGCTGGTATCTGCGACTGGCTTCGGCGCCGGGAGCAAGTCCCTTTACCTAATGCCAGC
GTGCCTTCTCCCGAAGTTACGGCACCATTTTGCCTAGTTCCTTCACCCGAGTTCTCTCAA
GCGCCTGAGTATTCTCTACCTGACCACCTGTGTCGGTTTGGGGTACGATTTAATGTTACC
TGATGCTTAGAGGCTTTTCCTGGAAGCTTGGCATCAACTACTTCATCACCGTAGTGACTC
GTCATCACACCTCAGCGTTGATAAGCAACCGGATTTACCAAGTCACTCCGCCTACATGCT
TAAACCGGGACAACCGTCGCCCGGCTAGCCTAGCCTTCTCCGTCCCCCCTTCGCAGTAAC
ACCAAGTACAGGAATATTAACCTGTTTCCCATCGACTACGCTTTTCAGCCTCGCCTTAGG
GGTCGACTCACCCTGCCCCGATTAACGTTGGACAGGAACCCTTGGTCTTCCGGCGTGCGG
GTTTTTCACCCGCATTATCGTTACTTATGTCAGCATTCGCACTTCTGATACCTCCAGCAA
CCCTCACAGGTCACCTTCAACGGCTTACAGAACGCTCCCCTACCCAACGAACGTATCCCT
AAGCCAACTCGACTTTATTGGACGCATTGACGTCGCTGCGCTCCGTCAATCATTATCCAC
TGCCGTGAATTGTCTTGGGTGATACGTTCGCTGCCGCAGCTTCGGTGCATGGTTTAGCCC
CGTTACATCTTCCGCGCAGGCCGACTCGACCAGTGAGCTATTACGCTTTCTTTAAATGAT
GGCTGCTTCTAAGCCAACATCCTGGCTGTCTGTGCCTTCCCACATCGTTTCCCACTTAAC
CATGACTTTGGGACCTTAGCTGGCGGTCTGGGTTGTTTCCCTCTTCACGACGGACGTTAG
CACCCGCCGTGTGTCTCCCGTGATAACATTCTTCGGTATTCGGAGTTTGCATCGGTTTGG
TAAGTCGGGATGACCCCCTAGCCGAAACAGTGCTCTACCCCCGAAGATGAGTTCACGAGG
CGCTACCTAAATAGCTTTCGGGGAGAACCAGCTATCTCCCGGTTTGATTGGCCTTTCACC
CCCAGCCACAAGTCATCCGCTAATTTTTCAACATTAGTCGGTTCGGTCCTCCAGTTAGTG
TTACCCAACCTTCAACCTGCCCATGGCTAGATCACCGGGTTTCGGGTCTATACCTTGCAA
CTATTCGCCCAGTTAAGACTCGGTTTCCCTACGGCTCCCCTATTCGGTTAACCTTGCTAC
AAAATATAAGTCGCTGACCCATTATACAAAAGGTACGCAGTCACACCACGAAGGTGCTCC
CACTGCTTGTACGTACACGGTTTCAGGTTCTATTTCACTCCCCTCGCCGGGGTTCTTTTC
GCCTTTCCCTCACGGTACTGGTTCACTATCGGTCAGTCAGGAGTATTTAGCCTTGGAGGA
TGGTCCCCCCATATTCAGACAGGATGTCACGTGTCCCGCCCTACTCATCGAACTCACAAC
GTATGCATTTTTGTGTACGGGACTATCACCCTGTACCGTGCGACTTTCCAGACGCTTCCA
CTAACACATATGCTGATTCAGGTTCTGGGCTCCTCCCCGTTCGCTCGCCGCTACTGGGGG
AATCTCGGTTGATTTCTTTTCCTCGGGGTACTTAGATGTTTCAGTTCCCCCGGTTCGCCT
TGCATGGCTATGTATTCACCATGCAATAGTGCAACGAATTGCACTGGGTTTCCCCATTCG
GGTATCGTCGGTTATAACGGTTCATATCACCTTACCGACGCTTTTCGCAGATTAGCACGC
CCTTCATCGCCTCTGACTGCCTAGGCATCCACCGTGTACGCTTAGTCGCTTAACCTCACA
ACCCAAAGATGTTTCTTCTTTATTGGTGTGGCTGCGAACACACTCTGCGTCGTTGTGCAG
TGCGCGCAATCCTCATGAACGTAGCGTTCACTCCGGTTGCTGTGCGCTGTACGCCTTGCT
GAGTATCTTCTCGCTCACACTGCAACAATGATAAACACATTGGCATTGCGATTATTTGAG
AGACTCTAATACAGGTTAATCCTTATCTCAGTACTTCTACGGAGAGATAAGTTTCAGCTG
TATTGTTTCAATTTTCAGCTTGTTCCAGATTGTTAAAGAGCAATATTTCACAACACACTG
TGTCTTGCGACCGCAGTACGTTTTGAAATAGTTTTTTATATGGTGGAGCTAAGCGGGATC
GAACCGCTGACCTCCTGCGTGCAAGGCAGGCGCTCTCCCAGCTGAGCTATAGCCCCATAT
AAAAAGCAAAATACCTTATCGGCATAACTCATTCTCAGACCAGGCGTAGTCACGCAGTAT
GAGGATGAGTTGGTGGGTCTGAGTGGACTTGAACCACCGACCTCACCCTTATCAGGGGTG
CGCTCTAACCACCTGAGCTACAGACCCAACAAGGTACTAAAGCCCGACTAATCTCTCAGC
CCGGCCTTATTTGCTCGTTACTTTCTATCAGACAATCTGTGTGGACACTACGCAATGCGT
ATCTGAGGTAAGGAGGTGATCCAACCGCAGGTTCCCCTACGGTTACCTTGTTACGACTTC
ACCCCAGTCATGAATCACAAAGTGGTAAGCGCCCTCCCGAAGGTTAAGCTACCTACTTCT
TTTGCAACCCACTCCCATGGTGTGACGGGCGGTGTGTACAAGGCCCGGGAACGTATTCAC
CGTAGCATTCTGATCTACGATTACTAGCGATTCCGACTTCATGGAGTCGAGTTGCAGACT
CCAATCCGGACTACGACAGACTTTATGTGGTCCGCTTGCTCTCGCGAGTTCGCTTCACTT
TGTATCTGCCATTGTAGCACGTGTGTAGCCCTACTCGTAAGGGCCATGATGACTTGACGT
CATCCCCACCTTCCTCCGGTTTATCACCGGCAGTCTCCTTTGAGTTCCCACCATTACGTG
CTGGCAACAAAGGATAAGGGTTGCGCTCGTTGCGGGACTTAACCCAACATTTCACAACAC
GAGCTGACGACAGCCATGCAGCACCTGTCTCACGGTTCCCGAAGGCACTAAAGCATCTCT
GCTAAATTCCGTGGATGTCAAGAGTAGGTAAGGTTCTTCGCGTTGCATCGAATTAAACCA
CATGCTCCACCGCTTGTGCGGGCCCCCGTCAATTCATTTGAGTTTTAACCTTGCGGCCGT
ACTCCCCAGGCGGTCGACTTAACGCGTTAGCTCCGGAAGCCACGCCTCAAGGGCACAACC
TCCAAGTCGACATCGTTTACAGCGTGGACTACCAGGGTATCTAATCCTGTTTGCTCCCCA
CGCTTTCGCACCTGAGCGTCAGTCTTTGTCCAGGGGGCCGCCTTCGCCACCGGTATTCCT
CCAGATCTCTACGCATTTCACCGCTACACCTGGAATTCTACCCCCCTCTACAAGACTCTA
GCTTGCCAGTTTCAAATGCAGTTCCCACGTTAAGCGCGGGGATTTCACATCTGACTTAAC
AAACCGCCTGCGTGCGCTTTACGCCCAGTAATTCCGATTAACGCTTGCACCCTCCGTATT
ACCGCGGCTGCTGGCACGGAGTTAGCCGGTGCTTCTTCTGCGAGTAACGTCAATCCAACA
ACGTATTAAGTTATTGGCCTTCCTCCTCGCTGAAAGTGCTTTACAACCCGAAGGCCTTCT
TCACACACGCGGCATGGCTGCATCAGGCTTGCGCCCATTGTGCAATATTCCCCACTGCTG
CCTCCCGTAGGAGTCTGGACCGTGTCTCAGTTCCAGTGTGGCTGGTCATCCTCTCAGACC
AGCTAGGGATCGTCGCCTAGGTGAGCCATTACCCCACCTACTAGCTAATCCCATCTGGGC
ACATCCGATGGCGTGAGGCCCTAAGGTCCCCCACTTTGGTCCGAAGACGTTATGCGGTAT
TAGCTACCGTTTCCAGTAGTTATCCCCCTCCATCAGGCAGTTTCCCAGACATTACTCACC
CGTCCGCCGCTCGCCGGCAAAGTAGTAAACTACTTCCCGCTGCCGCTCGACTTGCATGTG
TTAGGCCTGCCGCCAGCGTTCAATCTGAGCCATGATCAAACTCTTCAATTTAAGATTTGT
TTGATTTGCTATGAGTTAACATAGCGATGCTCAAAGATTACTTTCTGCAAATATGCATTC
GAACCGAAGTTCAAATGTGTACTGCTTTGGTCACTCTTCAAGACTTTGATATTTCTTCTG
CCTGCCGAAACAGGCTACGATATCGTCTTGCGAGTGCCCACACAGATTGTCTGATAAATT
GTTAAAGAGCGTTCGTTACCCGTTTGCCTTGCGGCGAATCTTACGGTAACGCGGGATGCA
GATAATACGCTTTCCCGCTACAGAGTCAACCACTTAATTAGTTAATTTTCTCTGCTCTTC
CCGGCCACTCTGTGAAGTTGCTCACAGCGCCGTGTCGATGGATGCGCATTATAGGGAGCC
GCTTCAGAATGGCAAGGGTTTATCTTAAAGTTTTTTCTGACTGCCGATTATTTGAACGTT
ACGACTACTTATGACGCATTTTTATGGCTTTCGGCAGGTCCGCCAGACTATTTAGTACCA
AATCTGCTGCTGCCTCACCTTCCGCGGTCACAGGTTTGCCAGTGCGAACTAATACTTTAG
TACCGATATTTGCAGCCAATGCTGCCTGCATATCTTCAATTTTGTCGCCAACCATATAAG
AAGCAGCCATATCGATGTTCAATTCACTTTGTGCTTGCAGTAACATGCCTGGCAATGGTT
TACGGCATTCACATGTTTCACGGAACTCCGCTACACTGCCATCGGGGTGATGCGGGCAGA
AATAGATACCATCTAAATCAACACCGCGATCAGCCAGCGACCAATCCATCCACTCGGTGA
GACTCAGGAATTGCTCTTCAGTAAAGATACCGCGTGCGATACCCGATTGGTTGGTGACCA
AAACCAGAGCAAAGCCCATTTCTTTCAATTCACGGCAAGCATCAATAACACCGTCTATAA
ACTGAAAATTATCAATTTCGTGGACATAACCGTGGTCGACATTAATTGTACCATCACGAT
CTAAAAATATTGCGGGGACGGGCTGAGTCACTTATCTACTCCTGAGGGCTGTTAACGCCA
CTAGTATCGCATGTTTTATTACCGATTGAGAATGGAAGAGAATCAGTGTTGCCAGTTGAC
TTAGCCGTCTAGACGCCTTAACATCCAATCCATACTTTGGTTTTGCCAAAGCTTACTTTT
TATCTAGCCACGGAAATGACGATAAAATAAGAATAATATGATTAAACTTTCTCACATCAG
CAAAGAGTTTCAGCAGGGTTCGCGCACGATTACCGCGCTTTCAGACGTGAGTCTACACGT
CCCTGCTGGGCAAATTTATGGCGTCATTGGGGCCTCAGGTGCCGGTAAAAGTACATTGAT
TCGATGCGCCAATATGTTAGAGCGTCCTACCAGCGGACAAGTTCTGGTAGATGGACAAGA
TCTCACGACCTTATCTGAAGGGCAGTTGACACGCGCACGCCGCCAGATTGGCATGATTTT
CCAGCACTTCAATCTACTTTCTTCCCGCACGGTGTATGGCAATATCGCGCTGCCGCTCGA
GCTGGACAACACACCACGCGCAGATATAAAGAAGAGAGTCACCGAGTTGTTGGATTTAGT
CGGGCTTGCCGATAAGCAAGACGCGTATCCAGCGAATTTGTCCGGTGGGCAGAAACAACG
CGTTGCAATCGCCCGTGCTTTGGCGAGTAATCCTAAGGTTCTGCTATGTGATGAAGCCAC
CAGCGCATTAGACCCAGCGACCACCCGTTCAATTCTGGAACTGCTTAAAGACATTAATCG
TCGTTTGGGCCTGACCATTCTACTTATTACCCATGAGATGGACGTGGTGAAACGTATCTG
TGATCAGGTTGCAGTTATTAGCGAAGGCAAATTGATTGAAAAAGACAGCGTCAGCGAAGT
GTTCTCTCATCCGAAAACCCCGCTGGCTCAGCAATTTATTCAATCAACGCTGCATTTAGA
TATTCCAGAAGATTACGCACTGCGTATGACTCAAGACCCCACCAAAGACCAGGTGCCACT
GCTGAAACTGGAATTTACCGGTCAGTCGGTTGATGCTCCGTTAATATCACAGGCTGTACG
TCGCTTTAATATTGATATCGGTATCCTTAGCTCGCAAATGGACTATGCCGGCGGCGTTAA
ATTTGGTGTCATGCTGGCAGAATTGCATGGCGACAATCAGGATGGCCTCGCTGCCATCAA
GTTCTTGCAAGATCATCATGTAAAAGTAGAGGTTCTGGGTTATGTCTGAGGCAATGATGT
GGTTAATGGGCCGAGGCGTCTGGGAAACTCTAATGATGACGTTTGTCTCTGGCTTTTTTG
GTTTTGTTTTGGGGCTACCGGTTGGCGTTCTGTTATATGTCACCCGCCCTGGGCAAATTA
TTGCCAACAATAAGATTTACCGCACCCTATCTGGGGTAGTGAACATCTTCCGTTCCATAC
CTTTTATTATCTTATTGGTATGGATGATCCCATTCACTCGGATGATCGTCGGTACCTCTA
TTGGTTTACAAGCGGCAATCGTGCCACTAACAGTCGGTGCAGCTCCGTTTATTGCTCGCA
TGGTGGAAAATGCCTTGCTGGAAATACCATCGGGTTTGGTTGAAGCAGCCCGCGCAATGG
GTGCTACGCCAATGCAAATCATCAAAAAAGTGTTGTTGCCTGAAGCCCTGCCCGGCTTGG
TGAATGCAGCAACTATTACCCTGATTACCCTGGTGGGCTATTCCGCTATGGGGGGGGCAG
TAGGTGCCGGTGGCTTAGGCCAAATCGGCTATCAGTATGGCTACATTGGTTATAACGCCA
CAGTGATGAATACGGTATTAGTATTATTAGTTATTTTGGTTTACCTGATTCAAATCAGTG
GTGATCGGATCGTAAAAGCGGTTACTCACAAATAGTTATTAATACATATATTACCCAAAA
GACTTGGGGCTACAGGTAGGCAGCAAGCGAATGAATCCTGATGAGCTTACTCTAGTAAGT
GATTCAGGTGAGTGAACATAGCGAACAACCCTGTAGCCCAAAGTACGAAGGGTATAGCGA
CTGCCTCACACAGCGGCGCATCTTAACGAATGTCTATAGAGGAAAGGATATGTCTTTAAA
ATTCAAATCTATCGCGGCAGTCAGTGCATTGATTGGTACTCTGGCCCTGGTAGGCTGCGG
CCCAGCGGAAAAAGATCCAAACCATATTAAAGTCGGCGTGATTGTAGGTGCTGAACAGCA
AGTTGCTGAAGTTGCACAGAAAGTTGCAAAAGATAAGTACGGTCTGGATGTTGAATTAGT
CACTTTCAACGACTATGTATTGCCAAATGAAGCTCTGAGTAAAGGTGATATTGATCTGAA
TGCTTTTCAGCATAAACCTTATTTGGATCAGCAAATTAAAGATCGCGGCTACAAACTGGT
TTCTGTTGGTAACTCATTCGTTTACCCAATTGCTGGTTACTCTAAAAAAATTAAATCATT
GGAAGAACTGCAACCTGGCTCTCAGGTAGCACTGCCAAATGACCCGACTAACCTGGGCCG
TTCTCTGTTACTGCTGGAAAAAGTCGGTCTGATTAAACTGAAAGACGGCGTTGGTCTGCT
GCCAACCGTACTGGATGTTGTTGAGAATCCTAAAAACCTGAAATTGGTCGAGCTGGAAGC
CCCTCAGTTACCACGTTCTTTGGATGACCAACAAATCGCTTTGGCGATTATCAACACCAC
CTATGCTAGCCAAATCGGCCTGACACCGGCTAAAGATGGCCTGTTTGTCGAAGACAAAGA
GTCACCATACGTTAACCTGATCGTTGCTCGCGAAGATAATAAAGATGCGGAAAACGTGAA
GAAATTCGTTCAGGCTTATCAGTCTGATGAAGTTAATGATGCAGCAAACAAAGCATTCAA
CGGTGGCGCAGTTAAAGGCTGGTAATAACCAGTGGGCCATTTTGCTGAATATTAGGTTTC
CTAAATTCAGTGTTTACTAAATATATTGCAAGACGGGCAACAGCCCGTCTTGTTATTTGC
ATAATAGATTGCTTCAATAGCGCTTCTTAAATAAAAAGGCTGAGGAATTTCTATGCGTGC
GTTACCTCTGTGTCTGTTAGCCCTCTCGCTAACTGGATGTTCCATGCTTCAATCAAAGCC
ATCCACCACAGAAAATCCGGTTAAGCAACCGCCTCCGGTTATCAAACCCAGCCCTACGGC
AGCCCCGCGCCCGGCACCGGTCAAACTATATAAAAGTGCAGAAGAACTGGTTGGCAAACC
TTTCCGTGACTTAGGTGAAGTGTCCGGTGAGTCGTGCCAATCCACCGTTCAAGACTCCCC
ACCGAGTATTGCAACCGCCCGTAAGAGAATGCAGACTCGAGCATCGTATATGAAAGCCAA
TGCGGTCTTGCTGCATCAATGTGAAATACTTAGCGCTGTCCCCGGCTGTTATCAGCAAGC
CGTGTGCCAAGGTTCTGCACTGAATGTTTCATCAAAATGAGTGTGTTTTCCTTTAATCAG
ATTGGGGTTATCCGCTCGCCCTATAAAGAAAAGTTTGCCGTACCGCGGCAGCCTGGTCTG
ATTGAAGATGGCGGTGGTGAGTTACAACTCTTAGCGCCCTATAATCAAGCTGAAGCGGTT
CGCGGCTTATCTGATTTTAGCCATTTATGGGTGATGTTCGTTTTTCATCAAACCATGAAT
GGTGGTTGGCGGCCTACAGTTCGTCCACCGCGCTTAGGTGGTAATGCCCGAATGGGGGTA
TTTGCCACCCGCTCTACCTTTCGGCCCAACCCGATTGGCATGTCCCTGATTGAGCTGAAA
GAGGTGCGATGCCAGGGAGGTGAAGTAACTTTGGTGTTAGGCAGTCTGGATTTGGTTGAT
GGTACGCCCGTGATTGATATCAAACCCTATTTGCCTTTTGCGGAGAGCCACCCCCATGCC
CGAGCGGGTTTTGCTCAAGCTGCACCTGATGCAGACATGCAAGTTTGCTTTTCCAGCATC
GCTGAACAACAGTTAGTACAGCAACAACAGCGTTACCCGCACTTACGGCGTTTTATTACC
CAGGTTTTAGCACAAGACCCACGCCCAGCCTACCGCAAAGGCGATAGTGAAAGCCGTGAA
TATGCTGTTTTGCTACTGGAATTTAATGTGCGCTGGCGGGTTATTGGAGACCAAACGGAA
GTGTTATCACTCGACCCATGCTAAATTTCACCCTGCTCTCTTTTGACAACCGGTACTCGC
TGGTAAACTAAACCACTTTTTACTTTTTTGGCTGCCTCTATTTGTTGCAGCGCCAATGGA
ATCAAAACATCATGCGTACTAGCCAATATTTGCTCTCCACTTTGAAGGAGACACCTGCTG
ATGCTGAAGTGATCAGTCACCAGCTGATGCTCCGCGCCGGGATGATACGTAAACTGGCTT
CAGGTCTTTATACCTGGTTGCCGACCGGGGTTCGGGTATTGAAGAAAGTCGAAAACATCG
TGCGTGAAGAAATGAATAACGCCGGTGCAATCGAAGTTTCAATGCCGGTGGTGCAACCGG
CTGATTTATGGCAAGAGAGTGGCCGCTGGGAACAATATGGCCCTGAGCTGTTACGTTTTG
TTGATCGTGGCGAGCGCCCTTTTGTGCTTGGCCCAACTCATGAAGAAGTCATTACTGACC
TGATTCGCGGTGAGATTAACTCTTACAAACAGCTGCCGTTGAATTTCTTCCAAATCCAAA
CCAAATTCCGTGATGAAGTACGCCCACGCTTTGGTGTGATGCGCGCCCGTGAATTCCTGA
TGAAAGATGCTTACTCTTTCCACACCACTCAGGAATCATTGCAGGAAACTTACGATGCGA
TGTATGCCGCATACAGTAAAATCTTCGAGCGTATGGATCTGAATTTCCGAGCTGTGCTGG
CAGATACCGGCTCAATTGGTGGCAGTGCATCTCACGAATTCCAGGTGCTGGCAGACAGTG
GTGAAGACGATATCGTATTCTCAACCGGGTCAGATTATGCTGCTAACATTGAGTTTGCTG
AAGCGCTGGCACCCTCTGCACCACGGGCTGTTGCAACAGAAGATCTGCGTATCATTGATA
CTCCGAATGCAAAAACTATCGCTGAATTAGTTGAGCAGTTCAACCTGCCGATTGAGAAAA
CAGTGAAAACCTTAATGGTTCATGCTCATGAAGAGAGTGGCCATAAGTTGGTTGCTTTGT
TGGTTCGTGGTGATCATGAATTGAATGAAATCAAAGCCGAGAAATTGCCACAAGTGGCCA
AGCCACTCACCTTCGCCACCGAAGAAGAGATTCGTGCAATTATCGGTGCAGGCCCAGGTT
CATTAGGCCCGGTTAATCTGCCGCTACCCGTTGTGGTTGATCGCAGTGTGGCGGTGATGA
GTGATTTCGGTGCCGGTGCCAACATCGATGGCAAACATTACTTTGGCATTAACTGGGAGC
GCGACTTGCCGCTGCCACAGGTTGCTGATTTACGTAATGTGGTTGAAGGCGATATCAGCC
CAGACGGCAAAGGCACTCTGCAAATCAAACGCGGCATTGAAGTCGGTCATATCTTCCAGT
TAGGGACTAAATACTCGGAAGCGATGAAAGCCACGGTTCAGGGGGAAGATGGCCGCAATC
AAGTGATGACCATGGGTTGTTACGGTATTGGGGTGTCCCGTGTGGTTGCGGCAGCAATTG
AGCAGAATCATGATGAGCGCGGTATTATTTGGCCGGATGCTATTGCCCCATTCCAGGTAG
CCATTTTGCCAATGAATATGCACAAATCTTTCCGTGTTCAGGCGCTGGCAGAAGAGTTGT
ATGCCACCCTGCGTTCACACGGTATTGACGTGATTCTCGACGATCGTAAAGAGCGTCCTG
GCGTGATGTTTGCTGATATGGAATTGATTGGCGTGCCACACAATATCGTGATTGGTGATC
GCAATCTCGACAGCGAAGAAGTGGAATACAAAAACCGCCGTGCCGGTGAAAAGCAAATGA
TTAAAACCAGTGAAATCATTGATTTCTTGCTGAGCCAAATCAAACGATAATTGATTATGC
GTTAAAAAAACCGCTGACTAGTGAATAACTACCAGCGGTTTTTTATTATTTCACCAATAC
CCGTTATCGATTCTCGCAGCTCTTATTAGCATTAAACTGGATATCATCAGCTGGGATCAA
CATTTTATCGGACTGCCCTTCTTCCATTGACGGTCGAATATCAAAATAGCCATTGAGAGT
CAGGAAGACCGGCTCACCCACATTTTTGCGGGCTTTTAGATAGCCCTTTTCCAACGCGAT
ATTATTTTCCACCGGGAAAGTTTTGCCCGTGACACAATCGGTGAACACCGCAGCATCAGC
GAAATATTTATACATACCGCTTAGTGGCATTGGGGTTTTAGGTAAAGGCTGTTCGGTCGG
TACTAACTGATAATTCAAATTAGATTCAATCGATAAACCTTGTTGATCAAGCATCACCAA
ATTTTTACCGACAGGCCGGAAATAGCGTTTTTCTCCCTGGGCAGTGGTTAATACTAATTT
ATCTGCCGTCCGTGCCCACTGACCATATTCGGCAAAAGCCTGATCGCCTTCTTTACTACC
CCGATAAATCTCTTTCAAGACAAATGTTCCATCACTGTCGAGGAATAACGAGGTATCCAA
ACCACTGCAATCAGCACAGGGTAAAACCCCCTGATAACTTTGCTGCATCGGTTGTAAAGC
CTGTTCGACCGGCTGATATCGATTATTACAACCTAATAGTGACAGTGCACCTACTGCCAA
AAATAGCGTTATTGTTAATTTACTCACAGTCATTCTCCCATACTGTGTCCGATATAAAAG
GATGAAGCTGTTTTATTCGCCATAGGGCTGATATCAGCATCAATCCTGATGTATTTTGCC
GCGCAGTGCTTTTGTCGCCCCTTTGCGGACTTTGCTTTCAACCCGCCTAATTTTTGAACC
TTTAGTTGGTTTCGTCGCCCGGCGTGTTTTTTCTACCACCATCGACTGGCGGATTAATGC
CACCAGCCGCGCTAATGCAGCCTCGCGATTCATATCCTGGCTACGGTATTCTTGTGCTTT
GATAATGATGACCCCTTCGGCAGTCATCAAATGGCTATTGAGCGATAATAATCTTTCTTT
ATAGTACTCTGGCAGGCTTGAAGCCTTAATGTCAAAACGCAAATGGATGGCTGTCGAGGT
TTTATTAACGTGCTGCCCGCCCGCACCTTGGGCGCGGATCGCCGTCAATTCAATCTCACT
GTCGGGTAAGCTGACATTATTGGATATGATCAACACGCTTATTGCCCATCGCCTTGCCAT
TCATCAAAACTAATTTCCAGATTATTTTGATCATCAGATAACCAAATAGTTCCCTCTTGC
AACGTGGCCTGCAATGACATATTGCGATTAGACAGTGCCGCCAATTTTGCCATTTGCTCA
TCATCCAGGAAGCGTACCCGAAGGTTACGGTGCCCAGATAATTTTTCCTTAACTTGCGGC
CACCACACTTTAGCGGCCCTTTCACTATAGGCATAGAGCACAACTTGCTGTGATTGGTTA
CAAGCTTTACGCAACCGTTTTTCCTCGGGCAACCCCAATTCGACCCACAGTTCGATGCCA
TTGTGATCATTGTGACGCCAAATTTCTGGCTCATCATCAGCGCTCAAGCCTTTGGTAAAC
TGCAAACGTTCATCAGCATGACAAATCCACGCCAATAAACGCAGCATCATACGCTGGTCA
GTTTCGGATGGGTGTTGGGCGATGGTCAGGTTAACATCTTGAAAGAAATTACGGTCCATA
TCGGCGATATTAACTGCGGCTTTATGGATGGTTGCTTTTAGTGCCATGAGTGACCTCTTA
ATTATCTGGCTGACAGTGTACTTGATTAGGTCTGCTTGCAGCCAGCTCGGAGGAAAGAGA
GTTATTAGTGGTATCAATACTAAAAAGAAAGCTTCATTCTGACTCTAATATCTCCACCAC
TCCTGTGCTATAGTCCTTATAAGTTCAGAGTTTATCTTCGTAGGTTGACAGCGCGACGTT
TCCGCAGAGAATCTACTGGGTTAAACTTTTCCAGGAGGATTACTGTGCAGCAATACTGTG
AATTAGTACGCCGTTTTTATGCACAAATTGCTAGTGGTGACCAGGGCTATGTGTCAGATG
CACTGGGTTGTGTATTGAAAGCATTGGACGAAGTTGCGGCTAATGACGCACTCCCGTCCT
CCGTTAGGGAACAGGCGGCCTTTGCCGCCGCTAACTTATTGGTGAGCGATTATGTCGATG
AGTGAAGAGTATCAACCCATCAATTGTGATGACTACGATAATCTGGAACTCGCCTGCCAA
CATCACCTGATACTGACGTTGAAGTTGAGAGGCGGTGAGATCGTAGAAGGAAAAGCTAGC
GATCTGCTGCTGAGAAAAAAGGTCGAATACCTGATTGTCGAGCAGGAAGGGACAATGCGT
GAATTACGTCTTGACCACATAGCCAGCTTCAGCCACCCCGAAATCGGGACGGTAGTAGTA
AGTGCATCATAAGCAGTAAGTGCATCATAGTTTCTACACCTTTACAGACGGGCCGCTTAA
AAGTGGCCCGTTTTGCTTTTAAGGCTGACCAATCTGCTTTAAGGCTTTAAACTCGCATAA
TAGGCCGCCAGATCAGAGATGTCATCATCGGTTAAAGGCGTAACATATGCCTGCATCACT
CCAGCTTGCCCACCTGTCCGCTCTCCTTTTTTATACGCTTTTAATGATTGCTCTAAATAC
ATAGCATTTTGCCCAGCCAAATTAGGATACATAGGGACTGAAACCTTGCCCTGAGCACCG
TGACAAGCCACACAGCTAGCTGACTTTGCACGACCCGCTTCGACATCATTTTTTGCCAGT
GCCGAAAAACTGCATAAACTGAATATCACTATGCTAATAACTAGTTTCATCATTGCTCCT
CAAAATAAATGCTCTTACTTCAGACTGCTGACAAAGTTGATAAAAGGGGAAATGTGCCGA
ATGGGTCCCTATTTATTTAAAATACAAGTGGCGTGAGCCGTCGGAGCGCCCATCAGTGCA
GTCGCCCCGTTAGTCTCAGTGCAGCAAAATAGGTTTGTCATTAACCTCTTACTTATTCTT
ATTATTCAATTCCGGTTTGACCCAATGAAGGTGCCAGCACGGTTCATTTTCTTTAGCCTG
CCCAGCTTGAGTGACAAAAACCCCCGCTGCCGCAATCAACTGCTCGCCAAAATAAAGCAA
CGGAATACGTTCTCGCAGCCATGGCGGGATGCCTAACTCTTGCCATAATTTCTTGCTTTG
ACGTGCATGTTGCCGCCCGACAATTTTAATATCCCCTTGCAAACCAAAACCTATGCTTAT
TTCATCGCCAATGGCTGGGGCTTTAAGGGCTTGCCCGCCCTCGGTTGTAAAGCTCAATGT
CCCAAGGCCCGCCGGCAGAATTAAAGGGGCTGGCACAACCGGTAGCGAACCAGAGCCAGC
CTGAACTTTAGCCCAAGGCAGATGCGGTATTCGTATCTCTGTCAGTGGCGATAGCAGGTA
CAAATATTGTCGGAAACGGCGAACCTGATGTGCGCCGAGAGTTAATTGAGGCTCCGCATC
TTGTCTGGCCATAGCCACTTCCAACCACAAACGTTGTAGTTGGCTCTGCGATGGCATTGC
GGCTCCCCATTGTGCTAACCAACGGCGTAATATCGCTGCGCGTTTAGCCTCTGAAACCAC
TAATAACCCCTCGACAGACAGTGCTCCTTCTGCATTTTGTAGCTGTCGCAGGCTATCCGC
CAACAACTCATCCAATAGTTGCTCCTGCTCAGCACACAAACCGGCACTGCGTGCCGTGGC
TTGAGCAAAGTGCGGCCAACGCTGAGTGAGCAAAGGTAAGATTCTTAATCGCAGGAAATT
GCGATCAAAACGATCATCCTGATTACTGTCATCTTCAATCCACTGTAATCGCTGCACTTG
AGCATAGTGCTCAAGTGTCTCACGGGAAAATGCCAATAATGGCCGCCATAATTGGCTATG
CGCAAAAGGCATTTTAGCCGCCATTGCGGATAGGCCCGCCGGGCCGCTGCCACGTTTGAG
TGCCAGTAAGAAGGTTTCACATTGGTCATCTAAATGCTGGGCAGTAACTAACACTTCATT
CGTGGCTAAATGTGAGGCAAATGCTTGATAACGAACAGTTCTCGCCGCTGCTTCAATACC
AGCATGACGTGCATCAATAGTGACTCGTACCACTTCGAGCGGGATTTTCCATTGCTCACA
TTGCTGCTGGCAATGTTTTACCCAACTATCTGCCAATGGGTTTAAACCGTGATGAATATG
AATAGCTCGAATCATCAAGTCAGGGATAAGTTGATCACGCAGGCACACCAATAAATGCAG
CAGTACACTGGAATCCAAACCACCACTGAACCCGACCAGCACATGGCGCTGCTCGCCCAA
CTGCGCGAACAGTGGGTTAAGCAAAACATTTGATGTAGCAGGAGTGGCGTTCATCTTATT
CCGCAGTCAGTTCATAGAGCTCCAGAGGTAAACCATCTGGGTCATTAAAGAAAGTAAAAC
ATGCTTGTGTATAGGGATCAATGCGGACTGCTTCGCAAATTACACCTGCGCCTTCAAGTT
CCCGCACCGCCAGTTCAATATCATCGACCTGAAAGGCCAAATGCCGTAAGCCACATGCTT
CCGGGCGACTGGGGCGTGCGGCAGGAGACGGAAAGGAAAAAAGCTCAATCGTGTACTGAC
CGTTTAACGCCAGGTCCGCTTTCCAGGAATCCCGCGTTTCGCGATAAACTTCACTCATGA
GACTAAAACCCAAAACCTCACAATAGAATTTTTTGCTCGCCTGATAATCTGAGCCAATTA
TCGCAATATGATGAACCTGACGTATTGCCAGCATATATCACTCCAACCTATTGTTTTGTA
TCGAGTATATTGACCCAGCAACGCCCATCATCATCGCGCTTAGCACCATGTATATCCGTT
TCAAACCCAGGATAACGAGCACCAATAGCACAAAGCATCAGGAGGAAATCCAATACTGCA
CGGCTCTCTTCGGTAATCATTTCACCCGGCATGACTAATGGCACTCCCGGTGGATAAGGT
AAGATCATGTTGGCGACCACCTTGCCAATCAAATCAGCCATATCACAAGCGACTATATTA
CCGCGGATCTGCTGTTGGAACATGTTATAAGGCGTGAGTTTCATCTCTGGCAATATATCA
AATGACTTGCGCATCAGGCGAGGTAAATCATGTTGGCGGATCATGTTATGAATTCCTGCA
GCCAGATCCTGAATACGCATATGGCGATAAAAATCAGGATCTTCAGCAAACAGATCTGGC
AACATATTTTTAATCCGCAAATTAAGATCAAAAGCGCGCTTAAAATCGGTCAGGCCGCGC
AATAAACTCATTGCCTTAGTTTTATCAATACCGATACTAAATAAGAATAACAAATTATAG
GGGCCGGTTTTTTCTACCACGATCCCACGTTCATCCAGAAACTTTGCTACCAATGCGGCG
GGGATCCCTTCCTCCTCAAGTACTCCTTCGTGGCTCATTCCCGGCGTTAGAATTGTCACT
TTGATCGGATCAAGATACATATGATCAGCATCCGCATGACTAAAACCATGCCATTTTTGC
CCCGGCTGGAGTGGCCAACAGGCTATTTCATCAATATCTTCTGGCTGCCAGACATCAAAG
AACCAGTTATCACTTTCTGAGCGTAATCGGCGCACTTCTTTGCGAAAATGCATCGCCCGC
TCAATAGAACGTAAAATCATGCGCCGTCCCGGATTACCGCGCATCATGGCTGCCGCCGTT
TCCATCGAAGCAACAATCCCGTAATTAGGGGAGGTTGTGGTGTGCATCATGTAAGCTTCA
TTAAAGGTGCTTTCATTGTAATCACCTTTAATATGAATCATTGATGCCTGAGAGAATGCG
GCCAGTAATTTATGGGTTGATTGCGTTTCATAAAATACTTTCCCCACCATTCGCTCGCCA
CTCATGCCACTTTTACCCTCATAAATTTCATGAAAATTAGTATAAGGAACCCAGGCGGAA
TCAAAGTGAATGGAAGGTACATCTAATGTCTGCTTAATATAATCCGTATTATAGAGCAAG
CCATCGTAGGTCGAGTTGGTGATTACTGCATGTACCGGCCAACTGGCATTGTTAGTCTGC
GCAACTTTTGCCTCAATGGAGGTTTTAGTAAATTCGTGCTGTGGGATGCCGCCTAAAATG
CCATAAGCATTTCGCGCAGGACATAAATAAACAGGAATAATATCGCTCATCATTAATAGA
TGCGTCAGAGACTTATGGCAATTTCGGTCAATCAGTACCGTACTGCCAGCAGGTGATGAG
TACATACCAATGATTTTATTCGCCGTCGATGTGCCATTCGTTACCATATAGCTCTGTTCG
GCATTAAATGTGCGGGCAATATATTCCTCGGCCTCCAAATGTGGCCCGGTATGATCTAAT
AATGATCCCAGTTCAGTAACGGAGATTGAAATATCTGCTTTAAGGGTATTAGCGCCAAAG
AAATCATAGAACAAACTCCCCACCGGACTTTTTTGAAAAGCCGTTCCCGCCATGTGTCCA
GGAGTACAAAATGTATACTTTCCTTCTTTAACATAATTAAACAGTGCTTTGGTTAAAGGC
GGGGTAATACTATCCATATACTCCGCTGTATATTGTTCAATATGTTGAGCAATATCTTCA
GCGGCATTCAGAGTATATTCAAAGAAATAAAGTGCCATGCGCATTTCATTCAAACTGACA
TCCAGTGACGAGGTGGTATTGATAAATGCATAAAGTGGGAGATATTCGTTTAGATCATTA
ATCTCAGCGCAAAGTTCATTACTGTGTTGGTCCCAATCAAAAATCACACCAATAATGCGC
GCATTATGCTCAATAAGCTTGAGCAGATCACCACGACTCTTAGGATAGATGAGCTGAAAA
CCTCTGGCGAGCAGGGCATCGTTCAACTCTCGAATAGGTTCATCTTTATAATAAACCCCC
ATCGGCCCCATGATTGCGATGATATTCATTGGTGAATCCTCAAATTGTTCACTAATCATC
TATAACAACATGAAAATTCAACACAGGGTATCTTTTAGCAGAAAATTATGAGGTTAAACA
TTATTTTGAGATAAATACTCAGTCGGTATCTACGATGTTTAAACCATATTATTTATTTGC
TTATAAATGATCAGTTACAAACCGTGTGGATATAACATGGCAGGATGGCTTGCCAGCGTG
AGCCGGGCGCTAATAAATAAAAAATCCGGTACATAATATATGCACCGGATTTCAATATCT
AACTTAAATGACCTGCAATATGGACGCAGTTACTCAGCAATAACCATAGTTCATTAGGCG
CTGATAACGACGATTTAATAACTCTTCGTCATTCAACACATCCAGATCACTGAGATCAGC
CAGAAGCTGTGCTTTCAGTGAAGCGGCAATCGCCAGATAATCACGGTGCGCACCGCCCAA
AGGCTCAGGAATGACGGAGTCGATCATCTTCAGTTCTTTCAAACGATGAGCCGTAATACC
CATTGCTTCTGCGGCCAGAGGCGCTTTATCAGCACTTTTCCACAAAATAGAGGCACAACC
TTCTGGTGAGATAACGGAATAAGTGCTGTATTGCAGCATATTCACTTTATCGCCAACACC
AATGGCTAATGCACCGCCAGAGCCACCTTCGCCAATGACAGTACAAACGATAGGCACATT
CAGGCGAGACATCTCACGCAAGTTACGCGCAATGGCTTCAGACTGGCCACGCTCTTCTGC
ACCAACACCAGGATAAGCCCCTGGGGTATCAATAAAAGTAATGATTGGCAGCTTAAAGCG
CTCAGCCATTTCCATTAGACGCAATGCCTTACGATAACCTTCTGGAGCTGGCATACCAAA
GTTACGGCGAATCTTCTCTTTGGTTTCACGACCTTTTTGATGACCAATAATCATCACCGG
GCGACCATCCAGGCGAGCGATACCACCGACGATAGCTTTATCGTCAGCATAGGCGCGATC
ACCTGCCAACTCTTCGAAATCAGTAAAGATATTAGCGATATAATCCAGGGTATAAGGGCG
ACGAGGATGGCGTGCCAATTGGGCAATCTGCCATGCACCGAGATCCGAGAATATCTTCCG
CGTCAGCTCGACACTTTTCTCACGTAGACGCTGAACCTCTTCGTCCAGATTAATATCTAA
TTTTTCGTCTTGACGGCTGACTGCGGTCAGCGAGTCAATTTTCGCTTCCAGCTCTGCAAT
CGGCTGTTCAAAATCAAGAAAATTCAGACTCATAGCATTCCTATTTTAGTCAAATTCCAG
TTCCACCTGCTCATTACCTACCAGCGTTCGCAAATCTATCAATAAGCGATCGGTGGGCGT
CACGCGCCATGTGGCTCCAAACCGCAGCCGGGCGCGAGCATCTTCCCGTTGGTAATAAAG
ATGCACTGGGATCGTCCCCGCTCGATGGGGTTCCAACGACTGACGGAGACGGTTCAAAAG
CTGGTCATCAATTTGCCTGTCGGTCAGCGATATAGCAAGCCCACGGGCATATTTTTCACG
AGCTTCACTGATGTCCATTAACTCACGGGCGGTCATTTTAAGTCCACCACTAAAGTCATC
AAAGCTGACCTGTCCGGTGGCTATCAGGATACGGTCTTTTTCTAACAAATGCTGATATTT
TTCCAACGCATCGGTGAATAACATCACCTCAAGACGCCCGGAACGGTCATCCAAAGTACA
AATACCAATACGATTTCCGCGTTTTGTCACCATAACTCTGGCTGCGATAACCAGCCCCGC
AGCCATGGTCATTTTGCCCCGATCCGTCGGATGCATATCTTTCAAACGCAGCCCGCCGGC
ATAACGTTCTATTTCCTTCAGATACTGGGTGATCGGGTGGCCGGTCAGGTATAACCCCAG
CGTTTCCCGCTCACCGTCTAAAACAATCTGCTCTTGCCACGGCGGCACATTAGCATAAGA
TTGCTCAACCTGCTCTGGTGCATCTGCCAATACACCAAACATATCAACCTGACCAATAGC
TTCTGCCTTGGCATGTTGGTCTGCTGCCTTTAACGCCTCACCCAGCGAGCTCATTAATGC
AGCCCGGTGCGGCCCCAAACGGTCAAAGGCACCAGACATAATAAGCTTTTCTAAAATTCG
ACGATTGAGTTTTTTTGTGTCAACTCTGGCACATAAATCAAATAACTCTTTGAAATAGCC
ACCCTCTTTACGGGCTTCCAACATGGCCTCGATCGGCCCCTCGCCAACACCTTTGATTGC
ACCGATACCATAAACAATTTCGCCCTCATCATTTACATGGAAATGATATAGGCCGCTGTT
GATATCCGGAGGCAGAATTTTCAGCCCCATCCGCCAGCACTCATCGACCAGACCTACCAC
TTTATCAGTGTTGTCCATATCGGCCGTCATTACCGCCGCCATAAATTCAGCCGGATAATG
GGCTTTCAACCATAAAGTTTGGTAAGAAACCAAAGCATAAGCGGCAGAGTGTGATTTGTT
AAAACCATAGCCAGCAAATTTCTCTACCAGGTCAAAGATTTTAATTGCCAGCTCGCCGTC
AACGCCCTGATTTTTGGCACCATCTTCAAATATAGAGCGCTGTTTCGCCATTTCTGCCGG
GTTTTTCTTACCCATCGCACGCCGCAACATATCCGCGCCGCCGAGTGAGTAACCAGACAG
AACCTGCGCAATCTGCATAACCTGTTCTTGGTACAAGATGATGCCGTAGGTCGGCTCAAG
CACCGGTTTTAGAGATTCATGTTGCCATTCAATATCAGGATAGGATATCGCTTCACGGCC
GTGTTTACGGTCAATAAAGTTATCAACCATCCCTGATTGCAACGGGCCAGGGCGGAATAG
CGCCACCAATGCGATCATATCTTCGAAGCAGTCCGGTTTTAGACGCTTGATAAGATCCTT
CATGCCTCTGGATTCTAGCTGGAATACTGCTGTCGTTTCAGAACGTTGCAGCATATCGAA
GCTTTTTTTATCATCCAGCGGAATAGACGCAATATCAATCGGCTCTAATCCGGTTTTCGC
GCGGCGAGCGTTGATCATCTCCAACGCCCAGTTAATGATAGTGAGCGTTCGCAAACCAAG
GAAGTCAAACTTCACCAAGCCGGCATATTCCACATCATTCTTATCGAACTGTGTAACCGG
GTTATTCCCTTCCGCATCACAGTATAGTGGGGCGAAATCAGTAATTTTTGTTGGTGCGAT
AACCACCCCACCGGCATGCTTACCGGCGTTACGCGTTACCCCTTCCAATTTTCGCGCCAT
ATCAATCAGCGCTCTAACTTCTTCATCTGCCTCATAGATTTCAGGCAGTTGCGGTTCCGC
TGCGAAAGCTTTCTCCAACGTCATACCCGGGTCAGGCGGGACCAGTTTGGAGATACGATC
GACAAAACCATAAGGATGGCCCAGTACACGGCCCACATCGCGGATCACCGCTTTGGCTGC
CATTGTACCAAAGGTAATTATCTGAGAAACAGCATCCCGGCCATACATATCCGCAACGTG
CTCAATCACTAGATCGCGCTTCTCCATGCAGAAGTCGACATCGAAGTCAGGCATGGATAC
ACGTTCCGGGTTTAAGAAACGTTCGAACAGTAGGTCAAATTCCAGTGGATCAAGGTCGGT
AATCTTCAGCGCGTAAGCAACCAGGGAACCTGCACCAGAACCACGGCCCGGCCCTACCGG
CACCCCGTTATCTTTTGACCACTGGATAAATTCCATTACTATCAAGAAGTAGCCGGGGAA
GCCCATCTGGTTAATAACTTTTAGTTCGATTTCCAGACGTTCATCATATGCAGGGCGTTT
TTGTGCCCGAACTTCAGGATCAGGGAACAAGAACTCCAGTCGTTCTTCTAAACCTTGTTT
AGACTTTTCAACCAAGAAGTCTTCTGTGCTCATATCACCCGTTGGGAACTGGGGTAAAAA
ATACTCCCCAAGCCGGATCGTCACATTACAACGTTTAGCGATTTCAACACTGTTGATTAG
CGCCTCAGGAATATCCGCGAACAGCTCACACATCTGCTCTTCGTCGCGCATAAACTGCTG
CGGGCTATAGTTTTTAGGTCGCTTAGGATCAACCAGAGTAAAGCCGTCGTGGATAGCCAC
GCGAATCTCGTGGGCATCAAAATCTGATTCATCGATAAAACGCACATCATTGGTCGCTAC
CACAGGCAAGCCACGTTCTGTTGCTAATGCCACAGCGGCATGAAGGTAGTTTTCTTCATC
CGGGCGACCAGTACGGATTAATTCCAGATAGTAACTGTCAGGGAAATGTTCTTGATAAAA
CTCAAGGCACTGATCAACCTGAGCATGATTACCCCGCAGAATAAACTTACCCACATCCCC
CATCCGACCACCGGACAGCAGAATCAGACCTTCTTTATGCTTAATCAGCCAGTCACGGTC
AATAATAGGGCCAGCTGCGCCATAGCCGCGTTGATAAGCTTCAGATATCAGTAAAGTAAG
ATTTTGGTAACCTTCATTATTGCGTGCCAGCACAGTAAGGTGAGCTAATTCATCACCTAA
GATTTCACTTTGCACATAGAAGTCTGCGCCGATGATGGGTTTGACTCCAGCACTATGCGC
GCTACCGTAGAATTTTACCAAGCCGCACAGGTTGGTAAAATCGGTAATGGCCAGAGCGGG
CATGCCTAATGCAGCAGCTCTCTTCACCAAGGGTCCAATCTTGGCTAATCCATCTATCAT
GGAGTAATCGCTGTGAACACGCAGGTGGACAAAACGAGGTTCGGCCATATCCAGACACCA
GAAATTAGTGGATTGAATCACATCCCCAGCAACTCATTGCTAAGGAATTATATCCATACG
TTATGGATGTTGCTTGGTTTATGAGTGCAAACAGCCGTTTACACTAAACCCAGCACACGT
TTAACCGGGCCAAAACTCCGCCGGTGATGCTCTGTTGCCCCAAAAGTTGTCAACTTTTCT
AAATGGACAGCGGTTGGATAGCCTTTGTGTTGTGCGAAACCATATTCAGGGAATTGGAGA
TCCAGCTCAGTCATTTCACGATCGCGCGTGACTTTAGCCAGAATTGAAGCGGCGCTTATC
TCAGCCACTCGACTATCACCTTTCACAACAGCCAATGATGGCATAGCCAGTTTCGGGCAA
CGGTTACCGTCAATCAAGACATAATCGGGCGCAATATGCAGCCCTGCGACTGCTCTTTGC
ATTGCCAGCATAGTGGCGTGCAATATATTAAGCTGGTCAATCTCTTCAGGCTCAGCGCGC
CCAAGGCTCCATGATAAGGCCTTGTCTGTAATTTCGTCATAAAGTGATAACCGGCGCTTC
TCACTCAGTTTTTTCGAGTCAGCTAAGCCCACTATTGGCCGTTTAGGATCGAGAATGACC
GCAGCAGTGACAACTGCTCCCACTAAAGGGCCGCGACCAACTTCATCCACACCCGCAATC
AGATTTGCCTGCGGGTAAATAAAGATATCAGTCATCGCCCTGCTAGCTCCAATACAGCCT
GCGCTGCCTGTTCATCTGCGCCACAGCGGATGCTCTGATGTAAAATCAGAAAACGCTCTT
TCAAGGCCTCAACCGCCGAGCCACCTTGTAGTAACGGCAGCAGCGCATCGGCTAACTTTT
GCGGTTGGCACTCTTGCTGCAAAAGCTCTGTCACTAGCTCTTCGCCAGCCAACAGATTAG
GCAACGAGACATAAGGGGTCTTGACCAGCCGCTCAGCCAGCCAGAACGTGAAAGGCTTCA
TGCGATAACCGACAACCATAGGGCACTTGGCCAACATACATTCTAGTGCGGCAGTACCGG
AAGCCAGCAATGTCGCATCAGCAGCAATCATTGCCAGACGAGCATTGCCGTCAAGTAAGT
GCACCGCCAGGTCAGGTGCAATTTCGGCTTTAATTCGCTCAAACTGCTCACGCCGCTTGC
TGTTCACCAGAGGAACCAACACTTCCAGATTAGGCATTTGTTGCCGCAGAATGGCAGCAG
TGCGCAGAAAATCACCACTGAGCATTTCTACTTCAGAATGGCGGCTACCCGGCAATAAGG
CCAAACAAGTTGTATTTGCTGCAATGCCAAGCTCTGCTTTTGCCGCGTTTTTATCAGGTG
CTAGCGGCATTGCATCAGCCATGGTATGGCCGATGAAACGGCAGGGAACATTGAAACGAT
CGTAAAACGCTTTTTCAAAAGGAAGGAAGGCTAGCACCATGTCGGTGGCTTTGCCAATTT
TGAAAACACGTTTTTGCCGCCAGGCCCACACAGATGGGCTGACATAATGAACGGTACGTA
TGCCACGCTGTTTCAAGCGCCCTTCAAGGGTAATATTGAAATCAGGGGCGTCAATACCGA
CAAAAACATCCGGCGAGAGCTCACTAAAACGCTGAGTCAGCTCTTTTCGGATTTTTAGTA
ATCGTGGTAGACGCTCTAATACTTCAACTACCCCCATCACTGCCAATTCTTCCATCTCAA
ACCAAGCTTCGCATCCTTCAGCTTGCATCAGAGGCCCAGCCACACCAACAAAGTGGGCAT
CAGGAACCTGGGCTTTCAATGCACGAATTAATCCGGCACCTAAGATATCGCCAGATGTTT
CTCCGGCGACTAAACCTATAGTTAAAGGACGCACACTGCTTGACGGTCGATCAACAGATA
ATGGGGGATTTTGCATAAGTCAGCGAATAATGCCGCGAGTCGAACGAGCAAAGAAATCAA
TGAATGCTTGAACTGCCGGATGTTGCTCTGCCAATTCAGCAATTTCGGGCTTCACTTCAT
CCAGCGTCCGGCCGCTGCGATACAATAATTTGTAGGCATTGCGGATAGCATGGAGTGATT
CTTTGTCGAAACCACGACGCTTCAACCCTTCAATATTGATACCGAATGGTGTCGCATGGT
TACCCTGAGCGATGACAAAAGGAGGCACATCTTGAGCAACACCAGAACAACCGCCCACCA
TTACATGCGCACCAATCACGCAGAATTGATGGATAGCAGTCATTCCGCCAATAATGGCAA
AATCGTCGATTTCTACATGACCACCCAATGTTGCATTATTCGCAAGAATACAACGATCGC
CAATGATGCAGTCATGGGCGATGTGGGCATTGATCATCAGTAAATTATCGCTGCCTACTT
TCGTTAATCCACCACCTTGCACAGTGCCACGGTGGATAGAAACACTTTCGCGGATACGGT
TACGGTCACCGATCTCAACACGAGTAGGCTCGCCCGCATACTTCAGATCCTGATTTGCTT
CTCCAATGGAAGCAAATTGGTAAATCTGATTATCACAGCCGATTTTTGTTATTCCATTAA
CGACGACATGGGATTTCAGTTCCGTGCCAGCGCCGATTTCCACCTGGGATCCGACAAAGC
AGAAGGGGCCAATATGAACACCAGCGCCAATAACTGCACCTTCTTCGACGATAGAACTTG
GATGGATAACGGCGGTTTTGTCAATCACGTATCAAGACTCCTTAACGTCAGGCTTTGTAA
CTTCAGACTTTGTAACTTCAGACTTTGTAACTACAGCTGTTGCTGGTTTGCTACGAGCAC
ACATCATGGTTGCCGTACAAACAATTTCACCATCAACTTTCGCAACACCAGTAAAACGGG
TCAGACCACGGCGTTCTTTAACAAACTCAACTTCCATGATCATTTGATCGCCAGGCACTA
CTGGACGTTTAAAGCGGGCTTCATCGATACCAGCAAAATAATAAAGCTCACCTGGTTCAA
GTTTACCGCGGCTCTTAAACGCCAAAATCCCGGTAGCCTGAGCCATCGCTTCTAATATCA
GCACACCAGGGAAGATTGGCTTACCTGGGAAATGGCCTTGGAAAAATGGCTCGTTGAAAG
AGACGTTCTTCACCGCACGCAGAAATTTTCCTTCCTCAAAATCAAGGACGCGATCTACCA
GCAAAAACGGAAAACGGTGCGGCAGTAGATCCAAAATCTCTTCAATGTGCAGAGTATGAG
TGTCAGTAGTCAAAATACTCTTCCTGTCTAAAAAACTGATGCTATCAACAACACGGCCTG
CACTGCCCCAAAAGGGAGGCATTAGGCAGGCCGCAAATTAGGAACTCTTTACACCCTTCG
GACTTGAAGTTGCAACGGTGTCAGCTGCGTTCATTCACCTGAATAACTTACCTATGTAAG
TTCATCAGAGTTCATTCGCTTGCTTCCTATTTACAACTCCAATTTCTTTGGGTATCTACT
TTTGGCATCAGTGCCAATAAGTTTGATTATTTGCTCAGAGTTTCGGGCTTAAGTGATTAT
TCTTTATCGATTTTGCGCTCAATAGCTTTTAAGCGTTTATTAATTCCATCAATATTCATC
ACCAAAGCAGCGGTTTTACGCCAAACCTTATTGGGTTGTAGCGGAATACCGGAGGAGTAT
AACCCAGGTTCAGTGATTGGACGCATCACCATTCCCATTCCGGTGATTGTGACTTTGTCA
CAGATCTCCATATGACCATTGATCACACTTGCGCCGCCAATCATGCAATAGCGCCCAACT
TTGAGGCTACCCGCCATGATAACACCACCCGCAACTGCGGTATTGTCGCCAATCACAACG
TTATGTGCAATCTGACATTGGTTATCAATGATGACGCCATTGCCAATAATCGTATTATCC
AGTGCACCACGGTCAATCGTTGTACAGGCGCCAATCTCAACCCGATCGCCAATATGTACA
GAACCGAGCTGTGGTATTTTTATCCAGTTGCCACGATCATTTGCATAGCCAAAACCATCT
GCACCAATGACCGTACCGGATTGAATCAGACAGTTTTGCCCGATTACAACTTCATGATAA
ACGGAAACATTGGCCCACAAACGGCTACCAGCACCAATGTGAGTATTCTTACCAATAAAA
CAGCCCGCACCAATAACCACGTTATCACCCAGTACTACACCGGACTCTATCACTGCATTG
GCACCGATAGAAACATTCTCACCCAGCGTTGCTTGTGGAGAAATCACCGCACTTGGAGCA
ATATCTTGCGCAGGTTGAGGTGTGGTATCCATTATCTGAGCCATACGTGCATAGGTTAGA
TAAGGGTTTTTAACCACCAGGGCCGCAGATTTACAGAACGGTAAGTCAGCCTCAGTCAAC
ACCACAGCACCGGCATTGCAAGTTGCGAGTTGTTCCTGATAACGGCTGTTTGACAAAAAC
GTGATTTGCGATGGCTCGGCTGAATGCATAGAAGCGATGCCGGTGATGACAAGATCGCCA
TCACCATGCACCTGTGCATCCAACTGCTGGGCTAAATCAGCCAGTCGAATTGAAGGCATG
TTTTATTTAACCTGTTTCAGCACGTCAGCAGTGATATCTTTAGAAGGATCTGCATATGCA
ACAGCATTTGCATCAATCACCACGTCATAACCGCCTTTGCTAGCAACAGATTTCACAGCA
TCCTGAATACGGCTCAGGATTTTGTTACGCTCTTCCATCTGACGACGGCGATTATCTTGC
TCAAAAGCCTGGGCTTTAGTAGAGAAAGTCTCACGCTGTTTCATTACGTCATTTTCCAGT
TTGGTACGATCACTGGCTTTCATGGTAGAACCGTCACGTTGCAGTTTCTGCATTTTCAGT
CTGCAGATCGCGCTCCATTCCTTGCAGTTCGGTTGCTCGGCCTTTGAATTCATTCTCCAG
CTGTTTAGCTACGGTTTCACGCGCAGGTAATTGTTGGAAAATGCTGGAAACGTTAACAAT
AGCAATTTTGTCTGCGGCTTGAACGCTGGCAGAAGCTGCCAATGCTAAACCAAGACCTGC
GGCACACAACCACTTTTTCACTATAAACTCCTTACCATTACCTGTTTGTGTCAGAGACAC
CTTGAAGTGCACTTAATACTGAATAATGCCTAAAATAGCGCCAAACTTATTAGCGCTACC
TTAGGTTATTTCAACTACCAGTGCTGTCTTTAAAATTTGCAACTACTTTGCCAATCAATT
ACCAAGTTTTACCAATGTTAAACTGGAATTGCTCTGACTTATCACCTTCGTAATCTTTAA
CCGGTTTAGCATATGAGAACACTAAAGGCCCCAATGGAGACATCCATTGTAGTGCCACAC
CGGCAGAGACACGAATATTGCTGGCTTTACTGTAATCAGGAATACCTGCTGCTCGTGTTT
CTGCAGTATTTTCCCAATTGGTATCCCATACAGTACCGGCGTCAACAAAGACCGAGGTAC
GTACAGAGTTCGAGTATTTCTCACTAATAAACGGTGTCGGTGTAATCAGCTCTAAACTGG
CCACCGCCATGGCGTTACCACCGACAGCATCGGTAGAATCTCTGATGCTCCCATCAGCAT
TATAGTACGCAGCTTTTGGACCGATGTTATTAGAACGGAAACCACGAACAGAGCTGGCAC
CACCGGCATAGAAGTTCTCGTAGAATGGCATTTCTTTCGAGCCAATGCCGCCACCATAAC
CCAAGCGACCCCGACCCAGCAGCACCCATGAACGGTCTTCATCTAATGGCTGATAGGCTG
ATGTATCGAATGTCACTTTATAGAACTCATTATCTGAGCCAGGTACTGTCACTTTGGTAT
TCACCGATGATTTCACACCCGACGTTGGAAAGAAACCACGGTCAAGGTTGTTATATGTCC
AACCCAGATTCAGCGTAAAGTCATCAGTAGTAAAGCCAGTTGTGCCTGTATAGCCTGGGC
GTTCGCCGACAGATTCGAGATAGCGCCACATTGCGACTTGCGGCTCCATATCGGACAGGT
CGTTATGGACGTAACCTAAGCCAACACGCAATGAGTTATTTTCATTGATTGGGAAGCCTA
AAGTACCGTCAACACCGTAGCTGCTATTGGTATAGCCAGACAGGTCTGCGTTATCTGCTT
TAAAGTCATTATAGAAGATACGGCCGCCCAGACTGACACCGTCAACGGTGAAGTAAGGGT
CGGTTAAAGTGAACTCAGCATAAGTCTGATAATCGTTTTTCGTACCGTTAATACCAACAG
TATTACCCGTACCTAACCAGTTATCTTGCTGCACACCCACCTGGAAGCTCACACCACTTT
CAGTACCGTAACCGATACCAAAGTTCAAGCTACCGGTGTTTCGTTCCTTAACTTTGTAAG
TCACATCGACCTGATCAGCCGTCCCCGGGACACGTTGAGTTTCAACATCAACAGTCTCGA
AATAGCCTAAACGGTTCAAACGTTCTTTACCGGCTTCAACTTGGTCATTACCCAGCCATG
CACCTTCCATTTGACGCATTTCACGGCGCAATACGGAGTCTTTGCTAGTGTCATTGCCTT
CGAAACGGACATTACGGACATAGAAACGGTTACCCGCATCTACATTGATATGCAGTTTGA
CTGTTTTATCAGCATCGTTAATTTCAGGCTGAGATACGACCCGCGGATAAGCATAGCCAT
AGCGGCCTAACATCTTCTTGATGTCTTCTTCCATGCGCGTCACTTTACTGCCGTTAAACA
GTTCACCTGGCTCAATCTTGGTCAGTTTATCCGCTTCAGATTGATGGCCCGCAAGATTAC
CACTCACAACCACGCTGTTAAGCTTGTATTGGTCGCCTTCAGTAATATTGATAGTGATGT
AGATACCTTTTTTATCTGGCGTCAAACTCACCTGGGTTGAATCAATGTTAAATCGGGCAT
AACCACGATCCAGATAGAAACTGCGTAAGGTTTCAAGGTCACCCGCTAGTTTCTGCTTCT
GATATTTACGATCACCCACCACGTTCCACCACGGTACTTCATCACGCAATTGGAAACGTG
AGATAAGTTCATCCGTTGTGAAACTGTGGTTACCTACAATGTTGATCTGCTGAATTTTCG
CAGACACACCTTCAGTAAAGACCAGTTTTAGATCGACACGATTACGTGGCAATGGCGTAA
CGACAGCCTTCACTGAAGCACTGTACTTACCCACACTGTAGTAGAAGTCTTCGAGTCCTT
TTTCAATGTTGGATATAGTGGTACGGTCCAAGGCTTCACCAACCCGGACGCCAGAGGCTT
CCAGGTTCTGCTTAAGCATGTCATCTTTCACCGCTTTATTACCGGAGAAAGTGATGCTGG
CAATCGTTGGGCGTTCTTTGACTTGAACAATCAGCGTATCACCATCGCGCAGGACGCGGA
CGTCCTCGAAGTTGCCTGTAGCAAACAACGCACGAATAGTTTGACCGATGTCATCATCAC
TGACGGTATCGCCTACGCGAACCGGCATATTAAGTAACGCCGCACCGACGGCGACCCGTT
GCAGGCCTTCGAAATGAATATCTTTCACTACGAACCCGTCTGCACCGTATACGGTGGCGC
TGCCAAACAGCAGCGACGCTATGAGCAACTTTTTCATCGCCATCGTTGTTATGCGTTCTT
CCTAACCTATCCCCTGCCGTTAAAGACGGGAGAAATCATTGAAAAGTGCAAGCCCCATTA
ATAACACCAGCAAAATCGAGCCGATGCGATAACTGAAGTCTTGTACTCGCTCAGAAACCG
GCCCACCCTTCAGCTTTTCTATCGCCAGGAAGAGCAGATGTCCACCATCTAACACCGGTA
ACGGGAACAAATTGATAATCCCTAAGTTGACACTGATCAGTGCCAAAAACATCAGGTAAT
ACACCAACCCGTACTCAGCTGAAACCCCAGCACCTTGTGCAATAGATATCGGGCCACTCA
AGTTATTCAGCTTAACATCACCAGTAATCAGTTTACCCAACATGTTTACCGTCAACCGCA
TCAACTGCCAGGTTTTATCCCCAGCTTGGTAGAGTGCAGTGAACGGGCCATATTGGCGAA
TTGTTTTATATTCATCCGGAAGCGGTATAACTTTCGGCACTACACCCGCAAAACCTTCAC
TGCGGTTTTCTCCAACCGATTTTGTATCTGGTATCAAGGTTAAAGACAAGGGGGTACCGC
CCCTTTCAATATCTAACACCAGCGCTTTACCGGGGTTATCTCGAACTTGTAAAACAAATG
TTTGCCAACGATCCAGCAACTGCCCGTTAACTTTAACTACCCTATCCCCTGCTTGTAAAC
CCGCCTTTTCTGCCGCTGACCCTGGCTGGACTTCTGCCAAGACAGATTCAATCTGCGGAC
CGCGGGGGATAATGCCTAGTGCAACCACAGGATCTTGTTTATCAGGCTCAAATTGCCACT
GCCGCAAATCGAGTGTCTTTTGCACCACATTAGCAGAGCCAAATGGGGCAACACCGACTT
GCGTTTGCTTGTCACCTATTTTGCTGACTAAAGCCAAACGAACAGAATCCCAGTCAGGCG
TTTCGATACCATCGACAGACTTAAGTTCCATTCCCGGAGAAATATTGGCTTGCGCAGCAA
TGGATTGTGGCGAAATATCACCCACAACCGGACGCACGCTTGGGACGCCAATGATAAACA
CCAGCCAGTAAGCAATAATAGCAAAAAGGAAATTGGCAATAGGCCCCGCACTGACGATTG
CAGCACGTTGTAAGACTGTTTTATTGTTAAAAGATTGATGGCGAAATTCAGGTGCAACCG
CCTCTACGCGCTCATCCAACATTTTAACATAGCCGCCCAACGGGATAAGGGCGATAACAT
ACTCGGTTCCCTGACGATCAGTCCGACGCCATAGCGCTTTACCAAAACCAATCGAAAAGC
GTTCAACACGGACACCACAGCGCCGTGCCACCCAAAAGTGGCCGAACTCATGCACTGTAA
TTAAGATCCCCAGTGCGATAATAAACGCGGCCAGGCTCCAGAGTATGCTCATCATATTCC
CTAAACTCCCCGTCAGTGACGGATTAAAACACTAACAGCATTAAGCAGGCAAATACCGGC
ACAGCTGCGGTCAGGCTATCGATACGATCCAGTATCCCACCATGACCAGGAATCAAATGA
CCACTGTCTTTGATTCCCGCTTCACGTTTAAACATACTTTCGGTCAAATCGCCGAGTACC
GAGGCCAATGCCGCAACCACGGAACAGATTAACAGTATTTCTGGGATGATATCCAACGGA
GCATATCGACCAAACAACCATGATATCAGAGCTGATGTCAGTAAACCGCCAATTAATCCT
TCCCACGTTTTTCCCGGTGAGACTTTAGGCGCTAATTTATGTTTACCGAATAATTTGCCG
AACATGTAAGCGCCAGAATCGGCTCCCCACACCAAGAGCATCACATACAGCAGCCACCAG
GCGCCGATATTGTGATCTTGTTCATAGCCATACTGGCGCAGTGCAACCATACCCCAGAAG
AATGGGACAATGGTCAGAATGCCGAAAATTATACGTAACAGACGTGAGTCGCGCCAGACC
GCTGCAGAACGTGGATAGGTCAGTACCAACAGTAATGCCGCAATCCACCACCCCATAGAG
AGCCAGAGAGGCACACTCACCTGTGGAAGATGAGCTGAATGCTGGTACGCTGGTAGGCTA
AGCAGCATTGATATCAGTAAAAAGCCACAAAGTATGGCCAACCAAATACGCTGAGAACGA
CTGGCAAACCCGGCTAATTGCCCCCACTCCCATGCCGCAAGCATACAGACGACGAGAGTG
ACAATAGCAAAACCAACCGGCGGAAGCAGGAATAGTGCACCAATGACAACCGGAATCAAA
ATCAAAGCAGTTATGAGACGATACTTCAGCAAAAGTTCCCCCTAGGATGCAGTGGCATCG
ATAGGTGTAGTTCCCCCGAAGCGACGCTCGCGTTGTGCAAATGCATTCAGCGCACCTTCA
AAGACATGTTCATCAAAATCAGGCCAGAGTACATCAGTAAAGTAAAGTTCAGCATAGGCG
ATTTGCCATAACAAGAAATTACTGATGCGATGTTCACCACCGGTTCTGATCACTAAATCT
ACCTCAGATTGTTCATGTAGGCAGATATATGAGTTTAGCGACTCTTCACAGATATCTTTA
GGTTGCAATTCTCCTCGCTGTACCTGCTCAGCTAAGTGACGCACTCCCTGAATAATATCC
CAACGGCCACCATAATTGGCAGCAATGTTAAGTTTCAGACCGTCATTATTTGCCGTTAAC
TCTTCTGAGCGACGGATCCGTTGCTGCAAACGTTCACTAAATCGACTGATATCACCAATG
ACCGATAAACGAACATTATGTTTATGCAGACTTTTTACTTCGCTGTCCAGCGCGCGAACA
AAAAGTTCCATCAGTGCGGTGACTTCTTGTGCAGGGCGATTCCAGTTTTCACTGCTAAAA
GCATAAAGCGTGAGTGCATCTAACTGATGAGTGGCAGCAAAACTGACCGCCCGACGAACT
GATTTCACTCCCGCTTTATGACCGAAGACCCTTAATTTACCCTGTTTTTTAGCCCAACGC
CCATTACCATCCATGATGATAGCAACATGGCGTGGAGTCAGGGGTGACAAGTTAGCCCTA
TCTTCATTTACAGACGACATAATGCGAACTCATTTCCTCAATAAATCAGTTGTTCGTCCC
GAACATTAGGCAGCAAGCGCACAAAAAAAGCCGTGTACCAAGTCACGGCTTCTTAAGTGA
CAGCCAAAATAGACGGTTTAAATACCTATTGGGCCACTAATCAACAGTCTATCTGTCCAT
TGACGGTGCAGACTATATCATCTCAGCCTTGCCCTAACAAATTCCCACATCAGCCTACGA
GGCTTTTAATTATTCAATTTTGCTATTGCCTGAACGGCTGCATCACGGGCTTTACGGTCA
ATCACCAATACCTCATCTACACTGGCTGGCTCTGGTAATGATAACTGCTCCACAACCATA
CGATTAATGACTGCAATGTCGGTGAAACGAATTCTCGAATCTAAAAATGCCATGACAGAA
ATTTCATTGGCGGCATTCAGTGCTGTGGTTGCGGCCTGACCTGCATTAGAAGCATCAATA
GCCAGCTTCAGGCAGGGATAACGTTGATAATCCGGCTCAGCAAAAGTCAGCTCGCGTATT
TTGCAGAAATCCAGCGGCGCAACGCCTGAATTCACGCGCATTGGGTACGCCATCGCATGC
GCAATAGGTGTCCGCATATCTGGGGTACCCATCTGCGCCAATACACTGCCATCATGGTAG
CGCACCATCGAATGAATGACAGATTGAGGATGTAAAATAACCTCCACCTGTTCCGCGCTA
GCGTTAAATAACCAGCGCGCCTCGATATACTCTAGCCCTTTGTTCATCATTGTCGCAGAG
TCGACCGAAATCTTACGCCCCATAGACCAGTTTGGATGCGCGCAAGCCTGGTCTGGAGTG
ACATCTGCGAATTGCACTAATGGCGTTTCGCGCAGTGGGCCACCAGAACCTGTTAAGATA
ATGCGGGAAACACCATTATCACTCAGTGAAGAATAGCCTAATTGAGACTGAACCTTTTCA
GGTAAACTCTGAAAAATAGCATTATGTTCGCTGTCGATGGGTAGCAATTGCGCACGACTG
TGCCTCACTTCATCCATAAAAAGCTTACCGCAGGTAATCAGCGACTCTTTGTTAGCCAGT
AATACTTGTTTACCCGCACGGATAGCTCCCAGCGTGGAAGGCAACCCTGCGACGCCGACA
ATCGCAGCCATTACCTGATCGACATCGTCTATCGCCGCCAGTTCACACGCCGCTTTCTCA
CCGGAATAAACCTCAGTTCGTGAACCATTTTCTGCCAATATCAGGCGTAACGCTTTAGCC
GAGGTTTCATCGGACATAGCTGCATAACGGGGGGCAAATTCGAGACATTGTTGCGCCATC
TGGTGGACATTGCGACCAGCAACCAATGCGGTGATTTTGAATAATTCGGGATTAGCGCGC
ACAACACCCAGAGTGCTGTTGCCGATGGAGCCTGTAGAACCAAGAATAGTCAGTTGCTTC
ATGAGAGTACTCTGAATAACTGTGTTTACACCCGTCATACTTCAAGCTGCATGTACGTTA
GCTACTTTCGTTCACCCCAGCCACTTACCTGTGTAAGCTCTTGGAGATTAATGAGTCTCT
TTGTGACTCACCCAGCGGGCTAGCATAAATGCTGTTCAAACCGGTCTTCGAGCGATTTGT
CGCTCAATTGCCGCCTTCCTGCAACTCGAATTATTTAGGGTATTATGATAGGCGCGGCAT
CAATCTAATTAAATATTGAACCAGCGAAAACTAAGCGCCGCCTAAGCGACGCTATAATAG
TTGTCGGCGAAGATTAGAAATCCATCAACTCGGTTTCTTTGGCCGCCAATGCTGCATCAA
CTTTCTTGATGAAAGCATCGGTCAGCTTCTGTATATCGTCTTGAGAACGACGATCTTCAT
CTTCACTGATCTCTTTATCTTTCAACAAAGCTTTCACTTTTTCGTTTGCATCGCGACGCA
CGTTACGGATAGAGACGCGGCCCTGCTCTGCTTCTGCGCGAACAACTTTAATCAAGTCCT
TACGACGCTCTTCAGTTAATGCTGGCAGTGGAACGCGAATAACAGTGCCCGCAGAAGAAG
GATTCAGACCTAAATCAGAGGTCATGATCGCTTTCTCAACAGCGGCGCTCAGGCTGCGGT
CAAAGACGGTCAATGCCAGAGTACGGGAGTCTTCAACAACGATGTTAGCCAACTGGCGCA
ATGGCGTAGCGGTGCCATAATACTCAACCTGAATGCCATCAAGAATGCTCGGAGAAGCGC
GACCAGTACGAATCTTACTAATATGGTTCTGGAAGACTTCTAAGCATTTCTCCATGCGTA
CTTCGGTATCTTTTCTAATTTCGTTAATCACGTTGTGAACCCTTGAAAACTGGTTACTTG
TCAGGCCATAACTTAAGTATAGCCGGTGAATATATAAACCAACAGTTGCTGGCTAGAGGG
GAAAACGTTCAATCCAGATGCCCCTGACAGTACGGGAAGTCGCTTATTTAGTTACCGCTG
CCACTTCTTTAGTGATCAGCGTCCCTTCATTCTCACCCATCACCACGCGACGTAAAGCGC
CAGGTTTATTCATGTTAAAGACACGAATTGGTAAGTTGTGATCACGGGCCAAAGTAAAGG
CTGCCAGATCCATAACTTTCAACTCACGCTCTAAAACGTCCTGATAGGTTAACTGCTCGT
ACAGTGTTGCGTCAGGATTTTTCACCGGACCTGCGGAGTAAACCCCATCGACTTTTGTTG
CTTTCAACACAACATCAGCTTCAATTTCGATACCACGCAGACAAGCCGCTGAATCTGTAG
TGAAGAATGGGTTACCCGTACCCGCAGCAAAAATAACCACACGGTTGTGGCGCAGCAGGC
TGATTGCTTCAGCCCAACTGTAATTATCACACACACCATTAAGTGGAATAGCAGACATCA
GGCGGGCGTTCACATAGGCACGGTGCAGTGCATCTCGCATTGCCAGGCCGTTCATTACGG
TAGCCAGCATTCCCATGTGGTCGCCCACTACGCGGTTCATCCCAGCTTGTGCCAAACCGG
CACCGCGGAACAAATTACCACCACCAATCACCACACCGACCTGAATGCCCAATTCGACCA
GCTCTTTCACTTCTTGAGCCATGCGATCCAAAACGCTTGCGTCGATACCAAAACCTTCTG
CACCTTGCAGGGCTTCGCCACTAAGCTTAAGCAGGATACGCTGATATACGGGTTTTGCAT
TGGTTGCCATGGTGTTCTGTCCTAAGCAGCAGTAATAATATTGGAGACCTGACCGTCAGG
GTTTCAAGGCAATTTGGGGCGTTGAAAACTGACCTGACCAAGTTTATACCCTGGATAATT
CGAGTGACAGGGAGACGATAACTGAGCGAATTCCCAGACACTTACATCAGTAAGTGACCA
AGGTAAACGGCGGCAGTCGACGCACCTGTAGCTTGAAGTATAACGGGTATCGAATGGATA
AAATGGAACCGCCTGGTGGCGGCTCCATTTTTAGCATTAAGACTGTTTGCTCATTGCTGC
AACTTCAGCAGCAAAGTCAGTCTCAACTTTCTCAATGCCTTCGCCCACTTCAAAGCGGAT
GAAGTTTACAACGTCAGCGTTGTTCTCTTTCAACAGATCGCCAACAGTTTTGCTTGGGTC
CATAACGAAGTTCTGACCAGTCAGAGAAACTTCGCCGGTGAACTTACGCATACGGCCTTC
AACCATCTTCTCAGCAATTTCACGTGGCTTGCCGGATTCGATAGCGATGTCCAACTGGAT
TTGGTGCTCGCGAGCAACAACTTCAGCAGGAACATCTTCTGGCTTAACGTATTCAGGCTT
GCTTGCAGCAATGTGCATAGCAATGTGCTTAACCAGCTCTTCATCAGCGCCAGTTGCCGC
AACCATAACACCGATACGTGCGCCGTGCAGGTAAGTACCCAGAACATCGCCTTCCAGAGC
AGCAACACGACGAATGTTGATGTTCTCACCGATTTTAGCAACCAGGTTAGCGCGTTGTTC
TTCAAACTTAGCTTTCAGAACGTCGATATCAGTGATTTTGTCAGCCAGAGCTGCGTTGAT
AACTTCTTCGCCGAATGCTTTGAAGCCAGCATCTTTAGCAACAAAGTCAGTTTCGCAGTT
CAGTTCCAGAATCACACCGAATTTACCGTCGGCTGATACTTTAGCCAGGATGATACCTTC
AGCAGCGATACGGCCTGCTTTCTTGGCAGCTTTAGCCTGACCAGATTTACGCATATTGTC
GATGGCAAGCTCAATGTCGCCGTTAGCTTCAACCAACGCCTTTTTACATTCCATCATGCC
TGCGGCAGTACGCTCACGCAGTTCTTTTACCAAAGCAGCGGTAATAGCAACCATTTCAAT
TTCCTCGGTTCTCTTGTGAAAACAAGATCTCACATTAGATACGCAAAGGGGGCCTATAAA
AGGCCCCCTAACCAACATATTTCAATACCTGGTTAATAAGGGCTCACGACGAGCCTGACT
TATTATTCAGCTTCTACGAAGCTTTCTTCCGCTTGAACGGCCAGATCTTGAGAACGACCT
TCCTTGACGGCATCAGCAACAGCATTCAGGTACAGTTTAACTGCACGGATTGCGTCATCG
TTACCAGGGATGATGAAGTCAACGCCATCTGGATCGGAGTTGGTATCAACGATAGAGAAT
ACCGGGATACCCAGGTTGTTAGCTTCTTTGATAGCGATGTGTTCGTGATCAGCATCAACA
ACGAACAGTGCGTCTGGTAAACCGCCCATGTCTTTGATACCGCCCAGGCTGTTTTCCAGC
TTGTTCAGTTCACGAGTACGCATCAGCGCTTCTTTCTTGGTCAGCTTATCAAAGGTGCCG
TCTTGAGACTGGATTTCCAAATCTTTCAAACGTTTGATGGACTGACGAACAGTTTTCCAG
TTAGTCAGCATCCCGCCCAACCAGCGATGGTTCACGAAGAACTGGTCGCAGTTGTTGGCA
GCTTCTTTTACCGCTTCGCTTGCTGCGCGTTTAGTACCAACGAACAAGATCTTACCTTTA
CGGGAAGAGATCTTTTTCAATTCAGCCAGAGCTTCGTTGAACAATGGTACGGTTTTTTCC
AGGTTGATGATGTGAACTTTGTTACGTGCGCCGAAGATGAAAGGCTTCATTTTCGGGTTC
CAGTAACGGGTCTGGTGACCGAAGTGAACACCGGCCTGGAGCATGTCGCGCATGGAAACA
GTTGCCATGATTAAAACCTCTATAGTATCAGTTGGGGTTATGCCTCCACGTGTCCCATAA
CGCCGACCCCATAAGCGATTGATGATAATCAAAAACTTTAGGGCACCCCGGCGTATGTGT
CGACACGTGTGTGTTATTTACACATATGAGTGCGATTGGTATTACTCGACTAAACAACGC
TTTCTAGCCAGAACTTGTCTGGGAAGAGAGTGCGGTTCGCCGGCGCGCTTTATACCATAA
ACAGCCACAACACACCAACTTTTGTTGTATTTAATGTCGTCACTGCAAACGAAAGTTTGG
CAGCAAATTGCTGGGCTGGTACCATTAGCGGCAGATTATTTAGGGTATATGATATTTATT
CACCTGCTTATTCATATCTATTTACTAACGGCGGCTGGTCATCTATAGCCCCTACGGACA
TTTTTGCATGGCAATCTCAATCAAAACACCTGAAGATATTCAAAAAATGCGCGTTGCTGG
CCGCTTGGCTGCTGAAGTGCTGGAAATCATTGAGCCTCACGTAAAACCAGGCGTAACTAC
CGGTGAACTTGATCGTATTTGTCACGACCATATCACCAACCACCAGCAAGCCATTTCAGC
TTGTCTCGGCTATCACGGCTTTCCAAAATCCGTTTGTATTTCAGTAAATGAAGTCATTTG
CCACGGTATTCCAAGTGACGAAAAAGTCCTGAAAGATGGCGATATCGTCAATATCGACGT
TACCGTGATTAAAGATGGTTTTCATGGCGACACATCAAAAATGTTTATTGTCGGTAAGCC
AACCATTCTTGGTGAGCGCTTGTGCCGTGTGACACAAGAGAGCCTGTATCTGGCCATCAA
AATGGTTAAACCGGGTATCCGTCTGCGCACTTTGGGCAAAGAGATCCAGAAGTTTGTAGA
AGCAGAAAACTTCTCAGTAGTACGTGAATATTGTGGTCACGGCATTGGTGAAGGTTTCCA
TGAGGAACCACAGGTTCTGCACTATGATGCTGATGATGGTAGTGTCGTGCTGCAAACGGG
CATGGCCTTTACCATTGAACCTATGGTCAATGCTGGCGATTACCGGATTCGTACCATGAA
AGATGGCTGGACAGTAAAAACTAAAGATCGCAGCTTGTCGGCACAGTATGAGCATACTAT
TGTGGTAACTGATAACGGCTGCGAAATAATGACGTTGCGCAAGGATGACACCATCCCCAA
CCTCATAACGCACGAGTAATAATGATAAGCCGGCAGCCGCCGGCTTTTTTATGGGCTGCG
TCTTTTACCAGGTAAACATATGTCTGACAATCACACCGAGCACTCTGTACTACCCGCGGT
AACGAAGGTCATTCCTGAGCAGCCCGCATCACCGGCAACCTATCTTGATAGCGAGCTTAA
TTGCCCAGAACTCAAGCAGCGATTGGAAACTTTCCAGTCCTGGTTGGCTGATGCATTCAA
TGGCGGAATCAGCGCGGAGACATTAATTGCTGCGCGCAGTGATTACATTGATCGCCTGTT
AGGCCGACTGTGGACATTCTATGGCTTCGATGACGTGCCAGAAACCGCGCTGGTCGCCGT
CGGTGGCTACGGCCGTGGCGAGCTGCACCCGCTATCAGATATTGATGTGCTGATTCTGTC
CAAACAGCGCCTCAATGATGAGCATGCACAGCGTGTCGGCCAGTTGATTACCTTACTCTG
GGATCTGAAACTGGAAGTCGGCCACAGTGTGCGCACACTGGAAGAGTGCTTGCTGGAAGG
CTTGGCTGACCTCACCGTTGCTACCAATATGGTTGAATCGCGCCTCATTTGTGGCGATGT
TGCTCTATTCTTACAGATGCAAAAACACATTTTCAGCGACAACTTCTGGCCCTCGCCAAA
ATTTTTCCATGCCAAAGTGGTGGAGCAACAAGAGCGGCATAAACGCTATCACGGCACCAG
TTATAATCTGGAACCGGATATCAAAAGCAGCCCCGGCGGATTAAGGGATATTCATACTCT
TCAGTGGGTTGCCCGTCGCCATTTTGGTGCGACGTCGTTGAGTGAGATGGTTGATTTTGG
TTTTCTCACTAAAGCCGAGCGCAACGAGCTGATTGAAAGCCAAAGTTTTTTGTGGCGCAT
CCGCTTTGCCTTGCATTTGGTACTGACCCGCTACGATAACCGCCTGCTGTTTGACCGCCA
ACTGAGTGTTGCCCAACTTTTGCAATATCAAGGCGAAGGGAATGAGCCGGTCGAACGCAT
GATGAAAGATTTTTATCGCATGACTCGCCGGGTCAGTGAGCTGAACAACATGCTGTTACA
GCTATTTGATGAAGCCATATTGGCGCTGGATACCAATGAGAAACCGCGGCCGCTGGATGA
TGAATTTCAATTACGTGGCGATTTAATCGATTTGCGTGATGAAAATCTCTTTGTTGATAA
ACCTGAAGCCATTATGCGCATGTTTTATCTCATGGTGCGCAATCAGGATATTAAAGGTAT
TTACTCCACCACGGTACGCCGTTTACGCCATGCACGTCGTCACCTGAAGCAACCATTATG
TAATATCCCTGAAGCACGCAAACTGTTTATGGCCATTTTACGCCATCCGGGTGCCGTTTC
CCGAGCGCTGTTACCTATGCATCGCCACAGTGTGCTGTGGGCTTATATGCCGCAGTGGGG
CAGTATTGTCGGGCAGATGCAGTTTGACCTGTTTCATGCTTATACCGTCGATGAGCACAC
AATCCGAGTGTTACTTAAACTCGAAAGTTTCGCCGATGAAAGCACCCGCCCGCGCCACCC
TCTTTGTGTCGAACTTTATCCGCGCTTACCTCAACCTGAACTGTTGCTACTGGCTGCGCT
ATTCCACGATATCGCCAAGGGACGTGGCGGCGATCATTCAATATTGGGCGCGCACGATGT
ACTGGAATTTGCCGAACAGCATGGGCTGAACTCCCGCGAGGCCCAACTTGTCGCCTGGCT
GGTACGCTGCCATTTACTGATGTCAGTTACCGCTCAACGGCGCGATATTCAAGACCCGGC
GGTGATACAGCAATTTTCAGCAGAAGTACAAAGTGAAACCCGCTTGCGCTATTTAGTCAG
CCTGACAGTAGCTGATATTTGTGCCACCAATGAAAACCTGTGGAATAGCTGGAAGCAAAG
CCTGTTACGTGAACTCTATTTCGCTACAGAGAAACAACTGCGCCGTGGTATGCAAAACAG
CCCAGATTTACGCGAACGCGTCCGCCATCATCGGCTTCAGGCGTTGGCACTGCTGCGCAT
GGATAATATTGATGAAGAAGCGCTGCACCATATCTGGAGCCGCTGTCGGGCGGATTATTT
CCTACGTCATTCACCCAATCAATTGGCCTGGCATGCTCGCCATCTACTGGAACATGACTC
GACAAAACCATTGGTATTGGTCAGCCGCCAGGCTACTCGTGGTGGGACCGAAATCTTTAT
CTGGTGCCCTGATCGCCCGTCGTTGTTTGCCGCCGTGGTAGGTGAGCTAGATCGCCGCAA
CCTGAGTGTCCATGACGCACAGATTTTTACCAACCGAGATGGCATGGCGATGGATACCTT
CATTGTATTGGAACCTGATGGCAGCCCATTAGCGCAAGATAGGCACCCTATTATCATCCA
TGCCTTGCAGCAAGCGATGACCCGACAAAACTATCAACACCCACGGGTAAGACGTCTATC
GCCCAAATTACGCCATTTCAGTGTACCGACTGAAACTAATTTCTTACCAACACATAACGA
ACGCCGGACTTATCTGGAGCTTATTGCTCTAGACCAGCCAGGCTTACTGGCACGCGTCGG
TGACATTTTCGCTGATTTAGGGTTATCACTGCATAGTGCGCGTATCACCACCATCGGCGA
GCGTGTTGAGGATTTATTTGTGTTAGCTGATAAGGATCGCCGTGCTTTAAGCATTGAAAC
GCGTCGTGAATTAGCACAACGGTTGACAGATACCCTCAATCCAAACGATAAACTGTGATA
CAAATAACTTTTTAGTCATTAATTTTCTTACAATCGACCCCCCAAGATCATTGACGTTAT
TGCTCACACTGCAATGGCTTCAAGTACGAAGGGTATAACATCAGGAAAGAACAGGATGCA
GCAACTACAGAACGTTATTGAAACCGCTTTCGAACGCCGTGCAGATATCACTCCGGCGAA
TGTTGATACCGTCACGCGCGAAGCGATTAACCATGTAATTGATTTACTGGATACCGGTGC
TCTGCGGGTTGCAGAAAAGATTGACGGTCAGTGGGTTACCCATCAGTGGCTGAAAAAAGC
CGTGCTGCTATCTTTCCGCATCAATGACAATCAAGTCATGGAAGGGGCAGAAACGCGTTA
CTACGATAAAGTCCCAATGAAGTTTGCAGGCTATGATGAAGCCCGTTTCCAACGTGAAGG
TTTCCGTGTCGTCCCACCGGCAACCGTGCGTAAGGGCGCATTCATTGCGCGCAATACTGT
ACTAATGCCTTCCTACGTTAATATCGGTGCCTTTGTTGATGAAGGCACCATGGTCGACAC
CTGGGCAACTGTGGGTTCTTGCGCACAAATCGGTAAGAATGTTCACTTGTCTGGCGGTGT
TGGCATTGGTGGCGTGTTGGAGCCACTGCAAGCTAACCCGACCATTATCGAAGACAACTG
CTTTGTCGGCGCACGTTCAGAAGTGGTCGAAGGGGTTATCGTTGAAGAAGGCTCGGTTAT
TTCCATGGGCGTATTTATCGGTCAAAGCACCCGTATTTATGATCGTGAAACGGGTGAAAT
CCATTATGGTCGCGTTCCCGCAGGCTCTGTCGTTGTTTCAGGTAATCTGCCATCAAAAGA
TGGTAGCTACAGCCTGTACTGCGCGGTTATCGTGAAGAAAGTGGATGCGAAAACCCGTGG
AAAAGTCGGTATCAATGAGTTATTACGCACCATCGACTAAGATTGAAGATAGCGGGCTAA
TCCCCCGCTATTTTTTTGCCTTGTGAGTTAATCACATTTTTTGGCGAAAATTACCGTCAT
AATCATAAACTGTGGAATATATACCTATAAGGGTGGCGCTATGTATGACAATCTGAAAAG
CTTAGGAATCACACAACCAGAAGATGTCGATCGCTATAGCCTGCGTCAGGAGGCCAATAA
CGACATTCTGAAAATTTACTTCCGCAAAGATAAAGGTGAGTTTTTTGCTAAGAGTGTAAA
GTTCAAATACCCACGCCAACGCAAAACTGTGGTTGCTGATAATGCTGGTCATGGCTACAA
AGAAATCAATGAAATCAACCCAAATCTACGCTATGTCATTGATGAACTTGATCAACTGTG
CAAACGCGATCAAGTTGAAGTTGATCTGAAACGTAAGATTCTGGATGACTTGCGTCATTT
AGAGAGTGTAGTGACCAATAAGATTGCTGAAATTGAAGCTGACCTGGAAAAACTGACCAG
CGGTCGCTAAATAGGTTGTATCACTAAAGTCATTGGTGTTGCAGGTGAATAAACATCGCT
CTCACCTGCAACTATCATGGATAGAGATATATTCCCTAAATAATTCGAGTTAAAGCATGG
CGGGTATAATTATTGAAATAAACAGTTATTGAAATAAATAGTTATTGAAGTAGACGGCCC
CACTGCTCCACCCACGAAGCTGAAACAACCTCAGGTTCCGGATGTTCAATAGCATCAATC
TCTAGCCTTTCGCCAATTCTCGTCGCACCCTGCTCTTGTAATAACTCATCAAATGCACGA
CCGGCTCCGCAGAAATTATCATAACTGCTATCACCTAACGCAATGATGCCATAGCGCAAT
TCTGGTTGGAATCCAACCTGATCACGCACGGCGATGAAGAGCGAAGCAATGCTATCTGGG
AAATCACCCTGCCCGGTTGTCGAGGTCACCACCAGTGCATAATGTTGACGATAATACTGC
CAGGCCTCTAAAGTGCCTTCATCGAACACTTTGACCTCATGCCCCTGCTCTTTCAGTATG
CTCTCGGCTTCTTCTGCAACTAAAAGTGAGTTACCGTACACAGTGCCGACGAAAATCCCG
ACCTGAGCCATAAAAAGTTGTCCTTTTAACGAGAAAAATTACGCACTATCCTGACTCGCC
GTTGCTGCAAACTCAACCCTTTCAAGATGAGGGACAATCCCCAGCCAACCAAAATGTGAC
ATCAGCTGTTGCCAGGATTCATCCCAACGCGCCGTCAAACTGAGCGACTCTCCGGTCACT
GGATGATTCAGATGTAAATGACTGGCATGAAGCATGAGCCGCGAGCAATCAAAATGTTCT
GCAACTCCACGATTCTGACGCAGATCGCCGTGGGCGCTGTCACCGATGATCGGATGGCGA
ATATGCGCCATATGTCGACGAAGTTGGTGTTTACGGCCCGTTTCTGGTTTTAACTGCATT
AAACTAAAGCGCGAAGTGTCATAGCGCCCGATGGCAATAGGCACTTCCACTTGAGCTAAG
GCCTGATAATGGGTAACTGAAGGCTGCGGTGCTTTATCGGGGCGAGCAAATTTATCCGCA
ATCTTGTCTAACTCTTCAGTCATCTCATAATCAATAGTGCCATCTTCTAGCACGTATCCA
CGAACGACCGCATGATAGGTTTTCTGAATCTGATGCTGTTCAAATTGCAACGAAAGGGCA
CGAGCCACATCGCTGGACAGTGCCATCAGCAGCACACCCGATGTCGGGCGGTCCAGGCGA
TGAACGGTATAAACATGCTGGCCAATTTGATCACGTACTGTTTGCATGACAAATACGGTT
TCATTGCTATCCAGCCAACTGCGGTGAACTAACCAGCCGGCTGGTTTATTTACCGCAACT
ATATGTTCGTCTTGATAGAGTATTTCCAGCATTAGTGATTTTCTTTATTCAGCAGGTCAT
CGAGACGCTGTAATTCTACCAGCAGCAAGGTGCAATCCGGGCGATCCTCGCCAGTCAGCG
CTTCTTCAAAGTAGGGTGTAATAGCAAATCGAGTGGGGAGTGGCCCTTTCGATTCCAACA
ATGCATACATCCGAGGGATAAGTACCCATTGTAACCACTGCTCAGCATCCATAGTATCAA
TGCTAAAAGGCTCATTACTTTCAAAAGCCTCGGCTTGTGGCGGAACTGTTTGCCAAAGAT
CAATGGCCCGCATGGCAAGCTCGATATTCTGTAGGCTCTGGCGCACCTGATTTTCTGTAT
TCATGATTATGCTCTCAACCAAAAAATAACTATTCACCGGGCTGGTTCAACGGCGGCCAA
GCATACCATTGAAGAACAAGATGCCCAAACTCACACCCTAGACGACTAGAGTAGATTGAG
CAAAATGTGGATAAAAAAAGGGGTACTGTTTTACCAGTACCCCTCTATTCGTTTCATAGC
AATCCAGCTAAAAGTGATGCTCCCTGCTCAATCCTTGAAAACTTTTCCGTGCGGTTATCC
TAACCAGCAATCCGTCGCGTTGTCCTACACCATCCCAGTGCCAATCCTGAAGTTATCCTA
ACCCACCAATCATCCTGGACTGGCTCTCAATCTCCATCCTGGAGGTGTCCTTTGTTTCTT
CCTGAAACATCCCTTCACTCATCCTAAGCAGTCCCTGAGTCCTTCATCCTGAAGTGGCAC
CATCCTGATACCGTCCTTTCCGCCAGATCCTATCGGGCGAGTAAAGGATCGCTTAATCGA
CAAAGAGAGGCAAGGTACTGTAAGAAGAATGGGGAAGATGCTTTTATATATAAAAAAATG
AATGTTTGTAACAAAGTGATTTTATTGAAGATAAATCTAATACAATAATTTCACATAAAA
GGAATAGAAGTGATGTCTCACAGCTCGTGTGAGACATCTCTCACACGAGCTGTGCTGGGA
TGGGCAATAATCTTATCTTTATTCAGGAAATACAGGACGTAATGCATCCAGAAAATGAGC
AAGAGTCGATGCCAGTAATGTCCGTTTACCGCTACCAAACTCCTCTAACACCATATTGCC
ACTAACATTACACAGTGAGGCCATGGTCATTTCCGATTCCGTTGTCGCTAAAAACAGTGT
TGGCGAGAGTTTCAGTCTTTTCTGTGTCACCAAATGACCAATGAGATTTTCCTGTAAACG
AATGAAATCGTCCTCGCTCCAGACCTGAAGCAAGGTAAAACGGTGATCACCTAAATCAGC
TTTCATGTCCCCGGCATATTGTTGGGTATAAAACTCATGGATATCTGGATGAAGCTGAAT
CTCCAGTGCCCGTTCAACATTGGCAAGATTAGCTTCACCAACAAAAGGCTGCGGCAACCA
AAACACCTGATTATCCTGAGTTTCTATATTACAGGGAGAAGGTACCCCATAAAGCTCCTC
ACTGGCAGGTGGTCGCCCGGTTTGCTGCTGCCATAAGTCAATATAGCGCTGAGTAAAGCT
CTTGAGTGCCGTTGAAACGTTCTGGTCCATTCTTATTCTCTGTGTCGGGGCGGCTTGCGC
TGCACCAAGGTAAAGGCGTTACCCTACTTAGAAATGCAGTTAAACGCGGCATTAATTGAT
AAACTACAGCTATTGTACCTTTCTCTCATCATGGGAACAGCATGTCTTCATATCAAGACC
ACAAGGCTCTGGCGGAACTGACGCTGGGCAAACCCACCGCGTATTGTGATCACTACGATG
TGACCTTATTGCAGGCCGTGCCACGCAGTATGAACCGCGAACCTCTCGGTTTATATCCCG
ATAATCTGCCCTTTCATGGCGCTGATATCTGGACGTTATATGAGCTATCCTGGCTAAACA
GTAAAGGCTTACCACAAGTTGCTATAGGTGAAATTAGCCTAAATGCTGATAGCGTTAATC
TCATTGAGTCAAAAAGCTTTAAACTTTACCTCAACAGTTTTAACCAAACAGTGTTTACTG
ATTGGGAAAGTGTACGCACTACTTTGCAACAGGATTTATCCGCCTGTGCCCAAGGAGAGG
TGAGTATCACCCTATACCGTCTGGATGAAATGACACATCAACCGATAGCCAACTTCTCGG
GAGAATGTCTGGATGAGCAAGATCTCTATATCGACAGTTATGAATTCAATGCCGATTATC
TGCAAGGTGCAGCAGGTAAAAACCGCGTAACAGAGAGCCTGGTCAGCCACTTGCTAAAAT
CTAACTGTCTGATAACTCACCAACCAGATTGGGGTTCTGTCCAAATAAGCTACAGTGGCC
CGCAAATTAACCGCGAAGCCTTACTGCGCTATCTTATCTCTTTCCGCCATCATAATGAGT
TTCACGAGCAGTGTGTCGAACGCATTTTCAATGACATTATGCGTTTCTGTCAGCCTGAGA
CACTATCCGTTTATGCGCGTTATACCCGTCGCGGAGGGCTGGATATCAATCCATGGCGTT
CCAATACTGATTTTGTGCCATTGACTGGCCGCCTGGCGCGACAATAAATGCGTACACCTG
CGCAACTTTATCACCAGCAGCACGTTAGTATTGGCAAAAAGTAAGCGACGACGTTAAGGT
TATTTATAGGTTCCTTATGCTATTTTCAGTATAAAAATCAGTAATGGATACTTAGTGGTC
TCTCTGATATTCCACGGAAAACAGAAAGCAGCACTCTGATACATACGCACTACCACCCTT
AGGGGTGTAAAGGAGTAACTTTGATTACACATGTCAGCCCACTCGGCTCAATGGATCTGT
TATCACAGTTCGAAGTGGATATGCTCAAACGTACAGCCAGTAGTGATCTGTACCGTTTAT
TCCGTAATTGCTCATTGGCTGTTCTTAACTCAGGTAGTCTGACTGATAACAGCAAAGAGC
TTTTATCTCGCTATGAAACCTTTGATATCAATGTGCTGCGCCGCGAACGTGGTGTAAAAC
TCGAACTGGTTAATCCACCAGAGCATGCTTTTGTTGATGGTAAAATTATTCGCTCTTTGC
AGGCAAACTTGTTTGCAGTCTTACGTGACATTCTGTTTGTTAATGGTCAAATCGTAAACG
CCGAGCGTTTCCAACATCTGAATATGGAAAGCTCCAACCATTTGACCAATTTGGTCTTTT
CAATTTTGCGTAATGCCCGTGCCCTGCATCTTGATGAAGATCCGAATATGATTGTGTGCT
GGGGCGGCCATTCAATCAATGAAACCGAATACTTGTATGCCCGTAAAGTCGGCAACCAGT
TAGGTTTGCGTGAATTGAATATCTGCACCGGCTGTGGGCCGGGAGCCATGGAAGCACCGA
TGAAAGGTGCCGCAGTGGGTCATGCCCAACAACGTTACAAACAAGGCCGCTTTATCGGTA
TGACCGAACCATCAATCATTGCTGCAGAACCACCAAACCCGTTAGTCAATGAACTGATTA
TCATGCCAGACATTGAAAAACGGCTAGAGGCCTTTGTTCGTATCGCTCATGGCATCATTA
TTTTCCCTGGTGGCGTGGGAACAGCAGAAGAGTTGCTCTATTTGTTAGGTATTCTGATGA
ATCCGGATAATGAGGAGCAGGTTTTACCTCTGATCCTGACCGGGCCAAAAGAGAGTGCAG
ATTACTTCAGAGTTGTGGATGAATTCATCATGAACACTCTGGGTGATAAAGCACGTGAAT
ACTACCAGATAATTATTGATAACCCGGATGAAGTCGCTCGTCAGATGAAAAAAGCGATGC
CATTGGTGAAAGAAAATCGCCGTAATACCGGTGACGCTTATAGTTTCAACTGGTCTATGC
GTATCGAGTCAGACTTGCAGCACCCCTTTGAACCGACTCATGAGAACATGGCCAACCTAG
ACTTATCCCACAACCAACCCCCAGAGAAGCTGGCTGCTGCATTACGCCGCGCTTTCTCCG
GTATTGTGGCGGGTAACGTTAAAGAAGTGGGTATCCATGCCATTGAAGCTCACGGGCCAT
TCAAGTTGCATGGTGATCCTCTACTAATGAAACACATGGACCAGCTGTTGCAAGGTTTTA
TTATCCAGCAGCGGATGAAATTACCAGGCAGTGCTTATACACCTTGCTATGAAATCTGTA
GTTAAAGAATAAATACCCCTTAGCGATAGCGCTGGTACGGACGTCCGGCTGGCGCTAGCT
GAAGGTTATTTGAGCACCATCAGGTGGTTCGCTCTTTATAGCAAAGCAGGGCCAATAAAA
TAGCCCTTATGGGATAGGTTTTAAGACCGTTAATGCAAATCCACCTTCTTATTGTTGATG
CCCTTAATCTGATTCGTCGCATTCATGCGGTGCAAGGTTCACCTAGCGTTAATGCTTGTC
AGCATGCACTGCAACAGCTGATTTCACATAGCCAGCCAACCCATGCAGTCGCCGTTTTTG
ATGAAGATGACCGCTCGGATAGTTGGCGTCATCAATCTCTGCCTGATTACAAAGCGGGCC
GCTCACCAATGCCAGATAATCTGCAACAAGAGATGCCGCTGATCCGTGAAGCATTTAACT
CATTGGGGGTTAATTGCTGGAGTTCGCCGGGCAATGAAGCGGATGACCTCGCTGCGACTT
TAGCAGTAAAGATTGGTGGGGCGGGGCATCAGGTCACTATTGTTTCTACCGACAAAGGCT
ATTGCCAACTGTTGGCGCCAAATGTTCAGATTCGCGATTACTTCCAAAAACGCTGGCTGG
ATATGCCGTTCGTCAAGCAGGAGTTTGGCGTTTTACCGCACCAATTACCTGACTACTGGG
GGCTTGCTGGGATCAGTAGTAGCAAAATTCCGGGAGTCGCCGGTATTGGAGCAAAAACTG
CCGCGCTGTTATTGCAACAAGCCAGCAGCCTGGAGGAACTCTATCAGGAGCTGGACTCAG
TGCCAGAAAAATGGCGTAAAAAGTTGCAACAGCATCAGGAAATGGCCTTTATTTGCAAAC
AAATAGCGACCCTTAAAACTGATTTACCATTAAGTGGCAACTTGCAGCAGTTACGTTTGA
ATCGGTGATATCAGCATAAATAAATATCCTCCGGCATAGCCGGAGGTTTTTCATATGCGC
CTGTAAGGCTTTGTTACCAGCCGCGCCCTAACAGGCGCACAGCAATCTGACATTTGCATC
CAAATTCGTTACTTACTGCCCGTAAACGGGCTACCGGGGTACGGAATTGATAGTTGTTCC
CCCAGTTTATCCTGCTCCAGTTGGTGCTTTATGTAGTCCCGGATCTTCGAGGTATTTTTA
CCCACCGTATCCACATAATACCCTCTGCACCAAAACTCTCTGTTCCTGTATTTGAATTTC
AAATCTCCAAATTGCTCATACAACATCAGGCTACTTTTGCCCTTCAGATACCCCATGAAG
CTTGATACGCTCATCTTCGGCGGGATTTCCACAAGCATATGGATGTGATCTGCACAGCAC
TCCGCTTCCAGAATGTGCACATTTTTCCATTCACACAGCTTTCTTAGGATACTCCCCACT
GCCCGGCGTTTCTCGCCGTAGAAAACCTGTCTTCGGTATTTAGGCGCGAAAACTATGTGA
TATTTACAGTTCCATCGGGTGTGCGCTAAGCTCTTTTCGTCCCCCATTGGGACCCCCTTT
TGATTTCTTGTTTGACCATTGCAGTTGCCAGACCGCAAGGTGTTTTAACAAATCAAAAGG
GGTTTTTATAACTGGCTCAAAGCTGAAAGCTTTACGGAACCCCCAGCCTAGCTGGGGGTT
TTCTGTGCACAAAAACTAAGGGGCCAATTGGCCCCTTGCAGACTGCTGACAAAGTTAATA
AGCGGGGAAATGTGCCGAATGGGTCGTAACGGCGTAAGCCGTCGGAGCGCCCATCGGTGC
AGTCGCCCCGCCACTCTCGGTGCGACAAAATGGGTAATACATACAGGTACCGGTCTATCA
CTAAAATTTAAAAACGCTCATCACGACGGCCCGGCACACCAGACCAAATACGCCGCACAT
GCACCGTAACTTCTTCGCGGTCATGATAGAGCTGCTTAGCCTGAATATGGGCATTAATAC
CATTTTCTTTTAGCTGTTCATCAATCATTTCCAGATTTTCTGAAACAACTTCAAAACGCT
TTTTCATCGGTAACTTCAGGTTAAAAATCGCCTCACGACACCAACCATTGACCAGCCATT
TAATAATAAGTTGGGTAACTTTAGCCGGTTTTTCCACCATATCGCACACTAACCAGTAAA
TATTGCTACGTGTTGGCCCATATTTAAAACCGTCTACGCGATGGTGCGTAACCTGCCCGG
TATCCATCAAGCTTTGTGCCATCAAGCCATTATCAATGGCCTGAACCATCATGCTGCGTT
GCACTAACTGATAAGTCCAACCACCGGGACAAGCGCCTAAATCGACAGCATGCATACCAC
TGGCTAAACGCTCTTCCCATTCGTCTGCGGGGATAAACACATGGAAAGCTTCTTCCAGTT
TAAGAGTTGAACGGCTTGGGGCATCAGATGGGAACTTAAGGCGCGGGATCCCCATATAAA
ACGGGGAGTTATTGTTGCTATAAGAATAACCAACATAACAACAACCCGATGCAATAAAGA
ATACATGCACCACTGGCCGATGAGGATTCTCACGGGCAGACAGAATTTTTTGCTCACGCA
TTGCATTACGCAACGGCACCGTCAACTTACGGCAAAACTTAAGCAACTCTTTGCTTTCAT
TGGTGTCAGCAACTTCAACTCGCAGTTCACCGGCTTTCTCGACAACACCGGTTAACATAC
CAACGATTGGCGATACGCGATCTTCCGGCGGTAAATCTTTCAGTAGCTCACCCACAACCA
TCATTTGGCGGGCGAAAATCAATTCGCGGAATGGCACTTCACGAATCAAACGATCCGCAT
CTTCCAACTGATAACATTCAAACAACACATAACCGCTATTTTCTTTTACCCGAGCGAAAC
CAAAGATTTCGAGCTGTGCTGCTTTGGCGGTAATTTCCGCCGCGCACTCTTTCTCAAAAC
CTGAGCGGCAATATAAAGCAATTTTATTATTCATGGCGTTCTGCCCTTTTTCTTAGACGC
AGCGCGCCAATCAACATCAAAATCCATCCCGCCAGAAAACATACTCCGCCCACTGGCGTG
ATATATACCCACAATTTCAGGTGCGATAGAGCCAGGCAGTATAAACTGCCACTAAAGAGT
AATATTCCGAGTGCTAACAAGGCACCACTCCAGTAAAACCAGATACTTATCTGCCGTTGC
ATGGCAACAGCGAGTGCCAGGATAGCCAGTGTATGGAATCCCTGATACTCCAGCCCGGTA
TGAACCCAAGCCATTTCATTCGCCCCCAAAGAGGCACTCAATACATGCGCCCCAAAGGCA
CCGAAAGCAACATAGAAAAAACCGCTCAGGGCAGCAAATATCAGCATTAAACGACCATTC
ATCGTCATAAACCTTAAATTAATATCGCCTAATAATTAAAATTAGTTCTCGTAGCGAAAG
CGTAGCTTTTCCTGCTCGCTAGCCGCTCTTGCCAGTATCCACTGACGAAAGGCGGCTATT
TTACCCAGTTCTGCCTGACTGTCATGACAAACCAGATAAAAAGCATTTTTACTCACTAGC
ACATCGCTAAACGGGCACACCAATCGACCCGCTTCAATCTCAGATTGCGCCATAACGTTA
TTCACCAACGCAATACCTTGACCATGAACAGCAGCCTGAACCACCATCGCACTGTGGCTA
AATATTGGGCCTTGCTGCACATTAATCTGCGGTACACCCAATTGACGGGTATACGCCATC
CAATCTCGGCGGGAAGTATCATGCAACAGGGTGTGATTAGCCAGATCTGCCGGTACTTTT
AATCCATTCTCGCCCATTAGCAGGCTGGGAGCACAAACAGGAAGCAAGAATTCGGCATAC
AGGCGTTCAGTACGCAAGCCAGTCCAATTTCCCCGGCCATAAAATATCGCCACATCGACA
TCATCAGCGAGTTTATCCTCTTCTCGGTCTACCGCCTGAATTCTGACATCAATGCCCGGA
TAAGCCGCATTAAATCCAGACAGACGAGGAACCAACCATTGGATAGCAAAACTGGGGGGA
AGACTGACGGTCAGAGCACCTTTAGCACTACGTGCCTGCAATTTGCGAGTGGCTTCATTG
ATGGAGGTAAAAATCTCTTTGATGTCGAGGTAATAACTCTGCCCTTCTTCGGTCAGCAGC
AAAGAACGGTTACGCCGACGGAACAGTTTTAGTCCGAGAAAATCCTCCAGTGACTTTATC
TGGTGGCTAACAGCGGCTTGCGTGACAAATAATTCATCAGCCGCTTTAGTAAAACTCAGG
TGGCGTGCGGCCGCATCGAAGACCCGCAAAGCGTTCAGTGGTGGTAATCGTTTTGACATG
AATTGGATACTTTTTTATAACGGCTCATCTTCAGATGAAACCCTTTGTTTACTTATTAGT
TTTTGTAATCCGAGACATTATAAATTGTCCGTTGATGATGCGCCAGCAAATACCTATAGT
GGCGGCACTTCCCAAGCCGGAACGAAAAGTAGGTTTAGTATCCAGGTACTGAATTGCTTT
TGGCTTTGTGGTTGTGATGTTGTGTTTGCAAATGGTCTGGTGTGCCAGACATAGTAGCTA
AGCTACTGTTTTTTTTCACTTCCTGTACATTTACCCTGTCTGTCCATAGTGATTTTATGC
AGCACCGCTATTTTCGCGGTGCTTTTTTTTGGCCTTATTTTCAGAGCCTGCTTATTTCTT
TTCAAAAACTAAATGTAAGCGACACTTTGCATTGCACATAGTTATGCTTAAATTTGAGTT
GTTGTAGCGGGTTTCCAAACCGGATCAGGCTTCTTTTTGAGAACCACTTCGCAGTTTAAC
TACTTGCCCTCAGCCATTTCTTTTACTTCTGAACGATTAATTTGCTGTTCGGTACCATTG
GCATCGGTATAACTTATCATCCCCGTTTCATCATCTACTTTAGGTTTACCATCAGCAACG
ATAGTGCGACCATCATTAGTGTGCATGACATAATTGCTTGAACACGCTGCTAAGGTAAAA
GTGAGCATAAGTGCAGAGATTACGGCAGCTGTCTTTTTCATGGGTGACTCCTTGCAGATT
AAAATGCTAAAAATATCGTTTCCATTACCAGACAAATGGTTATGTCCGTTACTATTCAGC
ATAACCCTCTTGAGACATATTGCCAGCCGCCAAGGCCATTAGTGGGCTAATTGTGGCTAA
AATGAGACAGTTCCGAAGTGAACCAAAGGATGCGAACAACAGAATGAAGTCTTTTAATCC
AACGGATTTTCGCCAGGAATTTCCGGCAATTAACGATGAAATAATCTATCTGGACAGCGC
AGCGACGGCCCTGAAACCACGCGCCATGATTGAAGCGACCCAGTTATTTTATCAGCAAGA
CGCCGCAACAGTGCATCGTAGCCAACATCAATCGGCGTTGTCATTGACCGCTCGTTTTGA
AGCAACCCGCCAGCAGGTAGCTGACTTTATCAATGCGCCAGACGCAGAAAATATCATTTG
GACTCGCGGTACAACTGAAGCCGTTAATCTGGTAGCGCAAAGTTATGCTCGCCCTCGCCT
ACAGGCTGGGGATGAAATTATTGTTAGCGAAGCAGAACATCATGCCAACTTAATACCCTG
GCTTATGGTTGCCGAACAAACGGGTGCCCGAATCATTAAGTTGCCGATCGATCAGGATCA
TCTGCCTAACCTATCGTTATTACCGCAGTTATTTAGCAATAAAACCCGCATATTAGCGCT
AGGTCAGATGTCTAACGTGACAGGCGGTAGCCCACAATTAGCCGAAGCCATCGAACTCGC
CCATCAACATGGCTGCATCGTTATGGTTGATGGTGCACAAGGCATTGTTCATAGTCCAGC
AGATGTTCAAGCGCTTGATATTGATTTTTATGCTTTTTCCGCCCACAAATTGTATGGGCC
AACCGGTATTGGCGTACTGTATGGTAAATCTGAACTGCTAAAAGAAATGCCCGCCTGGCA
AGGTGGCGGTAAAATGCTAACCCATGCCTCATTCGGCGGTTTTACGCCTCACGAAGTACC
CTACCGCTTTGAAGCTGGGACGCCTAATATTGCTGGCGTGATTGGTTTATCGGCCGTGCT
CAGTTGGCTCGAACACATCGACCTGGACGAGGCCGAAACTTATAGCCAAAACCTGGCGAG
ATTAGCGGAAAATAAACTGGCTCAATTGCCGGGCTTTCGTAGCTTCCGTTGCCAACAATC
AAGTTTGTTAGCATTCACTTTTGATGGTGTTCATCACAGCGATTTAGCGACGTTATTGGC
AGAACAAGGGATCGCGCTACGCGCTGGACAACATTGTGCTCAACCATTAATGGCAGCATT
GGGGATAAGCGGCAGCCTGCGCGCTTCATTTGCGCCTTATAATACAGAAAACGACGTTGA
AACTTTGTGTACGGCGATCGCTAAGGCACTGGAATTATTGCAAGATTAATCGCTAATAAG
AGAAAAAAATGATGATTGCCCCACACCCCTTTGGTCACGATATCACTGCTGCTAATCTGC
TTGAGACATTCAGTGCTCATAAACAGTGGGAAGACCGCTACCGCCAGTTAATCCTGCTGG
CCAAACAACTTCCGCCATTGCCCGAAGCACTAAAACAAAATGAACTGGAGCTAACGGGGT
GTGAAAACCGAGTGTGGCTGGGTCATGAGTGCTTACCGGATGGTCGTTTACATTTCTACG
GTGATAGCGAGGGCCGCATTGTTCGTGGGTTGTTGGCCGTTATTCTGACAACCGTGGAAG
GCAAAACCCCGCAGCAGGTACTGACAGAAGATCCCTTGGCACTGTTTGAGCAATTGGGGT
TACGGCAGCAATTAAGTACCTCGCGCGCCAGCGGTTTACAAGCACTGGCGCAGGGTGTGC
GGGCGATTGCGGCTAAATATGTGCAATGATGGCTATTGCCCCTGACGGGCGGCTTTCGCC
ATCATTTTCTTCAATGCATGGGACACCGCAACAAAGCCAAACGTGGCGGTGACCATCGTG
GCCGAGCCAAAACCGGAGGTACAATCCATCTTTTTCGGCCCTTCAGCAGTACTGCGCGAC
GCACACACAGAACCATCACTTTGCGGGTAAACTAATGGCTCACTGGAGAACACACAGTCG
ATTCCCAATTTGCCTTTGCTGTTTTTCACTACGTTAAAATCACTTTTTAGCCTTTCACGT
AACTTTGCCGCTAACGGATCCTGAATGGTTTTCGCCAGATCCACTACCTCAATGCGAGTC
GGATCAATTTGCCCGCCGGCACCACCGGTGGTCACTACCGGGATTTTATACCGACGGCAA
TAGGACAGCAGTGCTGCTTTGGGACGAACACTATCAATAGCATCAATAACATAGCTAAAA
TTTTTATCTAAAAGCTCGGCAACATTATCCGCAGTAATAAAATCATCAATACAAGTCACT
TGGCATTCAGGATTGATAGCTAAAATACGCTCTGCCATCACTGCTGTTTTAGCCTGCCCG
ACATTGCTGCGTAAAGCATGGATCTGACGATTAGTATTTGTGACACAAACATCATCCATA
TCAATCAAGGTGATCGCACCAATACCTGTACGCGCTAGTGCTTCAGCTGCCCATGAACCC
ACGCCACCGATACCGATAACACAAATATGCGCCTGCGAAAAAAGTGTCAGCGCTTGCTGC
CCATAAAGGCGAGCAATGCCACCAAATCGCTGTTGATAAGCTTCGGAATAGGCTGTGTTC
ATAGACTTGTTACCTTCATAACTTATTACCTTTATAGCCTGTAGAAATAATACGAATACA
AAAGCGGCCAATTGGCCGCCTGAGAAAGAGTAGAATCAATCACATCAACCGCTGATCTAC
TGGCCTTGATTCCTGACTAATAGTGAGGAACCATCGCCTGATTGAGCTGTTGCTTTGCCA
CTTTGATAAGCGGTGAACAGCGGCCCATTACTTTGCGCATTTTTTAACACCCAAACGCGG
CCATAATGGTTATAGAAGCCAGCAGCTTGCCCTGCTTCGTGACCAATCCCCTGATAAATA
TCAAAATGTTGGCCTTTAATCGCGCCACCAACATCCAGTGCCACCATTAAGCGCATCTGA
TATTGGCCGGTAAATTTACCCTGATTATCCAATAAAGGAACTTCGGCCAATAGTGTTGTG
CCCGGTGGAATCAGTGAACGATCAGCAGCAACTGAAGCTTTGGCTATCAATGGCACAGCA
CTGGCTCCTTTCACCGGCGCATACATTTCCGGTTTGAAGAACACAAAGGATGGGTTCTGC
TCTAATAACTCTCTGACCTCAGCTTCACTGTGAGTTTCAGCCCAATGACGGATAGCTTGC
ATCGACATATCCGCTTTTGCCACTTCCCCACGGTCAATCAGCACTTTGCCAATGCTGCGA
TAAGCATGACCATTTTTCCCCGCATAACCGAAGAAAGTCAGTGGTCGCCCATCACCATAA
TCAACATATCCACTGCCCTGTACCTCCATCATAAAGTTATCTACCAGCGAATTGGTGTAG
GCGATAACTAAATTTTTGCTATCCAATGCGCCGGCATATATAGCTGCGCGATCAGGTAGA
CGCCCCTTTCCTTTAGCAGGCATGCGATAAAGTGGATGGCGGAATTCGCCTTGTGGGGTA
TAGCGAGCCTGAAGCACCGGCGTGTAGTAACCGGTAAATTGTACATTACCAAAATTATCC
ACACCTTCCATCTGATAAGCATTCAAACCAAACAGGCTTAACTTACTGGTATCTGCTCCG
GCTAACATCCAATTTTCCACCGCATTGAATGTACTACTGTTGCGGTTATACAGACCCGGT
GAAGATTGGTTAATCACTTTCACCTGATCAGAGAAATCTTTGGCGTTGACTGGCTTACCT
GTTGCGTGTGGTTCATTCACTAACTCCAGTGGATGCTCCAAACGCCCATCTTTATATTGC
TGCCCACGATCGGTTGGCCGAGATTGGCAACCTGCCAGAACGGCAATCATTATTCCACTT
AGTAGGTATTTGCCCCAACGACTTGTCATTTCACGCCTTCTCTTCTCTTACTTACTTTTA
TCTACCGGCGAACGATAACAAACGCCTATAGATAAAGGAATCAGCATGCAGAAAAAAATC
CCCTGACACTGTTGTGGGGAAAAAGGAAACAGATAGTTGATAAATTAATCGAAAAACCAT
TTTTACCATAATTAAGTGGCAAAACTACTTGCAACAGATCTCATCCAGAGTATAGTGCGC
TCAATCGGACGCGGGGTGGAGCAGCCTGGTAGCTCGTCGGGCTCATAACCCGAAGGTCGT
CGGTTCAAATCCGGCCCCCGCAACCAATTACATGATTAAGTCATAAAGTAGTAAGATAGA
AATTGTATTAAGACGGACGCGGGGTGGAGCAGCCTGGTAGCTCGTCGGGCTCATAACCCG
AAGGTCGTCGGTTCAAATCCGGCCCCCGCAACCAATTACATGATTAAGTCATAAAGTAGT
AAGATAGAAATTGTATTAAGACGGACGCGGGGTGGAGCAGCCTGGTAGCTCGTCGGGCTC
ATAACCCGAAGGTCGTCGGTTCAAATCCGGCCCCCGCAACCAATTCTTAATCATTTCATA
TCGCCATCAGACACCCTTAAGGGTGTTTTTTTTGTTTCTGGCGTTATACCCGTCATACTT
CAAGCACGCATGTGCGTTAGCTGCTTTCGTTAACCCGAATCATTGACTGGCGTCAACTCA
TCGGGATTATCTCAGTTGCCGCCTTCCTGCAACTCGAATTATTTCAATTAATAGCAATAT
CCATTCATTAAAGTCGGGCCATCGCCCCACCATTAGCAAAATAAGCTTTGATACCGGCAA
ATATGGATTCGGCCACTTGCTGCTGAAAATGGCTGGTTCGTAACTTTCGCTCTTCTTCCA
AATTGCTGATAAACGCCGTCTCAACCAAAATTGATGGAATGTCAGGTGCTTTCAATACAG
CAAAGCCCGCTTGATCAACACGATTTTTGTGCAGCTTATTAATTTTCCCCATGCGGTTGA
GCACTTCTTTACCAAATTTTAGGCTGTCATTAATCGTCGCGGTTTGCAGCAAATCAATCA
TGGTATGGTCAAGATAGCGATCACCACTTTTGCTAACCCCGCCAATCTGGTCGGCCTCAT
TCTGTGTTTGCGCTAAAAAACGCGCAGCAGTACTGGTTGCACCTTTAGTCGATAACGCAA
AGACAGAGGAACCTCTGGCTGCCTGACTGGTAAAGGCATCGGCATGAATCGAAATGAATA
AATCCGCACGCAGCTTACGGGCTTTCGCCACCCGGACTTTTAATGGAATAAAGACATCTT
CATTACGCGTCATAAATACCCGCATATTCGATTCTTTCTTAATCAGTGCCTGCAACCGAC
GGGCAATTTGCAGCACAATGTCTTTCTCACGGGTCTTATTTCGCCCAATCGCTCCTGGGT
CTTCCCCACCGTGCCCTGGGTCTAGCATAATAACAATCGGCCTATCGCGCCCTGCTTTAC
CCGCTTTGGGTGCCTCAGCAGGTAAAGTGCGTTCCACATTACCTTTATTATAATCTTCCA
ATAATGCCAGTAACGGATCATCTTCAGCCGAAGTTTTCCCCTCTTGCGGATAGAGATCCA
CTACCAGGCGATTTTTGAACTCAGCAAAGGGTTTAAGAGTAAAGAGCTGTGGGCTAATAC
TTTGCTTCAACTCCAAAACCAGCCGAACCGTATTTTTATCAAATTGCCCAACCCGTGCCT
GCTTAAGGTAAGGGTCACCGGACTGAACTTGCTTAGTCATCTCTTTCAATGCGCTATTGA
GATGCACGCCTTCAATATCAACCACGATCCGATCCGGATTAGTCAGCGCAAATTGACGAT
ATTTAAGCGGTGTATTGGATTCCAGGGTGACGCGGGTATAAGTTGAAGAGGGCCAAATCC
TGACGGCAATAATATGGGAAGAAGCAGCAAATCCAACCCAGCTAACACTCAGTAGCCAGG
TCGCGGCAGCACCTTGTAGTAGACGCCGACGCCCAGAATTATGATTTGAATCTGCCATGT
AACTCCAAAGTAACTACCAAAATATGAATAAAAAGCGAACAAAAAAATTCATGAGGAAAA
ACTTTAACGAATCGATCCCGCGCTGTCATCAGAAAAACATTTTTATGTTATTCAATTTAT
TAATACACATACGCCATACATATGCATTTAATAGCAATTTGGTGCTTGCCATCTTGGTCA
AAAAAGAATAAAAATACAAAAATACCGAATAAAAATTCAAAGAGGGTCTACCGTGAAGGA
ACGTAGTACTGAACTGGTCCAGGGATTTCGCCACTCAGTTCCCTATATCAATGCGCACCG
CGGCAAGACATTTGTTGTCATGCTGGGTGGCGAGGCGATTGAGCATGAAAACTTTTCTAG
TATCGTTAACGATATAGGCTTGTTGCATAGCCTTGGGATCAGGCTGGTTGTGGTCTATGG
CGCTCGTCCACAAATTGACAGCAATCTGGCACAGCATCACTACGAACCTGTTTATCACAA
GCATACCCGAGTCACTGATGCCAGGACATTGGAAATGGTCAAACAGGCGGCGGGTTTATT
GCAGCTGGATATCACTGCAAGATTATCGATGAGTTTGAATAATACTCCGCTCCAGGGTGC
GCATATCAATGTGGTCAGCGGTAATTTTATTATTGCTCAGCCGTTGGGTGTGGATGATGG
TGTTGATTATTGCCATAGCGGCCGTATTCGCCGGATCGATGAAGAAGCGATTCATCGCCA
GTTGGACAATGGCGCTATTGTGTTGCTGGGGCCAGTGGCAGTATCAGTGACCGGCGAGAG
CTTTAATTTGACCTCTGAAGAAGTTGCAACTCAATTAGCTATCAAACTGAAAGCTGAAAA
AATGATCGGCTTCTGTTCATCACAAGGGGTGACGGATAGCGAAGGCAATATTATTTCAGA
ACTGTTCCCTAATGATGCTCAAAAACGGATTGAAGATCTGGAGCAGGAGGGTGATTACAA
CTCGGGGACAGTACGTTTTCTGCGTGGTGCCGTGAAAGCGTGCCGCAGCGGTGTACGCCG
GAGCCATTTACTGAGTTATCAAGAAGATGGCGCTCTGGTACAAGAACTGTTCTCTCGTGA
TGGTATCGGTACCCAGATTGTCATGGAGAGTGCAGAACAAGTTCGTCGCGCGACCATTAA
TGATATTGGCGGCATATTAGAGTTGATTCGCCCACTGGAGCAGCAAGGCATTTTAGTACG
CCGTTCACGCGAGCAGCTTGAGATGGAAATAGACAAATTCACCATTATCGAACGAGATAA
TCTGACTATTGCCTGCGCCGCACTTTATCCTTTCCCCGAGGAGCAAATCGGTGAAATGGC
CTGTGTCGCGGTACATCCGGATTATCGCAGTTCCTCCCGTGGTGAAATGCTGTTAAAACG
GGTAGCGAATCAGGCGCGGCAAATGGGGCTTAAAAAACTCTTTGTGTTAACTACCCGTAG
TATCCACTGGTTCCAGGAGCGAGGTTTTACTCCCGCAGAGGTTGACGTGTTACCTATTCA
GAAGCAGGAGTTGTATAACTATCAGCGCCGCTCAAAGATTTTACTGGCGGATTTGTAATC
TGAAGGGGTATTCGCCCCTTCGATATTTTCACTTCAATTGATTCAAACGATCCACCAATC
CGCTCACGCGAAGCGTAGGGGTACGTATCGCATGACTTAATACTGTATCGCTGCAATACA
GTGTCAAACGCTGGCGTGCGCGGGTAATCGCGGTATAGACCAATTCTCGAGTTAACACTG
GCATGAACGTATTGGGTAGAACCAATGCAGTATGCTCAAACTCCGATCCTTGAGATTTAT
GTACGGTCATAGCATAAGCAGTTTCATGGCTGGGAAGACGACTCGGCTGCACCGATTTGA
TATTGCCGTCTGGTAATTGGAAATGCACCCGCAGCTCACCTTCATGATCAAGCAAAGCAA
TACCAATATCGCCGTTGAATAAACCGAGTGCACTGTCATTAAGCCCTATCATCACCGGCC
TGCCAACATACCAACGGCCCGATGGCCCTGGTGTTCGCTCTATTAATCGCTTGCGATGCA
ATAGTTGTTCGATTCGCTCGTTTAAGCCACTGACACCAAATGGCCCGGCGCGTAATGCGC
ATAACAGTTGATAGCGGCCAAATGCAGCAAGTACATCCACCGCATCAGCACCTGCGGCTG
CCAGTTCAAGATAGTGCTGATAACCAGCAGCACAATCCTCCAGCAATACCTGATAATCAT
CGGAATCTGCCAGAGAAAAGCGCTCGATATCCGAATATGTACCGTTAAAAACGGCTAACG
CATCACGATATCTCCCGGCATTAACCGCTAAAGCAAGTTGCCCGATACCGGACTTTTCAT
CGAAGCGGTAACTTTTGCGCAGCAAACACAAACTATCACGGACATTGACGGTATCTGTCT
CCACCTCACCAATCGGGATGTTTCCCACCAATGTGCATCCCGTTAAGCGAGCTAACTGTT
TAGCTCTAGGCGCGCTGTAACCCAACTCAGCAAAGCGACATATATCACCCAGTACAGCTC
CCGCCTCTACCGAAGCCAATTGGTCACGGTCACCGAGAAAAATCACCTGAGCTTTAGTGG
GTAATGCTGCAATGAGCCGCGCCATCATGGGCAAATCCACCATTGATGCTTCATCAACCA
CCAGCACATCAAGGTTTAGCGGGTTACCACGATGGTACCGTAAGCGCTGGCTGTTAGGTT
GTGCACCCAATAAACGGTGTAATGTGGATGCTTGATCTGGGAATAGCTTGCGTTCATCGT
CAGTTAGTGAGAGCTGGCGAATGGCGTTCCCCAGCGATTCAGTTAACCGTGCGGCAGCTT
TACCGGTTGGAGCGGCAAGTTGGATACGTAAACGTTGCCCTTGGCTCAGTTGTATCAATG
CGGTCAATAACTTGGCTACCGTCGTTGTTTTCCCCGTCCCTGGACCACCGGAAATCACGG
AAATACGGCGGGTAGCCGCTACCGCCGCGGCGACTTTTTGCCAGTCGACCTCATTTTCTG
CCGGCCCAAATAGGCGATCAAGCGTATCTCTTAATAATGTTTCGTTGACATCTCTGGTTT
CGCTGCCGCCACTGGTTTCGTTGATAAGCGACGCCATATTGTCACTGGCAATAAAGCGCA
CGACATCACCTTCGTATTGCCACATCCGTTGTAAATACAAACGGTCATTTTGCAACACTA
AGGGGGTGGGTTGCGAACCATCGCTGACTGCCGGGGAGCTATTGAGTTTTTGTATCCAAT
GTAATTGATCTGGTGCACCGACAGCCTGCCACAGTGCTTGTGATAGCGCGGGCTGTCGGC
CACCAAACAGCTGATCTGGCTGCAAATAACTCAATGGTAGACACACGTGCCCAGCACCAG
CTTCAGCACTGAGAACAGCGGCTGCCAGTTGCAACATGGGATCATTATCACCGGCTATCA
TCCGCGAGAACTGAACATCCAGTGGCCGTAGTAAGTGGTCACGAACCGCTTGCTCCAGTA
ACGTCATCATATTGATGTGCCCTCACCGGTTATCGCCATACCACTGTTGTCACTAATATG
CGGCCCTACTTCACCACCACTGAATAAACAGTCCATTCCCTCAATGAGCTCTCGTTCAGG
GCGGCAGCTAAAAATGCCGTTCCCCGGATGCTGTTTATCAACACCACGCAGGAAGAGATA
AATGACACCACCAAAGTCGCGCTGATAGTCATAATGACTCAACCGATGACGCAAATAGCG
GTGTAATGCCAGAGTATAAAGCTGATATTGCAAGTCATAACGATGCTCAGCCATGGCTTG
GGCCATCGCATCGTGGGTATAGGCACTGCTGTCCTCACCCAACCAGTTGGATTTGTAATC
CAGTAAGTAATATTTGCCCTGCCAGCAGAAAACCAAGTCAATAAACCCTTTCAGCATTCC
TCTGACTTGCTGAAAATCCAACACTGGGCACTGGCGAGAGAGTGGGTCATAGCGCTTGAT
TAAGGTATCTAGCTCACGGGCTTGCAGTAAAGTGTCTATCGGCAAATAAAATTGCAGCTC
GGCTTGCTTGCTCTGTGGTGTCAATTGCGCCAATGTCACACCGGTTTCATTTAGAGGGGT
TTGTACAATGTCTGTTAGCCACTGATACAGCATAGATGACCACTGCTCACCAAAGCCTTG
TTGCTGTAATTGCTCAGTCAACCAACCTTGTTCAATCGGCTGGCTGAAATCCAGAGGTTC
AAATAAATCATGCAAGAAAGTACCGGGCGCCGCACCTCGGGGGAAGGTATGAGGGGTTAA
CTGAGGCTCAGTTATTAATGTTTGCTCGCCAACAGCGTCAGTATCCAACCGTGGTAATAA
CTCCTGTAATAGCACACTCAGCGCCTGTGAGGCTACGCTTTTACTCGAACCATGCTGTTG
TAGGCCGGAATAGCTGGTGACCCGCCAAAAATCGTGTATTTGGCGACTAAACTGGCGAGC
AGCAAGGGCTGGCAACTCATCCTGCTGCGGTTGCCAAGGTGTCTCATCCAGTTGCCCGGC
TTGTGAAACAGAAATCTCTCCATCTGCCAGCGCCGCCAACCCTGCCAATTTATCAGCAAG
ATATTGTGCATCTCCCGCCTGACCTTGTTGCACCAGATAGCCTAACGCGCTGAGATGCAT
ATCACTTTCACCCTGTTTTTTTCGCCCCCCTTTAATCAGCGGGGCAATACCTATGCTGCA
ATGATAAACCGCACGGGTGAGTGCTACGTATAATAGCCGTAAGTCCTCAGCCAGACGTTC
TTCCTCCGCCAAAGCCTGACTTTCTTCATCAGCATTCAGATCAAGTAATGCTTCAAAGCT
GTGACGATCATGGTAAAGCACGTCTTGCTGCTGACGGAAATTGCCCACAAAAGGTAACCA
AACCAGCGGGTATTCCAATCCTTTGGATTTATGGATAGTAATGACTTGCACCAAATGGCG
ATCACTTTCCAAACGAAGTTGTTGGTTATCAGACTGATGATTCGGTTGTGCTATTTGTTG
CGCCAGCCAACGGATGAGTGCGTGCTCACTATCAAGCTGTGATGCTGCTTCTTGCAATAA
TTCGCCCAGATGCAGCAAATCTGTTAGCCGCCGTTCACCGCCCTGAGTTGCCAACAAATT
CTCAGCTAAATGGCGCTGAGCCATAATCTCCCGCAGCACCGGGAGCACCCCACGGCGCTG
CCAGTGTTGGCGATAACCATCGAACTCATCAACCAAAGCATCCCAAGCCCGCTCATCGTG
ATTCAACTCATCCAACATTCGCGCATCCAGCCCCAAGATGCCGGTTGCCATAGCGCTGCG
TAACGCCCGCTCCTGCTCGGGAGCCAAAACAGCTTGCAATAGCCATAGCAGATCTTTCGC
CTCCGCAGTATCAAATACGCTGTCACGGTTGGAGAGATACACAGATGGGATTGCCAATGC
ACTCAGGGCATCGCGCACCAGTGCCGCCTCTGCCCGACTACGCACCAATATGGTGATATC
TGACGCCTGAACCGGCCTTGAACTTGTGGCTGTCACTAATTGTGCCAAACCTTTTTGCCC
AGCAGTAAGCCAGTCTCGGATTTGGGCGGCACATTGCCGTGCCATTAATTGTTGGTACTC
ACTAACCCCGACACCCTCGCCTGGCTGTAACCAGAAAGACATAGCTGGCTGTTTTTTCCC
TTTTATTTCAAATGATAACTGCTTATTTTTTTGCGCAGGTGCCACATTGATAAAGGGAAT
TTGTTGAAACAAAAAAGGAACGTCTACCAAACTAAACAGCCGGTTGACTGATTGCACCAT
CGGAAAGGATGAGCGCCAGTTAGTCTCTAATGTGTAGTGGGCACTTACTTCTGAGCGAGC
ACGAATATAAGTAAAAATATCGGCACCACGAAAAGCATAAATAGCCTGTTTAGGGTCACC
AATCAGTAATAGGCCGCACTCTTCTTGCCCACCATAAAGTGTGTGGAAAATTCGGTATTG
TTGCGGGTCGGTATCTTGAAACTCATCAATCATTGCTACGGGATAACGAGTGCGAATGGA
TTGAGCCAACAATTCTCCACCAGCTTGTTGCAATGCCGCATCCAGTTTACTGAGCAGATC
ATCAAACCCCAGCTCTGCCCTCTGGCGCTTTTCTTGCTGCACAGAGATTCGTATCTCGCT
GATAGCTCGGGCTAAAATCAGATCTCTAAGTGTCAGAGGTTGTTCGAATATACGGTCTAT
AGCATGGAAGACATCGTGCTGGGGAGCCTCACCCTTTTTGGTTTTTTCAAATAGTACTGA
TTGGCGGAATTTCTCTAACTCTTTTGGCAACTGATAATCGCCGGTTTCCTGCTCAGCCCA
GCTACCGACTTTTTCCAACCAGCCAGGTAAATATCGGGCACTGTAGCTGCGTTTATCAAC
ACCAGACCCACTAATCAGCGCCTCTAACTCTGGAGCAGCTGCGCGCCATTGCGCCTTAAC
TGCTTCAATTTGTACCACTATCTGCTGATGTCGACTGAGTATCGTTTCATCATCACCAGG
CGCTTGTCGAAATTTTGGCGTTTCACCTTGTAAGTAAGCAGAAAGATCTTTAAGTAATGC
CTCTGGCCCACTCCACTCCTGGCTAACCGCTCTGGCAATAGCCAACGGGAGCGGATAGCA
ATGACGCCGCCAGAAATCGGCGCAAGCTTGCCTGCGTAATGGCTGTTCATCCTGCACCAA
AGTTTGTTCAAATAAGATGCCAGATTCAAAGGCGTTGTTAGCCAACATACGCTGACAAAA
GCCGTGAATAGTATAAATTGCCGCTTCATCCATCTGGCGCTCAGCTGCCAAAAGATCTGC
GGCTGCTTTATTCAGATCGGTGATTTCCGCGAGTAAATCCTTATGCATCGGGTCATCGCT
GACTCCCCGTACGCAGGCGATACGCAACTCATGAATATTGTCACGAATTCGCCCTCTCAA
CTCCTCAGTTGCTGCTTCGGTAAAGGTCACCACCAGGATTTCCTCGACCATTAAGGGGCG
ACGAAACGCAGCTTCCCCGCCTAAGCCAAGCAACAATCTGAGATAAAGAACCCCAATGGT
AAAAGTCTTACCAGTACCGGCGGAAGCTTCAATTAGCCTCTCGCCATACAAGGGGAGCGT
TAGCGGTTCCAGCCGCTGGGGAGTCATTGATGTCATGGAGCCAATACCTTCTGCGGTAAG
GTTGCTTGCAAGGCTGACGTTGTTGGATAGGTCGTCCATCCTTTAAGCACCGCATACCCA
CCCGCGGTTTGCCCCTGACCTTTAACCTGAGAAAGCAGTGCCAAGCCTTGTGGTTTGATA
ACCGCTTGCTGGAAGAAATCTGCCAATGCCGTGTTCGTCAGCAGTTTCACCTGAGCGATC
ATTTTCTCACGGCTATCAAAGGCAAAATTATTGCGATTAAAATCATTGCTATATCGGCTA
GCTTCTTCATCCAGCGTTTGTGGGCGTTGCAGTAATTGGTTGATTAACGCTTGTTTATAT
TGTTCAAAATCAGCCGGTTTCATTTCTCGCAGCCGCTTCTCAGCTTGTGGGTAGAATGCA
AGATAGCGCTGATAAAGATAATCAGGCTGCTTGCTATTACTTTGCAGTAAGAAACCTAAG
CCCCATTGACGCCCTACTGACATTGGGAAGGCAAATACCGCGTAGCCGAGTTGTTCTGCT
GTGCGCAGTTGATCATAGAACCACGGCTGCACAATTTGCCCCAACAAGGCACTGTAAGCC
ATACCCTCAATTTCGGTATAACCCGTCGGCACATAGACGGCTGCCAGCGCAGCGTCAGAG
CTGCTACCCAGCCGTTCCATATTGGCGAGCTGGGCTTTATCAACCACGACATCCTCACCA
GTCCACCAGGTTGTTCCAGTCAAACTGAGTTGTTTTTTCAATGACTCGGCCAGAGATATC
ACCTGCTCGGCAGTCATATTGCCTACCGCTAAGACTTCTACCGCAGACTGCTTGAGCAGG
TCATCGCGATAAGTCACAACATCTTGCACGCTGATGCTGTCCAGCAATTTACGTCGCTCG
CTGCGTTCTGAATAAGGGACATGAGACAGTAACTTCGCTGGCTGAATAGCCAATTCATAA
GCTTTACCCTTCTCAGCGACTTCCAATTGCTCACGATACCAAGACTTAGCTTGTGCCAAT
CTCTCTTTTGTTGGCGTGAAACTGGAATAACCTTCAACCAAAGAAGTCAGCAACTGCGGC
ATCCGCTGAGTGAAGCCATTTGCACTGACATACAAGCCATTATTCGGCGCTGTTGAGAAG
CTGATCCCACCGATTGAAGCCTGATAACTCAACTCATCCAGTGACAGCCCAGCCAGATAG
TCAGTCAAAGCAAAAAGAACCTGATGACGGGCGGTGTCCAGAGCATGTGGATTACGGAAA
GCAACGGAGATATCGGCTTTCGGTTCGTCAGCAAAATACTGACTTGGCATATAGAACACC
CGCAGCCCTGATTGTTCAGCCACTTTCTGTGGTCGGGTGATATTTTTATCAGCTTTGATT
AAAGAGAAGTTATCCGGAATATAGGGGTTAAGTACCGGTAAACTCAGCGTGATACCTTTC
CCCAACTTCTGCCATTCTTGCATCTCTTGTGGGCTGATTTTGTTGACCTGATAAGGTGCA
TCAACAAAATAAGCGACTTTGTTATGAGGTTCTTCTGGGCTGACAAACCAGATACGAGCA
TTTTCCGGTGTCATTTCAGCCAGTCGCGCAGCAATGGCTTTTGGATCATACTTGTCAGCC
AGATAAGGGGCATCAAGCACATGCTCGACAGGCACCCGCAACATCATATCCACCAGCCAC
TCGATGTAATCCATATCCCGCGTGATTGAGGGATAGCGGAAATCCAGATTTAATACATGG
GCGATTTCATCAAAATAACTCTTTTTAATGCCATCTTTGTGCAGCATGTTGATGTAATCA
AAAATGGCCGCTACCACGACATCCCGATTAGCCAGGCCTTTATCGGTAAGGGATACTGAA
ATGGAGAATACGCCGCCATTTCTGTCTACCATCGGGTCAGCACCCGCATTGATTGCATCA
GCCAGCCCTTGTTTTTGTAACCAGTCAGACAAGGTATCTTTGCTACGATTACCTATTAAA
TAACTGATATAGGTATCTGTTTTACTGCGAAATTCTGCACTGTTGTTTTCAATACGGAAT
TCGACTTTCAACTGTTTACGCGGTTGAGCTGGCACATAATGAATAATAATACCGGTTTGG
TCTGCGGTGACCGCAGGGACAGTAATCGGCGGGACTTTTGCATCCCGGTTCGGGATACGA
CCAAAGGTATCAGCCGCTAATTGTGCCAATTGTTCCAAAGATTGATTGCTATACAGCACA
CCGACCATCAGGTTGGCGGAGTAATAACGGTGATAGAAGCTCAGAAGTTCATCATGCAAT
TTACCGTCTGGCTTATCTTTAAGTGTGTCCAGATTTCCGCCCGAAAAACGCGCGCTGGGA
TGAGCTGGATTAAGAGTTTCTGCATTCACCTGCGCCATGCGCATACCATCGCGAGAGCGG
GCCATCGTCAGCTCTGCATTCACCGCATTGCGCTCACGATCGGCATTAATGGGGTCTAAC
AGCGGCTCAGCAATAGCATCAGCCAAGCGGTCAACCGCTGGGGCCAATGCATCATTTTCA
ATTTCAAGATAATAAGCGGTTCGATACGAAGCCGTACTCGCATTATGGCTACCACCATGC
TTTTTCAAGAATTCAGAAAAACTACCTGGCTCAGGAAAACGCTTAGACCCCATCAGTAAC
ATATGTTCTAAATAATGGGCTAATCCCAGTTGGTTATTAGGATCTTCCAATGATCCAACA
GGCAATGCCAAAGCAGCTAAAGACTTAGGTGCTTGCTTATCAGAGACCAACAACACCGTC
ATACCATTAGGCAATTTTATTGCCTGATATTTACGCAGGTCATGTTCACTTTTGTGAATA
ACTTCTGCCAGTGGTTGCCATGCAGGAGTGTCAGCCCAACTTAATGGGGCCAGCAAACCT
AATAAGAAAAATATGCCAATGATGCGGGCAAACTGTTTATGCATTCCGTTTCTCCCTTAA
CCCCTTCAAAATTGCCGCTAAAACCTATATCCGGCTTCTGGTATTCAATCTGCACTAAAA
TCTGGTTTGGTCATGCATAACTATCACGCCTTATTATGGCGAGCTATTGGTAATAAATAA
CGTTCAGTTTCATGTAATATCGTGTCGAGATGTTGGTTATCCATCAGGCTGAATACCCTT
TGTATATAGTTATCCTCACCCTCTCCGGCAATCCGTTGGTCACCTTGCCAAACCTGTAAA
AGTTTCATTCGGGCTTTGGTTTGTATTTCTTCATCCCACAAAATTTGCCCCGACTCGCGA
TCAAAACACTGACTCAACCATGCCCAGCCGCTTTTACTCAGCAGTAGTAAAGGTTCGCAC
ATACCTTGCTGATAGCCACTGATTAACTGCTGTAAATATTGCCGTGCTTCATTGCAATCC
AGTGGGGCATAACGCCATGCAGTTCCTTTACGCCCATACATCCGGCTTTCACCCTCACCG
CCTGCGGCGCAATACACCAAATGTTCAATCCATAATAGAAGCCCATCGACCGCCGTAAGT
GCCGCTGGCCTCCAGCGAACTAAGCCATCTTCCTGAATTTGATGCATCCATCCAGTCAGG
GTGGTATCGCCAAACTCAATATTTAGCTCAATACTGTGGCTCTCTTTGCGTTCAACACAA
ATTTGTTCAGCTAATGGCAGCATTTCTTCTTGCTGACTTTCCCAGTAAAGCTCGCCAAAA
GAACCATAAGGAAGATTGCCCGCCGCACGGGCACGGGTGAAGACAGTATTGATATCACTT
TCTTCTATCAATGCATTCAATAGTTGAGTATTAAACTGATAACGGTTGAGGTTATCCAAA
GTAAAGGGTTCTTCATCAGGTAGTTCCGTTTCTTCAATAACGAAATTCACCCCCAATCGG
AGTTGGAAAAAAGCCCTCACAGGGTGGCGATAGAAGCGGATTAATTCATCAAGAGTGATT
TCAGGTAAGGGTTCTGGCGGCAGAGGCTGATTAAATTCTGGGTGCGCCGCGCCTCTGGAC
TCAGCAGCAGGTAACCATTCAGCGGCATAGCTTTGTAACTCACTATTTTGGGTAAAATTC
TCTGCTGCAAACGGCATACGCGCATGCCAGCAGAGTAAATGTTGAATGACCCGCTTGGCA
CTATCATCAGCACTGAGTTCTTCATCACCTGGCAAGTGATAACTTTGGGAAATGTATTCA
ATCAACTCACTAACCAGAACTGAAGGATAGCGCTTACTGTTGTCTTGAATCGAGCGCCCG
ATATAACTGATATAGAGCTGCTGCTGGGCAGAGAGTAATGCTTCGAGGAACAGATAGCGG
TCGTCATCACGGCGGCTACGGTCACCGCGCCGAACCTGTTTAGCCATCAAATCAAAACCT
AGCGGTGGTAGTGTTCGTGGGTAAACACCGTCATTCATTCCTAATAAGCACACCACTTTA
AACGGGATTGAACGCATCGGCATCAGTGTACAGAAATTGATTGGCCCTGCGAGGAAGCGC
TGGCTAATACGTTCATTGTCCAGACGCGAAGCCAGTTCATCCCGTAACAGATTCAGCGGC
ACAATATCAGGATATTGGGCAGCAATACCATAGCTGATAACCTTCTGCCATTGCTGCTCA
ATCAGAACCAGCACCGCTTCAGTATCATTATCGGGTTCAAAGAAGGTATCTAATAATTGA
CGGCATAATGGTAGCCATTCACTGAGTGAACGAGATTCGCTTAATTGCTGTCGCCACTGG
CTCAATTGCATCAACATATCCGCTAATTGCCCGGCAAGCTCAGCCGCTAAACCGCTGGAT
TCGTCATAGGGCAAAACCCCTTGCCAGTCACCGGCATTGCTGTCCATAGCATAACCCAGC
AGCATTCTAGTCAGGCCAAAATGCCAGGTATGCTGACCGGTTGCGGGCAGAGACAACTCG
CGCACATTGTCATCATCTAATCCCCAGCGGATACCTGACTCATCAACCCATTGCCGTAAA
CGGCGCAATCCATCTTCGGTAATACCAAATTTATTGGCTAAAACAGGCACTTCCAGCAGG
GCTAATACCTGCTCAGAAGTAAAACGGCTCTGGGGCAAATCAAGTAGAGAGATAAAAGCC
TGAAGTGCAGGATGTGCCTGGCTAGCCTTGCGGTCTGAAATCGCAAATGGCAAATAGCGA
TCCTCTGTAGCATTACCAAATGTGGCCTGAATATAGGGGGTATAGCTATCAATGTCAGCG
ACCATGACAATAATGTCACGCGGAGTCAGTTCGGGGTCAGCCTCTAATAATCGCAGCAGA
TTATCTTGTAAAACTTCAACTTCGCGCTGAGGGCTGTGGCAGACGTGCATGCTTAGGGAG
CGATCCCTGAGATCTAATACTCGTTTTTGGTGGCTATGCGCTAATGTCTCTGGCGTAGTA
CCAATAATGGCGTGATCTTCAAGCTCTAGCATATCGTGTTGAATACCATGTAATAGGTTA
TCAGGTTCGATATCCACAAAAGCATGAACCTCTTGGATCTCATCAACTTGGGATAACAGA
TACATGTGGTCACGACCAAGTCGCCCCCATGAGGCTAATAACGGGTTACTAAGATCTTGT
TCACCATCAGCATTAAATAGTTGCTCCGCCTGCTCAGGGTCACGGAACAGTTTTACTTCC
ACCGACTCACGATAATGTCTGCGTTTACGGCTTTGCAGCTTGGCCAGAAAAGCATAATCC
TGAATGTCTCCCCAGAAATAACGGCACGGGTTAGTAAACATCAAATGAATATCGATGTGT
TTACCCAGTGCTTGTAAGGCCTGTAAATAGATTGGGGGTAAAGCGGATATGCCACAGATG
AATACTCGTTTGGGTAGCCCTGTCGGACAAACATCGGATTCGAGAAGTGTGCGAATAAAA
CGCTGATAGAGATTGGCGCGGTGCCATTCCGGTTGTTCTAATTGGCGGGTATAGCGCGTT
AATTCAACCCACAGTAAAGCTTGCCACTGCTGGGCATCATCCAAATTATCAATGAGTTGA
CCACGTTCCCAACTCTCAAGCCATTCTGGGCGGTACACCAGATATTGGTCAAAAAGGTCA
GCGACGCGTGCCGCAAGTTGGTGAATTTTACGTTTATCGCTATCATCACTTAAATAGCGT
TTCATCGCAGAAAATACCGGATTCTCCAATAGGTCAGGCAATAACCACATGAGTTTCCAT
GTCATGGCATCTTTGCTAAATGCGCTTTCTTTTGGGATGCCGGGTAACACGCGGGTAAAC
ATTTCCCAGATAAAGGTCGCAGGCAATGGAAATTCAATATTAGCTGCAATACTAAATTGT
TGAGCCAATTGCATTTGTAGCCATTGGGCCATACCTGGGCTTTGCACCAGTACCACTTCT
TGCTGAAAAGGGTTATCCAACGGTTCTCGTTCTATCAGCGCAGTGGTTAGCGCTTTGAGT
AAATCCAATTGATTAGAATGATAAACCGTGAACATGATGACTCCCTTAAGGCACTATGGA
GAATATCCATAAATGATTAAACCAGCTAATTATCACTTGTGGATAAATCCTGAGGTTTAA
TACTCTAACTTGATAATGAATGAGCGCAATAGGTTATCGTCATTATCCTATTTATAGCCA
TACCACTAACTCCCTTCACTCGTATGACAAAACCAGCGACTTAATTCTGCCTGCTGCTTC
GGTTGTATTCTCAGGGTAAATGTAAACTCCGTGCACTCCCCATCAATTCGCTTTATAAAC
TGATGGTATTGCCAGTGAGGTTTGATTCCGGAGGTAAGTGCCTTAGCAGGCTTGTCACCA
CCACTGTCAATATGCTGATTAAGCAAAGACCACGCCTGACGTTGTTGCCATAAAGAAGAA
AAACCCTGCAAAAGTGCCTGATGGTATTGCAGTAATCCCAGCAGCGAGACCGAGAAAAAA
AGTGCTGCAATTAAGGCCTCTGGCAGGCTAAACCCCTGTTGGATTTGATTTTTAGCATAC
CGTCGCCAGACACAATATCTTATTAAAGGCAAAATTTAGCATCCTTGTCCGGGCAAAAAT
CCAGCCAACCATGAGCAGCTTTCACCAATCGATACTGTCCTTCATTTCCTTGTTCTGCAT
TCAGTTTAGTTCGTTGGTAAAGCATCAAAGGCGGCTGAGTTCCGAAAGATTGGCTTTCTC
CCCTAAGAATAAAAAAGCCAGCCAGCGATGACGGTCTAATACAGGCTTTTAAGCCATATT
GTGGCTGCTCATGACAATGCCATACTGCTCCCCTCTGCCACTGCAAGCTGAATGACCAAT
TCTGGGTTACGCCCCAATTCAATGATGATGTCGCCTGATTAAAGGCACGCAAGTGGCGCT
GTTCCTCCGCGGTAATTTTATGAATATTATCCAATTGTCGATGTAAGGCTGACAGCAAAA
ATAAGCCAAGCGCAAAAAGAGTAGCGATGGCAGCCAAAGTACTCGTCCCCCGCTGTTGCT
CCAGTCTCATAAATTATCCCCACGAATGGTATAAGTCAGTTGACGGTGTATTGTCGGATT
ACCTCTTTTTTGTCCCGCCAATTGCACGCGATAAACCTGATCTGAGGTTTGCTGTGGCAA
TCGGCTAACAGAAAAATGCGTAATAGTGATGTCTTTCGGATCAAGCAGCTTTTCCCAACC
ACCGCCAGAACAGTTCAATTTTCCGCGTTGGCTTTCTAATGTTTTTTTACGTAGGCGATA
ACCAAAGTATTCGGACTCCTGATGTTTTGCCCCTTCCCAGCGACCATTGCGGTTGAGGTC
ATAAGCAACAATCAGGCAAGAGTTTGAGGCTTCACTTGGGTAACTAGCTGTTATAATTGC
CTCTCCCTGACACTCGCCGTGACAAAATCCCGCCCGCCGAAGATCCTTTTCCAATACCGC
CATAACCTGACTGAGAGCTAACTCCAGATGATAATGTTGCTGCAATATTGATATTTGCTT
GTGTAATTGGGGGAAAACTTGTGTGGCGGCCATAATAATCATACTACCAACACCCAATGC
CAGCATCATTTCTGGCAAGGTAAAACCGGCCCTGTATTTATGCGAAAAATGACTTGGTAC
GCAGACATCCAGCTTCTTTGTTATTTCTGGCATAAATGAATCCCTGCTATTGATTGCCCC
TCACTACATAGTCGGATTCGCCCACGGCTGGAGATAATTAACCGGATATGCCCCGCCGGG
TTACTGAGCATAATATTTCCTGCCTGCGCCGTATTTCTGATGCCATAAAAACCAATTTCT
TTATTTAAAGAAATCGTAATAGAAACATCAGGATAAGGTGGAGTAAATATTCCCCCCTCT
AATAAAGAACAGGCTATTGTTGGCTTATTACCACTGCCTAAACACCCCTGCCCGTCTTGC
CGTATCCACAATAATGTTGTGCTATTGCTGCGATTAGCCTTGGCCTGTAAATGTGTTAGA
AAGGCAAGTAACTGGCGAGCACTGTCCGCGAGCCTCTCCCGCTGTCGGTAATGGTGCCAA
CTCTGCGCACCCCATACTGTCATGATACCGGCCAAGGCAATGACTAATAGCAGTTCAATA
AGGCTAATACCTTTTTGTTTTTTAATAATATTTCCGCTGATCAAACGCAGTTTATTGAGT
CGTAGATTGGTTTTCATGGCGTGAGTTTACGTCGTGAAAAATTGAGATCCAGTAGCCGTT
AATTAAGGCTGGAAGTGGTACGCAAAATTTTATTTATAGCGACAGAAATACCAATAAAGG
TGCGGCGCGCTTCGCAGTTTTTTGCCAATAGACGTAGTAGATAAAATGAAAGGAATGGCT
ATTAGAGGGGGTGTTGCAGGCTAATGATTAGTGGGTATATACCGGAGCCAAACGGCTCCG
GTAAAACATCAGATAGCAATCGGGGCTTTGATGCCAGGGTGAGGGTCATACCCTTCAATT
TCAAAATCTTCGAAACGATAGTCAAACAATGAAGCAGGTTTACGTTTGATAATCAGTTTT
GGCAGCGCCCGCGGTTCACGGCTTAATTGCAGGTGAGTTTGCTCAATATGGTTGCTGTAT
AAGTGCGTATCGCCCCCCGTCCAAACAAAATCACCCACTGCCAAATCACATTGCTGCGCC
ATCATATGTACCAGTAATGCATAGCTGGCAATGTTAAATGGTAAGCCGAGGAACACATCG
CAAGAGCGTTGATATAGCTGACAAGATAGCTTGCCATCAGCCACATAAAACTGGAAGAAA
GCATGGCACGGTGCCAAAGCCATTTGATCCAACTCACCCACATTCCATGCAGAAACGATG
ATACGACGGGAGTTTGGGTCTTGCTTAAGCTGTTGCACTACCTTACTCAGTTGGTCAATC
TGGCGGCCATCAGCAGCGCCCCAAGCGCGCCATTGCTTACCATAAACCGGGCCAAGATCA
CCGTTTTCATCGGCCCACTCATCCCAGATTGAGACGTTATTTTCCTTCAGATAACCAATA
TTGGTATCGCCATTGAGGAACCATAACAACTCATGAATGATGGAACGCAAATGGCAGCGC
TTGGTGGTTACCAGCGGGAAACCATCTTGTAAATTGAAACGCATCTGATGCCCAAAAATC
GACAGCGTCCCAGTACCGGTGCGGTCATCTTTAGTAGTGCCTTCTTCCAGCACTTTTTTC
ATCAAATCCAGATACTGTTTCATGTTACCTCACGAAAGTTGTTGCGCAGGACGGCGATAC
GCCCAAATCATCATAATGATACCGGCCAGAATCATAGGTACAGAGAGGATCTGCCCCATG
CTGATCCCGCCGTCGAACAAGCCAAGCTGGGCATCAGGCTGGCGGAAACATTCCACAATA
ATTCGGAACGCACCATAACCAATCAGGAACAGGCCTGAAACACTGCCCATAGGGCGCGGC
TTGCGGATAAACAGGTTCAAGATGATAAACAGCACCACCCCTTCCAGAATCATTTCATAT
AATTGCGAAGGGTGACGTGGCAATACACCGTATTGATTGAAGATTGCCTGCCATTTAGCA
GGGTCTGCGGCAACAATCGCAATATCTTCGCCCCGAGAAGTCGGGAACAGCATCGCCCAT
GGAGTATCCGTTGTGACCCGGCCCCACAGCTCACCGTTAATAAAGTTACCCAAGCGGCCA
GCACCTAAGCCAAATGGAATCAGTGGAGCAATAAAATCAGCAACCTGGAAGAAATGGCGC
TTGGTACGGCGAGCGAACCACAACATCACACAGATAACACCAATCAAACCGCCGTGGAAT
GACATGCCGCCATCCCACACCTTAAACAGGTAGAGTGGATTATCGAGGAACAGCGGCAGG
TTATAGAACAGAACATAACCAACACGCCCCCCGACAAATACCCCGAGGAAGCCGGCGTAA
AGGAGATTTTCAACTTCTTCTTTGGTCCAGCCGCTGCCCGGCTTATTGGCCCGACGAACC
GCCAACCACATAGCGAAGACGAAGCCCACCAAGTACATCAGGCCATACCAATGCAGGGAA
ACCGGGCCAATTGAGAAAATGACCGGATCGAATTTAGGAAACGCCAGATAGCTATTGCTC
ATCTATCACCACGAAATGTCTCATATTTTGAGAGAATTAATGTTCTTGCCCGGTTAGGGC
TTCAGGTTGCGCATAATAGCATAGCCTGGGGGCACTCAGGGGAGCTACAGTAGGTAAAGT
TCTGTAACATTACTTTCCACCGCGAATCAAACCGCCTAACCCTCTACGCTCCATAAATGC
CGCTGTCAGATGGCGTACATCCGTGGTCATTTGGGCGTTTAATACCCGCTCCGCCAAGGC
TTGTGCGTCCACTAAGTCGATATTGCGCAGCAGATATTTAATGCGCGCCACACTGCGGCC
ATTCATACTGAGGTTGCGGTACCCCAGCCCAACCAGCAGCAAAGCCCCCATCGGGTCGCC
CGCCATTTCACCACATAAACTCACTTGCAGGCCAGACTGTGTCGCTTGAGCTAAAATGTG
GCTCAGCACTTGTAACATCGCCGGATGCAAACTGTCATACAGTGAAGCAACTCGTGTGTT
ATTACGGTCTACCGCCAGTAAATATTGCGTCAGATCGTTGGTACCAACCGAGATAAAATC
GACTCGTAATTTTAGATACGGCAGCATAAATATCATGGCCGGCACTTCAACCATCACACC
CAATTTGGGCTGTGGCAATTCGTAGCCCAAAACTTCCTGAACTTCACGGCCAGCACGATC
AATCAGGCGTTTTGCCTCATCGACTTCTTCCAAACTGGTGATCATCGGCAATAAAATACC
CAGATTACCGGTTCCGGCATTAGCCCTAAGCATCGCTCTGACTTGGATCAAAAAGATCTC
TGGCTGATCGAGCGTAACACGGATACCGCGCCAACCCAGGCAGGGGTTCTCTTCACTGAT
CGGCATATAAGGAAGCTGTTTATCCGCACCGATATCCAGTGTTCTGAGTGTGACCGGTTT
GTTCGGGTAAAGCTGTAACATGCCTTGATACTGTGCCACCTGCTCTTCCTCTGATGGGAA
GCCACTTTGCAGCATAAAGGGAATCTCGGTGCGATAGAGGCCCACGCCATCCACTCGCCC
GCCCAGCAGTTGTTCATGTTCCGGGCTAAGGCCCGCATTGAGCATCACCTGGATCCGCTC
ACCACTTTTCAGTGCGGCAGGTTGCTCAACATCATCTTCAGCCAGCTTACTAAGCTCAAT
CTCTTCCGTGACCAGCCGTTGATACTCTTTGACCAGCACCGGCTCAGGATCAACCAGCAC
TTCGCCGCGATAACCATCAACAATCAGTAACCGCTGGTTCAGCAACGCAGGTTGAATATC
TGCGCCCATTACCGTCGGGATCCCCATAGCGCGCACCAGAATGGCGGCATGGGAGTTAGC
TGCACCATCCCGCACCACCACACCGGCGAGGCGATCTTGTGGTACTTCAGCCAATAATGT
GGCGGTTAACTCATCGGCAACCAGAATAAAACGCTCAGGCCACTGGCTGGCACCAGAAGT
GCTGTCGTCGAGATGAAACAGCAAGCGCTGACCCAATGCCCGCAGATCACTGGCGCGCTC
GCGCATATAAGTATCTTGCAAGCTGGCAAACTGCGCGGCAAATTGTTCGACGACTTGCTT
AACCGCCCATTCCGCCACCGATCCGGCATCAATTTGAGCGAAAAGTTCGCGCTTTAGGCG
AGCATCATTAAGCAAGTGAGAATAGAGATCGAAAATCGCCGCACTCTCTTTTTGTGAGCT
GGCGGCGAAGCGCTTACTAAAGCGACGGAATTCGGCTGCGGCTTCCTCCAGCGCTTGTGT
TAGGCGTTCACGCTCTTGAGCAGTATCGAGTGTTGAGGCCTCGTAGACCAAATCGAGGGA
AGGCTGCGAAGTATCCTGCCAACCCTCTGCAACCGCGACCCCGGGTGCCGCAGCGAGTGC
GCGGATCCGCGTTTGTCGGTATTGGCCAAAAATGGCATTAAGTTGAGATTGAGAAAGAAT
GCCCGCCAGTTGTGTTGCCAGCGTGACCATGAACGACTCTTCGCTCTCATCAAACTGACG
ATGTTCACGTTGCTGAACCACCAGCACGCCCAGCAATTGGCGACGATAAATAATAGGCAC
CCCGAGAAACGCCCGGAAGCGATCCTCTTTAACTTGGGGAACATATTTAAAACTGGGGTG
ACTCTGTGCATCAGCCAAGTTAATAGGCTCGGCCAGGCGCCCTACCAACCCGACAATTCC
TTCGTCAAAGGCTAGCGTAATGGTGCGACCACGGGGCTTTTTCAAACCCCGTGTTGCCAT
TAGGTAGTAACAACGGCGGTCATTATCTGCCAGATAAATCGAGCAAACTTCCGTGTCCAT
CGCCAGACAGGTTTCATTGACCAACAGCTCTAACGCATCCGTTAGGCTAGTTGCCATCGC
CACTTTCTCAACTATTTCTCGCAAACGCGTGAGCATGATCGGCTTAACTTAACCTCTTTT
ACGGCGATAAGCTGGCGGTACCCGTGGCGGAGCTGCCTCCTGCACAGGCATTACGGTTGG
AGCAAATTCTTTCATCACGCGACGATAAACATCCCGTTTAAAGGACACCACCTGCCGCAC
CGGATACCAATAACTGACCCATCGCCAGCCATCAAACTCCGGAGTACTGCTGCGTTGCAT
GTTGATATCGGCTTCATTACACATTAACTGTAGTAGAAACCATCGCTGTTTTTGGCCGAT
GCATACCGGCTTTGTATCCCAACGCACCAAACGTTTTGGTAATTTGTAGCGTAACCAGTT
ACGGGTTGAAGCCAGAATTCGGACATCCTTTTTGTTAAGTCCTACTTCTTCAAAAAGTTC
ACGATACATTGCCTGCTCTGGTGTTTCACCGGGGTTTATCCCCCCTTGAGGAAACTGCCA
GGAGTGCTGACCGTAACGCCTGGCCCACAACACTTCTCCCTGCCGATTACAAATTACAAT
ACCCACGTTCGGGCGGTAGCCATCATCATCGATCACCGGACTACCTCGATAAGCTTAAAA
CTCAAAGATGCTCTGATTGTTTCACACTAGCAACAGGCGGTAAACCACTGCTTATCCGCC
AACGAAACCTGATAACTCTGGGATAACTCACAGATATTGGCAAAGTTATAAACACCCTGA
GGACTGCCTCCCCTATTTTATTCACTTTTTCTGTGGATATAGGTGTGCAGAACTCTAGGG
AAAAGCAGGTACAACTCATTTTAACGTAATTATACGCCAAAAATATCTAAAAAAATAAGT
GATTAATTTCAACAAAATAACAGGTTTCCCACAGGTATTTACGTCACTAAAATGTGATCT
ACATCCGTTTTGGATCTGAGGCTGGCTAAAGATCCATCAATGTAGTTTTTATCCACAGAT
AATGAGGCAAAGTTATGCAAAAAACAGCAAAACGCGCAAAAAAACCTGCCGTCAAGGCTG
TAAATTGAACCAGTGATCGTAATTTATTGGGGTTATCCAATAAATCTGTGGATAAATAGG
TGTAAGATCCTGTTCATTATTCCTGTCAGCAGGTGCACAAGATAGTCAGAGTAAAAGTAT
TTACCGGGCGGAAGGAAAGAAAACTTCCGTTAAATCATGCTATTATTTGTTTCTGCTGGA
CGGGATAACAATACATCTACGGTCACTTTTATTTCAGCTCACTTTTTAACCGACTTTAGC
AGGTTTCCACTCTATGTCTGTTTATTCATTGCCCCCGGCACCGCCTACTGATGAACATCA
ACTTTTTCAACGTGCTGAAGCACTCTCAGGTTTTACTCTCGGCGAATTGGCAAGCAAAGC
GGGCTGGAACATTCCAGCGGATTTAAAACGGATAAAGGGCTGGGTGGGTATGTTGCTGGA
ATTCTATCTGGGGGCCAGCGCGGGCAGTAAACCTGAACAGGATTTTGCCGATATTGGTAT
CGAGCTGAAAACCATTCCTATCAGCGCCCAAGGCAAACCGCTGGAGACCACTTTCGTCTG
TGTTGCCCCCTTGACCGGTAATAGCGGCATCACTTGGGAAAGTAGCCATGTACGGCATAA
ATTGGCCCGCGTGTTGTGGGTGCCCGTCGAAGGTGAACGCCAAATTCCGTTAGCACAGCG
CCGGGTCGGTGCTCCTTTATTGTGGAGCCCGAATGAGGAAGAGGAAGAATTACTGCGCCG
CGATTGGGAAGAGTTAATGGATCTTATCGTTTTGGGGAAAGTTGAAACTATTACGGCTCG
CCATGGCGAAGTCTTACAGTTGCGCCCGAAAGCCGCCAACAGCCGTGCATTAACTGAAGC
CATCGGCGAACATGGGCAGCCCATCATGACCTTACCTCGCGGTTTTTATCTGAAAAAAAC
CTTTACCGGCCCGATGCTGGCCCGACACTTTTTGCTTTAACAGATGAATCCTATTATTCC
GCTGAACCAATAAACGCGTATAATTGTATCTTTGTGTTTCCGCAAACTCCGTAATTTCCG
TAAGGTGTAAGGCACAATGTTTGAATGGATTGCCGATCCAAATGCCTGGTTGGCGCTAGG
CACACTGACTATCCTCGAGATCGTTCTCGGCATAGACAATATTATTTTCCTTTCTTTAGT
GGTCGCTAAATTACCTAAAGCGCAGCAAAACAAAGCCCGTCGCCTTGGGTTGGCCGGTGC
GATGCTTATGCGTTTGGCATTACTGGCTTCTATCGCCTGGGTTATCCGCCTGACTGAGCC
GCTATTTACGCTGGCTGGTCATGGCATCTCGATGCGGGATCTCATTTTGCTGTTGGGTGG
CTTGTTCCTGATTTGGAAGGCTAGCAAAGAAATTCATGAAACCATTGAGGGCAGTGATAC
CGAGCACAGCAGTAATGTCAGTTCTTTCTTTGCGGCTATCGTGCAAATCATGCTGTTGGA
TATCATTTTTAGCCTGGACTCGGTGATAACTGCGGTAGGGCTGTCAGATCATCTGTTTAT
TATGATGGCCGCAGTCGTCATTGCCGTGGGCGTAATGATGTTTGCTGCCCGGCCGATTGG
TGAGTTTGTTAACCGCCATCCCTCCGTCAAAATGCTGGCATTATCTTTCCTGATTTTGGT
CGGGTTTACCCTGATGTTGGAAAGTTTCCAGATTCATATTCCGAAAGGCTACATCTACTT
CGCCATGTTCTTCTCAATGGGTGTTGAAACCCTCAACCTCATGCGCGGAAAGAAAAATAA
GCCAGTAAAATAAAAATATCGTGGGTGCGATTCGTCGCGCCCCTTTCCCACTATTTTCTG
CACTTTTTCTTTGTACTCTTCCCCCTGCCGCAGTGCTTAGTTATAGTCGGATAAGGCGGG
TTTGACTTAGCCTGATAACTTCAGACACAAAGGAAGGTCGGCAATGCAATATCATCGTAT
CCCCCACAGTTCATTAGAAGTAAGCCTGCTGGGTCTGGGCACCATGACTTTTGGTGAACA
AAACAGTGAAGCCGATGCCCATGCTCAACTGGATTATGCCGTTGCAGCCGGTATTAACTT
AATTGATACCGCAGAAATGTATCCGGTTCCCCCAAAACCTGAAACCCAAGGGTTAACCGA
GCAATACATTGGTAGCTGGATAAAAGCCCGCGGTAGTCGAGACAAAATTATTTTAGCCAG
CAAAGTCTCCGGGCCGTCACGCGGAAACGATAAACCTATTCGCCCGAATATGGCACTGGA
TCGAAAAAACATCCGTGTTGCACTGGAAGATAGCCTCCGACGTCTCAATACCGATTATCT
CGATATTTATCAGTTACATTGGCCACAGCGAGAAACCAACTGTTTTGGTAAACTGAATTA
TCGTTACAGTGAACAAACCGCTGTGGTCACCTTGCTTGAGACACTGGAAGCGCTAAACGA
GCAGGTGCGCGCCGGTAAAATCCGCTATATCGGGGTTTCGAATGAAACACCTTGGGGGGT
GATGCGTTATCTGCAACTGGCAGAAAAGCATGATTTGCCGCGTATTGTGTCGATTCAAAA
TCCCTACAGTTTGCTTAACCGCAGTTTTGAAGTAGGTTTGGCCGAGATAAGTCAACACGA
AGGAGTGGAACTGCTGGCTTACTCTAGCCTGGCGTTTGGCACTCTGAGCGGTAAATACCT
CAATGGTGCACAACCTGCCGGGGCGCGCAATACCTTATTTAGCCGATTCACCCGTTATAC
CGGGCCACAAGCTCAATTAGCCACAGCTGAATATGTGGCGTTGGCAAAACGTCATGGGCT
GGATCCCGCACAGATGGCACTGGCTTTTGTACGTCAGCAACCTTTTGTTGCCAGCACATT
GCTGGGTGCAACCACATTGGAACAACTGAAAAGCAATATTGATAGCCAGGATGTGGTGTT
GAGTCAGGAAGTATTGAATGCATTGGAAGAGATTCATACCCGCTTTACCTTCCCTGCACC
ATAATTTCTGTTCGATTCAATCGCCAAAAGGCCGCTTAGGCGGCCTCAGACTGCTGACAA
ACCTCGACGACTCGATATTGTAAGGTGAAGACAGGTAGAAGAGTAAAGCGTCCGCGCCAA
GGAGGGCGCGGCTCGAGCCCCCAGGGAAGGGTTTACGGCGTCTTTACGATCTACCTGTTT
TCACCGCTGCGGGCACTTCGGTGGCTCACGCTACTACGACCCCAACGGCACGATTCCCCT
TCAGTTGATTTTGTCAGCCGTCTGCAAACATCTCGATGCGGCTTTGGTGTTAATTATCGA
ATTATTCAGCCGTTTTCTGCCGCTGTTGCCGCCACTGCCAGCCCCAAAGTAGCGCTATTG
CCAAGGCGAATATCACGCCGAAGCCAACCCCCACCGCTATCACCGGCACGCCAAGTTTCA
CCACCACTGAGAATAAGCCCAGCATCAGCAACATCGCGGTGTTTTCACCGAGATTTTGCA
CCGCAATGGCATTACCGGCACCCACGCTATTCTTACCGCGCTCCTGCAATAAAGCATTAA
GCGGAACCACAAAGAATCCGCCCAAAATCCCGATGATAATCAGCAGCAGATAGGCCATCG
GCATACTGTGTTGCAGAGCAAAAATCGCCACCGCCACACCAATTAGTACCCCCGCTGGTA
AGCAACGTTTCACGGTTTTCAATGTGACGAAACGGGCCGCAGCTCCCGCCCCCACAACAA
TACCAATTGCCACCATCGCATTTAGCAGTGTGGGAGTGGCATTATCCGTAATCCCTAGCG
CGATGGGCACCCAGAGCACTAACAGGAAACGCAGAGTAACCCCCGCGCCCCAAAATAGAC
TGGTTCCCGCCAGTGAGAAGCGAGTTTCACCATCGCGCCATAAAACCAGGCAAGCGGTAA
AGAAGCTGCCGGTCATGGCCCGAGGTCGCCATGAGCTGCCTGAACGAGCAGCAGCTAGCT
TTGGGATAAACATATTAGCGACCACCGCAATGGCATACACCAGTGCGCATACACCCAATG
CCGCGCCCAAGTGCCAGTCTGCCAACACGCCCCCCGCGACCGAACCGAGTAAAATAGCGG
CGATGGTTGAAGCTTCCATCATACCGTTGGCTTTAACCAACTGTTCGCCAGAGGTGATTT
CACCCAAAATGCCATATTTAGCGGGTGAATAAGCCGCAGCCCCCACGCCCACCAGGCTAT
ACCCCAGAAACGGATTAAAACCAAAACAGATAACCAGCGCACCGGCCAGCTTCAAGCCGT
TCGCCACCATCATCACCCGCCCTTTGGCAAAGCTATCGGCAAATTGCCCGACAAACGGAG
CCAAAACGATATAGGTCGCGACGAATGCCATTTGTAAAATAGGCTGACTCCAGTCGGGAT
ATAACTGCTGCTTAATTAATGCCAAAGTGGCAAAAAGCAGTGCGTTATCACCAAAAGCCG
AGAAAAACTGCGCACATAGAACCGCTATCATCCCTCTGGATAACAACGGCTTATCTGCTA
ATGCTTGCTGACTCATGCGCTCATCTCCGGATCTTCCGCCATTTTACTTAATGTCACAAA
GTCAGGTTTGCCGCTCCCCAACAGAGGCAAGGCTTTCACCACCCGGATGTCGCGCGGTAC
AGCCAGTTCAGGCACACCGCTTTCCCGCGCTGCTTTAACTAATTTCTCGCGGGTTATCTC
ACTGTCGGTGGTAAACAGCACCAAGGCTTCCCCTTTGGCGCTGTCTGTTTTCGTGGCTGC
CGCATGTTGCCCTTCTGGTGAAATTCGCAGTACAAGCTGCTCGACACTTTCCAGTGATAC
CATTTCTCCGGCTAATTTAGCAAAGCGCTTCATCCGACCACGAATGGTGCAGAATCCTTG
TTCATCGATAGCCACAATATCACCGGTGTCATACCAGCCAGCCTCCTGCTCACCCTGCGT
ATTTTCAGCGGAGGGTTGCTCCAGCACGCCAGGTTTCTCTACTCGCAGGTAGCCGCGCAT
AATATTCGGGCCGCGCAATTGTAAGCGCCCGCCCTGTTCGATTCCCGGCACAGGGATCAC
GCGAGATTCCATGCCCGGCAAAATGCGGCCAACAGTATTCACTTTTGCCGCCATCGGCAC
GTTAATTGCCACGACTGGCGCGCATTCCGTCACGCCATAACCTTCCAAAATACGAATACC
AAACTTGTCCTGCCAAATCTGCTTGGTGCTATCAGCCAGCTTTTCAGCGCCAGCCACCAC
ATAACGCAAGCGGGCAAAATCGTATGGATGGGCAAAGCGGGCATAATTTCCCAAGAAAGT
GGACGTACCAAATAACACGGTACAGTTACGGTCATACACCAGTTCAGGTACCACTCGATA
ATGCAGTGGGCTTGGATAAAGGAATACACGGCTGCCGGTCATTAACGGTGTGAATAAACC
GACAGTCAGACCAAAGGCATGAAACAGTGGCAATGACGACATAAAACGATCACGCGGCGT
AAAGTCTGCAATGGTGCGGATCTGCTCAACGTTTGCCAATAAGCTGGCATGTGAATGTAC
CACGCCTTTAGGGTTGCCTTCTGAACCGGAGGTAAACAAAATCAAGGCACTATCATCGGC
TTGTTGTGGCACCATCGCCCGACGCGGGCAGCATAAATGGAATAAAATCCATAACTTATC
AGCCAGTGTAACCGTATCTTTTAAATCTTCCAGATAGACCCAATTGGCCTCTGTGACCTG
TTCAGGTAAATGTGTCAACTTGCCTTTTTCCAGGAACTGGCGCGAGGTGATAATAGTCTT
CAGGGACGCAGCAGTGATGGCACTTTTCAGGCCTTTAGCACCGGAGGTGTAGTTAAGAAG
CGCCGGGATACGGCCACGGAGAGTCGCACCAAAAATCGCCGCGGCCGTGATAGTCGCATT
GGGTAATAGCATCCCCACATGCTCTCCCTGCGCAGTAAAACGTTGCAGGATACGGCTGAC
ACCTAAGATTTTCTTTAGCAACGTTTGATAACTATCTTCTTTAAAGGAAATGTCTTCGAT
GCACGGTTTAAAACGCCCATAACGCGTTTGTGCGGATAGCAACGCTTCAAAAAGTGTTTC
ACGTGGCACGATAGCCATCCGCGCCGCCATCATAATGGCGTGTAAGCGCTCACCCGCCAG
CACCCGGCGGTCACGGGCACGCGGCGCTTGTGGCATAGGTAAAGTGGTCGCGGGCAGTAC
ATGAATACTGATTTTCGGGAACCAACGGACTTTTAGCACATCCCCCAGTCGCCCAAAGCG
GGTAAATTCAGGGCCTTCCAGACGGATGGGAACCACCGCCGCGCCTGATTTCGCAGCAAC
AAATGCTGCACCATCATAGATCTTCATTAATGAGCCGGTCACCGTGATGCGCCCTTCGGG
AAATATCACCACCGGCCTGCCCTGTTCGACCATTCTAACCAAGTGTTTAATTGCCATTGG
CTTGGTCGGGTCAAGCGCGACAAAGTCCACATAGGGTTTCAACCAACGCATATACCAGCT
TTCAGTAATGTTGGAATAGACCGCAAACACCGGTTTTATCGGGAGAAACAGCGCTAACAA
AGCCCCATCAAGGAAAGAAACGTGATTTGGCGTAATAATCAGTTTTTGATGCGAAAACTG
GTCAGTAATACCATCAATGGTGACGCGAAATAACCCACGGAAAAGAGCGCGCAGCAAACG
ATAAGCCATGTCTGTTTCTCTATAAGTCGATGAATATACAAAGGAGAGAATACTATAGAA
TTAGAGAGAATAGCGCGAAGAGGGAGCGGCCGAGAGAACAAATAAAAAAAACCTACGCAT
CTGCGTAGGTCGGTGCAAATAAAAAACTGGCTTTAACACACAGCGTATGTTGATTACTCA
CCAATTAATACCTCTGGGATCACTACTCTATCCGCTTAAGTGAAACCTCAGCCAGCAAGC
AATCGCAACATTTACGTGCAAAGTGTAACCAGGAGTGAACATTGTCAAAAAGGCGAAAAG
GTTTGTAATTCATTGCGGTACATCCGATGCATCAATACCGCTGAATAAGTACAACTGTAT
TAATACCGTGCAGACTGCTGACAAACCTCGACAACCCAATCTTGCAAGGTGAAGACTGGC
AGAAGAGTAAAGCGTCCGCGCCATGGATAATGAAATGGACGCTCCAACTTTTACGGCATC
AGAGTGCCTAAATGTGAGTGTTAAAACTCAGAAGAAGGAGCGTCCACATGAAAGTATCTA
CTCTTGGTATCGACTTGGCAAAAAATGTTTTCCAGCTTCATGGTGTCGGCTGCAACGGTC
AAACTGTTCTTAAGAAGAAACTCACCCGCGATAAATTCCTTCCTTTTCTCATGCAACTTG
AACCTTGCTTGATTGGCATGGAGGCCTGTGCTTCCAGTCATCATTTTGCGCGTGTTTTAC
GGCAGTATGGGCATGAGGTTAAACTCATTCCCCCTCAGTATGTGAAACCTTATGTCAAAA
CGAATAAGACAGATGCCGCTGATGCAGAAGCCATTTGTGAAGCTGTTGCACGGCCTAATA
TGCGTTTTGTTCAGATTAAAACGGCAGAGCAACAAGCTATTCTGGTGCTGCATACCGAGC
GAAATATCCTTATCCGCGAACGCACTGCTTGTGCTAATAGTATGCGGGCCATTTTGGCTG
AATTTGGCATTATCATGCCTCGCACATTAAGTCAGCTGTATAAGAAAGTCCCTGAAATAC
TGGAAGAATATGATAACGAGTTATCACCTTTTGTCCGTTGTAGTGTCGCACGTCAACTTG
AACACCTTCAGGGTGTGGAAGATCAAATCACGTTGATCGAACAAGAACTTAGCAGTTGGG
CAAAAACACAACCCGCCTGCCAGCGGGTCTTGAAAGTCCCTGGTGTGGGATTGATGACGG
CGACCTACCTTGTGGCGTCAGTGGGGAATGGGCAACAATTTCATTCAGCGAAACAGTTTG
CCGCCTGGTTGGGATTGGTGCCGAGAGAATTCTCCAGTGGCGGTAAGCAGAGATTGGGCC
GAATCAGCAAAAGAGGTGACCGCTATTTCCGTTATCTTCTGGTCCATGGTGCGCGGGCAG
TTGCAGCTGTTATTGAGAGACACAAAGACAATATGCCGTGGCTTTACAGGCTGTTGAGTA
AAAAGGCCTATAACGTAGCCGTTGTGGCACAGGCCAATAAAACGGCACGTATTTTGTGGT
CGATGCTGGTTCATCATACGGAATATCGAACCTTATCCGTGGTTTGAGATAATCTCAAAC
ACGGATAAGGCTCAAGAACAAAAGTGAATACGTTTCAGGTAATTGCAAGTGTAATTATTG
AGATGGCAAAACAGGTAAGACCGCAAGTGAGAAACTCCGTGAGCCGCCGGGGCATTTGGC
CCGTAAGGATGATAGGAACTCACTTGGCGGATTTCATCATGGTTCGGGCGCAATCGCGCC
CATAAAGAAACCGGATATATGGCTGCAATACCTGAGCGCTATTTTCAAGAAAAAACACTT
GGTTTATTGGGAGCGTCCATATACGGCGCGGCTCGAGCCATCAGGGACGATTTTACGGCG
TCTTTACGATCTGCCTGTTTTCACCGTTACGGGCACTTTGTCATTAACCTCAACTGTATT
AATACCGTGCCACCTCGACCAGACAACTCATCGCATTCGGGCCTTGGGTCAAACGCGAAG
TACCAATATCTAATGTCAGGACATTAGGATTACCGGATTGCTCGACGTTATGCTGCTTGC
CACCAAAACCGGGATCAAACCAGGCCCCCGTTGCCATCAGCACCACCCCACGCGTCACAC
CGTCAGTAATACGTACCCCCGCCAGACAACTTCCGCGTAAATTACTCACTTTAACTTGGC
TACCTTCCGTAATTTCACGACGGGCGGCATCCTGTGGGTGCATATAGAGGGTTTCGCGCC
CGGCGGTTTTATTCCCCTGTGCCAAGGGAGCAGGATCAAGCTGGCTATGCAGGCGATCAC
TCGGCTGGATAGAGATCAAATGCAGCGGCCATTGCTCAGCCTGCGGCGCACCCAGCCATT
CAATAGGTGGCTTCCATTGGGCATGTGGGGCAAAATCCTCATATTGGTAACTGGCTATTT
TTTCACTGAATAATTCAATTTTACCGCTCGGCGTCTGAAGAGGATTAACCTGCGGATCGG
CACGGAAAGCATCGAAGAAAACAAACTCTTTCTGCGGAGCCGGTAAATCCACATGTCCCC
GTTGCCAGAAAGTCTCAAAATCAGGCCATTCCACTTCATGGGGCTGTTGTGCAACACCGC
ACTCCTGATAAATATGTTTGATCCACGCCATTTCATCGCGCCCTTCAGTAAAGGTGTCGC
GATAACCTAGCCGCTCAGCTAAGTCAGCGAAAATATCAAAATCGTTCCGAGCCTGATGTT
GCGGGGCAATGGCCTGATGCATTGCCAATACATAGCGATCCCGAGACGATCCACCAATAT
CATTGCGCTCCAGCGAACTGGTGACCGGCAACACGATATCTGCCATTTTCGCTGCGGGTG
TCCACCAGATATCCTGCACAATCACGGTATCCGGCTTTTGCCAGCCCTCCACCAGCCGAT
TCAATTGCTGATGATGGTGGAAAGGATTGCCGCCCGCCCAGTGCACCAAATGAATGTCCG
GATAGTTATGGGTTTCCCCCTGAAACTCATAAGGCTGCCCCGGTTGCAGCAACATGTCAC
AAATCCGTGCCACCGGAATCGCCAGCCCCGCTGGATTTTTCCCTACCGGCATACTTGGCC
CCGGGGTATCAATTCTGGGATTACCCACGCCATTCATTGAGCCGTGACCAAACGAGAAAC
CGCCGCCGGGTAAACCCACTTGCCCTAACATGGCCGATAACGCAATGACCATCCAATAAG
GTTGTTCGCCGCGATGCGCGCGCTGGACGGAATAGGAGCAAGTCATAAAGCTGCGCACAC
CAATAAGTTGCAGTGCCAACTGACTAATTCTTGCCGCCGGAATACCGGTAATGTCGCTGG
CCCAGTCTGGGGTTTTCGCTATGCCATCATTCACTCCACGAATGTAATCAGCTAATTGCT
CATAGCCCACACAATGAGAAGCCAGGAAAGCCTTATCCTCCCCCTCAAGGCGCTGAATTT
CATACGCCAGTGCCAGCATCAGTGCCACATCGGTGTTAGGACGAATGGGGATCCATTCTG
CATTCACAAAGTCCGGGCAATCATCGCGCATCGGGCTAATGTTGATCACCGGCGTGCCCT
TTTGTGCCAATTTCTCCAGCCAGGGTTTTAATGAATGTTCCGCCGAACCGCCAGAGGATA
CCTGAGCATTTTTCAGCGCCAATCCACCGAAAGCGATGAACAGTTCGCAGTGCTCCACTA
CACTGGGCCAAGAGGTCACCCTACCCGTCAGTGGGCTAAAAGTCCCGATGACATAAGGTA
AGAAAAACTGTGCCGATCCCCAACTGTAGTTACCCAGTTGATCAACACCACCGCCGCCAC
TGAAATAGAAACGCCTGACTAATGAGCGGGCGTGATGTAAACGCCCAGCAGAAGACCAAC
CATAGGAACCGGTAAACAGCCCTGATGGGCCATACTGCTCTCTCACACGGCGATTCTCTT
CTGCGACTAAATCCAGCGCGACATCCCAGTCCACCTCAATAAAGTCTTCCCGCCCACGCA
AAGTGCGATCACTTTTTTCACGTTGCTGTAGCCACGAGCGGCGCACTGCGGGTTTGCGGA
TACGTTTGTCGGAATACACCATCGGGGTAATGGAATCCAATAATGGTGAAGGATTGGGAT
CATCAGCAAAGGGTTCACAGCGGATCAGTTTGCCATCTTCGACAACTGCGGTATAAGCGC
CCCAGTGGGCAAGCTGGGGGTAACGGGTGATGGACATGGCTATCTCAGGCAATTGAATAG
ATCATAAAAGTAACATTCACATGGCGGTAAGCCCAAAACATAATTTTGACTAAACATAAT
CGTTTTGGACTAAGCTGCCGCGGGCTATTTTGTTGGTAGACATCTGACAGGGTGACTTCG
TTTGTCGCCAATATCGCGCCATGTTCCTAATTTCTTTTTCTTTGGTTTTTTCTCACCAAG
TTGCGATCATCCCCCCTTGCGGACAGCTTCATTTTCCGCAAAACTGAGTGATGTAAGCGA
TTACCCTGAAAATATCTGGAAGAAAAATGGCCACTATTAAGGATGTTGCCAAGTTGGCGG
GCGTTTCCGTCGCTACGGTATCTCGCGTTATCAATAATTCGCCCAAGGCCAGTGAAACAT
CAAGAAAGGCAGTATGCAGCGCTATGGAGCAGTTGCAATATCACCCGAATGCCAATGCGC
GGGCGCTAGCACAGCAATCCACAGAAACCGTCGGGATGATTGTTTCTGATGTATCAGACC
CCTTCTTTGGCTCTATGGTCAAAGCGGTAGAGCAAGTGGCTTATGCCACCGGTAATTTTC
TATTGATTGGAAACGGTTACCATGATGCAGAGAAAGAGCGTCAAGCTATCGAACAATTGA
TTCGTCATCGCTGCGCTGCGCTGGTGGTTCATGCCAAAAAATTATCTGATGAAGAATTGA
CGTCATTAATGCAGCAAATCCCTGGCATGGTGTTGATTAACCGCACCCTCCCCGGTTTTG
AAACCCGTTGTGTGGCGTTGGATGACCGTTATGGTGCCTGGCTGGGAACCCGCCATCTGA
TTCAGCATGGGCATAAACGAATAGCGATTATTTGCTCCAATCATCAAATTTCTGATGCCA
CCGATCGTCTGCAAGGTTATCTGGATGCTCTGGAAGAGTTTGGTATTGCGGTTGATGACC
GTTTAATTTCCTACGGTACGCCGGATGAAATCGGCGGTGAACAAGCCATGACTGACTTAC
TTGGCCGAGGCCGAAACTTCACTGCGGTCACTTGTTATAACGACTCAATGGCAGCGGGAG
CATTGTCCGTACTCAGCGATAACAGTATCGAAGTGCCACAAGAGATCTCACTGATCGGTT
TTGACGATGTGTTGATCTCCCGTTATCTGCGCCCGCGGCTGACCACCATTCGCTATCCTG
TGGTGGCAATGGCGACACAGGCCGCAGAATTAGCACTGGCGCTAGCCAATAATACGCCAC
TGCCTGAAACCACCAATATGTTCAGCCCAACACTGGTGCGTCGCCATTCGGTCGCCAGCC
CACAAGCTATGACTAATCTACAAACTATTACTAATCCACAAACTATGACTAACCCACAAA
CACCCGCAGATGACTGAGGCGTCTGGTGGTCATTATTAAATCAACTCTAATGCGATAAGT
TCTTCAATGGTTTGGCGGCGGCGGATTAAACGCGGCTGCCCCTGTTCAAACAAGACTTCT
GGCAATAATGGCCGACTATTGTAGTTTGAAGACATTGAAGCACCATAGGCACCAGTATCA
TGGAATACCAGATAATCGCCAATGTTAGCGGCGGGCAATTTACGAGTCTCTAACCCGCCC
CCCGCTTCCTGAGTAAATACATCTCCTGACTCGCACAGCGGGCCAGCAACCACAGTATCA
ATCAGCGGTTCGTTAGCAAGTGAGCGCCCGTTAGCTGGCAACACTGAAATATGGTGGTAA
CTGCCATACATGGCGGGTCGCATCAAATCATTGAAGCCCGCATCCACCAATACATAATGC
CGACGTCCCATATTTTTCACCGCCCGAACCTGCGCGATTAACACTCCTGCTTCAGCAACC
AGGAAGCGGCCGGGTTCAATCTCAAGACTGACTGGATGGCCTAAATGCGCGGCAATCCGC
TCGCGTGCGCTGTTCCATAAGCCGTAATAATGCTCGGTATCAATCTCATCATCGCCAAAT
TGATAGGGGATTGATAAACCACCACCGGCAGAAATAGCACTGATATCCTGCCCCAGCGCA
ATCACCTGTTGCACCATGGCATCACACACTTGTTCCAAATGCTGATAATCAACACCAGAA
CCAATATGCATATGTATACCTACCAGTTTTAATCCATATTGCTGAATTTTCGCAATGGCT
TGCGGCAAGTCCTCATGCCAAATACCGTGTTTGCTGTTTTCACCGCCAGTATTGGTTTTC
TGACTGTGTCCGTGGCCGAAACCTGGATTAACCCGCAACCAAACCGGGTGACCGGACGCA
TGCTGCCCCAGTTGATCAAGCATATCAATGGAACCTGCATTAACCGGAATGCTTAATTCA
GTCACGCGCAGTAAGGTAGCCTGATCCAGCAAATCGGCGGTAAAGACAATCTCAGCAGGT
TCCTGCCCCGGCTGAAAACCAGCCTGCAAAGCGCGCTCAATTTCGCCCAGAGATACCGAA
TCAACTTTCACGCCTTGCTCATGCATCAATCGCAAAATATGAATATTTGAGCAGGCTTTC
TGGGCAAATCGAATCACATCAAAATGCCGTAATTGATTGATTTTTTGAGTGATAATTTCG
CCATCATAGGCCCAGACCGGGCAACCAAAACGTTCTGGCAAGGCAATCAGATTTTGGGCC
GTCAGTGCCGAAGAGGTGTCATTAAGTGCGCGCGGCATAGGTATGTCCTAATAATGGGAG
TCAATATAGGGGGCGAAAATAATGATTTCGCTGATGGGCTATTATTAGCAATATCGTGGG
TGTGAAGAAAATATCTATTTACCCTTAGTCTATTCATTTATGATATGGGTTAGATTAAAC
AGTCGCCACCGCAGGAGAGCTGTGATGCCCGCAATTTCCCTACGACAAATAGAAATTTTT
CATGGTGTTATGACCACCGGTAATCTGACTGAAGCCGCATTATTACTCCAAACGTCACAA
CCTACCGTCAGCCGCGAATTGGCTCGTTTTGAGCAATTAGTCCAATTAAAACTGTTTGAT
CGTGTGCGCGGGCGGCTGTACCCCACCGTGCAAGGCTTGCGCTTATTTGAAGAGGTTCAG
CGCTCCTATTATGGGCTTGATCGTATTAAACAGGCTGCCGAAGGGATACGCCAATTCCAA
CATGCGCAGCTTTCTATTGCCTGCCTGCCAGTATTTTCTCAGTCATTGCTTCCAGCGGTG
TGTAAACCTTTTATTGACCGCTATCCGGAAGTTAGCCTGAGCGTTATCCCGCAAGAATCA
CCTTTATTAGAAGAATGGCTTTCGGCCCAGCGGCACGACCTCGGCTTGACAGAGAATACA
CAAACCCCTGCGGGCACGGTGCGCCATGCGCTGATGACCGTAAATGAAGTTTGCGTATTA
CCCTGCGGCCACCCCTTGCAGGAAAAAGCCGTACTGACTCCGCAAGATTTTCAGGGCGAG
AACTTTATCAGCCTGTCAGTCACCGACAGTTATCGCCAGTTATTAGATAATCTCTTTACC
GAACAAGGTATTAATAGAAGATTAGTTTTGGAAACTCATAGCGCAGCTTCAGTTTGTGCC
ATGGTGCGAGAAGGCGTGGGGGTCTCTATTGTTAATCCATTAACCGCTCTGGATTATATT
GGCGCCGGAGTCAATGAAGGTGTTTGCATACGGCCATTCAGTGTTGATATTCCTTTTACT
ATCAGCTTGATACAACCGATACATCGCCCATCATCCAGCCTGGTCGATACCTTCATTGAG
CATTTAAAACAGCAGGCAATCACCTTCCAACAACGTCTGGCGGCGGTGATTGCCCAACAC
AACTCATCTCTTAATTAAAGCGCAGTAGCCTTACCGGCGCGCGTCCGGGAAAACGTAAAC
AGACACAACAGCAAACCAACAACAGCCAGTGCAGCGGCGGCTAGCGGGACGACGGTCAAT
CCCAATCCAGTGGCAATCACCACACCTCCGACCCACGCACCTAAAGCATTGCCAACGTTA
AAGGCCGCAATATTAAGTGTTGATACCAGATTAGGGGCTTTTTTACCGTAAGCGACCACA
TTAATTTGCAAGGCAGGCACGGCTGAAAATGCCGCAGCAGACCACAAGAAGAGTGTCACT
TCCGCGGCCAGTAATGAGTAACTTGTCCAACTGAATAGAGCGGAAAATATCGCGATGAGT
AGGAAAGTCGTCGTCAGGCTCACGGATAAACGCCAATCCGCCAACCGCCCACCCACAATA
TTGCCCAATGTCAGGCCCACGCCCATCAACAACAAGGTCCAACTGATGCCATGCTCAGAA
ACCTGAGTCACTTCAGTCAGAATTGGGGCGATATAAGTAAACAGGGCAAACATAGCCGCG
GCAAAAAAGACCGTCATCAGCAATGATAACCAGATCCCCCCTCCGCGCAGCGCGGCGATC
TCCTTACGTAACTCGGTTGGGGCTTCCTCCTGAGAAGAAGGTAACTTGCGGTAGAGTGCT
GCCAATGATAATAAACCGATGACCGAAACAACCCAGAATGTTGAGCGCCAGCCGAAAGCT
TGCCCCAAAGCAGTTCCCAAAGGAACCCCCAGCACATTGGCAAGTGTCAGGCCGGTGAAC
ATCAGAGCCACTGCGGATGCCCGTCTATTAGGGGCCACCAAATTAGAAGCAACCACGGCG
CCAATACCAAAAAAGGCCCCATGACTCAATGCGGTAATAACCCTGGCTAACATCAGGAAA
TCATAACTGTATGCCAGTGCGCACATCAGGTTACCAATGATGAAAATCACCATTAATAAC
AATAGTGTCTTTTTACGTGGCAATTTGGCGGTCAGAACAGCCATGATAGGCGCGCCGATA
GCCACTCCCAATGCATACCCGCTGATTAACCAACCTGCCGTTGGAATCGAAATGTGCAGA
TCACCCGCCACCTGAGGCAGCAGCCCCATGATGACAAATTCAGTGGTACCAATAGCAAAA
GCACTTAGTGCTAATGCCAGCAGCGCAACAGGCATAATAAAGCTCCCAGGCAGATCAAAA
TGTTACCAGTAATGATTAATTAACCGGTACGTTGTAGTGAGAAAAAAAAGGTAGATGAGG
GCCGAATTGCCGAATAAAGCCGCAATAACCCTATTATTTATAATTATTTAATATCTCAAT
TTGCTATACCCTAAATAATTCGAATTGCAAGAAGGCGGCAACTGAGTGAATCCCGATAAG
CTTACTCAGGTAAGTGATTCAGGTGAACGAAAGCAGTCAACGCACATGCAGCTTGAAGTA
TGACGGGTATATACCCAATCGAATTCAAGGTGACGGGTACAGATAGAAATAGCATGAGTT
AAGGAATAATGACCAGTAATGAACAGAGTTATAACTAGCATGATAAGTAATATATTTTTC
TCTTCATTGATAACTGAATGAAATTCAAAATAATTTAAGCTCTGCGCCAATAATAAAAAT
ATGTTTGAGAATGTAACCGCGCAGCTAACATCGCTGCGGTTTCAATTAGGTAGGGGGTGG
GTAGTAAACCACTCCACCAGAAAGTCTAGCATCGACCTTAATGTGGCTGGCATTTGTCGG
CGCGAAGTATAGATACCATAAATTCCCATCGCCTGCGGCTGATAATCGGGCAATAACCTG
ATTAACTCACCACTGGCAATATACGGCGCGGCAGAGTAACTGGGCTGCAAAGTAATACCG
GCACCCTCTAGTGCTCCGCTGAGTAGAACAACTGATTCATTGGCACTGAGATTTCCGCCT
ACTGCAACCGATGATTTAACACCCTGTTGGTCAAAATGCCATAAGCTTTTGCCAAAATAA
GAGTATGTCAGGCAGTTGTGAACGGCCAAATCAGGTGGAGTTTTCGGCGTTCCTTTGGCT
GACAGGTAACTCGGCGCAGCACAAACAACTGAATGGCAGATAGATAGCGGACGAGCGATT
AAGTTTGGATCTAAATCATTAGTAATGCGCAGTGCTAAATCAATACGTTCCTCTACCAGA
TTGACGGACCGGTTATTCATTTGTAAATCGACTGCGACCTGAGGATAACGGCGTAAATAG
TCAGTAACAGCTATCGCTACTGCACTTTGCCCGAGGGATTGAGAGCAACTGATCCGCAAT
AAACCGCGCAGTTCTTCATTTTCTTGCCCCTCGATTAAATCCATGTCCTTAGCAAATTCA
AGCATATGCCGACAACGCGCCAGGGTCGCTTCCCCCGCATGAGTTAAACTTAACTTACGG
GTTGTCCGGTGCAACAAACGAGCTCCGGCCCACTGCTCCATCTCAGCCAAATATCGTGTC
ACCATAGCTCGCGACATCTCCAAAGCCTCCGCAGCGGCAATCATACTGCCCCGCTCAACA
ATGGTGACAAAGACCTCTGCTGCGGTAATTCTATCCATAATTAGCTCGATTTAAGCAACA
AATAATTGTCCATTATCGGGTTTTTCTATCGATATAAGCAATCTATTATCTAGCCCATAC
CCCAGTCACTCTCAGGAAAATAAACATGTTAAATAAAACACTATTGCAAATGGCCTTTGC
CGGCCTGACAACTTTCGCTGCTGTATCAACAGCTCATGCCGCTGAACAGCTAAAAATAGA
AGTCTATAATCCCGGAGAAAAAAGCATCTTCCCGGTATCATCTGAAATTATTAGCGGTAA
AACAGAAGTAGCTCTGATTGATGCGCAATTTCAGCGCAATGATGCTGAAACTCTAGTGAA
GAAAATTAAGCAAAGCGGCAAAAAGCTGACCACTATTTATATCAGCCAGGCAGATCCTGA
TTTCTATTTCGGTCTGGATGTCATTACCAAAGCATTCCCACAAGCCAAAGTCATCGCCAC
ACCGCAAACTATTGAAGAAATTAAGGCCACTAAAGAGGGGAAAATGGCTTATTGGAGTCC
AATTCTCAAAGAGAATGCCCCAACACAAGTCATTATTCCGCAAGAATTGCAAGGCAAAAG
CTTTACTGTTGATGGGCAGGAAATTAGCGTCGAAGGCTTAGATGGGCCATCGCCAGAAAA
GACATTTGTCTGGATCCCGTCATTGAAAGCAGTGGTAGGTGGTGTCGCGGTCTCAGGCAA
TATTCATTTATGGATCGCCGATACTCAAACTCCTGAGTCTCGCCAGAATTGGCTGACAAC
ACTGGAAAAAATCAAAACATTGAAACCCGTCACCGTAGTTCCGGGACATTATCTTGATAA
CGCGCCACAAACATTGGCATCAGTGACCTTTACTCAAAACTATTTAACCACGTTAAATGC
AGAGATTCCCAAAGCAAAAGATTCTGCGGAATTGATTACAGCAATGAAAAAACATTATCC
CGAGCTGAAAGATGAATCTAGCCTGGAATTAAGTGCCAAGGTACTTAAAAACGAAATGAA
ATGGCCACAATAAACACCATTAACTCTAATCGTTGCTAAATTAGCACGTCAGAAAAGATA
ATTGAGGAAGATACGATGGCAGCCACAAAGTTACATTACATTTTTGATCCACTCTGTGGC
TGGTGCTATGGCGCGGCACCACTGGTAAAAGTCGCACAAGATATTCCTAAACTCATGTTG
GTATTACATGGTGGCGGAATGATGTCTGGGGCTAATCGTCGCCAGATAGACAGCCAGTGG
CGTGGATATGTAATGCCCCATGACCGACGTATTGCGCAGCTCACTGGGCAAATTTTTGGT
GACGACTACTTTAATAAATTACTCAATGATACCTCAGTTATTATGGACTCCACGCCACCG
ATTGCCGCCATTCTGGCAATGGAAGAACTTGCGGGTCGCGGTGCAGCGATGCTTCATCGC
ATCCAACACGCTCATTATGTTGAAGGCCATCGTATTACAGATACCCGCGTATTAACTGAA
CTGGCGGTGGAACTTGGGCTGAATAGTGATGAATTTATTCATACCTACAATACTGCACTA
ATAACATCCAGCCAACATATTGCTGAAAGCCGCACATTACTGGCTAAAGTACATGGGCAC
GGCTTCCCAACCTTTGCGCTGGAAGACGAGCAGGGAAAAATAACGCCTTTACCTGCTAAT
GAATATTATGGAAATCCGTCTGGCTGGCACGAATTATTAACCACTATCGTGGCACATTAA
AAACTCACAGCGACCTCCTCATTAATATGTTGAGGGGGCGTACTGTGACAGGTAAACAAA
AACGCGCCACCGACTGGTTTAACTGAAATATTTGTTTCTGCAACACTTCAGAGGCTTGAG
TGGATTGATCGACTAAATCAGCATTCAGTCGGGTGACTTCATTAATCATTCCTACCTGTG
CGGTGATATCTTCAATACCTTTACTTTGTTCTTGTGATGCTGCCGATATTTCAGTCATTA
AATCAGTCACTTTTATAACCGAGCCAATAATTGCACGTAAATTGTCGCCAGAGCGCCCCA
CCAGATTGGCACCTGCTGATATGGATTTTGAAGAGTTACCAATAAGGCGTTTAATATTCA
GAGCAGAATGACCACTTTGGTGCGCTAATATTCCCACTTCACGCGCAACAACAGAGAATC
CCCGCCCGTGTTGACCAGCATGAGCAGCCTCAATTGCAGCATTTAAGGCCAGAATATTGG
TCTGAAAAGCTACCGATTCTATCAAAGTGATGATCTCGGCTATCTCCTGCGAGCCCGCAG
AAATATCAGCCATCGAATTAACTACGCCAGACATCATATCGCCACCTTGACTGGCAATAT
TTTTGGCTTCATTGGCCAATTGATTTGCCTGATCTGCACTCTTAGAATTCTGTTTTACAC
GCTCGGTAAGTTGATACATATTCTGTGTCGTGGCTGCTAATGACTGCGTTTGTGATTGCG
TTTGCTCAGAAATACGATGGCTGTCTGCAGCGATTTGATTAACGCCAGTTAGAATAACAT
CGACGCCACTACGTACCTGGCTAACCAATACCACTAAGCCTTGTTGCATCTGGTATATGC
TGACCGCCAACAGCCGAACTTCCCGGCTAGTAAAAGCGTTATGCTCAATCTGATGAGATA
AATCTCCCGCAGCAATCACATGAATTTGGGCAATCAGATAATTAAGTGGCCGAATAACCC
AGCGAGTCACACCTAACCAAACAGAGAATGCAAGACACAATAAAATAACCAATGCAATGA
TAACCGCCTGTTTTGCCGAGGACAAAGAAGAGAGCAATTGGCTATCCATTACCGTGCGGT
TTTCTTCGCTTTCCTGCAAATAACGGTAATACTTTTCAGTAAAATCACTTTGAAAACCTT
GAATAGGGACTTCAAAAAAGGCATCTATATTGCTGTTCTTGACCAATCCCTGACTAATTT
CTGATAGACCTTGAAACAACTGTAGATAGCTTTCCTTCAGAGCAATAAACTCAGGCCAGT
CATCATGAGTCGAAACCAATAGTAACTGACGGAAATCATCTTGTGACTGCTGTATTGATT
TTGTTGCTTCGCTCAAGAGACTCTGCCAACTGCCTTCAGAACCTGTCTCTTTATCCTCCA
TATAATAGATACCTGCCCGATTGAGTTTATCGCTGGCGATTAATAACTCCATTCTGGCGC
GATCCATTAATACTTCTTGCTGATGGCTATGATGTGTTTTTTCAACATTATCTTTTGTGT
TATCCAATATATGAGATAAATACCCGATGGAAAATAGTTGGAGCAAGGAGAATAGACTAA
TAACTAAGATAAGGCCTGATAAGATCCCGAATTTTATATTCGTAAATAAGCTTATAGATT
TAACACCAGACACAAGTTTCATAACAAAAGAGCCGATGTGAGAGAACATTCTTTTTACAC
TAAGTTGTGAGTAATAAGCCAATATTACGTATCAAATATGACAAATATATTTCAATAAAT
AGAATGACATACTCAGGCATCAAATACGGGTTAACAAACGCAAGCTATTAACAGGGTGCC
CCTGTGATTGCTCTATTAAAATAGTATTTTCATTTAACTGATGAAAAATAGGATAACTTA
CGGCATAAGGTGTATTTAAGAAATCATTCAAATAAAGGTCTTTATCCCCTTCTATGGATA
GAGATAACACCTTACCTGTGAAGATGTTTTTTTTAGAATCCACCACATTAAACACTATAT
TTCTCCTGGCTTTAACATAGCCATTACCATCATACACATCTGCAGATGAGTTTATTTCCC
TTCCTACAATACTGATTCGTGAATAAACATGATAAAATCCTATGGCATGTTCTAAATCAT
AATTAGACTCCCAGTACCCCTCCAGAGCCACCATTGGATGAAAATAGGAGTAGAATCTCC
CAAATCCATATCCTATTCCCACGCCAAACAAAACTGCTATAAACATTTTCTTAATTATTT
TTTTTGGCATGTTATACCTCCGTGTTGTAATTTACAGACCGTATACTCACTATTTTTTTG
TTTTTTTAAGAAAATATAAGGCTCTTTATTATAGGAAGACAAAAAATCCTTATCATGTAT
TTCATCTATATTTATGGTAAGAGGCAAATTTTTAACATTGGTAATTTTTATCTGATAATA
ATCAGATGTAACATTAAAAGAAGTGGCTAAACAAACACAAAACATCATGAATACAATAAA
TCCGCTTGCAAGATATTTCTGTTTAGAGAGTGATTCAGTAGTATTATAAGCAAGACTATC
TAATACCTCAGTTTGAGTCACTGATGAAATTTCTGAGAAGTCATTGGCTGTAAAATTAGG
CTTTACACCAAGGCAATACCCTTTTTTTGGAATCGTAGTAACCAATTCATGTTTTTTATC
ATTTAAAGCATGACGTAAATTACTGATGGTTTGGGTTAATGTATTGTCAGTAACGTAACT
TTCACTCCATATTTTCTTTTCGATATCTTCACGAGAAAGTACATCAGGATAGTGAAAACA
CAGTAAAGACAACACTTCGGACTCTTTATTTCTTATCTTGATGACACTTCCCCCTTTGTT
GAGGGTTCTCTTTAGTGGAGTAAAGACAATATCTCCAATAATTATGTCATTCATTTCATT
TCTCACACTTAAAAATATAATTTAAAAACCAACATCAACAATACCATCGGTGTCTTACTA
TAAGATCATAAAAAAAACAAAACCAAAAACTTCAAGTAAAAAACAACAGTTATAGAGAAG
TTAATGAAAAACAGAAAAGTCTATCAAAATACACTAATGAATCATAAAAAACGAACACCA
TAGGGATGTGAGTTATAAGATACAGCTTATAACGCAACAATAACAATTTAAAAAAAAGAT
AAATACAGAAACCTGATTTTTATAGTACTATAATTAACTTAACAAAATAAAGACACATGC
AGATGATTTATTACAATAAAAATAAAGTATCATAAAGATGGAGTTATTATCCCCACCATT
AACATAATAAACAAGTGACAGATTCACCCCAAAACAAATACACCAAGCCGGTCAATGAAA
TATAAGGGCCAAATGCAACATACTTAACTTTCTCTCTCGAGAATTTATTAATAATCACAT
ACGCAACAACCCCAAACAGGGAAGACAGTAATATGATAAAAGGTACGGCTGCTACGCCAA
ACCAGGCACCTAACGCTGCCATTAACTTAAAATCACCATATCCCATACCATCAATACCTT
TGAGGATTTTGAATATCCAGTTAGGTAACCATAGAAAAAGATAGCCGCATACAGCACCTA
GTACATAAAATGATAATGGAAGAAAAGCATTATACATATTTAAAAGAAGACCGCACCACA
ATAATGGCTGGGTAATACAATTAGGTAAAAGGTAACAATCAATATCAATAAAAACCAAGA
CTATAAGTCCCCAAACCAATAGTATATTAAAAAAACCAAATTTATCATCATGAAAAAACA
AAATAGTGACTAGAGTTAAAATAACAGTAAGTATCTCAACAATTATATATCGCAGACTTA
TTCTCTGATTACAACATTGTGCTATACCTTGTAGATAAAACCACCCTAATATGGGTATGC
TATATTTATACGGTAAGGAACTCAGGCAATTTGGACAAAATGACTTTGGGAAAAACAGAT
TAAAATCGTTTTTATAAATAGTTACTTTATTATGATCTAATGCATTTCCCGGGAAGGTAT
TCGAAAGCATGATTGGGAGACGATAAATAACAACATTTAAAATATTTCCCACATATAGAC
CAAGCACTATATAAAACAAAATACTAATTAAAAAAAATATATCAAATGACATTTTTATAT
ACCTTGCTATGATTTTTTCCACAGATTCATATCGTAATTAATATAATTAACGCCCTCAAT
AAACCTTATATCTAAATAAATTATTTCAATATTTTCATTCTGTGTCAGCGTGAAGAAAAT
ATCAATGAACTTAGTAATCTGACTATTTTCAACAGTGAGTGAAATATAGTCATGAGTCAT
TCCTGTAAGTTTAATCTTAATGGCTTCATCATTAAAAAATGTATTTAAAACATTACCAAT
ACGATCATTTAAATGATCGTTAACCTTAGATTTCGAAACCTTCTCCATTTTTAGTTTTTC
AGCTAAAGATGAATAACCTACAAGTTTACTATACAATAAAGAGTGTTTTGCTAATAGGTC
TTTAACCTCCAATGAGATACTCAAACTAAAGAAAAAACAAGCAAATGCCATAATCAATGT
AGAAATAACCACAATATTTTTCAGGTTCATAAATTATATTCAAACATAATGTCACATGTT
CCATCCTTATTGTTAATTTTAGTGATAGTTAGTCGATTATTTTTTTGATCAATTTCATTT
AACACTTGGTCTATCCCTTCTACATTTATAATATTTATATTAAAGTTAGCTTTATTTTTA
CCATTGATGAAGATGATACTTTTTATCGTGATATCAAATTTGTTAAAGTTCTCAACTAAT
CTATGCAGTAAAAAAATCAAATCCGGCTTAATTATATTTCCATCTGAATGATAAAAATCT
TTATTGACATTAATACTATCTTCATCTGCATATTGTTGCACTAATGGATATTTAATATGG
AAACCTTGCAAAGTTACATCTAGCATATGAATATCTCTCAATATATCATTTTTGTAACAC
CAGGAATTCAAACACATCACGATAGATAATAAAAAAAACAAGTAAACAGACCTAAAAAAA
GAAGCACTACTAATAGTCTTTTTCCTATGGCGATAATATCGGCCTGTCAGCAAGTTAACA
TGATTATTTTCAATATTATTTGCCATAATGCGTAATACATCGCAATAGTCCGTAGCATGA
AGGCCCGAAGCTTGGTTATAAACACGACTAAATCTATTTTCAGGACAAAAGATTAGAGTT
GATAAACATAATTTTTTAAATATATCATCATTAACTGAGAAACCCGACACTTCACTATTC
CTTATTAACCATTCATCACCCAGCTTCACTGGAAAGCATTTTCCATCATTAAATGGTAGT
GCTAATACATCCGGAATCATGACGGTGGGAGAGACACCTACATTTGTTAACCACCCCAAC
CAACGGCTCATTAACTCATGCTCAACGGCAACTACATAACAAAAATTGCTATCTGACTTC
AATATCACAGTGTGGAAATTCTCGATATTACTAACAATTGTTTTTTCAATAGAGAACGCA
AGTGATTGTTCACTTTTTAAAATCTCCTTGTCAATTATATCTATTTTCCTAAAAATAACA
TAACTCGATGAAACTAATATTTTCACATTATAATTCAAAAGAAATGGGATATTATCTAAT
TTTGTATGATCACATAACTGCCCTGATTTTCTATGGCCCCCATCTACCACTTCGGTATAC
CAGTAAATAGGGTCAGTTGCATGACTACCCAATCTAATAATCAGAGTTTTAGAGGATAAA
CCTGCATTTCGTACGTTATTCATTATAAGATAAACCTTCGGTGTAATACGGTAATAGTGT
TCCCCTTTACATGAAAAAGACTCATCAACTGAGAATCACCATTATCAACTTTGAAGTTAG
ATGAAAAATAATATTCATTATTAGAAAATTTCAACATTTCAACATTTTTCAATTCATTTA
TTCTATCTATGTCAACCGATGAATTATTTGCAAGGGATTCAAAGAAAGATTCAACTGTTA
ACCATCCTTGAGCAGGTTTAGATAAAATTACCTTATACACATCACTTCCTGTAATTTCGT
TCATAAAAATAGCTTGTAGCAGATAACTGCTTTTAGCATTCAACATATTCACATTGATAA
GCAATTTATTATCATCTCTAGAGCAAACTAGTGGGGCGATATACAAGAAACTCTCACTAC
TAATATTAAGTATTTTATCAATTGAGTTACCCCTCTGGAAAGCTTGTCCTATAGTTAAAA
AATCTCTATCAATACGGTCTAAATCAGACGCATCTGCGGGATACTGGGCAAACATTGTCA
TTAATTTATTGATAACAGATGAAACAGTGTTATTTAATTGTAAGATGTTATCTAATACTA
GCCACGGATAATATTTATTATTCATATTACCAAAAGAATCATAAAGAGTATTTACATTGA
AGCAACTTGTTCTATCAATTAAGCTATAATATACATCTCTATTATTTATGCTGATAGCTG
AGTTGGAGGTTAATAGCTTAGAATAGGTACCACCAAAATCCTCACCATTTAAAATTTCTT
TGGCTATATTATTTATAAAAATACCCTCAGAACCTAACAGTAACTGTTTATCATCTTGTT
TGGTTATGCTGTTTCCAACAAAATAGATAATATTTGATAGATACAAATAGGTGGCAGATA
TCATTGTACTCATCAGCAAAATGCTAGACAGAACAAGTAATAGGGCAATGCCTCTCTGTT
TCACTTTTTCACCATTCGCTAAATAACATGGTTTAATAAGATGACTTTCTTCCTGATAGT
CCCAATATTTTCCATCTCAATAATTAATTCAACTGCCTCTGGTAAATAACTCGTATCGTT
CCACTTATTTAACCATCTATTTTTATGATAGATATGAATACGGAATGCTGTAACGCTATC
TAGAATTTTCAATACTTTAGATTGTTTAACATTTAAACTATATATTAACTTTTCCAAATG
ACCATTTCGTAAACGATACCCAAACATTTGTGATTGTGAATAATATTTCAAGTCCGTGTT
AATACCTATGTCACATAAAAATATAATACCAAAATCGTCACTATCCAGAAATAATGGCCC
ACTTCTAATACCATTGTTAATTATTTCTTTATCATTAAGTTGAGAGTATATAACCGCATG
TGAGATCTCCTGTTCCAACATGTTAACAACTCTTTGTAACCTATTAACTTGCATTGCTTT
TATATTAACAGCACGACTTCCGTTGCTGGTAACGGTAATGCCCTGGTAAACAGTCAAACT
TATCAAAGTGAATATAATTGTGGCCAGTAAAATCTCTAATAGCGTTAAACCTTGGATGTT
TTTTTTATTCATTAATAATACGGTATCCTTCCAGAATGAAATCAGGAACCTTACTATTTT
CTTGGCTGCGAACTTCAATAGTAATAACACTAATAGTGTTCATTTTTATTTCCTTTGACT
GCCAATACCATAACTTGTTGATGATAAAATCACTTCCCTTTTGCCAACTCTCACTTTGAT
AATTTTTTGTTAATTTAATATCCACTAAAATGTTCTCAGCCACCCAAGAAGCCACTATTT
TATTTTCTAGTTTTTTTACCTGTATCAATTGTTCACTAATAACAAGCATAAGACTAATAC
CCACTACGGAAAAAATAGCCATCGAGAGTAGAGATTCTAATAATGTAAAACCATTATAAC
TCGGCAAATAATCACCTATTGGCTTTCTATGGTTGTCAGCTTTATCAGTTTTTATCTTTT
TTAGTTTCAGAAAATGATGTAGACCAATTACCTATATCATCATCAGTCCCTATTTCTCTA
TCTGGTCCTGATGAAAATATATCAATTTCCTCATGCCGACCGGGATTATTTATCAAATAG
GGATTACCCCATGGATCACTAGGCAAACGCCTAATATAGCCATTTTTAGGATAAATATTA
GGTATCGGTAATTCTATTGGTTTGATAACCAATGAATTAATACCTTGAGACTCCGTTGGA
TAATAACCATTATCTAACTTGTACATATCCAGAGCATTTTCTATGGCGGCAATATCACTT
AACGCCTTTAGTTGATCAGCTCTATTTTTATTACTCATTACACTCGGTATAGTCAAACTA
GCAAGCAACCCTAATATTATAATAATCACCATCATTTCTAATAATGTAAACCCTTTACAT
TTAATATCCCTCATATATATCCTTAAGTTAAACTCAAAAAATCAAATTATTCATTTCAAG
TATCGGTTGAAAGATTGCCAATATAATGAAAAATATAAACGAAGCCATAGATATCATTAT
TACCGGCTCCAGTAATATCACAAATACATTTATCTCTTCAATTATCTCTTGCTCTTGTAT
ATCTGTTATCCTCTTTAAAACATCATCTAATTTCCCACTACGTTCACCTGAAGCGATCAT
ATGTATAGTCATAGGAGAGAACATACCACTATTTGATAAAGATGATGTTAGGCTACCGCC
CTCACTAACTAATGTAACTGCATCATCTAACCTCTGTTTAATATATAAATTAGTAACTAC
ACCAGTGCTAATATCCATCGTTCTGATCAAGTTAACTCCATTGGAACTTAGAATTTCCAT
CATTCTCATATATCGAGAAACATTTAGCTTGAATATTAAACGACCAAATATGGGTAATTT
CAAATAACAAGATTCAATAAATATATTTATTTTTCTTATTTTGGATATTCCATAGATACT
AAATGAAAATATAACTAGAATTATAATAATAGATACAATATTGTCCTCAATCCAATGACT
GGTAACCATAAGCACTCTGGTCGATAACGGTAACACTTTATCATAGGAAACAAATTGCTC
AATTATATTAGGGATTATCAACGTTAACAGTATGGCAATAATCCCTATAGATACCGAAAC
TAAAATCGCTGGATATATTAACGTTTGAATTATTTTACTTTTTACCTTTCGCGCTTGCTC
AATATGATCAGCAAGATTAGATAATACGAGACCTAAATGACCCGACAGTTCCCCTGCTGC
AATCATAGATCGGTAAAGAGAATTAAAAATGGCCGGAAACTGTGAGAGAGAATCGGAAAG
GGAATGTCCCTCAAGGACTCTTTTCCTTATCTTATGAATCACACTATCTACTTTACTCTT
CGTACTCTGATTTTCAATTAGTGCCAAAGCTTCGTCTAATGGGATGGCCGCATTGACTAA
AATAGACATTTGCCTGGTAATTAAAATAAGATCTCTACTATTTATAGTATTTAAAAATGT
CATCCATTGTGTAAATCGACTGATGCGTTTTATTTTTATATTTAATAAACACAGTTTCCT
TTGATAAATAACTTGCCTTGCGGCTAATATATTATCAGCCTCAACACTCCCTTTTATTTT
AATTCCTTTATTATTTTTAGCTGTATATTCATATACAGGCATATTTTTCCTCTAAATTTA
TCCTCATCACTTCTTCTATTGTTGTAAAACCTGCGATAACTTTATCAATTCCATCTTGTT
CTATACTACGAGTATATTGTTTAGCTAACTGACTTAAATCAAGTTCGCTTTTTCCTTTAT
AAATAGCTTCACGCAAATTGTTATCAATAATCAGCAGTTCATGTAAGGCTATTCTTCCTC
TATAGCCTACTGTATTGCACTTATCACAACCTATTGCGCTAAATCCGTATCTATCTTCAG
GTATTTTCTCAGGGCTAATTAACTCTTGCAATATTTCATGTGGAGAATCATATTGTTTTC
GGCATTCAGTGCATAACTTGCGAACCAGGCGTTGAGATAACACAGCCAATAATGAACTTG
ATAACATAAATGGTTCAATCCCCATATCTTTGAGTCTGGTGACGGCTCCGATAGCACTGT
TGGCGTGTAATGTTGATAATACCAAATGCCCAGTTAATGAGGCTTGCACTGCTATTTGTG
CTGTTTCTACATCTCGTATTTCACCAATAAGAATAACATCAGGATCTTGACGCAAGATTG
CTCTTAGACTACGTGAGAAAGTCATATCTATTTTCGGGTTAACCTGCGTCTGCGAAATAC
CATCGATGTCAAACTCAATAGGATCCTCTACTGTCATGATATTCCGTTCACTAGCATTTA
TTCCCATTAAAGCAGCATAAAGTGTGGTACTTTTCCCCACGCCAGTTGGGCCAACAATCA
ATATTATGCCATGAGGTTTGAGAACCAATGTCTTCATGAGATGGCAGTTTTTTTGCGACA
TCCCCAAAGACTCTAAATCTAATTTGAGGCTATGTTTGTCTAGCAACCGCATGACAACAC
GTTCACCATGATTTACTGGTAATATCGAGACTCGAACATCTAAAGCTTTACCAGCTAAAC
TCAGTGCGATACGCCCATCCTGTGGGATCCGTTTTTCAGCGATATCTAACTTTGCCATGA
TTTTAACCCGTGACACTAATAATAACGCAACTCGTCGCGGTAGCTCTAATATGTTTTTTA
ATACGCCATCAATACGAAACCTTATCGTAATTTTTTCACCGAAAGACTCTATATGGATAT
CTGATGCTAACTCTTTAATTGCCTCTGCCAAAATTGTATTTATTAGCTTTATTACTGGTG
CTTCATTATTGCTATCGAGTAAATCTTCACTCACAGGGAGTTCACCATTAAATGAGTAAA
TGGCTATCTCATCACTGATAGAGTTCATTATTTTATGCGATTGTATTGAGCTATTCTGAT
ATACTGTCGCAAGGCTATTATCAAATTCATCGTCAGTAACGAAATTAAGTGAAATAGGTT
TATTCCCAACTCTGTTACCTTCCAGTATTGCGTCGAGGGAAGCAGAATTACGACAGATCA
GTTGATATCCTTTGTCGGCAGGAGATAAGATAACGCCATTATCCTTTGCCCAGCTAAAAG
TGAGTGGCAATGATTCTGCTTTATCTTGGTTCATATTTTTATCTCAACCATCTCATAAAA
CTTTATTATGTCACTCTTAAGTGTATTAAAAGCATCATAGTTAATTCTATCAGATACAAT
ATCAATTGGTCTTTCCATACCGGAATTAATAGAATGTAAGTTATTATATTCAGCATATTT
ATCTACTGTAACTTGACTGTAATCACTTGTTTCCCTGAGTATTGTTGGCCTAATAAAGAG
AATTAAGTTACTTTTTTCAATCTTTTCTTTGCTCTGTCTAAACAAACCGCCGATAAAGGG
GATATCACCCAACAAAGGAACTTTATTGATTATTTTATTGATTTTTTTATCCAGTAATCC
CCCCACTACCACGGTCTCTCCACTTTTAACTAATACAGCATTATTAACAACCCTCTTGTT
AAAGACCGAACCAAGATTATTTGCATTAACATCAGAACTATCAGCAACACTTGATACCTC
TTGCCGTATTTCTAATAGAACTGAATCACCTTTATTTATCTGTGGTTTGACCTTCAACAT
GACCCCCACCGATTGCCGCGAAATCGAGTTATAGACTTTGTCTGTGGCTGTAGTTTGCGT
TGAGGTAAGGACTGGAACCTCTTGACCTACATTAAACTCTGCCTCCATATTGTCCAGAGT
GACAATACTCGGAGTAGCAAGAATATTATTATTTGAATTAGTTGCCAGGGCAGTGAAAAG
ACCGTCCCAGTTTCCTTTATAAAAGCCGGCCGTCAACCCTGCAATCATCATTGGTATAGG
GTTTCCACTGTTATTATTTGTTTGTATGCTGTTTGGTTTTTGAAGGAAATTGGCTCCACC
ATAAAGTTTATTAGCCCATTGAATGCCAAGATTTAGACCTTCTCCATTTTGAGTCTCAAC
TATAATGGCTTCTACCAGAACCTGGGCCCGTCTAACATCCAATCTTTCAATAACTTGGTC
CAATTCTTTCATTACTTTTGGATCAGCAGTAATCACTAAGGCATTGGTTTGATCATAAGC
CTTAATTGAAACATTCTTGATGTGACTCTTTCCCGAATTTTTTTTAGTCTTATCACTCTG
GCTCCCCTGACTGACACCGTTCAACACATCCAATAACTTTGATGCCTGCGCATATTTCAT
ATAAACAACTTTAGTACTGCCATAACTGTCTTGTTGATGATCCAGCCTCTTTATCATTTG
AAGAGTTTTTTTCCTGATATGGCGATCACCGCTGATTATCACAGAATTCGTTCGGTCATC
CGCAACCACTGTTGCGGCATTGAATGACTCTTGTTTGGCTGTAATATTTACTGGATTAAT
AACTTGATTAACTAATTTAATAATATCAGCGGCGACAGCATGATTCAGTTGGTAGAGTTC
TACTTCTGTCTCTCCCGGTTGATCTAATGTACTAATAATAGCGTATAAACGGTTTACTAC
TGCTGCACGCCCTGTAATTAATATTACATTTGAAGGGTCATAATTAACAATACTGCCCGA
TTCCGAATTATCATTTAACTGGCGTAGTAACGGAGCTAAATTTTTAGCTAGTAGATGTTT
AAGTTTAAATACGCGGTTAATTAGCTCATCACCCTGGGGGGGGGCCGCATTATTTTGCAG
AGGAACAACGGAACCTTTTGCACGTTTTGCGGGAATAACTTTTAAGATATTATTTGGCAT
TTCGACCACTGTATAACCATAAACATCCAATACATTTAAAAAAAACTGATAGTATTTTTC
CTCATCTAGTAGTTCATAGCTACGAACGCTGACTAACCCTTGTACTTTTGGGTCTATAAT
TATAGTTTTATTTATGTTTTTACTTACAGTATTAATAAATTCTTTTATATCAGCATCTCT
AAAAGATGCAGAGAAGTTCTCCGCATATCCTACTATAGGAAAAATAGCAGCTAAAATAAC
AAATTTAAATAAAAACCAAATTGAAATACAAATTATATTTATATTATTTTGGTACATAAA
AACCCCATTTCATTGGTAACGTAGAATACGTAACTATAATATCTTCAGAGAGTAATATGA
TTTATTTTCATTAACTATTATTTTATCATTTAATATTTTAATAATAGTAATCCCCGTATC
ACTCTCTATTTCGTTACCCACGAAGTATAAATTTTGCTTTCCACTATTTTCTATAATTGC
TATGGATTTTTCTTCTTTCGTATGTTCTAACACACCGACTAGTTTTAAAGCCCCTACATA
AATCGGATAGTTATATAAATCAGTGCCATCTCTGGTTTCATTTTTTGATTTATTATCACT
GTTTTTTTGTTTGAGAAAAAAGTATTTTTTAATTTCAGCTATCATTTCAACTTTTTTGTT
AAAATCATTGGTTCCAGCACTCTCTCCTTCATATAATACTGGAACAGTTCGTTTATCCTT
ACCCATTACTCGATTAAAACCAGCATAAATCTGATAAAAAATACATAATATAATGGTAAT
TTCCAATATATATCGCTTATTATCAATTAGTATTTTATAGGGTGTTATGACTATCTGATT
AAAAAGTGATAACACCCTTACCTCTCAAAAAATCGTAAATTCAACATAAAAACAGAATAA
ATAACCCTCTATTATTAATAGCCGGTAAATCTATCTGTCATCTGATTAGATACCATTGCA
CTAAGTATCCCTGAGTCTAATCTCAGCCCATATCTATTAATGGTTTTAACAATACCATCT
GGAATACCTGCATTTTTCAAATGCACTCTAAATTTATGTATCAATTGATGGTAATTATTA
TCAGAAATGCTTTTATGGTTTTCATACCAAACAACTTTAATAATGTCTTGTTTCCTATTA
ACATCATTAAACAAACACATTACCAATCTCTTTTGTTTTTCATTAATATCAATAGTCAAT
TTTTTAGAGTGGAAGTGTATTTTGTTCATACAGCAATCCAGTGATATCTCTTTTTCATAA
TCAATCACTCCTTTGCCATTAATATCAATGAATTTACTGCCAGAAACAACAGAGACTGTA
TCAACATACATAAATAACCCCTACAAATATATTCACTCAGTTAATAAAAATAAATCACAC
TATAGATGTGATAAGAGAACTAGTGATTAGTATTGCGTTTACTTAATGAATAAAACCAAT
TAAATTATATTTTTTAATTATATTTAATATAGTAAATGTATTTTTAATGCAAAACCGCAC
CCCTAGCGTGGGTATAAAATCAGTAGCAATATCATAATATAATGAAACTAGTTAATACAT
TACTGATTATAATTAAATAGCTCAGAACAATGAAGTAGACATTTCCATTTGGAGTGTCTA
TTCTTTGTTTTATTCATTTCGAAAACCGCAGGCAATCACTGAGTTAACATACAATAATAA
TTAAAAAACTCAAGGAATAAATATTATTTAATAATATCAAATCAAGTTATTTACTATTAA
TACATAACAATAACATTACTGGCTCTCTTTACATCTATCTATAAAATTTATTTATTAATC
ATCCCGTTTATATAACGAAGCGGTGAGTCAATGCATTCTCATTACTCTATAGAGATTACT
GCCTTATCGTGCACGTTTTACTTTCATCATATAACCACAAAATTTAATTGTGACCAAGAG
GGTTACATCAATAAAAAGCATTATAGGATTGATAAATTACTGCTAACACTGTGATTTATT
TCCATATTCCCCTTGATATATCTCAAGGGGAATAGAAAATGCGAGTTATTACATGAAGAA
ATCGACTTTTCCGCCGTTTAGATTATACATGCTACCAACTATTTTTATTTTCCCTTCTTT
CTCTAATTTATTAATTATTTCACTATTTTTACGTATCTCATCAATAGTGTGCTGCACATT
GTTTTTCGCTACAGCATCAACATACTTTTCGTTCTTCCCGCTTTTCTCACCATCAAATTG
TGTCGAATCGATTGCAGGTTTAATTTTATTGAGAAGACCAGTCAGATTACCAAGTTCAAC
ATTATCGATAGCCCCTTTGATGGCCCCGCAGGCAGTGTGCCCCATAACCAAAATGACTTT
TGCACCCGCGGCAGCACAAGCAAACTCCAGGCTACCTAACAAATCGTCATTAGAAATGTT
GCCGGCAATTCTGGCATTGAATGTTTCACCAATCCCCGTGTCGAAAATAATTTCCGCAGG
CGCTCGGGAGTCAATACAACTCAAGATAACAGCTGCTGGGAATTGCCCATCTGCACTGCT
GCGCTTTTGTGCGAGATAATCGTGTTGCTGCATTTTTCCGGAAACGAATCTTATATTACC
TTGCTTCAAACCTTCCACTACCTGCTCGGGCGTTAATTTATCCCGCTCTTCTCGTGTTAG
GGAGGCAGCATATGATACTTGAGGTAGCCCTAGCCCAATCCCACCAATAACACTTGCCGC
GGTGATGCCCAAAGCGGCTTTTAGCACTGTCCTTCGGCTATTTGGATGACTATCTTTTGA
ACAACAACCCGTTATCTTACTCATACTCTCTCCTTGAAACTATTGTTGCCATTTTCAATA
CTGCATAATTAATGAGCAGCATATTAAATGTAGTACATCCAACTTGCTTTACGCGACAGC
CAAAATCTAGATTGCGAAAAATCAGCCTTTTCTCGATTTTCTAATAACCTGCGCTATAAA
CCGCTATTAAGCTCCCGATGATGGTCCCTCATCCACTGCGCCAGGGAGTCCAGTGTTGGC
TTTAGTGTTCTCCCCAATGAAGTAATCTCATATTCAACCCGTGGTGGTACTTCGGCATAG
ATCTTGCGATAAACCAGCCCACGTTGCTCGAAAGCACGTAGCTGGCGAGTTAGCTCTTTT
TGGGTAATAGGGGCAATCGCCCGTTGAAGCTCACCAAATCGAATAGGCGCGGCAGTCACT
ATCAAACGATAGAGAATAGGTATTGCCCACTTCCCAGCAATAAGTTCAACAAATTGCACC
ATTGGGCACTTTTCTTGCTCGATGGCACTATCAGGTAGCGATTTATTTTTAGGTGTCAGG
GGCTGATAAGCGGTCATTACATTCCTATTGCATCATTAGTATCAAATTGGTACCTACTAT
ACTTCAGATACTTTTGCATTAAAAATGGTCTTCCACTGCTACCAAATGGAAGGCTCACCA
TGAATCGTTTAAAAGATAAATATGCACTGATTACCGGGGGGACTAGTGGTATTGGGTTGG
AAACTGCGCGCCAGTTCCTGGCTGAGGGGGCGACTGTCGCCATCACTGGCCGAAGTGAAA
CAGCATTGCAGGCAGCACATGCTGAACTCGGAGAGCGTGTTTTATTGCTAACAAGCGATG
CCAGCAATATCGCTGACCAATTGCAACTGGCCGCTAAACTAGCTGAAAACTGGCCACGTC
TGGATATCGTTTACATCAATGCTGGTGATGTTACTCATCATCCAATAGAAGAATGGGATG
AATCTAGCTTTGAACGGGTGCTCTCAACCAACCTGAAGGGCCCATTCTTCCTGTTGCAAT
CATTGCTTCCCCTGCTGGCGAACCCAGCCTCTGTCATTCTCTGCGGTTCAGCAAGTGTTC
ATATAGGTTTACCACAAAGCAGTGTTTATGCCGCCAGCAAAGCAGGATTGCTGTCGCTTG
CTCGAACTCTGTCTGGAGAATGGGCTGAAAGAGGAATTCGGGTTAATGGATTAAGCCCCG
GGCCGACACAGACTCCTGCATTACAAAAACTGGGGTTATCGGGTAGTGAAGAAGAAAAAC
TGACTGAACAAATTCGCCAATTGGTGCCAATTAAAAGAATGGGTACTGCGGCTGAAATTG
CTCACGCGGCGGTATTTCTGGCTTCAGATGAATCCAGTTTTGTCGTCGGTACCGAGTTTC
GGGTCGATGGCGGCGTGAGCAGCCTTTAAGTGATAGCCGCTGTGTGCTGTCTATTAAATA
GAGGCAACACGAGTTGGGCCAGCAACCCGTGTTTGTCTTATTAAGATGTTTGAACAAAAC
GATCAAGTTGTCTGCGCAATTGGTCGTTTTCTTTCTTTAGCTGCTCAATACGTTCAAGCA
GCATCAAGGTCATAGCCACACCAGACCAGTCCAAATCCAACTCATGTTGCAAGCGCCGGG
CGCGTTTAAGGTTGTTCAATGCATCCGCATCAAACACCCAAACCGTGGCCTCGGGTTCTA
ATGGCATAATTACACCTAACCCTACAACCTCGACCAATTCATCTTGCATGATCCCCGTTG
ACTGGCATAACTCAGTCACAGTGTAGGTTATCTCTATTTCAGCCATAATCTGTTACTCCC
ATCCAGTCCGAGGATTAAATGCTGCCTGCTCTGACAATTGTTGCCAAAGCGCCCGCGTTT
TCTCGTCTGGTTTCGGTGGCATGACCACTTTGAGGATGGCGTACAGATCGCCCGTTCCTT
TTTTGCTGACCAGACCTTTGCCTTTAATGCGCAAACGCTGCCCACTTTGGCTACCCGCCG
GGATGGTTAAGGCAATTTTCCCCGTCAATGTCGGCACCTCGACACTGGCCCCCAATGCCG
CTTCCCACGGGGCTAACGGCACCACTATTTGTAAATTCTGGCCATCAATATCAAACAACG
GATGCGGTGCAATGCGAATTATCAGGAATAAGTCACCATTGGCTCCGCCTGCAATGCCCG
GTGCCCCCTGCCCTTTAAGGCGGATACGTTCACCATCACCCACTCCGGCAGGGATTTTTA
CTTTCAATGTCTTAGAGGTTTCAGCACCAGGGAAGCCCGATGCATCAATGGTCGGGATCT
TGTAAGAGATAGAACGTGTTTGTTCAGTTAATGTTTCTTCTAAAAAGATGGGTAATTCCA
TCTCAAGATCCTGTCCACGCACCCCATGAGATGCCCGACGAGATGAGTGTTGAGCTGAAG
AAGCGCGGTTACCGAAGAAGGATTCGAAGAAGTCCGAGAAGTCATGAGCGCCACCACCAG
CATTGCTGTGCCACTGTTGACCACCAGTATTGTATTGATCAAACTGATGTTGGCCAAACC
CTGGGTCATTACGGTGCAATCTTAATTGATCATATTCAGCTCGCCGCTCGGTATCCTTTA
ATACTTCGTAAGCCTCAGCAACTTCTTTAAATTTACTTTCAGCATCAGCTTCTGAACTGA
CATCCGGGTGGTACTTACGCGCCAGCCTGCGATAGGCTGTTTTAATCTCTTTTAGGGAAG
CCGTGGGCTCGACACCCATTACGGCATAATAGTCTTTGAATTCCATGCGGTAATATCCTT
AAATTCATTACTTGATTAGGTATATCCCCATCAGACTTAGATAAAACCTATTTATGTCTA
TTTTCAATTTTTTCAACCCCATCAAGTGGGTAAACCTAACAGTAAACTATAGCGCTAACT
GTCTACTTGTGGGCTATCAGTGTCTATTTGTAGCGACATATTCATCCTATAAGCATTACA
AATCATATAACTGATCTGAGCACTTATTCTCCGCAGCCAAGATTCTTTTCTGATTAATTT
GCTTTACCGAAGAGCGAAGCACTAATTTGCCTTGCAGGAGGGTATTACTGATAGGGGCGT
CGGGTCGCAATAAACGCCGTTGCAATAACTGGATAGCTTCCGCTCCTAACTCATCACGCG
GAACATGCACTGCCGTCAGCGGAACATCATGAATTTCGGCTAAATTAAAACCGTCCATGC
TCATGACTGAAACTCTTCCCGGTACGTTTATATTTAATTTATTCAGCGCATTAACGGCGC
CCACTGCCATATAATCGCCCCCAGCCAGAATAGCCGTAGGCAGTTGGTTGTTATCTTCAC
AACCCGCAATAAATGCGGCGATCGCCTGCTCGGCTTCCGCTGCGCCGAAACCGTGCGTGG
TCACCAGATGTTGGTTATCATCAAAATGCATATTATTGTTGGCGAAGGCCTCTTTAATCC
CCACCAACCGCAGTTCCATGGTGTTACGACGTAAACATTGTAATGTCAGAATACGCCGGT
GCCCTTGCTGTATCAGATAGTTGGCAGAAAATTCGCCAATCGATTGATGGTCAGGAGAAA
CGCTGTCCAATGACATTTCCTGGTCGCGACAATTAATCAATACCGACGGTTTATGCACTC
CCGCTGCTAATGCATGAATACGCGGGTCATCGATGCCAATAATGATGGCTGCTTCCGTCT
GAGGAGTAGTTATTTTCTCCAGAAATAGGGCGATATCGCTGTGCGTTTCAGATAATCCGC
AGTAGCGAATCATCACCTCATGTTGACTGACGGCTTCAGTTATTCCCTGAATGACTTTGT
AGTAAAAGATATCAGTGCGCATATCAAAAGCCCGGTGTGGCGCAAATACCATAATGTTGT
TGAGCATTAACCGCCCGCTGGATAAATTCTGCAAAATTCCCTGTGACTGCGCATAGGCCA
TAACTCGCTGTTTTGCCTTCGCGCTGGTATTCCCTTTACCGGCTAATACTCTGGATACTG
TGCTAATTGAAAGGCCAGTATGATTAGCTATTTCTTGTATTTTTAGCTTTCCATTCATTT
TGTGATCTCTCTCAAATTAGCAAATGAAAAAATTTTCATAGCCGGGAAATAGCTTATTCA
GGGCGTTACAAAATATAAATGCTGAAATATCACTCAGCTTATGAAAAATTTTTCAAAAAA
ACGCGTATTAAAGCTAATTTAAGCTAGTTACCTTGTTTTCACCAAAATAATCAAGTTTTG
GTAAACCAATTTTAAAAACTTATCAGTCCGGTTAATTTTGATTAAATATAAAAAAATCAA
CAATATCAGATTGTTGTGTTTTATTGGCTGGATTTAGTGTGATTAATATCACATTAAAAC
TCAGCGTAATCTTAATAACCAAAAATGGATCTTACCAAAACAATAAGTTGGTCAGGTTAA
TTTGCTACTGACCAACACCAGGAGGCTGGGATGAGTGTTGAGATTAATCCATCCGCGAAA
GTTGTCGGGCGACGGAAAATAAAATCATTGCGCTGGTGGATGCTGGCGCTATTTCTACTT
GGGGTCACTGTTAACTATATTACCCGTAACTCGCTAGGCATTTTGGCCCCTGAGTTAAAA
ACCAGCCTGAATATGACCACTGAGCAATATTCATGGATAGTGGCATCATTCCAGTTGGCT
TACACCGTGTTTCAGCCGCTCTGTGGTTGGTTAATTGATGTTATCGGTTTAAAAATGGGG
TTCCTGATTTGCGCCAGTGTTTGGGCCGTGGTGTGCATGATGCACGCCGGGGCAGGCACC
TGGTTCCAATTAGCCGTATTGCGCTTTTTTATGGGCAGTGCCGAAGCTGCGGCCACACCG
GCCAACGCCAAAGCGATTTCTGACTGGTTCCCAAAAAAGGAGCGCCCTATTGCGGCGGGC
TGGGCTGGCGTGGGCTTCTCCATTGGCGCGATGTTAGCACCACCAATTATCGTACTGGCC
CATGTGGCGCTCGGCTGGCAAGGCGCATTTCTCTTCTCCGGTGCCTTAGCCATGGTTTGG
GTGCTGTTATGGTGGCGCTTTTACCATTCACCGGATACCCACCCCAATCTGAGTAAAGAA
GAGTTTGAACTGATTCATCAGGATAATGAGCCAGTATTGCCACGGCTGCCATTCCTTAAA
TCGTTAGCTATCCTTAGCAAAAACAAGAAATTTTACGGCATTGCTATCCCCGCATTTCTG
GCAGAACCCGCCTGGGCTGTGTTTAGCTTCTGGGTTCCGCTGTATTTGGCGACCGAGCGT
GGTATGGACTTAAAACAAATCGCCATGTTTGCCTGGTTGCCTTTCCTCGCGGCAGATATC
GGCAGTGTTGCCAGCGGCTACTTAACCAAACTTTACCAAAAATGGTTCGGTTGCAGCCGC
ATTAACTCGGTGGTAGCCAGCTCAGTCACCGGTGCCTTCATGATGGTTTCACTGGCCTTT
GTGGCCATCACTAAAGACCCGTATCTGGCGATTGCATTGATCTCTATTGGCGGCTTTGGT
CATCAGGTTATCTCCTGCATGCTCAGTGCATTAGTAGTTGAATCTTTTGATAAAAATCAA
GTGGCTACTGTCAACGGGCTACGAGGATCTTCAGCCTGGATAGCCAGTTTCCTGTTTACT
TTATTGATTGGTGCCGTGTCCGACACCATCGGCTTCAACCCACTATTTATCGCCATGGGC
TTCTTCGATTTGATTGGTGCCGTGTTCCTGGTTTCCCTGTTTGCGGAGCGCCGCAATAAA
AATCAACCGGCTGCCTGATGTATTCCTTTAAGAGATAAGCTGTAATGAAAACATTAAAAA
ACTGGCTGTTAATCAATGAATCCCCCGACCATCTGGAACTGCTGGTCGATGACCGTCATA
TATTTTGTCTGTATGTGTTAGAACCAAGCCTCTGCCGGGTGCTGATTAAACGCAATGGCG
AACTGGCACTGAATCGCACCTGGAGCATAGCACCAGAAGGTGACGTGCCGTGGTCTGGGC
GTGATCGTCTGAGTTTGGCGGGCTTTTCTGTTCCGGGTTATCAGTTGGAGCACCATGAAG
AGAAGTTAGTCGTGACCACTGACTGTTTACGCATCACCATTCATCAACCGTTGTACTTGG
AATGGGAATATAAAAATCAGCACGGTGAATGGCAGCCACTGGCGGAAGACAGGCCAACCA
GTGCTTATCTTCTCAGCCCGCAAGGAGAAGCGATTGCTCACTATCAGCGCCGCTATCCCA
ATGAGCAATATTACGGGCTGGGTGAGAAAGCTGGCGATCTTAACCGTGCGGGTCGCCGCT
TTGAAATGCGCAATCTGGATGCTATGGGTTATAACGCCGCCAGTACTGATCCACTCTACA
AGCACATTCCTTTCACTATCACCCGTCGTGATGATGTTAGCTTTGGTCTGTTTTATGACA
ATCTCAGCAGTTGCTGGTTGGACTTAGGTAACGAGATTGATAACTACCATTTGGCCTATC
GGCGTTATCAGGCCGAAGCTGGCGACCTTGATTACTATATGTTCCTCGGCCCGAAAGTGC
TTGATGTGACAAAAGCCTTTGTACGCCTGACCGGTAAAACGCAATTTGGCCCTAAATGGA
GCCTCGGCTACAGCGGCTCCACCATGCACTACACCGATGCCCCCGATGCTCAGGTGCAGT
TACAGAAGTTCATTACTTTGTGTCAGCAGCATGATATTCCGTGTGACTCATTCCAACTTT
CGTCCGGCTATACTTCCATCAACAATAAGCGTTATGTGTTTAACTGGAATGACGAAAAAG
TGCCGCAGCCAAAGGTAATGAGCCAGGCATTTCTGCAAGCCGGTATCAAGTTAGCCGCGA
ATATCAAACCTTGCTTATTGCAAGATCACCCAAAATATCAAGAAGTTGCCGAGCGCGGAC
TCTTTATTCGCGATGGTGAAAGTGGGCTACCCGAGCGCTCGTCATTTTGGGATGACGAAG
GCTCTCACCTTGATTTCACTAACCCGGAAACCGTGGATTGGTGGCAGGAAAATGTCACTA
AGCAACTGTTAGAACTGGGAATTGGTTCAACCTGGAATGACAATAACGAATACGAAGTGT
GGGATGGCGAAGCGCAATGCAATGGATTTGGTGAAGCTATTGCCATCAAACACATCAGAC
CGGTGATGCCTTTACTGATGATGCGCGCCTCAATGGAGGCTCAACAGGCATTTACGCCAG
AAATGCGCCCATATCTGATATCACGCTCTGGCTGTGCCGGAATGCAGCGCTACGCCCAAA
CCTGGAGTGGCGATAACCGCACCAGTTGGCAAACCCTGCGCTATAACATCCGCATGGGGC
TGGGTATGAGTCTGTCCGGGCTCTATAACCTCGGTCACGATGTGGGCGGTTTTTCGGGCG
ATAAACCGGAAGCGGAATTATTTATTCGCTGGGTACAAAACGGCGTAATGCACCCACGGT
TTACCATTCACTCATGGAATGACGATAACACCGTCAATGAGCCATGGATGTACCCCGCTG
CCACACCAATGATTCGCGACGCAATGGCATTGCGCTATCAGTTATTACCTTATTTTTACA
CGTTGCAATGGCAAGCGACTCATGATGATGAGCCGATGTTACGCCCAACTTTCCTCGATC
ATGAGCACGATAGCTGCACATTTAAGGAAAATGACGATTTTATGTTGGGTCGTGATTTAC
TGGTCGCCAGTGTGGTGGAACCGGGCCAGCGCCAACGCCAGCTCTATTTGCCGGATAATC
ATGTGGGTTGGTATTGTTTCCATACCGGCCAATGGTATAGCGGCGGGCAAACTATTGTGT
TAGATGCGCCACTCGAGCGCCTGCCTCTGCTGGTGCGTGCCGGTGCGGCACTGCCACTAT
CTCGACGTATTGCTTTCGTGAATGCAGAGCAAGATACCCAACGCGAACTGGCGCTTTATC
CCACCAAAGGAGGCGGCCAATCCAGCGGGATGCTGTTTGAAGATGATGGCGAGAGCCACC
GTTGGCAGCAAGGGGCAGCATTGTGGTTGAGCTGGCAAGTGACGACCGACAATCACCGCA
TTGATATTACTTTTGAACGCACGGGAAGCTATCAACCCGCCTGGCATGAATTGACCATTA
ATTTGCCAGAACATGAGCATCGCGAGTTATACATCAATGGTGTTGCCAGCCGTCAATTGC
AGTTAAATCAGCTCAGCTAGTGCATGGATTGGTAGGAAATATACCGGCGGGTTCTATTCC
AGAGCCCGCTTATTTTCTCATATCAATCACTAATCGATTAGCGCAAGAGTTTTAATGCAC
CAGTCAATGAACGCACCCACTTCTCCGGCCCAACCAATCCCAAACCGTCCAATTGCTCAT
CAGCTAGCGAACGTAATGGAAATGCCGCTTCGTAAGCTTGAAAACTGTGCATCGAGCGCG
CAAATGCAGGGAAAGGCACAATTGCCCGCTCATGAGTGGCCGCTAAAGCTTTCAGCAATA
CTTCTCTCATCTGCGCAGCATTCGCCTGCAAAATAGGTACCGGTAATTTTGAGCTAACAT
CAATTTCTTGCCCCGCCGAATCGGACAATGCCGTCCCTGCCAATTGCGGAAATTTAGCCG
CCAGACCAATCCCCACCGCACTGGTGGTATTGGCAATCAAGCCAACTGGAAGCTCGGGAT
TAACGATAATTGCGATACGTATTTGATCTGCCACAGCCATGCCCTTTTGCCAATAATGAG
GTGCACAAGATCATATCTCTCTCGCGTGGGTAAGTGCTGTCTTTTATTAGCTCCATTCAG
CTAATATTGGTAAAATATACCCAAACAAAATAATAATCAGGTAGAAAATGCCATCATCAT
TAATAACACCGGCAGATATCAAAATTCTCAAACAATTACAGCACTCTGGCCGGATGACCA
ACCAAGAGTTGGCCGATAAAGTAGGGATGGCGACTTCTCCGTGTTGGCGGCGGGTGAAGC
AACTTAAAGAAAACGGCATTATTACCGGCTATCAGGCCAATATTGATCGCCGGAAAATAG
GTTTGGGGATTTTGGCCTTTATTCGGGTGAAAATTGATAGCCACAGTGAGGAAGAAGCGA
AGTTGTTTGAAATGCAGGTTGGAGCGCTAAAACCGGTGATTGCTTGCTATGCCGTCGCAG
GGGATGCCGACTTCCTGCTACAAGTGGTTGCCGAAGACCTCGACAGTTTCTCCACCTTCG
CGATGTCGGTTATCCGCCGACTTGCGGGGATTAAAGAGATGCAAACAACATTCGTCCTGC
GCGAAGTAAAACCGCTGGATCATTTGCCGCTGGAATAAGCCACACTATAAGGCATCAACC
GATGCCTGAGGTTAATGACAAAGTGCCCGTAACGGTGAAAACAGGCAGATCGTAAAGACG
CCGTAAACCCCTCCCTGGGGACTCGACCCGCGCCCTCCTTGGCGCGGACGCTTTACTCTT
CTACCTGTCCTCACCTTGCAAGATTGGTAGAAGAGGTTTGTCAGCAGTCTGAGGCATCAA
CCGATGCCTTTTATTTACTTGCCTAATTGCTATGCAGCCAGCACTCTATTACGCCCTGAC
GCTTTGGCACGATAGAGCGCCTCATCCATGCGTTTAAACAAACTATCAGTATCTTCACCC
ACCTGATGTTGCGCGACCCCAATGCTAACAGTAAGCTGTGGCAAGTTAGGTTGGCAGATC
ATTTGAATAGTTTCTCTAATAGATTCAGCCAATTGCAATGCCCCCTTCAGATTAGTTGAG
GGCAGAAGAATGGTAAATTCCTCGCCGCCCCAGCGGAACACGATATCGCACTCGCGGATG
ATAGACTCCAGTGTTCTTGCCAGGAAAATCAGAACCTCATCGCCCTTATGATGCCCAAGT
TGGTCGTTAATATTTTTAAAATGATCGACATCCAATAAAATCAAACTGAAGTTTTGACCG
TAACGCTGGCTCTGAGCATGTGCATGTTCGACCAAAGGAAAGAACTGACGCCGATTGCCT
AAGTCTGTCAGTGGATCTTTCAAAGCAGCATATTCTAGCGCCTGTTCAAGCCGTTTTTGC
TCAGTAATGTCATGAATAATACAAAGCATCAATCTTATGCCATCTAACTCAACTGGCCCG
GCATAGGTTTGGACATGGCGGGTATTTCCATCCGCTAATTTATGAATAAAGTTAAGTGGC
TTATGCCCGCCCGGTAATTTGGCGACCTCATTCATGACAGGCAACACATCCTTTCCCATA
CTATTAATTTCCCAGGTGTGTTTCCTGCACATTTCATCCCGCGAATAGCCATAGAAACGG
GTTGCCGCCTGATTAGCATCGACAATTAGCCCCTCTTTCGACGGATCAATCAGTAGCATT
GGAGCTGTATTGGTACTAAAAAATTGCTCGTAAAAACTCTGTTCACTGCGGGAATAAGCT
TTTGCCATTAACTTAGAGCTGGCCGGCTGGGTGACCACACTTTCTGAAATATAAAGCCCT
TCAAAAATAATAACCACGCCATAGGGTTCTAGCTGAGTTAAGGAGAGACGGCAACTCAAT
GGAAAAGCATTTTCTTCTGTCTGAATAGTCCAAATTTCAATAACATGGTCATCAACAGCC
AGAGCAGGGAGATAAGCATGCAAATGCTGCTGCGCATGTGCTGAAAAGCGCCCATTACGC
ATGCGCGATAACTGAATGTCACCGGCAATTTTTCGGGCTTCCTTGTTAGCAAACAGTATT
TCCTGATTTTTAGGTAATACCACCCAAATCGGAGTACTCAAGATATTCAATGCATCTAAG
TCAGTTACAACCATAGGAATACCGAAAGATATTTGGCATGAAAATAGAATACAGCTAATT
CATATTTTTAGAACAATAGTTTTTCGATAACGACTCCTAGCCATCCAGCAGCGAAGTACC
ATAAGAGTTGTCAATCGTACAGATCCAACTACCATCGTTTTCATGACGAAATACATACGT
CGCACGCCGGGTTGTGGTCACCACGCCGCCCTGCTCATCAGGAAAATGCAACACCGTTTC
CATAATAACCAAGGCATCCCCAGCACCTTCGATAACCTGCATCTCCCCCTGTTCAACTAC
GAGTTGATTTTTAAAATGGTCAGAGATAGCGATAAATGCTTTGCGGATATTATCCTTGCC
TCTGACAATCATCCCAGGCTTAATGACCAGTGCGGCATCCGGCGCATAATACTTCATCAA
CTCATCAAAATTCCGCTCAGATATTGCCTGGTCACATGCTGCGATAACTTGACGTATTGA
ATGCGCACTCATTGAAATTAACTCCATAAATTTTGGAATGGATATGGACAGAAAATATTT
CGTCTATGAATCTAAACAGTATCATCATAAAGGGTAAGCAATGTAGGTAATATTGCCCGC
TTAGGTCTTGGTGCTTATATCAATAGTTATAGTGATACATCTGCGGTTGTAGGCGTTAAA
TATAACGTCTGGTGTAATCATCGTTTGCGGGCCATATTCACAGTGGCCCGTTTCTCAATA
ATCCATATGTCAGGAGCGACAAAGATGAGTCAGGAACTGCTTCCTTGAACTTTATTTCAG
TCGTTTACCCGCATCATCAATAACTTTCTCACCGTCTTCCTTGGTAAAAGCCCCTTTTTG
GTCATCAGAAAGAATCTCCAACACGACTTCTGACGGGCGGCACAACCGGGTTCCCAGCGA
CGTCACCACGATCGGGCGGTTAATCAGGATCGGATATTGCAGCATAAAGTCAATCAACTG
ATTGTCAGTAAAGCAATCTTTAGCAAGCCCTAGCGTTTCATAAGGCTCAACGTTTTTACG
CAGCAGCGCCCGTGCGCTGATCCCCATGTCAGCAATAAGTTTCATCAGTACATCGCGTGA
GGGCGGTGTTTCAAGATAGTAAATAATGGTCGGTTCTGCACCGCTGTTACGGATCATCTC
CAGCGTGTTACGCGAAGTGCCGCAGGCCGGGTTGTGATAAAGAGTAATATTGTTCATATT
CAGTTTCTCATTACAGATTGAGGGAGAGGCGCAGCGCCAGCGCGGTCAGTGTGACAAACA
GCACCGGTAGAGTCATGATAATCCCAGTGCGAAAGTAGTATCCCCAGGTGATCGTCATGT
TTTTCTGTGACAGCACATGCAGCCAGAGCAGTGTCGCCAGGCTACCAATCGGCGTAATTT
TGGGCCCCAGATCGCAACCAATGACGTTGGCATAAATCATCGCTTCTTTGATAACGCCAG
ACGCGGTGCTGCCATCAATAGACAGAGCACCAACCAGTACTGTAGGCATATTGTTCATGA
TCGATGACAGGAACGCGGTCAAGAATCCCGTGCCAAACGTGGCTGCCCAAAGACCGTTGT
CTGCCAGGACACTCAATACGCCAGAAAGGTATTCTGTTAACCCAGCGTTGCGCAGGCCAT
AAACAACCAGATACATTCCCAGTGAGAAAATCACGATCTGCCACGGCGCACCGCGCAACA
CTTTACCAGTGTTAATGGCATGACCTCTTTTAGCCACTGCAAACAGGATTATCGCTCCCA
CTGCCGCAATAGCACTCACCGGAATACCCATCGGCTCAAGCACAAAAAAACCAATCAGCA
GCAGGAGTAATACGATCCAGCCGGTTCTGAATGTCGCCTGATCTTTGATAGCGAGTGCGG
GTTCTTTGAGTCGGGCCAGATCATAGGATGGTGGAATATCTTTGCGAAAGAACAGATGTA
GCATCACCAACGTAGCAATAATGGCGGCAATATCCACAGGTACCATCACCGAGGCATATT
CCGTGAACCCTAGGTGAAAGAAGTCAGCCGAAACGATATTGACCAGATTCGATACAATCA
GCGGCAAGCTGGCAGTATCGGCAATAAAACCAGCGGCCATCACAAATGCTAGTGTGGCGC
GTTTACTGAACCCGAGCGCCAGCAGCATGGCGATAACTATGGGGGTAAGAATCAGCGCGG
CACCATCATTAGCAAACAAAGCCGCCACAGCAGCACCCAGCAGAACAATATAGGTGAACA
GCAAGCGCCCTCGCCCATTGCCCCAACGGGAAACATGCAATGCCGCCCACTCAAAAAAGC
CGCACTCATCCAACAACAGGCTAATGATAATGACGGCAATAAAGGTTGCTGTGGCGTTCC
AAACGATATTCCATACCACGGGAATATCGGCAATGTGCACGACGCCAGAAACCAGTGCCA
ATATGGCACCCAGCGTGGCGCTCCAGCCAATCCCTAGCCCCTTCGGCTGCCAGATAACCA
ACACAATGGTCAGGATAAAAATTGCTCCGGCCAGTAACATAAAACCTCCTGACAAAGCAG
CAGCGCCGCCCTGTATAATTTAAAGATTACCCTATGAGTTGCCTGAGGTTGCCGATGCCT
GTGGGCGGTGCTATCAGAACCGGAACTGTACTATTCCAAACCAGCAGCTCGATATCTGAA
CATCTGTACTGCAATACATAGCCGACATCCTACTGTTAAGATCTTCACTTTCACATATTA
CATTCGAAAAATCATATATGTTAAGGCAAATTTTTTAGATGCAAACAGCCTTACCGCTAC
CAGAACAGTTGGCTGATGTCAGTTTACGGGCAATGGCCTGAACGTCGTCCTGTTGGCTTA
ACCAGGCCTGCTCGATAACCTGAGCCGCCCATGAAGGAATATGCGGGGATAAGCGGTAGT
GAACCCATTTCCCCTGCTTACGATCCAGCAAAAGCCCACTTTCCCGTAGCATTGCCAGAT
GACGCGAGATCTTGGGCTGTGACTCATCCAGCGCGGTGCAGAGATCACACACACACAGCT
CCCCCATCTCCTTGAGCAGCAACACAATGCCCAGACGAGTTTCATCGGACAGATTTTTGA
AGAGTTGCAGGGAAGTTAATGTCATTATGTTCTCCGTAATCACGACTTAGTAGCTTACAC
AGCTTACTGCCGGATTGAAACATATCTGAAAAAACACATTTAATTACAATCAGAGTTTCA
AATCCAGATACTGGCATCATCCCTTGAATATTCTAGAAATATTATCCCGCACTATTAACT
ATATGCTCAGATTAATAATTAGTTTTCTCTCACATCTTTTCAGGTGACCAAATTTAGTGT
GCCACTACACTGGCTAAGTTACGTCAGATTCAAAAATCTGGAATAAACCCCTCTTTTCGC
AAAGCATGAATGACACCACGCATCAGATCTGATTTCGAAAAACCGGCGGTATAAATTCGC
GATCCCACTTCAACCGGTTGCAAAAGGCCACGATCAACTAACTTACCAATCTGATAGGTA
ATTTGAGCCGACTTCAATCCCGGTAAAACCCCTTTTAAATCATTGGCTTTTACCGTTCCC
TGGCTAATGGTTCGCTTAAGAATTGTAGATTCCGTCTCATTGATTACTCCCCGCCCCTTA
GAATACTCGAGCGCTGGATAAAGAATTTTTGAGTTCAAAAAGTGAAGATTAGAGAGCTTA
TCGACTTTCTTTAACTCCGCCGATATACCGGTAAGAACATACAGGCACCAGTGCTCTAAC
CCCTCAACAGCCCCCGTATCCGCTTCGGCCAGCATCGAATAATAGCGTTCACGATCATGA
CAAAAAACCGCTGTTGGGTTTAGTACCCGCCCACTGGTTTTCACATTAAAACCGTACTTT
ATCAGCAAAGAATAAGTCAGCAGATGCACCGTTCTGCCATTGCCATTACCAAATGGATGA
ATCCAGCCAAAACGGTGATGCGCGAGAGCCACTTTCATCAGATCATATTTTGGTGCGTCT
GCACGGTTCATAAACTCGACCAATTCGTGCATATAAGCCGGAACATGGATGAATTCAGGC
GGCAAATGAGTTGATTGAGCAATACTCACTCCGTGACTGCGATAGGCTCCCGGCGTTTTA
TCCCCTTCCCGTTCAATCCCATTTACCGTCATGGCGTGCAGTTCTCGGACAAAATATTCC
GTGATATCTTCACCAGCATGTAGATGCTCATCAATAAAATTCATGGCATGTTCGATGTTG
CCAATCTCTTTCAATTGATCCGTGGAGTCCTCAGCCCCTTCAACTTTACTTTCAACGTAA
TCAGCTAACGTTGTATGGTTACCTTCGATTCTTGCTGAACCCAAGCTTTCCAGCATATGA
AAAATACTTTTTAGCTGGGCAAATAGCAGAGGATGCACGGCGGTTTCAAGGCGCAGGTGT
CTCAGCAACTCAAGCTCAGTCAACGCATCAACCAGTGGCGAGTCGAAACTGGGGTTTAAC
AATGCTAAATCATAGTGATTAAATTTAGGCATAAAGTTAGATTATCTCAAATATGTAAAT
ATAATTATCTTAAAAATAGATTAAAAAACACTTTATAGCCATTATGTTAACAGATAATCA
TTTGTAGATTATCTCAAAAGTAACTTTATGATTATCTCAAAAATCCGTGGCGATACATCC
TATTGAATATCACTGTATACCGAACTGAAATCAACACCATCCCCCCACTACTTTCACTTT
GAACCATTATATTCGGTATCATTCAAAGCAGGGCCAACCAGAGATAACAGGTGTAATCTC
ATGATAAACCCAGCGAATTTAATCACCGGCCCGATGAGGAGGATGATCACGAACTTCCCT
TCTGAGGTATTAACAGCATGAATTGTTATGATTACATCGGGTTTAACCGCACTGAAATAG
AACAACTTTTGCAGATTAACCTGCGCGACAGTGACGAAGAATATCAAAATATTCTTAAAG
ATAAATTGCCAAAATGGTTAACGCCATTTCTATCCAGAATCAATATTACAATAAAAGAAA
CTGCGGCATTAATTGTCGGGGTGATACCTTATTCTATTCAAACTGGTGATATAGAAATGG
TAATAATTAATTATGAGAAATCATTATGGGATGCAGTGGATTACAACCTATTAAGTTGTC
GGGATATTAGTTATACCAATGCTAATAAAGATATTCGCCATGACGGTTATTTATTAAGGG
CTGAAGTGGAGGGCTGGCTTAAGGCGAATGGTTTTCACTGGCCGCTGCCGCCGGGCGCTG
CACCAGTGCCGGCGCGGCGTCAAAATGAATAAAACCGCCATATCCCGGGTGGCGACTCAG
GCTATGCTCAACGCGGGTTTCAGCGGGGAAATGGTGACCGAAAAGCAAATGAGTAACTTG
TTGTGCTATCGCGGTAAGACTCTGGAACGACCGCCAGTGTATTGATATGCTACCCAATTA
ACCACACACCAAAACGCGACAGGTGTTCGTGTAGTTCAATGGCAACAATTAGAGAGACTA
TGGATTTCTAACTTGTTGATTTAGCTGCGTAGTGTAGCTAAATGAGACAGTGGAGCGGGT
GAAGGGAATCGAACCCTCGTATAGAGCTTGGGAAGCTCTCGTTCTACCATTGAACTACAC
CCGCTTCGGTGTGCGGTTTGCATTATAACCGGTTCTTTGGCGTGGGCAAGCGAAGATATA
GTCTAAGCGCCGGTATTTTAAGCGATTAGATTAAACCAAGTATAACTATCGCTGTTTTGT
TTGATAAAAAGGACGCCGAAGCGCCCTAATAGATTTACCGTTAACCGGAGTAACTTATTT
TACCGGGCGCATCGCTGGGAACAAGATAACATCGCGGATGGTGTGGCTGTTGGTAAACAA
CATCACCATACGGTCGATACCGATACCCAGACCCGCGGTCGGCGGCAAGCCATGTTCCAG
TGCAGTAACATAGTCTTCGTCGTAGAACATCGCTTCATCATCACCAGCTTCTTTGGCGCT
AACCTGATCAGCAAAGCGCTGTGCCTGATCTTCAGCATCATTCAGCTCGGAGAAACCATT
ACCAATTTCACGGCCACCGATGAAGAATTCGAAGCGGTCAGTGATAAACGGATTATCATC
ATTACGACGTGCCAACGGTGAAACTTCTGCTGGGTATTCAGTGATGAAGGTAGGTTGAAT
CAGGTGGCTCTCTGCCGTCTCTTCAAAAATTTCGCATTGAACGCGGCCCAAGCCCCAGCT
CTTCTCAACTTTAATACCCAAGGACTCAGCGATAGCGACTGCTTTATCCATATCGTCCAA
ATCAGCCACATTGGTTTCTGGACGATATTTGCAAATAGCTTCTTTCATGGTCAATTTGGC
AAAAGGCTTACCAAAATCGAAGGTCTGGTCACCATACTGCACCACACTGCTACCCAGCAC
GGTTTCAGTCAGTGTCCGGAATAACTCTTCGGTCAACGCTATCAGGTCTTTGTAATCCGC
ATAAGCCATATAGAGTTCCATCATGGTGAACTCTGGGTTATGACGCGGTGAAACACCTTC
ATTACGGAAGTTACGGTTGATTTCGAACACTCGTTCAAAACCACCGACTACCAGGCGCTT
CAGATACAACTCTGGGGCGATACGCAAGTACATATCGATATCCAGCGCATTGTGATGAGT
CACGAATGGACGCGCTGAAGCACCACCGGGAATCACTTGCATCATAGGCGTTTCGACTTC
CATGAAGCCTTTTTCCACCATGAAGCGGCGAATACCTGACATCACTTGCGAACGAACTTT
GAATGTATTGCGGGATTCGTCGTTAGCGATTAGATCCAGATAACGCTGACGATAGCGGGT
TTCCTGATCAGCCAGGCCGTGGAATTTATCCGGCAGCGGGCGCAATGCTTTGGTCAGTAA
ACGCAACTCACTACAGTGGATAGACAGCTCGCCAGTTTTAGTTTTGAACAACTTGCCGCG
TGCACCCAAGATATCGCCGAGATCCCACTTTTTAAATTCTTCGTTATAAACGCCTTCCGG
CAGGTCATCGCGGGAAACGTATAGCTGGATACGGCCACCGACATCTTGCAGCGTCACAAA
TGATGCTTTACCCATAATACGGCGAGTCATCATACGGCCAGCAACAGTCACTTCGATATC
CAGCGCTTCTAATTCTTCATTTGTTTTTTCGCCGTACTCGGCATGTAGCTGGTCTGAGAG
GTGCTCACGACGGAAATCATTAGGGAAAGCAATCCCTTTTTCCCGCAGTGCTGCCAGTTT
TTCCCGACGAGCTTGTAACTCACTATTGAGTTCTTGCGCTTGCTCAGCGACTTGTGTTTT
TTGCTCTGACATCTCAGTTCCTTATAGCCCGGCTTTCAAACTTGCTTCAATGAATTTGTC
CAGATCACCATCCAGTACCGCTTGCGTATTGCGTGTTTCTACACCGGTACGCAAATCTTT
GATACGGGAGTCATCCAGTACATAAGAACGGATCTGGCTACCCCAGCCGATATCGGACTT
ATTATCTTCCAGCATCTGTTTATCAGCATTTTTCTTTTGCATCTCAAACTCATACAGCTT
TGCTTTCAGCTGTTTCATGGCTTGATCTTTGTTCTTATGCTGAGAACGGTCATTCTGGCA
TTGAGTCACGATATTGGTTGGAATATGGGTAATACGTACCGCAGATTCTGTTTTGTTGAC
GTGCTGACCACCCGCACCAGATGCGCGGTAAACGTCAATACGCAAGTCCGCCGGGTTGAT
TTCGATATCAATATCGTCGTCAACTTCTGGATAGACAAAGGCAGAACTGAATGAAGTATG
ACGGCGGCCACCAGAGTCAAACGGGCTTTTACGTACCAGGCGATGTACGCCAGTTTCAGT
ACGTAACCAACCAAACGCATAATCGCCGATGATCTTGATAGTGGCTGATTTTAAGCCAGC
AACATCACCATCAGACTCTTCGATGATTTCGGTTTTGAAACCTTTGGCTTCAGCCCAACG
CAGGTACATGCGCAGCAGCATGCTGGCCCAGTCCTGAGCTTCTGTACCACCGGAACCGGC
TTGCAGATCCAGATAACAGTTGGCGCTATCATATTCACCAGAGAACATTCTGCGGAATTC
GAGTTGGCCCAACTTGCCATCAAGGATATCTAACTCGGCAACCGCTTCGTTAAATGTCTC
TTCGTCGTCAGCTTCAATAGCCAATTCCAGCAAGCCAGTCACGTCGTCCATACCTTGATC
CAGTTGATCAATAGTTGTGACAATCTCTTCCAGCGAGGAGCGTTCTTTACCTAGAGCCTG
AGCGCGCTCAGGTTCATTCCAGACGTCGGGCTGTTCCAGCTCAGCGTTTACTTCTTCCAG
TCGTTCTTTCTTGGCATCATAGTCAAAGATACCCCCTGAGAACGGCTGTCCGATCAGACA
GATCCTGAATTCGGTTTTTTACCGGGTTTATTTCAAACATGGTTTAAAGTCTTACGTTAA
GTCGTAGATGACGGAATGTCATTATACCCGCCATACTTCAAGCTGCATGTGTGTTGGCTG
TCTTCGTTCACCTGAATCATTGACTGACGTCAACTCGTCGGGATTTACTCAATTACCGCC
TTCCTGCAACTTGAATTATTTAGGGCACAGAATTGGTAATTCTAACGGATCTATACGACG
GTTTATAGCTTGTTGACTATATTTGTAGCTATCCCCTTCCTATTTGCTGCTGCAACTGTG
TTAGCGGCTCTCACTCACCCGAATCACTGACTAATGCCAGCTCATTGGGATTATGAGCCT
CATCAGAAGCTCAAGCTCACCCTGCGGGCTAGCGCAAGCGCCGTTCAAAATGGTTTACAA
CCAATTTGTCATTCGTTGGCTAACTTGCTGCAGCACCAACTACTTTGGGTATAGAATAAT
ATCGTGGTTTACTAATACGGCCACAGGTGTTGAATCAGCAACTGGACACTACGGTTACCG
CGATACTCATTAATATCGAGTTTATAAGCCAGCTTAACCTCGCGCACGCTGCTATCCGGC
CATAAAGTCGTATCAATATTAAACGCGATACCATCCAGTAAAGGCCCGCCATTCAAAGGC
TCAATCATAAGTTTCAGGTGGCGTTCACCCACCAGCCGTTGTTGCAAGATACGGAATTTG
CCATCAAATGTCGGTTCAGGGAAGGATTGCCCCCACGGGCCGCCATCTCGCAGCAACTCT
GCGGTTTCCAGTGATAATTCGTTTCCTTTCAGTTCGCCATCTGACCAGATAACTCCTTCT
AACTGTGAGGCATCCATCCATTCACCAACTAAATCGGCGAAGCGCTGACGGAACTCATCA
AATTTATCCTGTTCCAGCGATAACCCCGCCGCCATGGCATGACCGCCAAATTTCAACATC
AATCCGGGGTTTAAGGTATCCAGGCGTTCAAGAGCATCGCGCATATGCAGGCCTGCCACA
CTCCGCCCCGAGCCTTTCAGTAAACCATCACCCGCTGGGGCAAAAGCAATAACCGGCCGA
TGAAAACGCTCTTTAATGCGTGAGGCCAGAATCCCGACCACCCCTTGGTGCCACTCTGGG
TGAAACATCGCGATACCGTAAGGTAATTCAGTGCTGGTGCGCTCTAATTGGTCGCACAGT
TGCAAGGCTTCAACTTGCATGCCCTGCTCTATCTCACGGCGCGTTTGATTTAGCGCGTCA
AGATCGATTGCCAGCGCTCTGGCTTGAGCAATATCGTCACTCAGCAATAACGCCACGCCG
ATCGACATATCATCCAAACGGCCAGCTGCATTAAGCCGTGGGCCAAGGGAGAAACCCAGA
TCGTTGGCTGCCAGTTGGCGAGCATCACGGTTAGCAACTTCCAGTAATGCACGGATCCCC
GGTCGACATTTTCCCGCCCGGATACGGCTTAACCCCTGATGCACCAAGATGCGGTTATTG
GCATCCAATGGCACCACATCGGCTACCGTTCCCAGTGCAACCAAGTCCAGCAATTCAGCC
AAATTAGGCACCGCCAGAGCACGCTGTTCAAACCAACCGCTGTCTCTAAGGCGAGCACGT
AGCGCCAACATCAGATAAAAAGTAACGCCCACTCCGGCCAGTGATTTGGAGAGAAAATCA
CAACCCGCCAAATTCGGGTTGATGATAGCTTCGGCTGCTGGCAAGGTTTCACCCGGCAGG
TGATGGTCGGTAACCAACACCTGGATACCCAGAGCATGAGCCAAATCCACTCCCGCATGA
GAGGAAATACCGTTATCGACAGTGACGATCAGTTCTGCACCACGGGCAGCAACTTGCTCG
ACAACTTCGGGACTCAGCCCATAGCCATCTTCAAAACGATTTGGCACCAGATAATCAATA
TTACTGCCACCCATACTACGCAAAGCGAGCACTGCCAACGCCGTACTGGTTGCGCCATCA
GCATCAAAATCACCGACAATCACAATACGACGCCTGTCAGCCAATGCTTGTTGCAACAGA
GTAACACCGGCTTCAATACCGTCGAGTTGCTGCCAGGCAAGCAGGCCTTTTACACCGCGC
TCCAGCTCCTCGGCACTTTTTACGCCACGGCTGGCATAAAGGCGGCGCAGCAATGGGTGT
AACTGGGCGGGCAAATGGCTATCATCCACCGCCTCACGACGGCGAAGTTGAGTTTTCAAT
GTCACGGATGATTAACCCGCCGCTTTTGAGGAAGCCTGGTGCTTATTCAGCATCTGTAAC
ATTTCTTTTGGCTCCAGATAACCTGGAACGATAGTGCCATTTTGCAACACGATAGCTGGA
GTGCCCTGAATACCAAACTGCACACCTAACTTATAGTGCTCAGAAATATCGGTTTTACAG
GTTGCAGGTGATATATCGACACCTTTCATCGCATCATCGAATGCTTTGTTGCGATCAGCC
ATACACCAGATTGAGCGCATGTCTTTTTCTGCCTGAGAGCTCAACCCTTGACGCGGGAAG
GCCAAATAACGCACGGTTATCCCCAGTGCGTTATAGTCGCTCATTTGCTCATGCAATTTA
TGGCAGTAACCACAGGTGATATCAGTAAACACGGTAACAACGTGTTTTTCTTGTGGCGCC
TTATACACAATCATTTCTTTGCTCAATGCTTCCAACTTTTTCACCAGCATCTGGTTGGTT
ACATTCACCGGTTGGCTACCGCTAACATCGTACAGCGGCCCTTGCAACAAGTGTTTACCA
TCGGCGGAAATATAAAGCACACCGCTCTCAGTCATCACGGTACTCAAGCCGGGGATAGGT
GATGGTTGGATGTCAGCTTTCTGCATATCCAACTTTTTCAGTGTCTGTTGGATAGCGGCA
TCATCAGCATGAGCCAGCCCCGTGAATGCAGCGATAACGATCGGCAGCAGTAATAAACTT
TTTTTCATTTATAAATCCTATCTTTTTCTACTCGGCATGGTTTTCATAAAAAACAATTAT
GCGCGCGGATGATGCTGTTGATGTAGCAACTTCAAACGCTCAGTTGCTACATGGGTATAA
ATCTGGGTCGTCGACAGATCACTGTGGCCCAATAACATTTGTACCACACGTAAATCCGCG
CCGTGATTTAACAGGTGCGTGGCAAAAGCATGCCGCAATACGTGAGGTGACAGCCGTTCA
CTATCAATACCGGCAAGGATCGCATAGTGTTTGATTCGATGCCAGAAAGTCTGTCTTGTC
ATTTGCTGGCTGCGGTTGCTTGGGAACAATACATCTAATGACTGCCCATTGATAAGCCAT
GGGCGGCCATGTTCCATGTAATTCTCGATCCAGTACACCGCTTCTTCCCCCAAGGGGACC
AGCCGCTCTTTATTCCCTTTACCGATAACTCGCACTACCCCTTGGCGCAAACTCACATCG
CTGATGGTCAACCCAACCAGCTCAGACACCCGCAGACCGGTGGCATAGAGGACTTCCAGC
ATCGCTTTGTCGCGCAATTCTAGCGGGATATCGACATTGGGGGAGTTAAGTAATGCCTCA
ACCTGCGCCTCGCTTAAATCTTTTGGTAAGCGCTGCGGTAATTTAGGTGATGACAGTAGC
GCTGTCGGGTCATCTTCGCGTAATTTTTCGCGGTATAAATATTGGAATAATCGGCGCATC
GCACTGAGCAACCGGGCTGAACTGGTGGCTTTATAACCGCCCTCAATGCGCTCGGCAAGG
AAAGACTGCAAGTCCTGCGAACCGGCGCGCAATAAATCACTGTCGTGATGCTCTAACCAT
CCGCTCAGCGCATGTAAATCCAAACGATATGATGCCAGTGTATTCTCTGCCAGATTCCGC
TCCAGCCACAGGGCATCAAGAAACTGTTCAATCAGCGGGTTATTTTGCTGTTGCATGACT
GTTTCTCTCTTTGATTGGATGGGCAGCCATTATGCCTGATGACGGGACAAATCTGGTACA
CTCGATGCTATTCCTTATTAGTAATGCTATGGCTATACATCATGAAGATAGGTCTCTTTT
ACGGCTCCAGCACCTGCTATACCGAAATGGTGGCAGAAAAAATCCGCGATATTCTCGGCG
AAGATCTGGTTGATTTACATAACTTAAAAGATGTCAGCCCTCGCCTGATGGAAGAATATT
CCATTCTGATTCTGGGGATCCCTACCTGGGATTTCGGCGAATTACAGGAAGATTGGGAAG
CCGTTTGGCCACAATTAACTCAGTTGAATCTCAAAGGAAAGATTGTCGCCATGTATGGTA
TGGGCGATCAATTCGGTTATAGCGAATGGTTCCTTGATGCTCTTGGGATGCTGCATGACC
ATATTGCCCCGCTAGGGGTGAAATTTATTGGTTTTTGGCCGACAGAGGGCTTTGAGTTTA
CCAGCCCGAAACCGCTCAGTGCTGACGGTAAACACTTTGTGGGCCTGGCGTTAGATGAGG
TTAATCAATACGATTTGAGTGAAGAGCGCATCGAACAGTGGTGTGAGCAAATTCTGCTTG
AGATGGATGCCTTGCTTTAATTGGATAAACGGGCAGCCACAGTGCCCGTTTGCTATACCC
GTTTCTACTTATGTAATTTTATTTCCATAACCGGAAAGAGTCTTGAGCACCGCCTCCCGC
TGTTGCGACGTCGCTCGATATCTCTTCGGTTTTCGGTTCGCTATCCGTTGATTCTGCGCT
TTTCTGCCCGGTCAAACGTTGTGGGGAAGCCACTTGATACCAGTCTAACCGCCGGGTCAG
TAACATAACCGCCGCGAGAATAATAAACAGTAAACCCGCACCTAATAACAGAGCATTGTC
TTCTGATTGCAATAGTCCAAACAATACGCCGTACAGTAGTAATAGCCCGCTTGCAAATAA
TGCGCCACGCAACCACCCGCCTAGCACTGCACTTAAATAGATGGTAATCAACATACTGCA
ACTCAAACTGGCGATAATATAAGCCAGCGTAAACCCTAAATGTTCAGAGAACGCCAGTAA
CATAAGGTAGAACAAAACCAATGCTGCGCCCACCAGCAGATACTGAATAGGGTGTACACG
CAATGACGTCAGGCTCTCGAATAGAAAGAAGCTGAAGAAGGTTAAACCAATAAATAGAAT
GGCATATTTAATGGCTCGCTCGGTTAGCTGATAGTGGTCGACTGGCTCAATCAAGCTGGT
GGTGAACGCAGGTAGTTGGTCAAAATCAAAACGCACATTATCACCGGCAAAGTTGATATT
CATGCTGTTAGCCAGCCAGTTACTGCTCCAATGTGCACGGAAGCCTTTTTCATCTACTTT
GCGTTGTAATGGCAAAAACTCACCGACAAAATTAGGATGCGGCCAGTTGCTCTGTAACGT
CAGTTCACTGCTGCGCCCGACGGGCACAACTGAAAGGCTGTTGGTGCCTGCCAGTGTCAG
TTTAAAATTAACATCAAATTTGCCCTGGCGAACCTGCTCGATAGTCAGCGGTGCATGCAC
CCCTTGCGCCGTGCGCCCCAAGAATGCCCCCGGTTCAAAATTAATTTTTGCATTACCCAG
ACTTAACGGCGAAATCTGCTGAATCCCTCGCGAATCACTCAGTGCCAACACTAATGACGG
CATGCCGATGGTGACACCTTCCCGCTCTAAATCATCTAGCGAGGAAGATTCAAATTGACC
GTGGAAATAGAGTTCCCCCTGATAGACCTGAGCCTGATAAATACCCAATTGGCGAACTTC
AACATCCGGCGCACCAGTGACTGTCATTACCTCCGGCAATAAGTAGCGATGGCGGCTCAC
CCGTTGCCCCTGCTTCTTACCATCAACTTCAGTTTCAATCCATTCGCTGTAAGGCACGAC
AATCAGCGGGCCAAGGATCTTTTGCGCGCGGCTGGTGCTGTCACTGACTTTGTCGACCAC
ACTTTGGCGATAGCCACTGCGTTCATTGATAACATTCAGCAGCATTTCTTTCGGAATCAT
CATCAAAAGAATGAGTCCCAATAACGCGGCTATTTTCCAAAACAGTACGGATTTGAACAT
GACGTGCTCTCCTTTAAGGTCAGGAGAGCAGCTTAAGCTCGTGAAGTGAAAGGAAAATGA
GGTTATGTGAAGTGAAAGTGAAGTCAGCGACTTAAGTGATAGCTAGCGGTAAGGTCAAAC
GAGCGCATACCCCGTGCAGTTGGCGGTTTTCAAGGGAAATATTCCCTTGATGAATAGCGG
CAACTTCGCGCACAAAATTCAGCCCCAATCCGGTACTTTTTGGGCTATTGGCCCGCGCTA
GCGAATAAAAACGGTCAAAAATCTTCTCTTGGGCATAATCTGGGATGCCACTTCCGGTAT
CTTCAACGGTAATCAAATATTCATCCGTTTGCCTGGTGCCGCTTACTGTCACTTCGCCCC
CCGCGGGAGTGAAATCTAGTGCATTATCAATCAGATTGGTCAACGCCTGACTCAGCAATA
ACCCGTCCCCGGTTAATGTCGCACTATCGGCGCGGATTAACCGCAAGTTAATACCTCGGC
TGACGGCCTGAGCTTCTTTGGCTCCCATCGCTTGCTTGATGATGCTGCTTATTTCTATTG
GGGACAGTTGCACGTCAACCCGACTTTCCAGCCGTGCCTGTATCAGCATCTTATCCACCA
ATTGCTGGATACGCGTACTTTGCTGCTCAATATTCATCAGAAAACGCTGAGCCGTGGCTG
GCGGTGGAGATTCGCGTAATAGCTCGGCCGCACCAGTAATCGCTGCCAGCGGGCTTTTCA
ACTCATGGGTCAGCGTGTGAACATATTGCTCAATATAAGCTTTGCCATCTAATTTAAGCC
GCATGCTTTCCAGTGCTCGCGCCAAATCATTCAGTTCGCTGCTGCCCATCGCGGGTAGCG
CAACATTCTGCCCCTCGGAAACCCGTTCGGCATAATCGACCAGCTTGCCAATAGCCCGAT
TGATCCACCAGACAAACCCCAAGCCAATTAGCAGAGCAATCCCCAGTAACACCCCACCCG
CCAGCAAGATTTTACGCTCACTGCGTTTGATGACCGGAGCCATAGAAATATTGGGTTTAC
CCACACTGAGCACCCCAATAATCTTATTCTCGACAATCACCGGAGCGGCCACATACATCA
CCGAACTTTGTTCGTCGGCAGGATCGGTGCGGGTGCTACGTGCGCCATAATTACCACGCA
GTGTCAGCCAGACATCATTCCAGCGCGAATAGTCTTGCCCGACGGCTTTACCGGATGAAT
CAAAGATCACCCGTCCCTTAGCGTCAGTCAGATAAACCCGGTATTCATTGCGATCCTTAC
GGATACCTTCAATATTTGCGCCGATTGGCCGCAGATTGAGTGAAGCAAAAGCTTGTGCCA
ACTGACCACCGGCGACTTTATTTTGCAACATATCCTGACGGGCGAATTGCGCCAGCAAGG
TGGCGGTATCGACCAATGTTCCTTCCGTCGCGCGCCGCACCCCGGGCTTAACTTCCTGCA
CGAAAATACGAATGACAAAATAACCGGCGATGGCGACTATCAGAAAATAGCCCAGCAACA
AACGCACACCTATTTTCATCGGAAATGGCTCATGTTCGATACGTCAGGCTGTAACCCAGC
CCACGATGGGTGCGAATTGGCGACTCTTCATCGTAAGTCATACGCAGCTTTGAGCGCAGA
GTTTTGATGTGGGTATCGACGGTACGATCCTGGCTCTCTTCTGCTTGCGCCCAGACAATA
TCCATCAATTGCTGGCGTGAAAATACACGATCAGGTGCCAGTAATAAGGTTTTCAGTAGC
AGATATTCATAGCGGGTGAGCCATAAAACCTGTTGATGATAAGTGACTCTCGCCCCCGCT
TCGTCCAGAGTGAAATTGCCGAACTGATGCAAGGTGGCAGAAGTAGCCAAGGATTGAGAT
TTTTGCAGCCGCCGTAACACGGTGCGAACTCTGGCGCTCACCTCACGCGGTGAGAATGGT
TTAGCGATATAGTCGTCAGCGCCGATTTCCAAGCCGACAATCCGATCCAGCTCTTCGCTA
CGTGCAGTTAAAAAAACCACAGGAAGTTCCGGTACTTGGGCCAATATACGGCGGCACAGG
TCAAAACCGTTAATATCAGGTAAGCCCACGTCAACTATTGCCAGTGCTGGCGGGCCATTG
GCCAAAGCAGCCAGAGCGGGTTCCCCCCGGTCAAACCACCGGAGGGTAAAACCTTCACTT
TCCAAGGTATAAATTAAGGTGTCAGCGATACTCGGTTCATCTTCCACCAGCCAGATTAAG
GGCTTCATTAATTAATACCTTCATCGGAGCCAAATGAATGGCGCAGCAGGAGACACAATT
GCCGCCATTCCTCTTCAGACATGCTATCAGCCGCTAGCCATAAACGCTTACGGGTTGAGC
GACTGCTTGTCTGTTGTAAACTCAATAATACGCCATAACGGGTGATCCACGGCTGCTTAA
TGACGACCCACTCATGCCGTTTCCATAGCACTATATTGCCGGGTTTCAGCCTGATCTCAC
CTTGGCAAGACGTAATATTTTTCTGGCTGCGGATACACTCAAACACCACTAACGTCAGTA
ATACCAACCACAGCGCGGTATAGCCCTGAGGCCAAGGCGCAACCAGCGTCAATGTGACCA
GGACGCCATGAGCTAATAGAGAGAAGAGTTGAGTGTGCCAGGATATCCGCAGGTCACATC
GCCACTGGGCCACGGGCTTTATTTCGTGTTTGAATCAGTTTGACCATTTGACGCAGCTCA
CTATCCTGCGGTTCCCCGTGATTCATCAACCAGTTAAATAAATCTGGATCATCACACTCA
AGCAAGCGGATAAAAACCTGTTTCTCGTTATCGCTCAAGCCATCATATTCATGTTCAAAA
AACGGCATGATAGAGATATCCAGTTCACGCATACCCCGACGGCACGCCCAGTGAATACGG
GCTTTATTATCGATTTCCATGTCCTGATTGACTCCTCAAAAAAAGGATACTGATAGGCTA
AGGACGGGATTATGCTGTTTTTTCAATCATATTCAGCACTCCGCCATAGAATCTGTGGCT
ATTGTACCTCAGATATCGTCGAATTCAGATATTGAATAATAATGGTCATTCCGTGGAATT
ACTGCTTGCAAAGCTACCCGACTATTTTACCATTGGAGCATCAGTTCACTGTGCCGCGCT
GATAGGTACCACTTATCCGCAGGTACTTACTCTACCCAAAATAATTCGAGTGGCAGGAAG
GCGGTAAGCGAGAAAACTCCGATGAGCTTACATGAGTAAGTGATTCGGGTTAGTGAGCGT
AGCCAACGCACATGCAGCTTGAAGTATGACGGGTATATTTATTTTAGGTAAGCCATGGCT
AATAACACTCCATTTGCTGCACAACCACTGGTCGCCTCTTCTGAGCTGCCACTAACATTA
ATCTCTCTTGATGACTGGGCGCTGGTAACCTTAACGGGCGCAGACCGCGTAAAATATCTG
CAAGGGCAAGTCACGGCAGATATTGATGCACTGCCCACAGATCAGCATGTGCTGTGTGCC
CACTGTGATGCCAAAGGGAAAATGTGGAGCAACCTGCGATTATTTTATCGTGGCGAAGGG
TTAGCCTTTATCGAACGCCGTAGTGTGCTTGATAACCAGTTGAGCGAGCTGAAGAAATAT
GCGGTGTTCTCCAAAGTGGTGATTGCCGCACAACCTGATGTCGTTTTACTCGGTGTGGCG
GGCACACAGGCAAAAGCTGCGCTAGCGGAGGTTTTCGCCGAGTTACCTAATGCCGATCAC
CCGGTAGTACAGCAAGGTGATAGCACACTGTTGTATTTCTCTCTGCCCGCCGAGCGCTTC
CTGCTGGTGACAGATACCGGGCAAGCGCAACAGTTAGTGGAAAAACTGGCTGATCGCGCG
CAGTTTAATAACAGCAAACAGTGGCTGGCGCTGGATATCGAAGCAGGTTTTCCTATCATT
GATACCGATAGCAGCGCGCAATTTATTCCACAAGCAACAAACATTCAGGCGTTGAATGGC
ATCAGTTTCAGCAAGGGGTGTTATACCGGGCAAGAAATGGTCGCCAGAGCAAAATACCGT
GGTGCCAATAAGCGCGCACTCTACTGGTTGGCAGGTCACGCCAACCGAGTGCCAGCAGCC
GGCGAAGATTTAGAGTGGCAATTAGGTGAAAACTGGCGTCGTACCGGTAGCGTATTGGCA
GCCGTTGCGCTCAGTGATGGCACGGTGTGGGTTCAAGCGGTGCTGAATAATGACTTGGCG
GCAGACAGTGTGCTGCGCGTGCGTGATGATGCAGAAAGCGTGCTCACTATTCAGCCGTTA
CCCTATTCACTGACTGAAGATAAATAATATTCGTCGGTAACACCATAAGGCCGGTTTTCC
GGCCTTCTTAAAACCAACGATTAGACGTACAGATAAATTGCCATAAAGTGGCAAACACTG
CCGCCCAACACAAAACCGTGCCAAATGGCGTGGCCGAAGCGAATGCGCTTAGAGGCATAG
AAAATCACCCCCAACGTGTATAACAAGCCGCCAATCGCCAATAATGCTAACCCACCAATC
TCAAGCTTTACCGCCAGTTGATAAATCACAATCAATGAAAGCCAGCCCATCGTCAGGTAA
GTCACCAGCGACAACACCTCAAAGCGATGTGCAAAGGCCAATTTGAAAATGACGCCCACC
AGTGCCAATCCCCATATTACCGCCATCAAGCCACGGGCTAACGGGGAGTCCAACCCCACC
AATAGAAATGGTGTATATGTCCCAGCGATTAAGATGTAAATGGCACAATGGTCAAACTTC
TGTAGCCAGAGTTTCGCCTTGCGATGTGGGATGGCGTGATACAACGTCGAGGCTAAAAAC
AGCAGAATAATACTGCCGCCATACAAACTATAACTGGTTAATGCTTTGGTATCGGCCCCA
TTATCTAACGCCTGCACCAATAGCAAAACCAAACCGATAATGCCAAACACCACGCCAATA
CCATGACTGATGCTATTGGCTATTTCTTCTGCCCACGGATAAGACGGTGTTGCCGCTACG
GTGGGAGTGACCGAGGTCGTAGGTACAGCTGATTTATTCTTCAATACTAATTATCCTGAA
AATGAATCGTTATCTCATCCGATGAGCGCAATAGTTATTCTAAAGTTGTACAAAAAGAGT
GCGCACAGATTAACTGAGAATAATTCCAGTGTACACGTGTACGCTTAAATATTCTGTCAG
TACATGTAACCCGCCGTGTCTGTGGTTCAAATTAGGGTGACAAATCGAGCCTGAGCAGCA
ATTATTGCTCAGCGCCAAAAACAAAGGGTAATTTATGTCATTAGCAGTCTTGGATTTTGG
TCCACTGACAGAGACTATTCAGTTTCTGATGGAAATCGATAAGCTAAAAGATATTCAGCG
GCGCACCAAAGTGATTGCCAGCTTGCGTCAGGAAAATTCAGCCGAGCACAGTTGGCATTT
TGCCGTAGCGGCAATGAGTCTGGCTCCCTATGCTGGCCCAGACATCGATATCAATCGCGT
GATAAAAATGACGCTGCTGCATGATATTGTCGAAATCGATGCCGGTGATGTCATTGTTTA
TGATTTGGCGGCCAGAGCCGCTATTCATGAGCAAGAGGTCGCTGCCGCCAGGCGCTTATT
TGGCCTACTGCCACCTGCATTAGGCGCACAATTTACTGCGCTGTGGAATGAGTATGAAGC
GGAAGAAACTGCCGAGGCGCGCTTTGCGACAGTGCTGGATCGCATTCTGCCCATGCTGAT
TAACCTGCATACCGAGGGACAAAGTTGGATAGAAAATGGTATTCAGCTACAGCAGGTACT
GGAGCGTAACCAATTGGTTGCCGAATGCTATCCTGAGATTTGGCAGCATTTGCTGCCGCA
GTTGCAGGCAGCACAGCAAAAAGGTTGGCTGAAGTAACTGAATACTCGCTTATTTCCCGC
CGGCTAAATCCAATACACTGCCAGTGACATAAGAGGCATGGTCTGACAGCAACCAGACGA
TTGCCTCTGCCACTTCTTGTGGATGCCCGCCGCGTTTCATTGGCAGTAAGCTTTTTACCC
GGTCACTAATGCCACATTCTTATGCATATCTCAGTCCCTTATTCAGCCGTGAATTTTTTG
CCAAATTAACACCCCAACCAGCACAGAATTATTCATTTGCAGTGGCGGGGTGCGCAGTGT
CAAACGGTCTTCCTCAAATTGATAATAGCGAACCTGCTGACTTCCTACCCAATTGGGAAA
TAAACTGCCTTCGACAATATGTGTGACGGTCGCAAGCTGTTCATCAATTTCATATCGGCC
AAAATAGGTCAATGCACTGAGAAAGGCATTTTTTATTTCAGTATCATTACCTTGCAACCA
ATCTTCAGAGGCAAACTTTGTTCTGCCGCTACTGTACAGTTGGGCAGCCATCGTGCCTTG
TTTTTCATAATTAATCCGACCAGACATCGCCTGCCCCATCGGATAATGAATGCTGTTATC
GGGTAAAACAAAGTGCTGCGATACCAGTGACCAACTACCGATAAATTGAGTACTTACCAT
AAATAATCACGCTTACTATTTGTATAACGAAAAATAAGCGTAGTCATTGATAAGAGTAGA
TACCAATTATCGCCATGATATAAACAGCAAAAGGGCCGCTTGCGCGACCCTTTAAGATTA
ATAACAAAGTGCCCGTAGAGGTGAAAACAGGCAGATCGTAAAGACGCCGTATTTCTTTTG
TTAGAACAAGCATCCTTGTAGGCTCGACCCGCGCCGTCCCTGGCGCGGACGCTTTACTCT
TCTGCCTGCCCTCACCTTGTAAGATCGAGTTATTGGGGTTTATCAGCAGCCTGTATTATT
TGCTGCAAGAATTATTCGTAGTCACTGATAGGTACGCATGAGCAGAACAAATTACGGTCA
CCGTACACATCATCCAGACGTTTCACGCTCGGCCAGTATTTATTCTCCATCACACCTGCC
ACCGGGAATACCGCTAGCTCACGACTGTACGGATGCTGCCACTCACCGACCAGCTCAGCT
TGAGTATGCGGCGCATTCACCAACGGGTTGTCTTCCAGTGGCCATTCACCACGCGCTACT
TTCTCGATTTCCGCGCGGATAGCCAGCATGGCGTCGATAAAGCGGTCTAACTCAACTTTA
CTTTCAGATTCTGTCGGCTCCACCATCAGCGTGCCCGCCACCGGGAAGGACATGGTGGGC
GCATGGAAACCGAAGTCGATTAAGCGCTTGGCGATATCCATCTCACTGATTCCGGTCGCT
TCTTTCAGCGGGCGAATATCCAGAATACATTCATGCGCCACCCGGCCATCATGGCCGGTA
TACAGCACTGGATAAGCTTCTTTCAAGCGAGTGGCAATGTAGTTAGCATTCAGAATGGCC
ACCTGACTGGCTTGTTTCAAACCATCGGCCCCCATCATGCGGATGTACATCCAGCTGATA
GGCAAGATTGACGCACTACCAAATGGGGCCGCCGAAACCGCGCCCTGTTGGGTCGTCATA
CCATCAATTTGCACCACACTGTGGCCCGGAACAAACGGCGCTAAATGTGCTTTAACACCA
ATCGGCCCCATACCTGGGCCACCACCGCCGTGTGGAATACAGAAGGTTTTATGTAAGTTC
AGGTGAGAAACATCCGCGCCAATATAGCCCGGAGTGGTTATTCCCACCTGCGCATTCATG
TTTGCGCCATCGAGGTAAACCTGACCACCGAACTGATGCACAATCTGGCAAACTTCGCGG
ATGGTTTCTTCGTACACACCGTGAGTCGACGGGTAAGTCACCATAATACAAGAGAGTTCA
TCACCTGCTTCACCCGCCTTCTGGCGCAAGTCGTGCAAATCGATATTACCTTGCTTATCA
CAGGCCACCACCACTACGGACATACCGGCCATTTGTGCCGATGCCGGGTTGGTGCCGTGA
GCCGAGCTTGGGATCAAACAGATATGACGGCTCGCCTGATTGCGGCTTTCATGGTAGCGG
CGAATCGCCAGTAACCCTGCATATTCGCCTTGCGCACCAGAGTTTGGCTGCATACAAACC
GCATCATAACCGGTCAGTTGCACCAACCATTGTGACAGTTGACCAATCATTTGCTGATAA
CCCGCAGCTTGTTCCGGCGGGCAGAATGGGTGCAATTCAGCGAACTCCGGCCAGGTTATC
GGGATCATCTCGGCGGCGGCATTCAGCTTCATGGTACAAGAACCCAGCGGGATCATCGCC
TGATTCAGTGCTAAATCTTTGCGTTCTAAACGATGCATATAACGCATCATTTCGGTTTCG
CTGTGGTAACGATTAAATACCGGGTGAGTCAGAATTGGCTCCTGACGCAGCATGCCGGTT
TGAATCGACTGGCTATTCTGGCTGACTTTGGCATCAAGCAGGTCAATATCGAGACAGTGG
TTATCACCAACTAACAAGGTGAAGAGAATTTGAAGATCTTCACGCGAGGTCGTTTCATCC
AGCGTGATACCTACTGCACCATGAATATCAGTTCGCAGATTAATACCAAAACTCAATGCG
CGAGCCAATACAGCAGCTTTATCTTTGACTTCGACAGTCAATGTATCAAACCAATGGGTG
AAACGCAGTGTCAGACCAGCTTGTTGCAAGCCCGCCGCCAGAATATCAGTCATGCGGTGA
ATGCGACCCGCAATGCGCTGCAAACCTTGTGGGCCATGATAAACCGCATACAAGCTGGCG
ATATTGGCCAGTAAAACCTGAGAAGTACAGATATTGGAGTTGGCTTTCTCGCGACGGATA
TGTTGCTCGCGAGTTTGCATCGCCATACGCAATGCGGTGTTACCAGCGGCATCACGGGAA
ACACCGATAATCCGCCCCGGCATGGAGCGTTTAAACTCGTCGCGGCAAGCAAAGAATGCC
GCGTGTGGGCCACCGTAGCCCATAGGGACACCAAAACGCTGAGCCGAGCCAAACACCACA
TCAGCACCTTGCTTACCCGGTGCGGTCAACAGCACTAACGCCATAATATCAGCGGCAACA
CTGGTAATAATTTTGCGTTTTTTCAGCTCAGCCAACAGCGCGCTGTAATCATGTAGTTCA
CCCGTGGTGCCCACTTGTTGCAGCAACACACCGAACACGCCGTCTAACTCCAGCACTTTT
TCTGCGCGGTCAACAATCACTTCGAAACCAAAGGTTTCAGCACGGGTTCGCACCACATCG
AGGGTTTGCGGATGCACATCATCGGCAACAAAGAAACGATTGGCGTCTTTGAGCTTACTG
GCTCGTTTCGCCAACGCCATGGATTCTGCGGCTGCGGTGGCTTCATCCAATAAAGAAGCA
GAAGCCAGATCCAGGCCAGTCAAGTCTTGGGTAAGTTGCTGGAAATTCAGTAATGCCTCA
AGGCGACCCTGTGAAACTTCTGGCTGATACGGAGTGTAAGCCGTGTACCAACCGGGGTTT
TCCAGCATATTACGTAGAATAACCGGCGGCGTCAGAACCGGGCTGTAGCCCATGCCGATA
TAGGATTTATAGCGCTGATTCTGGCTGGCGATCCCTTTAAGTTCCGCCAACGCCTGATGT
TCTGTGGCGGCTTCCCCCACTGGGGGCGGGCTTGGCAATTGGATATCTGCCGGAACAATC
TGCTGGATCAATGTACTTAACGAGTTGGCACCAACAGCGGCCAACATCTGTTGCTGTTGT
TCAGCAGAGGAGCCGATATGGCGCTGAATAAAAGCATCGTTATGTTCAAGCTGGCTGAGA
TTCTGAGTCATTTGCTACACATTCCTGAATAGGGCATGGGACGGGAGATATTTGAGATTA
ACCGCGCCTTGGAGAGGTTTTAGAAATACTCACAAAGCCGAACTAAGGGGAAACACGTCG
TTCGGGTCGTAGTGGCGTAAGCCACCGGAGCGCCTGTAGACGTGGTCAACCCTTAGCTCA
TTGCACTTCACTCACCTCAGGCTTTTTTTCATTTATTCTTCTATGGTCGCCAGATACGCC
TCGGCATCTAACAAATTCGCCAACTCACTTTCATCAGAAGCTTTGATGCTAAATAGCCAG
CCATCAGTATAAGGCGCACTGTTCACCAGCTCTGGGGAGCTTTCCAGTTCAGCATTCACA
GCGATGATTTCACCACTGATTGGCGCATAAATGTCAGAAGCGGCTTTAACAGATTCGGCA
ACAGCGCAGTCGCTGCCAGCGGAAACTTCACTGCCTACTTCAGGCAAATCAACAAACACC
ATGTCACCCAATAGCTCTTGTGCATGCTCGGTTATTCCGACGCTGTACACACCATCACCA
TCGGCACGAACCCACTCATGAGATGACGCATATTTCAAATCTGCTGGTACATTGCTCATT
GCTGCTCCTTAAAAAGGGTAGAGCCAAAAAGGTGTGGCTCGTAGAATTCGAAATACTCTA
AATAATTACAGCGCGACCGGTTTACCCGCCCGCACAAAACCCGGTTTTGTGACCCGCACC
GGCATTTCACGGTTGCGGATTTGCACTACTGCATTTTCACCTATCCCCGCAGGGACACGG
GCCAGCGCAATACTAAAGCCCAGTGTAGGAGAGAATGAACCGCTGGTTATCACGCCAACA
TGCTGATTGCCCGAATCATCAGAAAAATGCACTGGCAACTCATTACGTAATACGCCTTTT
TCGGTCATGATCAAACCTACCAATTGCTCAGTTCCGTTAGCACGTTGCTGCTCAAGTGCT
TCACGGCCAATAAACTGGCGGTCTTCTGGCAACCACGCCACGGTCCACCCCATATTGGCG
GCAAGCGGTGAAACGCTTTCGTCCATTTCCTGACCATAGAGATTCATACCGGCTTCCAGG
CGCAAAGTGTCACGTGCACCAAGGCCAGCAGGTTTCACACCAGCAGCCAACAACTGTTGC
CAAAATTCGACAACCCGCTCTTTCGGCAGTGCGATTTCGTAACCTGCTTCGCCGGTATAG
CCGGTGGTGGCAATGAACAAATCATCAGCCTGAATACCAAAGAACGGCTTCATTCCGGCA
ATAGCTTGTTGTTGCTCAGGAGTTAGTAAGGTCGCGACTTTCTGTTGTGCTGTTGGGCCT
TGCACTGCTACCAGCGCCAAATCATCACGTACAGTGACATCAACCTGATACGGCTCAGCA
TGCTGAATGATCCAGTTCAGATCTTTTTCGCGGGTAGCAGAGTTAACCACTAAACGGAAA
TAGTCTTCGCGTAGAAAATAGACAATCAAATCATCGATAACACCGCCGGAGGCATTCAGC
ATTGCGGTATAAAGGGCTTTGCCCGGTTGGGTCAGTTTGGCAACATCATTAGCTAATAGA
TAACGCAGGAATTCGCGAGTACGAGCGCCGTGTAAGTCGACAATAGTCATGTGCGAGACA
TCAAACATACCGGCGTCCTGGCGCACAATATGGTGCTCGTCGATTTGGGAACCATAATGC
AATGGCATCATCCAGCCATGAAAATCTACCATGCGCGCACCGCACGCCACGTGTTGGTCA
TACAGCGGGGTCTGCTTAGCCATCTACTCTCCCTCAATATACCCTTCGCACTTGAAGCCG
TAGCGGCGTTGGCTACGTTCATTCACCCGAATCACTTACCGGTGTAAGCTTATCGGGAAT
TCATTCGCTTGCCGCCTACCTACAACGCCAATTGCTTTGGCTATAACATGTCATGAGTGT
TTTATACCGGCTTCATCCCCCAATAAAAATAGGCATGAACACCGTTACGCAAACGATACC
TTTTACCCAACGTTATCACTGAATCCATCAGGTAACCATAAGCTAAAATAGGCGATAACC
AGAGTTAGGACGACAAAAGGCAGGGGTATTGTGCAGAGTTTTCCACTGTAAAAATGCGCC
CAGAGGCACATAATTAACAATTAAAGCGTAAAAATAGCGATGTTATATAACGAAACAACC
AAAACCCTGTCAGAATCAACTTATCAGGCTTTGGTTGTACATAAAAAAAACTAATGCGAA
AAGTGGGCTGAAATTAGATTATTTCAACTGAGGCGGGTTTTATACCCTGGATTATTCATC
GAGCCAATCGGGCAAATCATTTAACCCCATCGCCTGACGCACTAACTGTGGTTTGATACC
CGGTAAGTTATCAGCCAATGTTAACCCAATATCACGCAGCAGTTTTTTAGCGGGATTATT
TCCGGCAAATAAATCACGAAACCCCTGCATACTGGCTAGCATCACCGCAGCACGGTGTTT
ACGGCGACGTTCATAGCGGCGTAAATAAAGGTGTTGGCCAATATCTTTGCCCTGACGCTG
CAAGCGCCGGAGTTCTGAAACCAATTCAGCAGCATCCATAAAGCCTAAATTCACCCCCTG
CCCAGCCAATGGATGCACGGTATGGGCAGCATCACCGACCAAAGCCAACCGGTGAGCGGC
AAAACTGCGCGCATATCGCCCGGTCAGTGGGAAGGTTTGGCGCTCGCTTTCAAGTTGGCA
TTGCCCCAGTCGCATATCAAATGCCATTCCCAACTCGCGGTTAAACTGCTCTGCGGGCAG
TGCGGTTAACTCAGCGGCGCGATCAGGTGAGACTGACCAAACAATCGAGCTAAGATGCGG
GTCGCTAAATGGCAGGAATGCTAAAATGCCGTCGCCATGAAACACCTGTCTGGCCGTGGC
CTGATGGGCTTCTTCAGTGCGAATAGTGGCCACCAGCGCGTGATGGGCATAATCCCAAAA
TGTCAGAGGGATATCAGCATGTTGGCGCAACCAAGAGTTGGCCCCATCGGCCCCGACCAC
CAGTTTGGTGCTCAGCATCCGGTCATCTGTCAGCGTGATAAATGCCTCACTTTCGCCCCA
AGCTACCTGTTTGATACTGGCGGGGGCCAGCAAGGTGACATCAGCCAATTGGCTTGCTCG
TTGCCAGAGTGCCTGCTGAATGACCTGATTTTCAATAATATGTCCCAGATGGCTGAAACC
ATACTCATCGGCGTGGAAAGCAATTTTGCCAAAACTGTCTTGATCCCACACTTCCATGCC
ACTATAAGGGCTGGCGCGTAGAGCCAGGATGTTCTCCCACACACCAATTTTTTGCAGTAA
GCGCTCACTGGCTGCATTGATCGCCGAGACCCGAAGCGCCAGCTCACCGCTCACTGGCGC
AGGTAGCGGCTCTTGTTCTGGCTGGTGTTCCAGAATGGCGATACGCAGACCGCTGCCTTG
CAACCCGCAAGCCAGTGCCAGGCCAACCATTCCGCCACCAGCGATTACCACGTCATATGA
TTGCATACCGAGATATATCCCATGAAAATATGAACTTTATTTACCCGATAGATTTCTCGA
TGCAGGAAGCAACGTGAAAGATGACGGGTAAAACTAGCGACCGCCCCATCCCAGCGTGCG
CCGCGCGAAAGTATCACGGATTGCAGGTATCTGTTCCATCGACATCAAAGCAAGATTGCG
GCCAACCACCAACGGCCCATAGCGGTTGGCAAACAGGCGAATTAACCCATCAGTGATGCC
AATAGTTGCCTGTTGATCAGGTTCCCGCCACCGTTGATATTGACTGAGTACCTTATAATC
ACCGGGATCATCCCCCGCCCGCGCGATAGTTTCTGCTAATGTCATCACATCACGCAGACC
GAGATTAAACCCCTGACCGGCAATCGGATGCAATGTTTGGGCGGCATTACCGACTAATGC
CAGACGATGGCTAACATGGCGCGTGGCCGTGAGCAATTGCAGTGGGTAACTATGGCGTTT
GCCAGCATGGAGCATTTTCCCCAAACGCCAGCCAAAAGCGCGCTGTAATTCCGCCAGAAA
ACGGACATCATCCCAGCTATCAACCTGTGCTCTATCTTCTTTGGCATGACACCACACCAA
CGAACTGCGCCCCTGAGACATCGGCAGCAGCGCCAACGGCCCATTACGGGTAAAGCGCTC
AAAAGCACGCCCGTTGGGTAGCTCAGAAGTCGTGACATTAGCGATCACTGCAATCTGTTG
ATAATCCTGCTGCTGCCACTGAATGTTACAGGCCTGAGCCAATGCGGAATGAGAGCCATC
CGCCGCCACCAACAGTTTAGCGTGAAGCTGTTGGCCGTTATCCAATGTCACCGTGGCAGA
TTCAGCCGTGCGAACCACATCAACCATTTTGGCCGGGCAATGTAGGGTCACTCCCGGTGC
TTTCTGCAATAAGGCAAATAGCCGCTTACCCGCATCAAACAACTCGATAACCTGGCCCAG
TGCCGGAACCCGATAATCTTGCGCCCGAAGGTTCACAAAACCGGAATGGCCACTATCACT
GACGTGAACATGTTCTATGGCGGTGGCGCAATCGGCCAGCGCCGACCAGAGGCCAATACT
ATCCAATTGCTGACAGGTGCCGTGCGCCAAAGCAATGGCACGGGCATCAAAACCCGGATG
CTGCCTGCTATCAGGACGTTGCGCTTCAACCAGCGCCACCGGCATCTTCCCATGCGTAAG
GGATGAAATAGCCAGCGCCAATGTTGCACCGGCCATACCGCCACCGACAATTATCACGCT
CATCAGTTATCTCGCTGCTGCCATAAGGGCTTCAATCTCATCGGGATCTTTTACCACACT
GGCGGTCAGATTTTCATTACCCTCTGCGGTAATCACGATGTCATCTTCAATCCGAATACC
AATACCACGATATTGCGGTGGAACATCGGCATCTGGCGCAATATATAAGCCCGGCTCAAT
GGTCAGCACCATACCAGGTTCAAGAATACGACCACGGTCACTGTTGATATAATCGCCGAC
ATCATGCACATCCAACCCCAGCCAGTGGCTCAGGCCGTGCATAAAGAATGGCTTGTGTGC
CTGTTCGGCAATGAGCTGCTCGATATCTCCTTTCAGGATGCCCAAATCAACCAAGCCGGT
GATCATAATCCGCACAACCTGCTCAGTGACTTCGCGGATACTGGTGCCTGGCCGGAACAG
CTCCAGTGCTTTGTTGATGGAGGCCAGCACGATGTCATAAATCTCGCGTTGCGCAGGAGT
GAATTTGCCATTAACCGGGAAAGTACGCGTAATATCACCGGCATAGCCCTGATATTCACA
ACCCGCATCAATCAGCACCAATTCACCATCCCGCAGTTCGCACTCATTTTCGGTGTAATG
CAGAATGCAGCCGTTCTCACCGCCGCCGACAATGGTGTTATAGGCCGGATAACGCGCACC
ATAACGGGTAAACTCATGCAGAATTTCCCCTTCCAACTGGTATTCGAACATTCCTGGGCG
GCATTTCTCCATCGCACGGGTATGGGCTAACGCGCTGATTTCACCGGCTCGACGCAGCAC
AGCAATTTCTTCCTCTGACTTAAACAGACGCATCTCATGCAGCCATGGCCGCCAGTCAGT
CAACGTTGCGGGTGCGCGTAGATTTTTACGAAAACCGTTACGTAACTTTTCCAGCGCAGC
AAAAACAATTTTATCTGCATAATCATATTGCCCCTGCGCGTGATAAATCACATCAAGGCG
ATTAAGCAGCAAATAGAGTTGCTCGTCGATTTCATCGAAAGGTAATGCGCGATCAACACC
CAACTTCTCAGGTGCGGCCTCTTGCCCTAAACGGCGGCCAAACCAGATTTCAGCGGTTAA
ATCCCGCACCCGGTTAAACAGCACGCTGTGGTTGTGAGTCTCATCGCTTTTCACCAGAAT
CAGCACCGCTTGCGGCTCATTAAAGCCCGTCAGATAGCTGAAATCGCTATTCTGCCGATA
TGGATATTCGGAATCCGCGCTGCGCGTGGCCTCTGGTGCGGCAAAAATAATAGCAGCACT
GCCCGGGGCCATCTTCGCCAACAGCGCTTGACGGCGGTTCTGGTATTCTTGCTGAGTCAT
TACACTCTCCTGAAATATCCGATTTTTATCATTTAACGCATAACACTGATTCGTCTAGTG
TAATGTCGGCTTGCGTATTTCCGGTGCAGTCGGTTTTTCTTGGGTAAATTCGATATGACA
CAAGATAGCCGCGACACGGACATACTCAATGACTTCTTCCAGCGATTGAGCCAATTCTTC
CTGATCTTCATCTTCGTCATACCCTAACTGAGCGATATTCCGTAAATCATCAATGGCCTC
ACCCACTTCATCTTTCACTTGCGCCAACTTCGGTTGCAGCATTCCAAGCCCTAACAGGAA
ATGGTTTACCCAGCCGGATAATGCATCAGCACGGTCAAAAACAGTCACTTCTTCCCCTTC
AGGAATCAGCAACTGGAACATAAAACCTTCGTTTTCCAGCGCTTCTTGTGTTGCTTCATG
TAACTGTTGTAACGGCAAACCCAGGGCTTGTGAGAAGGCAATACCCTCATTGGTCAAGTC
ATGCACCAGTGCGCGCCAGCCATCGTCTTTACTGCCTCCGCACAGCATGCCGCTGATCAG
GCCATGCATTTCAGCCGGGGTTAATGCCACTGCTTGCTGGTTCAATGCCAGGGCCAGTGA
TTGGTAAGTTGGTAATGTATTCTCTATAGACATGCGTATTGGTCATCGTTGGCAGGATAA
GTTCGTGTTATGCTACCACCAAGAAAGGTCGCTATACCAGAAAACGCAATGCACTATATC
CTATAGATTTCAAGATGCAGGAAGCGGCAAAGCCTCTTGTCACTTGAAAAATAATGGATA
TATACCCTAAATAATTCGAGTTGCAGGAAAGCGGCAATTGAGTGAATCCCGCTGAGTTGA
CGCCAGTCAATGATTCGGGCGAGCGAGAGCAGCCACCGCATATGCAGCTTGAAGGATGAC
GGGTATAAAGGGGTTGTATCTTGGTATTGAGATATATATAGTGACGCCCGCTTTGCAGCT
ACGAGCATTTTGCCTCTGGTTTTCAGGGCTGGCGCGAAATTAGTCAGGAAGGTGGCATGT
CTGCACAACCAGTAGATATTCAAATTTTTGGTCGCTCGTTAAGAGTTAATTGTCCGCCAG
AACAACAAGACGCGTTGAACATGGCCGCAGAAGATCTTAACCAACGGTTGCAAGATCTGA
AAGTTCGCACTAGAGTCACCAATACTGAGCAGTTAGTTTTCATCGCGGCATTGAACGTAT
GTCACGAATTAGCTCAGGAAAGGTTGAAAACCCGTGACTATGCATCCAATATGGAGCAAC
GTATTCGGATGCTACAACAGACCATTGAACAGGCATTGCTTGAACAAGGTCGCATCTCTG
AACGTCAGGATGCACAGTTTGAATAAATCTCTGTTGAATGATAGATTCAGCAGAGAGTAA
AGAATTTCTCTGAGGTGTTCGTCAGCGGGTCAGTCCCCTGAGCCGATATTTAATACCAAC
AGAATGTAGTGCCTCCGTAACCGGTGCGCATGCTCGGTCCGCCGAGAAGCCTTAAGGTTG
CGACGCTGCGTTCACCTTGAACCATGGGTTCAAGGGTTACAGCCTGCGGCGGCATCTCGG
AGATCCCTTTCTTATCGTGTAACACGTATTTACGGTTATCACGTTCGTTCTGATACAGGC
AATTTTCCTCTCACTTACCTCAGCTGCATATCTTTTATACCCTCAATAATTCGAGTTTCA
GGAAGGCGGCAAGAGAGTGAGTCCAAATGAACTTACATAAGTAAGTGATTCGGGTAATTG
AGCGTAGCCAACGCATATGCAACTTGAAGTATGATGGGTATAACATGCCTCTAAATCCGC
AGCATGCCCTTGAGCGGCAAAAAATTCGCAGTGAAATCCGTGAGCGTCGGCGTCTTTTGA
CTCCTGAGCAACAACAACAATCCGCCAATCTCGCCGCCAGACAAATCGCTTCCCACGACA
AAATTCAGCAAGCCAATACTATTGCACTCTTTCTCTCTTTCGATGGCGAGTTAGATACCG
CTCCTGTTATCGAATTATTGTGGCAGCAGAAAAAACAGATTTATCTGCCGGTACTTCATC
CTTTCTGTCCCGGCCATTTGTTGTTTCTCCACTATCGTCCTGATAGCCAGCTCATTCGTA
ATCGCCTGAACATTCTGGAGCCTCAATTAGATGTGCGCGATGTCTTGCCATTAAAACGAC
TGGATGTCGTGATAACTCCGCTGGTGGCGTTTGATCAAGATGGACAACGTTTAGGTATGG
GGGGCGGATTCTATGACCGTACGCTACAAAACTGGCAGCAGGGTGGCCCCTATCCTATTG
GTTTGGCTCATGATTGCCAGCAGGTAGAGCACTTACCGAGTGAACATTGGGATGTGCCGT
TACCAGAGATTGTGACACCGACAAAGGTGTGGCAGTGGTAAGGTGGCCTACGCAACGATA
TAAAAAATAACAACAAACCCGGCATCAGCAGATACCGGGTTGTCGGTTACTATTCGCGCT
ACCAATATAATAAATATCAGTACAATAGGCGCGAGCGAATAGTCCCCGGAATCGCTTTCA
TTGCCTGCAAGGCTTTTTCTGCATTTTCCGCATCATCAGTCTCAACGTCGATAACGACAT
AACCAATATCAGCGCTGGTTTGCAAATACTGCGCGGCAATGTTGACATTCTGCTCAGCAA
AGATTTTGTTGATGCTGGTCAGGATGCCTGGGCGGTTCTCATGGATATGCAGCAAGCGGC
GAGTGTTATCACCGTGCGCTGGCAGAGAAACTTCCGGGAAGTTAACCGCAGACAGCGTTG
AGCCGTTGTCGGAATACTTCGCCAGTTTACCGGCGACTTCATCACCGATATTTTCCTGCG
CTTCTTGAGTTGAACCACCAATGTGTGGGGTCAATAGCACATTATCAAACTCGCACAATG
GTGAATTGAACGGGTCTTTATTGGTTGCTGGTTCTTCAGGGAAAACGTCGATTGCCGCCC
CTGCCAGATGATTGCTCGCCAGCGCATCACAGAGTGCCGGGATATCAACCACCGTTCCGC
GTGAGGCATTGATCAACATCGCGCCCGGTTTCATCAGAGCTAACTGCTCAGGGCCAATCA
TATTTTTGGTGGAGTGGTTTTCTGGCACATGCAAGCTAATCACATCACTCATATTCAGCA
AGTCAGACAGATGACGTACCTGCTGTGCATTCCCCAACGACAGTTTATTTTCAATATCGT
AGAAGAACACTTTCATGCCGACACTTTCAGCCAAAATACCTAACTGAGTCCCGATATGAC
CATAGCCGATAATACCCAGTTTTTTACCACGGGCTTCATAGGAACCGACTGCCAGTTTGT
TCCACTCGCCACGGTGCGCTTTGGCGTTGGCGGATGGAATACCACGGAACATCAGCAGTA
ACTCGCCCAGTACCATTTCGGCTACCGAACGGGTATTGGAGAAAGGTGCATTGAATACCG
GCACACCACGTTTAGTCGCCGCTTTTAAATCAACCTGATTGGTACCGATACAGAAACAAC
CGACTGCAACCAACTTTTCTGCTGCAGCAAAGACTTCTTCGGACAGATGCGTGCGCGATC
GAATCCCGATGAAATGGGCATCACGAATAGATTCTTTCAGTGATTCGGTGTCTAAGGCAC
CTTTATGATATTCAATATTGCTATAACCGGCTGCACGCAGATTATCAACCGTGCTCTGGT
GCACCCCTTCCACTAACAGAAACTTAATTCTGTCTTTCTCCAGTGATACTTTTGCCATGT
CCCCGACCCTATTTTCAGACTTCAGATGTGGCTGCCGATATCGAATGAATCCGGTCAGCA
CCCAGTCAACATAACAAATATTTCGCTGGCAGCAATACAAACGATTGCCTTGCTGTCAGC
ATAACAAACAGTGCAAATGTTAATTTATGGAATAAAAAACTGGCAGGAAGTGAGTTAATG
GCAGGTTAAGAAAATGAAATGAGTAAATGTGATATATATCACCAAATTTAACCATTTTAA
GAAAAGAGTTTTAAAGGCAAAAATTATCAGGATGAAGCAACCAAACCTCATCCTGAATAC
ATATTAGCTGATCAGTTAAGTTCTACGGTTTTAACACCATCGGCAGTGCCAATTAGTGCA
ACATCAGCACCTCGGTTGGCAAATAGCCCCACAGTGACAACACCGGCAATATTATTAATT
TTATTTTCAAGCGCAATGGCATCCAAAATAGTCAGATTATGGACATCCAAAATAACATTG
CCGTTATCAGTCAAAACATTCTGGCGATATTCAGGTAACCCGCCTAATTTCACCAGTTCA
CGCGCCACATAAGAACGCGCCATTGGGATAACTTCGACCGGCAACGGGAATTTACCCAGC
ACATCAACCTGTTTGGAAGCATCGGCAATACAGATGAATTTACGCGCAATGGCCGCAATG
ATTTTCTCGCGGGTCAGAGCCGCACCGCCGCCTTTGATCATCTGCATTTGGCTGTTAATT
TCATCAGCACCGTCGACATAAATGTCCAGCTCGTCCACTTCGTTGCAATCAAATACCTGA
ATGCCATAACTTTTCAGTTTAGCGGTAGAGGCATCAGAGCTAGAAACAGCCCCTTCGATC
TGGCCTTTAATGGAAGCAAGAGCATCGATAAAATGTGCCGCAGTTGAGCCAGTACCGACC
CCAACGATAGTGCCAGGTTTGACATATTCTAATGCTGCCCAGCCCACTGCTTTTTTAAGT
TCATCCTGAGTCATGGTAAGTTCACGCCTTGATGTGAAAGAAAACCTGACGTCATTATAG
AGCATATTAAGTGATAAAACGTCGCAATAAAGCCAACTCGTGTGATGGTTAATTTTAGCT
GGATCACAGTTATGCCGGTTTATTTGTGGCGAGCCCCGCGGCATTCCGACATAGATAAAT
GATCAAAATGTGGCATAGTGCGGTATTAACTTAATATTTGGAGAGATGACTCCGATGAAA
CGCCCAGACTACCGTACGCTACAAGCGCTGGACGCGGTGATCCGTGAACGCGGTTTTGAA
CGCGCTGCACAAAAACTTTGCATCACCCAATCGGCGGTATCTCAACGCATTAAGCAGTTG
GAGAATCTGTTCGGTCAACCACTGTTGGTGCGCACTGTGCCCCCCCGTCCAACTGAGCAA
GGGCAGAAACTGCTCGCCTTGCTGCATCAGGTCGAATTGCTGGAAGAAGAGTGGCTCGGC
AATGATAACGGCGGCGATACACCGCTGCTGCTGTCATTGGCGGTCAACGCCGACAGCCTG
GCAACCTGGCTCCTGCCAGCCTTAAAACCGGTGTTGGCCGACTCCCCTATCCGGCTAAAT
TTACAAGTCGAAGATGAAACTCGAACTCAAGAACGGTTACGTCGTGGCGAAGTGGTAGGT
GCGGTCAGTATCCAACCTCAGCCGCTGCCAAGCTGCCTGGTTGATCAGCTCGGCGCACTG
GATTACCTGTTTGTTGCTTCAAAACCCTTTGCAGAACGTTATTTCCCCAATGGCGTGACC
CGCTCGGCATTGCTGAAAGCACCTGCGGTGGCCTTTGACCATTTGGATGATATGCATCAG
GCGTTTTTACAGCAGAATTTCGATTTGTCGCCGGGCAGCGTGCCCTGCCATATCGTTAAC
TCGTCAGAAGCGTTTGTACAGTTAGCAAGACAAGGCACTACCTGCTGTATGATCCCGCAT
CTGCAAATTGAAAAAGAGTTGGCATCCGGTGAATTAATTAATCTGACGCCGGGATTATTG
CAACGGAGAATGCTGTTCTGGCATCGATTCGCGCCAGAAAGCCGGACGATGAGAAAAGTA
ACTGACGCCCTATTATCTTACGGGCGTCAGGTATTACGGCAAGACTAGCTTATTTGACGG
CAGTGGCTGGCGTGTTAGAGCTGGTTTTTAGCTCAAATACCACATCAACCTGATCATCAA
AATGAATGGTCTGTTGTTCGTAAGTTTGGGCGGCATCATTGGCTGGTGCAGCTTCGGCAC
TCTTGAACATACGCGCTACTGGCATTGGCTGGTAGTTAGCAACATGGTAACGAATGCTGT
ATACCGGCCCTAATTTCACCTTAAAACCATCAGCCAATGCACCCGCCTGACTAATGGCAT
TTTCAATAGCCTTTTTACGCGCCTGTTCACGGTAAGTGTCCGGATTGGCAACACCCAATT
CCACGGCACGAATCTCATTCAGACCTGATTTTAACGCACCATCCAGCAACTCATTTAACT
TATCCAGTTGGCGCAGTGTCACCTGAACCTGACGTACCGCACGGTAGCCCTTCAAGACAG
CTTCACCGGTTTTTTGATAATCGTATTCAGGTTGAGTACGAATATTGGCAGCATTGATAT
CTTTTTTCTCAATGCCACTCTTACGCAGAAAATCAAAATATTGTGCGACGCGGGTATCTG
CCTGTTTTTTGGCATCTGCGGCGTCTTTGGCAGATACACTCACTTCAATGGCAATAGTAG
CGATATCCGGTGTTGCATCAACACTGGCGGTGCCGGAGGTAACAACATGCGGCCCTTCTG
GCACTTCGGCGGCTTGAACTTGTAGCGCCAAAGGTAACGTCCCTAATCCCATCATTGCGG
CCAAAGCCAATGTCTTCAACTTCACGGAAGCCTCCTAAGATAATCATAATAAAACTATGC
ACTAAATAATTCGAGTTGCATGAAGGCGGCAACTGAGCGAGTCCCCAGAAGCTTACACAA
GTCAGTGACTGGGGTGAACGAAGGCAGCCAACATACATGCAGCTTGAAGTATGACGGGTA
TAAGACAACCGTAGCATATCTTACTAAATTAGGGATTCGGATTAATGATAAAAACTTACA
GGTTCAATCCCTGTCGCGCTAACTGAAAAGCGATAAACCACATCACTCCCCCCACCAGCA
AATTGATTACCCGCTGTGAGCCAGGCCGATTAAGCCACGGCGATAGCCACGCAGCCAACA
ATGCCAGAGCAAAAAACCAGGCAACTGAAGCGCTCACGGCACCAAAAGCAAACCAGGGCC
GAACATCCGGTAATAACTGGCCTCCCAAGCTACCCAGCACCACAAAAGTATCCAGATAGA
CATGCGGGTTAAGCCAGGTCACCGCCAATAATGTCACGATAATGCGCCAGCGCCCTTGTG
TACCAGCGGCAACCGCAGCAGATGAGCTATCTCCACGCCATGCGGCCATCAGCGCTCCCC
AGCCATACCATAACAAAAATGCCACGCCGCCCCAGGTGACCAGTGCCAGCAGCAGGGGAG
AGCGGTTCAGTAAGGCGCTACCGCCAAAAATACCGGCGCAAATTAAGATAATGTCACTAA
GGGCACACAATGATGCACTCATCAAATGATGCTGCCGCTTAATTCCCTGATTCATCACAA
AAGCATTTTGCGGCCCAAGGGGGAGGATCATGGCTGCACTCAGGGCAAAACCTTGCAAAA
ATACGGCTAACATACTGTTACCTTTAAATAATACTCAAAACTGATTGAGAGAATTGGGGA
GGAATTAGCAGCATAGTACGGGGATAAAACCATCAGAGGAAATTGATATTTCTTATCTAC
TATAAGAAAAACTAATAATTAATAAACTGAAGCTCGCGCGGGAGAAAAATAAATGAAAAA
GAGAAAAAACGGGCTAAAAATAGCCCGTCAGACCGCTGACAAACCCCAACGACTCGATCT
TGCAAGGTGAAGGCAAGTAGAAGAGTAAAGCGTCCGCGCCACGGATGGCGCGGGTCGAGC
CCCCAGGGAAGGGTTTACGGCGTCTTTACGATCTGCCTGTTTTCACCGTTACGGGCACTT
TGTCATTAACCTCAAACGGGCTAAAAATAGCCCGTATTGACCGCTGGCAAAGTCAACTGA
AGGGGAATCGTGCCATTGGGGTCGTAGCGACGGAGTTGCCGGAGCGCCCCTGGGTGCGGT
AACCCCTTCACTCACTCGCTATCAGCAGCTATGCTGTCGGAGCAGATTCTGCTTTATCAA
CCTGATGCAAATGCACATCCATCTGTGGATATGGAATGCCGATTTTGTGAGCATCCAATG
CACGTTTGAAGTTTTCCATCAAATCCCAATACACTTCCATCGCATCGCCATTAGTAGTCC
AAACGCGCACCGTGAAGTTGAGAGAAGAAGCAGCCATCTCATTCAGACGCACGGTAACCC
CTTTGTCATGCATAATGCGTGAATCGGCTGCAATGATGTCACCCAGCACTTTCTTCACCA
CATCAATATCTGCATCATAAGAGACACCGATTACCATATCTGTACGGCGGTTCGGTTCAC
GGCTGGTATTGATTATATTGTTGGCAATAATTTTACCGTTCGGTACAACAATGATTTTGT
CGTCAACCGTCCGTAGCGTGGTTGAGAAAATTTGCACTTGCACCACGGTACCGGCTACGC
CACCCAGATCGACGTACTCACCCGCTTTAAATGGACGGAAGGCCACCAGCAACACACCTG
CGGCAAAGTTGGACAGTGAGCCTTGCAGCGCCAAACCAACAGCTAAACCAGCAGCACCGA
TGACCGCAATCACTGACGCGGTTTGCACCCCAAGACGCCCCAGAACCGCCACAATAGTGA
ACGCCAGAATGCTGTAACGCACCATTGCTGCCAAAAAATCCGCAACAGTGATATCAATTC
CGCGCAATTTCATCACTCGGCCAAGCATGCCAGAAACCACTTTGGCAATAATCGAACCCA
CAATCAGAATCAATAAGGCTGCGATAAGATTAACTGCATACTGAATCAGTAATTCCTGAT
TATTCACCAACCAAGTACTCGCTTCATTGATTCCATCAACTACGTTTAATTCTTCCATTT
AAACCACCCTACAAAAAAGTCCCCGCTGGGGAGATTACGCAAAAATTACCGCCATTGTTA
ACCCCATGACAGCCATGCCTGTTTAGGGTAACCAACAATAGGCCGTGTTGCCAATTTTGA
TAGCAGGTGAACGGACGCAAATAGATAGCTCACTATCACTTCGCCATTACCTCTATGCAG
CCAGCGCAATAAACGGAAAAAGGCCCCGCAGGGCCTTTTCAATCAGTCAAAATGAGACTG
AATTACAGTACGTCAATTGCGTTCAGTTCTTTGAATGCCAGTTCCAGACGGGCAATCATT
GAAGTCTGAGCAGCACGCAGCCATACGCGTGGATCGTAGTATTTCTTGTTCGGCTTGTCA
GCACCTTCAGGGTTACCCAGTTGGCCTTGCAGATAGCCTTCGTTCTTTTTGTAGTAGTTC
AGAATACCTTCCCATGTTGCCCATTGGGTATCGGTGTCGATATTCATTTTCACTACGCCG
TAGCTAACTGCTTCTTTGATTTCAGCAGCAGTTGAACCTGAACCACCGTGGAACACGAAG
TTCAGGCTGTTGTGCGGCAAATTGTGTTTCTTAGAAACATAATCCTGAGAATCACGCAGA
ATAGTTGGGGTCAGTTTCACGTTACCTGGTTTGTAAACACCGTGCACGTTACCGAAAGAG
GCCGCGATAGTGAAACGTGGGCTGATTGCGTTCAGTTTTTCGTAAGCGTAATCAACATCT
TGTGGCTGAGTGTACAGAGAAGAAGCGTCCATGTGGCTGTTGTCCACGCCATCTTCTTCA
CCACCGGTGCAACCCAGTTCGATTTCCAGCGTCATACCCAGTTTTGACATACGAGTCAGG
TACTTGCTACAAATTTCGATGTTTTCTTCCAGGGACTCTTCAGACAGGTCGATCATGTGA
GAAGAGAACAGGGGTTTGCCAGTGGCAGCAAAGTGTTTTTCGCCTGCATCCAACAAGCCG
TCTAACCACGGCAGCAATTTCTTGGCGCAATGGTCGGTATGCAGAATGACTGGAACACCG
TAGTGTTCAGCCATCTGATGCACATGGTGCGCACCAGAGATAGCGCCCAAGATTGCCGCA
CCTTGTGGCACGTCAGTCTTCACGCCTTTACCTGCGATAAATGCTGCACCACCGTTAGAG
AACTGAACGATAACTGGCGCACCCACTTTAGCTGCTGTTTCCAGCACTGCGTTGATAGAG
TCGGTGCCTACACAGTTAACCGCTGGCAGAGCAAATTTGTTTTCTTTTGCTACTGCGAAC
ACTTTCTGAACGTCATCACCTGTGATGACACCTGGTTTTACGAAATCAAAAATTTTAGAC
ATGTAAGTTGTCCTGTTTCGTCGACTGAAGATAGCAGCTATCCGGTGAGGATAGGCCCTA
AATGTAAATCGCCTATACCCGTCATACTTCAAACTGCATGTGCGTTGGCTGCCATCATTC
ACTCAAGTCATTGAGTTATCTCAACTCCTTGAGTTCATTTCGTTGCCGCCTTCCTGCAAC
TCGAATTATTTAGGGTATAAAGCCCGCGAGCTTCATTAGCTAAAAGCGAAACGGGCGGCT
CTCGCCCCCCGTTATCTAAATTACTGCTTAGCGCGCTCTTCCAGCATCACAACTGCTGGC
AGTTTTTTCCCTTCTACGAACTCAAGGAAAGCACCGCCGCCGGTAGAGATGTAGGAGATT
TGATCAGCAATACCGAACAGATCGATTGCTGCCAGAGTGTCACCACCGCCCGCGATTGAG
AATGCTTCACTCTCTGCGATGGCGCGAGCCACGATTTCGGTTCCTTTACGGAAGTTAGGG
AACTCGAACACACCAACCGGGCCATTCCACAGAATGGTTTTGGCGTTTTTCAGGATCTCA
GCCAGACGCTCCGCAGATTCGTCGCCCAAGTCCAGAATTTGTTCGTCATCTTTGATTTGG
TTAGCTGGTTTCAGCGTTGCCGTCGCAGTTTCAGAGAACTCGGTCGCAACACGCACATCA
GTAGGTACTGGGATATCACAAGTTTCCAGCAGACGTTTTGCTTCTGGAATCAGGTCGGCT
TCATACAGAGATTTACCGACGTTATTGCCTTGAGCGGCAACGAAGGTATTGGCGATACCG
CCACCAACAATCAGTTGGTCTGCAATTTTAGACAGAGCACCCAATACCGTCAGTTTGGTT
GAAACTTTAGAACCACCTACGATGGCAACCATTGGACGCGCTGGGTTACCCAGAGCTTTA
CCCAAGGCTTCCAGTTCTGCTGACAACAGCGGGCCAGCACACGCGATAGGAGCAAATTTA
CCCACGCCGTGAGTAGAAGCCTGTGCGCGGTGAGCAGTACCAAAAGCATCCATCACATAG
ACATCACACAGTGCTGCATATTTTTTGGACAGAGTTTCGTCGTCTTTCTTTTCGCCTTTG
TTAAAGCGAACGTTTTCCAGAACAACCAACTCGCCAGCTGCAATTTCAACGCCGTCCAGA
TAGTCTTTCGCCAAACGTACCGGAGCAGACAATTTGTCTTTCAGGTAATTAACCACTGGC
AGCAAGGAGAACTCTTCGTTGTACTCGCCTTCGGTCGGACGACCCAAGTGAGAGGTAACC
ATTACTTTAGCGCCTTGCTTCAATGCCGTTTCAATTGTCGGCAGAGATGCACGGATACGC
GCATCAGAAGTCACTTTGCCATCTTTTACCGGAACATTGAGGTCCGCACGGATCAGCACG
CGTTTGCCAGCCAGATCCAGATCGGTCATCTTAATTACAGACATGGTGAATCCTCTTGTT
GATTCTCTTTAAAGTTGCATAAGCTGCATATCAACGTTGATAAAACCGCAATAAAACACG
GAAAAAACAATACGTTATCATGCCATACTAGAAACCACTTCTGGCCATCGCCAATGTCGT
ATCCAACATTCTATTGGCGAAACCCCATTCGTTATCGCACCATACCAACGTCTTAATCAG
GTGCTGCCCGCTGACCCGCGTCTGGGTGCAATCGACAATCGCACTGTGCGGATCATGGTT
AAAATCGGTCGACACCAATGGTAATTCCGTATAGTCAACTATACCACGAAATGAACCTCT
TGCTGCCTTTTGCAAAAGCTGGTTAACCTCGGCCACACCAACCGGGCTTGTAACGCTGAC
GCTTAAATCGATAGCCGTTACATTGATCGTTGGCACCCGTACCGAGATAGCTTCAAACCG
GTCGCAAAACTTCGGAAAAATACGGGTAATCCCTGCCGCCAATTTGGTATCAACCGGAAT
AATTGACTGACTTGCGGCTCGGGTGCGGCGTAAATCCTGATGATAAGCATCAATCACAGG
CTGGTCATTCATTGATGAATGAATGGTGGTGACAGTGCCGGATTCGATGCCAAAGGCCAC
ATCCAACAACTGAATAATAGGAATAATACAGTTCGTAGTACAGGAGGCGTTGGAAACAAT
TCGGTGATCCGCCTGTAAATCCTGATGGTTAACACCATAAACCACCGTGGCATCCAAATC
ATGTCCGCCGGGATGGGCAAACAGCACCTTTTTGGCACCGGAGGCTAAATGTGCCTCGCC
ATCTGCACGGCTACCATAAACGCCGCTACAATCCAGAACTACATCAACTCCTAACTCACC
CCAGGGTAACTGCCCAATTTCTGGCTGATGTATCAACCGGATAATATCGTCCCCGACGTA
TAATTTGTCACATTCCTGACGAACATCCCAGGCAAACCGGCCATGGCTGGAGTCATACTT
CAACAGATGGGCCATCCCTTCTGCATTAGCCAACTCATTAATTGCCACCACTGAAATCTC
TGCCCGACGACCTGATTCATATAATGCGCGTAAAACGCTACGGCCAATTCGGCCAAAGCC
ATTTATCGCTATGCGGATTGTCATGTTACTCCCTGCTTCTGGTTATTATCATGCAACCTC
ATAGCGTACTGCCAGCGCACCCTAAGATGTTAATCGTCTTATCACAATTGGGCCAGAATA
CTTCCGACTTTTTCCTCAGCAACATGGCCTGAAACGGAAGGCAAATTATGACTGAAACGC
TTCAGCCAGAATAAACCAAACTAATCATAAAAGGAATATCTGCCTGATAAAGGGCACAAT
TCACCCATCAATTGGCGAAAAAAAAGACCGCCTTGGCGGTCTCAGACTGCTGACAAAGTC
CTGGCCTCCTGGCCGGGACTTTGATCTAATAGGGACAGGCTAAAAAACGAGCTTATTCCT
ATGCTAAAAGAATCTGCCCCTCAACAATATCAACTCGAAATGGTCACCCTCGAAGAGCTG
GTGCCGCAACATCATTTAGTCCGCAAAGTCGATGCCGCCATCGATTTCGAGTTTATCCGC
GACGAAGTCGCCCACCTTTATTGCCACGATAATGGCCGACCCGCCATTGACCCCGTCGTT
CTGTTCAAAATGATGCTCCTCGGTTATCTGTTTGGCATCCCCAGTGAGCGCAGGCTGGTG
CAGGAAATCCAGGTCAATGTCGCCTACCGCTGGTTCCTGCGGATGGGGCTGACCGACAAG
GTGCCCGATGCCTCAACGCTCAGCCAGAACCGCATTCGCCGCTTCAATGGCACCGATATT
TTTCAGCGTATTTTCGACAATATCGTCGAACAGGCCATCACCAAAGGCATGGTCGGCGGG
CGGGTACTCTACACCGACAGCACGCATCTCAAGGCCAATGCCAATCCGCTCAAAGCCAAA
AACCTGCCCCAACCGGTCAAAGCCAGCGCGTATATTGATGCGCTGAATGCCGCCATTGAT
GAAGACCGGGCTGCCACCGGAAAAAAGCCGTTAGCGCCGTCGACGACGGTGAAAATGAAG
GACACCAAAGTCAGCACCACTGACCCGGAAAGCGGTTTTATGCACCGGGATAACAAGCCG
AAAGGCTTCTTCTGGCTTGACCACCGTACCGTGGATGGCAAACACGGAATTATCACCGAC
ACCTATACCACGCCCGGCAATGTGCACGACAGCCAGCCCTATATCGCCCGGCTGGAACGG
CAACTCAGCCGTTTCAAACTTAATCCCATCGCGGTAGGTCTGGACGCCGGTTACTTCACT
GCACCGGTGTGCCATCTGACGGAAAAGATTGATATCATTCCAGTTATTGGGTATCGGCGG
CCCAATAAAGGCCAGAATGCCCTGCAGAAAAAACACTTTCGCTACGATGCAAAACAGGAT
GTTTATCATTGCCCGGAAGGGCAGCAACTTCTCTACAAAACCACCTCGCGTGAAGGCTAT
CGCCACTATCACTCGTCGCCTGAGGTCTGTGCGCAATGCCCACGCTTAAGTGACTGTACG
CAAAGCAAAAACAGTCAGAAAGTGGTGACACGACATGTGTGGGAGGGGAGTAAAGAGCGG
GCGAATCAGATGCGGCTGACGGCGTGGGGCAAAAAAGTGTACGCGCGACGAAAAGAGACG
GTGGAGAGAAGCTTCGCGGATGCAAAGCAGCATCATGGCCATCGCTATGCGCGGTTCCGT
GGGCTGATGAAAGTGCAAATGCAGTGCCTGCTTGCAGCGGCAGCGCAAAATATGAAGAAG
ATAGCGCTGCTGGCGCTATTTTATTGTTTATTAATGATATATCGGGTTCAAAACAGGGGT
GTGGGATACGAAAAGATGTTGATGGCGTTACTGAAACATCTGACAGACGGGCAGGAAAAA
AATATCGCGAACGCGACCTTCGGTCGCTAATAAGACAGAACCCCACAAAAAAGTGGGGTT
CGTCAGCAGTCTGAGCGGCTCTTAATGAGCCGCTTTTTTTTGCGCTTTTATCTCGACGTA
AGTTGCATGTATTTTTCTGGCATAGTGTTTTCGACGCTTATCTTGCTTTATATTTTTAGC
AAACCCTGCATTGTATGCCCCTACTGCATCCCAATTAACGCCCCAGTGACGAAATGCGAT
CGCAAGATAATAAGCGCCCGTGTAGATATTCATACACGGATCTGCTGTGAGGTGGTGGCG
TGTTATCCCGTATCTTTTTAATTCAGGTTCATGCTGGGTATTAATCTGCATTAAGCCGAT
ATCTAAACTGTTATCTGGATTTTTTCCGATGGCGTGAATGTTTCCTTTGGATTCATTCCA
CGAAATAGCACGAAGCAAGTCGGGGTCTATCCGATAATCTCTTCCTGCACGTTCGAAACA
GTCGTCAGCATAAGTATTGAATGACAACAAACCTATCAAAACTGCAAATAAGCCTCTCAC
TTAATATACTCCAACACAGCCTACTACTAGGCAAGATTGCCATTTTTTATAAAAAACGGC
AATGGCCGTAATAGCTGAATCCATGCCAGTGGAGTTAATACTTAATACCTGCTCCCCAAC
ACTAAAGCCCCACACCCGTCGCAAAATTGCATCTTGCATGATTTGTTTTTTATATCAGTG
AGTTATCTTTAATCTGTTGGTGTAATTTATATCGTGATGTAAAAATACGATTCGTTGTTG
AATCTAACGCGAATCCTAATGGATTCGAATCTAGATTCAATTAAGATTCATTTCAGTGGT
TACGGGCTTTAATGGCTTACCGAATCTTAATTGAATCTAAAATTATAGGCTATCAGATTC
ACTATTTTACAGTGTTTGAATCTTGACCGAATCTGATTTTTTTATACAATGAATCTCAAC
TGAATGTATTGTTTTTTTGAAAAAAATAATCTTCTGGAGAAATCAATGCCTAAGATTCAG
ACCTACGTTAACAACCGTGTATTTGATGGTATTAACAATATCATGACAGAGCGTCAGATT
GAAGGGATGCCAGATGTCAGTATTTCCAGTGTTTCATCAATGTTGCTGGAATTAGGGTTG
CGCGTGTATGAATTACAGAAAGAGAAAAAAGAGAGTGGGTTTAATCAGCGGGAGTTTGAT
AAAACTGTACTCGAAATGACGTCAAAATCTAACGCTCTTAATTCTCATATTCTGAAATTA
TTATGTGCGCTAGCTGAAAAAACAGAAATACAGCACGAAAGTTATAGCGATATTCTTGAA
AAAGTAAGAGCTTACTCTCAGCAAAAAATGGATTCATTATTTTCTGAGGTGTCAGATGAA
AATAATAAACCCATTGATTAGAAAGGGATTGCTATTTTTTAGATTGATTTTTATATTTGT
TTTTGTAAAATAATCTTGTTGTATATGAGTTGCGCGGAGAGATGAATAACGAGTTATTTA
TATTTTTGTAGTCGATTTAATTTAAAATTTGGCGGTCAGGGAGGGGATGTGGATAGGTGA
TATCTATCAATGCAGGGCGGCTTCGCCGCGTCACCGGCGCCATTTAACATAGGTGTCATA
TTGAACAACGGTTGGCGCCTGCATGCCCTACGGGCATAAAAAACCCCAGCGGAAGGTTTT
TTATCAATCAATTTTTCGATAACTTACTGATAAACGATAATTTATGTTTTGATAACTATG
TTAGCCTTGGGAGATACTGTTCGTTTATCGTCGAGATTGCGAACTGCAATCAAAACGTAT
AAAAACCATCATAGACAGGGCGCTTTGACTAATCCCCTTGCTGACCATTGGCATCATTCC
TTTTATCAAAAACTGATGTCATTGCATTACCTGGGGCTCTATCGTAACAATCCTCTGACA
CAATGTCTGAGGCTTTCTTTTATCAAAAGGGGGGTGATGAATTAAATTTGTGATCTTTTT
CAAAAAATGTGTTCTGGAGAGTAGATTCTGGTTAGTGATATCTATTAACAATATCATTAA
TTTTTTGATTTTGTCTGATACTTCAAAAGTATTATTTTACTGATAAAACAACTGTATAGA
CATGCTATATACAACTTATCCTTAAGTAACAGGAGATATAATCATGAATAAATTTTATCA
ATTTAGAGATGAGCAGAGAAAGGAGCTGGAACAACATGCTTTTTATAATTTGATTTCTTC
AGATTGTATAGCGTTGAAAGACAAATTATTATTTGCTCCTGTTATGGCCCATTTCATAAT
GAACTTCAGAGATATGAATAAATGGGTTATCCGATTTGATAACAATGATAATGAATATAA
ATCTGTTATAAACGGAGGGACAATTGAGGACGAAACACATTCAAGATTGTTTTTAGAGGA
CTGGAGGAAATTATATATAGATGACAAACTTAACTGGAAAGCAAGTGATGTTCTATACTG
GTTGTTTATTAGTCGTGAAATGGAATGTTTCAGAAAATTTGGCATTGATTTTATGAAGCT
TTGTGTAGATGATGGAGGAGATCCAATACTTCGTTATTCTCATTCCGAATCAGGAGAAAC
TTGCGGTAATATATTCTTTTCAAAAATTAGTCCTATTGCTGATCAGGTTGCTAATCATTT
AGGAATATCACTTCGTTATTTTGGGACATTTCACCTTAATCTGGAGAATGGACATGTATG
GAAGTCCGAGGGCGTTTTTGAAAATATAGAATTATCACCAGATTTATACAAAGAAATGGC
AGAACTCTCAAAGAGAATGTTTGGTATATTTAAAGGGATTCATGACTCTTTTTATAATTA
TCTATCCTGTTATGTTCTTAATGGAAGTAATCCATCATTTCCGAGACCATTACCTGTAGG
GAAAAATGTTGCATCTATATACCCTGAGTTTGTGATAAATAATGAACAAAATAACAATGG
TAAACATATTGAGCATATAAACAGTTATCTGAAAAAAATATCGAATCATGAGTTCTTCAA
ATGGCTGCTTAACACTTCAATAGACCCTCTATTGAAATTAAAAAGTTTCATACCTCTTTG
GATTGTTGATATTATGGGGTATAGAGATATTAATAAATATGTTTTTACATATGAACAGCC
TGAATCAGAAAGTGAAAATATTATAAATAATTATGCATTACACCTATCAGAGCATAGTCG
TTTATTTTTTCATGACTGGAAATCGCTTCAGCTTGATGATATGTTACGCTGGAGTGCTAG
TGATACTCTTGAGTTTATTTTTCTTAACGCAGATATGGATATCCATAGAGAAAGTATAGT
TAAGTTTTCTTTGTTTGGATTAAAACACAGAGATCCTATTATCAGGTTTTGGTTTATGAT
GATACTTGAGTTAAGTGGAAAAGAATTTTTCTCTTATGTTGGAGATGTAGCTTTGCAGGT
GGAAAGAAAATATAATATTTTTCTTCCATATTTATGTGGACGTCATGCGACAGAAGATGA
GTGTGAAGCATATAATAATATGTATAAGCATTTTATCGCAAAAGAAATTAACCCAGAACA
AAGAGATTTAATAATACAGATTACTGACATGGTTATGATGTCATTATTGAATAATTTGGA
TATCTCATATCGATATGTAGTGAATAACTTATTGGCAGCTCGTTAAAAGAACAGCTCATT
ATTATTTTTGAGTCCTGAATTTTACTGATGCACCTTAAAATCCCGTTTTTCAGCGGCGGG
ATATGTTAGATGCATTTTATTTCTAACCGAATATCACGTCCATAGGACGTGGTATCAGAC
TGCTGACAAAGTCCTGGCCTCCTGGCCGGGACTTTGATCTAATAGGGACAGGCTAAAAAA
CGAGCTTATTCCTATGCTAAAAGAATCTGCCCCTCAACAATATCAACTCGAAATGGTCAC
CCTCGAAGAGCTGGTGCCGCAACATCATTTAGTCCGCAAAGTCGATGCCGCCATCGATTT
CGAGTTTATCCGCGACGAAGTCGCCCACCTTTATTGCCACGATAATGGCCGACCCGCCAT
TGACCCCGTCGTTCTGTTCAAAATGATGCTCCTCGGTTATCTGTTTGGCATCCCCAGTGA
GCGCAGGCTGGTGCAGGAAATCCAGGTCAATGTCGCCTACCGCTGGTTCCTGCGGATGGG
GCTGACCGACAAGGTGCCCGATGCCTCAACGCTCAGCCAGAACCGCATTCGCCGCTTCAA
TGGCACCGATATTTTTCAGCGTATTTTCGACAATATCGTCGAACAGGCCATCACCAAAGG
CATGGTCGGCGGGCGGGTACTCTACACCGACAGCACGCATCTCAAGGCCAATGCCAATCC
GCTCAAAGCCAAAAACCTGCCCCAACCGGTCAAAGCCAGCGCGTATATTGATGCGCTGAA
TGCCGCCATTGATGAAGACCGGGCTGCCACCGGAAAAAAGCCGTTAGCGCCGTCGACGAC
GGTGAAAATGAAGGACACCAAAGTCAGCACCACTGACCCGGAAAGCGGTTTTATGCACCG
GGATAACAAGCCGAAAGGCTTCTTCTGGCTTGACCACCGTACCGTGGATGGCAAACACGG
AATTATCACCGACACCTATACCACGCCCGGCAATGTGCACGACAGCCAGCCCTATATCGC
CCGGCTGGAACGGCAACTCAGCCGTTTCAAACTTAATCCCATCGCGGTAGGTCTGGACGC
CGGTTACTTCACTGCACCGGTGTGCCATCTGACGGAAAAGATTGATATCATTCCAGTTAT
TGGGTATCGGCGGCCCAATAAAGGCCAGAATGCCCTGCAGAAAAAACACTTTCGCTACGA
TGCAAAACAGGATGTTTATCATTGCCCGGAAGGGCAGCAACTTCTCTACAAAACCACCTC
GCGTGAAGGCTATCGCCACTATCACTCGTCGCCTGAGGTCTGTGCGCAATGCCCACGCTT
AAGTGACTGTACGCAAAGCAAAAACAGTCAGAAAGTGGTGACACGACATGTGTGGGAGGG
GAGTAAAGAGCGGGCGAATCAGATGCGGCTGACGGCGTGGGGCAAAAAAGTGTACGCGCG
ACGAAAAGAGACGGTGGAGAGAAGCTTCGCGGATGCAAAGCAGCATCATGGCCATCGCTA
TGCGCGGTTCCGTGGGCTGATGAAAGTGCAAATGCAGTGCCTGCTTGCAGCGGCAGCGCA
AAATATGAAGAAGATAGCGCTGCTGGCGCTATTTTATTGTTTATTAATGATATATCGGGT
TCAAAACAGGGGTGTGGGATACGAAAAGATGTTGATGGCGTTACTGAAACATCTGACAGA
CGGGCAGGAAAAAAATATCGCGAACGCGACCTTCGGTCGCTAATAAGACAGAACCCCACA
AAAAAGTGGGGTTCGTCAGCAGTCTGAGCGGCTCTTAATGAGCCGCTTTTTTTTGCGCTT
TTATCTCGACGTAAGTTGCATGTATTTTTCTGGCATAGTGTTTTCGACGCTTATCTTGCT
TTATATTTTTAGCAAACCCTGCATTGTATGCCCCTACTGCATCCCAATTAACGCCCCAGT
GACGAAATGCGATCGCAAGATAATAAGCGCCCGTGTAGATATTCATACACGGATCTGCTG
TGAGGTGGTGGCGTGTTATCCCGTATCTTTTTAATTCAGGTTCATGCTGGGTATTAATCT
GCATTAAGCCGATATCTAAACTGTTATCTGGATTTTTTCCGATGGCGTGAATGTTTCCTT
TGGATTCATTCCACGAAATAGCACGAAGCAAGTCGGGGTCTATCCGATAATCTCTTCCTG
CACGTTCGAAACAGTCGTCAGCATAAGTATTGAATGACAACAAACCTATCAAAACTGCAA
ATAAGCCTCTCACTTAATATACTCCAACACAGCCTACTACTAGGCAAGATTGCCATTTTT
TATAAAAAACGGCAATGGCCGTAATAGCTGAATCCATGCCAGTGGAGTTAATACTTAATA
CCTGCTCCCCAACACTAAAGCCCCACACCCGTCGCAAAATTGCATCTTGCATGATTTGTT
TTTTATATCAGTGAGTTATCTTTAATCTGTTGGTGTAATTTATATCGTGATGTAAAAATA
CGATTCGTTGTTGAATCTAACGCGAATCCTAATGGATTCGAATCTAGATTCAATTAAGAT
TCATTTCAGTGGTTACGGGCTTTAATGGCTTACCGAATCTTAATTGAATCTAAAATTATA
GGCTATCAGATTCACTATTTTACAGTGTTTGAATCTTGACCGAATCTGATTTTTTTATAC
AATGAATCTCAACTGAATGTATTGTTTTTTTGAAAAAAATAATCTTCTGGAGAAATCAAT
GCCTAAGATTCAGACCTACGTTAACAACCGTGTATTTGATGGTATTAACAATATCATGAC
AGAGCGTCAGATTGAAGGGATGCCAGATGTCAGTATTTCCAGTGTTTCATCAATGTTGCT
GGAATTAGGGTTGCGCGTGTATGAATTACAGAAAGAGAAAAAAGAGAGTGGGTTTAATCA
GCGGGAGTTTGATAAAACTGTACTCGAAATGACGTCAAAATCTAACGCTCTTAATTCTCA
TATTCTGAAATTATTATGTGCGCTAGCTGAAAAAACAGAAATACAGCACGAAAGTTATAG
CGATATTCTTGAAAAAGTAAGAGCTTACTCTCAGCAAAAAATGGATTCATTATTTTCTGA
GGTGTCAGATGAAAATAATAAACCCATTGATTAGAAAGGGATTGCTATTTTTTAGATTGA
TTTTTATATTTGTTTTTGTAAAATAATCTTGTTGTATATGAGTTGCGCGGAGAGATGAAT
AACGAGTTATTTATATTTTTGTAGTCGATTTAATTTAAAATTTGGCGGTCAGGGAGGGGA
TGTGGATAGGTGATATCTATCAATGCAGGGCGGCTTCGCCGCGTCACCGGCGCCATTTAA
CATAGGTGTCATATTGAACAACGGTTGGCGCCTGCATGCCCTACGGGCATAAAAAACCCC
AGCGGAAGGTTTTTTATCAATCAATTTTTCGATAACTTACTGATAAACGATAATTTATGT
TTTGATAACTATGTTAGCCTTGGGAGATACTGTTCGTTTATCGTCGAGATTGCGAACTGC
AATCAAAACGTATAAAAACCATCATAGACAGGGCGCTTTGACTAATCCCCTTGCTGACCA
TTGGCATCATTCCTTTTATCAAAAACTGATGTCATTGCATTACCTGGGGCTCTATCGTAA
CAATCCTCTGACACAATGTCTGAGGCTTTCTTTTATCAAAAGGGGGGTGATGAATTAAAT
TTGTGATCTTTTTCAAAAAATGTGTTCTGGAGAGTAGATTCTGGTTAGTGATATCTATTA
ACAATATCATTAATTTTTTGATTTTGTCTGATACTTCAAAAGTATTATTTTACTGATAAA
ACAACTGTATAGACATGCTATATACAACTTATCCTTAAGTAACAGGAGATATAATCATGA
ATAAATTTTATCAATTTAGAGATGAGCAGAGAAAGGAGCTGGAACAACATGCTTTTTATA
ATTTGATTTCTTCAGATTGTATAGCGTTGAAAGACAAATTATTATTTGCTCCTGTTATGG
CCCATTTCATAATGAACTTCAGAGATATGAATAAATGGGTTATCCGATTTGATAACAATG
ATAATGAATATAAATCTGTTATAAACGGAGGGACAATTGAGGACGAAACACATTCAAGAT
TGTTTTTAGAGGACTGGAGGAAATTATATATAGATGACAAACTTAACTGGAAAGCAAGTG
ATGTTCTATACTGGTTGTTTATTAGTCGTGAAATGGAATGTTTCAGAAAATTTGGCATTG
ATTTTATGAAGCTTTGTGTAGATGATGGAGGAGATCCAATACTTCGTTATTCTCATTCCG
AATCAGGAGAAACTTGCGGTAATATATTCTTTTCAAAAATTAGTCCTATTGCTGATCAGG
TTGCTAATCATTTAGGAATATCACTTCGTTATTTTGGGACATTTCACCTTAATCTGGAGA
ATGGACATGTATGGAAGTCCGAGGGCGTTTTTGAAAATATAGAATTATCACCAGATTTAT
ACAAAGAAATGGCAGAACTCTCAAAGAGAATGTTTGGTATATTTAAAGGGATTCATGACT
CTTTTTATAATTATCTATCCTGTTATGTTCTTAATGGAAGTAATCCATCATTTCCGAGAC
CATTACCTGTAGGGAAAAATGTTGCATCTATATACCCTGAGTTTGTGATAAATAATGAAC
AAAATAACAATGGTAAACATATTGAGCATATAAACAGTTATCTGAAAAAAATATCGAATC
ATGAGTTCTTCAAATGGCTGCTTAACACTTCAATAGACCCTCTATTGAAATTAAAAAGTT
TCATACCTCTTTGGATTGTTGATATTATGGGGTATAGAGATATTAATAAATATGTTTTTA
CATATGAACAGCCTGAATCAGAAAGTGAAAATATTATAAATAATTATGCATTACACCTAT
CAGAGCATAGTCGTTTATTTTTTCATGACTGGAAATCGCTTCAGCTTGATGATATGTTAC
GCTGGAGTGCTAGTGATACTCTTGAGTTTATTTTTCTTAACGCAGATATGGATATCCATA
GAGAAAGTATAGTTAAGTTTTCTTTGTTTGGATTAAAACACAGAGATCCTATTATCAGGT
TTTGGTTTATGATGATACTTGAGTTAAGTGGAAAAGAATTTTTCTCTTATGTTGGAGATG
TAGCTTTGCAGGTGGAAAGAAAATATAATATTTTTCTTCCATATTTATGTGGACGTCATG
CGACAGAAGATGAGTGTGAAGCATATAATAATATGTATAAGCATTTTATCGCAAAAGAAA
TTAACCCAGAACAAAGAGATTTAATAATACAGATTACTGACATGGTTATGATGTCATTAT
TGAATAATTTGGATATCTCATATCGATATGTAGTGAATAACTTATTGGCAGCTCGTTAAA
AGAACAGCTCATTATTATTTTTGAGTCCTGAATTTTACTGATGCACCTTAAAATCCCGTT
TTTCAGCGGCGGGATATGTTAGATGCATTTTATTTCTAACCGAATATCACGTCCATAGGA
CGTGGTATCAGACTGCTGACAAAGTCCTGGCCTCCTGGCCGGGACTTTGATCTAATAGGG
ACAGGCTAAAAAACGAGCTTATTCCTATGCTAAAAGAATCTGCCCCTCAACAATATCAAC
TCGAAATGGTCACCCTCGAAGAGCTGGTGCCGCAACATCATTTAGTCCGCAAAGTCGATG
CCGCCATCGATTTCGAGTTTATCCGCGACGAAGTCGCCCACCTTTATTGCCACGATAATG
GCCGACCCGCCATTGACCCCGTCGTTCTGTTCAAAATGATGCTCCTCGGTTATCTGTTTG
GCATCCCCAGTGAGCGCAGGCTGGTGCAGGAAATCCAGGTCAATGTCGCCTACCGCTGGT
TCCTGCGGATGGGGCTGACCGACAAGGTGCCCGATGCCTCAACGCTCAGCCAGAACCGCA
TTCGCCGCTTCAATGGCACCGATATTTTTCAGCGTATTTTCGACAATATCGTCGAACAGG
CCATCACCAAAGGCATGGTCGGCGGGCGGGTACTCTACACCGACAGCACGCATCTCAAGG
CCAATGCCAATCCGCTCAAAGCCAAAAACCTGCCCCAACCGGTCAAAGCCAGCGCGTATA
TTGATGCGCTGAATGCCGCCATTGATGAAGACCGGGCTGCCACCGGAAAAAAGCCGTTAG
CGCCGTCGACGACGGTGAAAATGAAGGACACCAAAGTCAGCACCACTGACCCGGAAAGCG
GTTTTATGCACCGGGATAACAAGCCGAAAGGCTTCTTCTGGCTTGACCACCGTACCGTGG
ATGGCAAACACGGAATTATCACCGACACCTATACCACGCCCGGCAATGTGCACGACAGCC
AGCCCTATATCGCCCGGCTGGAACGGCAACTCAGCCGTTTCAAACTTAATCCCATCGCGG
TAGGTCTGGACGCCGGTTACTTCACTGCACCGGTGTGCCATCTGACGGAAAAGATTGATA
TCATTCCAGTTATTGGGTATCGGCGGCCCAATAAAGGCCAGAATGCCCTGCAGAAAAAAC
ACTTTCGCTACGATGCAAAACAGGATGTTTATCATTGCCCGGAAGGGCAGCAACTTCTCT
ACAAAACCACCTCGCGTGAAGGCTATCGCCACTATCACTCGTCGCCTGAGGTCTGTGCGC
AATGCCCACGCTTAAGTGACTGTACGCAAAGCAAAAACAGTCAGAAAGTGGTGACACGAC
ATGTGTGGGAGGGGAGTAAAGAGCGGGCGAATCAGATGCGGCTGACGGCGTGGGGCAAAA
AAGTGTACGCGCGACGAAAAGAGACGGTGGAGAGAAGCTTCGCGGATGCAAAGCAGCATC
ATGGCCATCGCTATGCGCGGTTCCGTGGGCTGATGAAAGTGCAAATGCAGTGCCTGCTTG
CAGCGGCAGCGCAAAATATGAAGAAGATAGCGCTGCTGGCGCTATTTTATTGTTTATTAA
TGATATATCGGGTTCAAAACAGGGGTGTGGGATACGAAAAGATGTTGATGGCGTTACTGA
AACATCTGACAGACGGGCAGGAAAAAAATATCGCGAACGCGACCTTCGGTCGCTAATAAG
ACAGAACCCCACAAAAAAGTGGGGTTCGTCAGCAGTCTGAGACCGCCTTGGCGGTCTTTT
AACAGGTGCATTACCGAGATTCTCATCACCGTTTACAGTGATTCATCGCATTGGCAACGT
CATACTGTTTTAACAAAAATTATTTCAACAACGCCTGCGCTTTCGCCACCACGTTTTCTA
CGGTGAAACCAAACTCTTTGAACAGCAATTCAGCCGGAGCAGATTCACCAAAGGTGTGCA
TACCCACCACGGCACCATTCAGGCCGACGTATTTGTACCAGTAATCAGCAATACCGGCTT
CAACGGCAACACGCGCACTAACCGCAGATGGCAATACAGATTCACGGTAAGCCGCGTCTT
GTTTGTCGAATGCATCAGTTGATGGCATAGACACAACACGCACTTTGTGGCCAGTAGCAG
TCAGTTGGTCAGCAGCAGCAACCGCCAATTCAACTTCAGAACCGGTAGCAATAAAGATCA
GTTCAGGCTGGCCGGTACAATCTTTCAGCACATATGCGCCTTTAGAGATATTGGCTAACT
GCTCAGCAGTACGTGGCTGTTGCGCCAGGTTCTGACGAGAGAAGATAAGTGCGCTTGGGC
CGTCTTTACGTTCCAGCGCATATTGCCACGCTACCGCAGACTCAACCTGGTCACATGGGC
GCCAGGTGCTCATATTTGGTGTCACACGCAAGCTGGCCATCTGCTCAACTGGCTGATGGG
TTGGGCCATCTTCGCCCAGACCGATAGAGTCATGGGTGTAAACAAAGATGCTGCGGATTT
TCATCAGCGCGGCCATGCGTACCGCATTACGGGCATATTCCACAAACATCAGGAAGGTTG
CGCCGTAAGGGATGAAACCACCGTGCAGAGCAATACCATTCATGATGGCGGACATACCAA
ACTCACGCACACCGTAGTGAATGTAGTTACCCGCGTGGTCTTCGCTCAGAGATTTAGAGC
CAGACCAGATAGTCAGGTTACTTGGTGCCAGGTCAGCAGAGCCACCCAAGAATTCAGGCA
ACACTTTACCGAAAGCTTCCAGCGCATTTTGTGATGCTTTACGGCTGGCAATTTTGGCCG
GGTTTGCTTGTAATTCTTCGATGAATTTCTTGGATTCAGTTGCCCAGTTGGCTGGCAACT
CACCGCTGACGCGGCGTTTGAATTCAGCGGCCAGCTCCGGATACGCTTTAGCGTAAGCAG
CGAACTTCTCATTCCAGGCAGCTTCTTTTGCCTTACCAGCTTCTTTAGCATCCCACGCGG
CATAAATATCCTGTGGAATTTCGAATGCTGCGTATTTCCAACCCAATGCTTCACGGGTAG
CGGCAACTTCGTCAGCGCCTAATGGTGCGCCATGTGAATCGTGGGTGCCGGCTTTCTTCG
GTGAACCAAAACCGATAATGGTTTTGCACATCAGCAGTGATGGTTTGTCGGTAACTTTGT
GGGCTTCTTCGATGGCCGCTTTGATGGAGTCAGCGTTATGACCATCAACACCACGAACCA
CATGCCAACCGTAAGCTTCGAAACGAGCAGCGGTGTCATCAGTGAACCAGCCTTCAACAT
GGCCGTCGATAGAGATACCGTTGTCATCATAGAATGCAGTCAGTTTACCCAGCTTCATGG
TACCAGCCAGTGAGCAAACTTCATGAGAGATGCCTTCCATCATGCAGCCATCACCCATAA
AGGCATAAGTGTGGTGATTAACGATATCATGGCCTGGGCGGTTAAACTGCGCGCCCAGTG
TGCGTTCTGCAATCGCAAAACCCACTGCGTTGGCAATGCCCTGACCCAATGGGCCAGTGG
TGGTTTCTACGCCAGCGGTATAACCATATTCAGGGTGACCTGGCGTTTTAGAGTGTAACT
GACGGAAGTTTTTCAGTTCTTCCATTGGCAGATCATAACCAGTGAGATGCAGCAGGCTAT
AGATCAACATGGAGCCGTGACCATTCGACAAGACGAAACGGTCGCGGTCAGCCCAGTGTG
GATTAGTTGGATTATGGTTCAGGTAATCACGCCACAGTACTTCGGCAATATCTGCCATGC
CCATAGGGGCACCGGGGTGGCCGGAATTCGCTTTTTGCACTGCGTCCATGCTTAATGCGC
GGATCGCGTTGGCAAGCTCTTTACGAGAGGACATGTTTTACTCCAGGTCGGATTAAAAAA
AGCGTTCAAGGTTACCATTTTCTCAGACTCAGCATTGAAACGGCAATCACTAAAACCAAA
TGAGCTATAACTTCCATATTTATAACCAATGGAATCTGCTGATTTTCAGAATAAAGCTAT
AGTACTCACGCTGACAGAGCATTAATCTCCACTACCCATTGTCAGTCATAGTGCGCAAGA
GTAGTGGAAGTCGCGCTGACGCAATAGCTATTAATGCAATTGCTGTAATGTAGCAATAAA
TACCACATAACCACAGGAAGAAAGTGTTATGAAAATTCGTACATCAATGATTGCACTGAG
CCTTACAGCATTACTTAGCGGCTGCCAAAATATGAATACCGATGGCTTGATGCTGTCCGG
TGCTCAGGCCTTTCAGGCAGCAACCCTGAGTGATGCTGATGTCAAAAACCTCAGTGAGAA
ATCATGTGCGGAAATGGATCAAAAAGCCCAAATCGCCTCCGCTAATAGCGATTATGGTAA
ACGTCTGGCTAAAATCTCGGCCGCATTGGGTGATAACATCAATGGTACCCCAGCAAACTA
TAAGGTTTACGTCACTAAAGATGTGAATGCCTGGGCGATGGCAAATGGCTGTATCCGTGT
TTACAGCGGCCTGATGGATATGATGACCGACAATGAAGTGGAAGGCGTACTCGGTCATGA
AATGGGCCATGTGGCATTAGGGCATACCCGCAAAGCCATGCAAGTGGCCTACGGTACAAC
AGCGCTGCGCACTGCGGCTGCCTCTGCTGGTGGTATTGCCGGGCAACTGTCGCAGTCTCA
ATTGGCCGATATTGGCGAGAAACTGGTGAGTGCCCAATTCTCACAAAAACAAGAGAGTGA
AGCAGATGATTACTCATTCGATCTGCTGAAAAAGCGCGGCATCGATCCAAACGGTTTAGT
CACCAGCTTCGAAAAATTGGCGACTATGGAGGCAGGCCGTACTAGCAGCATGTTTGACGA
TCACCCATCCTCACAGGCGCGCGCCGACCATATCCGCCAGCGTATTGCCGCCGAAAAATA
AAAGTTACACCAAATAAATACTCACGCCCCACAGCAGGGGCGTTAGTTCTATAACTCATA
TATATGAAAGTGGTTACTCGCTATCCCCAGCCAGATTAATCTCGATCTGATCACCATTGA
TCCGTACGGGATAGGTGTTCAGATCGCGATCCCCCGGTTCGCGTAAGCATTGCCCGGTTC
GAATATCAAACAGTGCGCCATGCAATGGGCACTCGATGGTTTCTCCATCCATAAAACCCT
GACTTAACAATGCATTGGCGTGGGGACAAATATCTTCCATTGCGAAATATTCCCCCTCCA
CCAGATAGATACCTATCCTTTTACCATCAGCCTGAGCGGAGAAAGGAAAGTCAGGCTTGA
CGTAATTGACCTTACAAACAGTTAACCACCCCATTGAATCGCCTCCACCAACACAGCACA
GATAAAATCACTTCTATCAGTGTGGTTGAGATTGAGCCAATCGCCAGTAGGTATAGAAAC
AAAAAGGGCAAACCTGAGTTTGCCCTCAGACTGCTGACAAACCTCGATAACTCGATCTTG
CAAGGTGAAGGCAGGTAGAAGAGTAAAGCGTCCGCGCCAGGGACGGCGCGGCTCGAGCCC
CCAGGGAAGGGTTTACGGCGTCTTTACGATCTGCCTGTTTTCACCGTTACGGGCACTTTG
TCATTAACCTCAGGGCAAACCTGAGTTTGCCCTTAAAGTGATGTTAATCAGCAGCTAATG
CTTATTCATCTTCAAGATAAGTATAACCATACAGACCGGCTTCAAACTCTTCCATAAACT
GAGCTTGTAACTCAGTGTCCAGATCCGTTTCTTTCACTTGATCGGAGAACTGTTTTAGCA
ACTTCTCAGGGTTCAACTGAACGTATTCCAGCATATCTGCGACGGTATCACCTTCGTCGG
TCTGTTCAAACTCAACCGTACCATCCGGGAAGACAAACACATCGACTGCCGCGGTATCGC
CGAACAAGTTGTGCATATTGCCCAGGATTTCCTGATAGGCTCCGACCATAAAGAAGCCCA
GCAGCGGTGGGTTTTCTGCATCATACGGTGGCATTGGCATGGTGGTTGCCACACCATCGC
CATCGATATAATGATCGATAGTCCCGTCGGAATCACAGGTGATATCCAATAACACCGCAC
GGCGCTCTGGCGGCTTATCTAACCCCTCCAATGGCAACACTGGGAAGAGTTGATCGATAC
CCCACGCATCCGGCATTGACTGGAACAACGAGAAATTGACATACAGCTTGTCAGCCATAC
GTTCTTGCAGCTCATCAATGATTGGTCGGTGTGCACGGTTGCTCGGATCCAACTGCTTTT
GGATCTCGTTGCAAATACTCAAATACAGTTCTTCAGCCCATGCCCGTTGCGTCAGTTCCA
ACATGCCATGAGCATACTGGGTATGAACATCGTGCAAGTCCATCTGGCTATCGTGCAGCC
ATTCGCGCAGAGAGCGACGATTTTCTGGCTCTTGCATTTCCAACCAGGTGTCCCACAAGC
TTTCCAGTGCGCGTGGCGCATCGGCTGCTGGCGGTTGTGGCTCATTAAACTCATTACGTT
CCACGCCGATAACATTGGAAACCAGCACGGTATGATGTGCGGTGACTGCACGGCCCGACT
CAGTAATCACGGTTGGGTGCGGCAAACCATGTTCATTACAAGCATCACCAATCCCCCAGA
TAACGTTATTGGCATATTCATTCAAGCCATAGTTAACTGAGCAATCCGATTGGGAACGGG
TCCCTTCGTAATCCACACCTAAACCGCCGCCGACATCGAAACACTGGATATTGACGCCCA
GTTTGTGGAGTTCCACATAGAAACGGGCAGATTCACGTACGCCAGTGGAGATATCACGGA
TGTTGGACAGTTGAGAGCCTAAATGGAAATGCAGCAGTTGCAGGCTTTCCAGACTATTGG
CGTCACGTAGCATATCAACCAATTGCAGCACCTGAGTCGCGGACAAACCGAATTTGGATT
TCTCACCGCCGCTTGCCTGCCATTTACCGGAGCCTTGTGAAGCCAGACGCGCGCGGACAC
CCAAGCGCGGGACGACGTTCAGGCGCTCGGCCTCTTCCAGTACCATTTTGATTTCTGACA
TTTTTTCAATGACCAGATAAACCTTATGGCCCAGTTTTTCACCGATCAATGCCAGGCGGA
TATATTCACGGTCTTTATAGCCATTACAAACGATGACCGAGCGAGTCATACCGGCATGTG
CCAAAACCGCCATCATTTCGGCTTTAGAACCGGCTTCCAGCCCTAATGGCTCACCGGAAT
TAACCAGTGACTCAATAACCCGGCGATGCTGATTGACTTTAATTGGGTAAACCAGGAAGT
AATCGCCTTCATAGCCAAATGACTCACGTGCACGTTTAAATGCGCCATTAATTGAGCGCA
GGCGATGCTGTAAAATTTGCGGGAAACAGAATAACGCAGGCAGGCGTTGCCCCTGCTCAA
GCTGCATCTTTTTGACCAATTCAGCTAGATCGACACGTGCCTCACGAACATCCGGATCAG
GACAAACACTGATATGACCCAGTTCATTGACGTCATAATAGTTACCCCCCCAGTAGGCGA
CGTTATACGTGCTCAGCATCTTGCTGGCATTACGATCATTCATGGCAACCTCCTGCATGG
AGCGTAAAGAAACATGTGCGCCCGCAGCTGACGGACGGCCAATCAAGTTATCATCAGACA
TAATTCGCCTCTATTGCGATACTGACGATAAAGTCAGCCACTATCGCAGCTACAACCAAC
AAGGACAACCCGCGTGAATGCCAAATTGGCAGAATATTACGCTGGAAAGCGCGATCCACG
AACGGTTTATCTCAGCTATTCATTACCCAAAACAGGGTAAAACACGTTTAAATGAAAAAT
ACGTTTGACTGTAAATACGTATTGAGATTTTGTGAATCGGATTAGCCGCAAAGTCCTCAA
GCTAGCCAGACTCAGTGCTGTAGGCGGTAATTAACCGGCCCGCGAATCCTGCGTCGCACC
CATGTGGGTGTAACATCGCCTTGATGGTGTATAAGAAAGGGAGGTTGCAAAAGGGGATTG
AACGTCAGAACGACGCAGCTGTTGATGTGCAGCAACCAGTAGACAACGGATCATTAATCC
AACCACCTCCACGCATGCCGTTCGTGATGAACGGACAAGACTCAATATAATAGACATAGG
TAACAGTACGATGACGCTGCCATTTTAGTGATCATCGTGATGATGCGCTCATAAGATTGA
GTGCCATCACTAAGTGCGAAACACTAAAAATCTCACAATGCGCTAATGTCATCTTCTGCC
ATCTTCATCATTGCGTATCAAATAAGCTGCGCGCGCAGTTTATACCTATAACGCGAGTAA
AATGCAAAATGAAAATGGCCTGCAAGTGTATCAAGCGGTAAATAAATCAACTGACAACCA
AAGTAAGAAATATCTTGATGCAAAAAGGGCTGGCATTAATGGCAAAAGCTGACCTAAAAT
AGACGTCCAGATGTTAATACATCCATTCATTTTAATTGCTAGAATGTCTGTGTCGTTATA
ATAATTATGACGGACTTCTAAAAGGATAGACTGCTAAAGGCTTTGCCTAAAGGGGCGTTG
TAAAGCGCAATGCAACAAAAAGCCCATTCAAACAACGGCTTTGGTTGCTTGACTTCAATG
CTATGCAGTGACATTTCACTTGTATTCAAGGTAAAGAAAACAAATGGCTAAACACCTATT
TACGTCGGAATCGGTTTCCGAAGGACATCCTGACAAAGTTGCCGATCAGATTTCCGATGC
CGTACTTGACGCAATTCTTGAACAAGATCCAAAAGCACGAGTTGCCTGCGAGACTTATGT
CAAAACGGGTATGGTATTGGTTGGTGGTGAAGTCACCACTAACGCGTGGGTAGATATCGA
AGAGATCACCCGTCGTACTGTGCGCGAAATCGGCTATGTTAATTCTGAGATGGGTTTTGA
CGCTAACTCTTGTGCCGTTTTGAGCGCAATTGGTAAACAGTCTCCTGATATCAACCAGGG
TGTTGACCGTGCCGATCCACTGGAGCAAGGCGCAGGTGACCAAGGTTTAATGTTCGGTTA
CGCCACCAACGAAACCAGCGTTTTGATGCCAGCGCCCATTACTTATGCTCACCGTTTGGT
CGAACGCCAGGCTGAGGTACGTAAAAATGGCACTTTGCCGTGGCTACGCCCAGATGCAAA
AAGCCAGATTACCTTCCAATATGATGACGGCAAAATTGTTGGCATTGATGCGGTAGTTCT
GTCAACTCAGCATTCAGATGATATTAGCCTGACAGATTTACAAGAAGCGGTGATGGAAGA
AATCATCAAGCCGGTTCTGCCAGCCGAGTGGCTCACCAAAGAGACCAAATATCACATCAA
CCCAACTGGCCGTTTTGTTATCGGTGGCCCAATGGGGGACTGTGGTCTAACTGGCCGTAA
AATTATCGTTGATACCTACGGCGGCATGGCACGTCATGGTGGCGGCGCATTCTCTGGTAA
AGATCCATCCAAAGTGGACCGTTCTGCTGCCTATGCTGCTCGCTATGTGGCAAAAAATAT
CGTTGCAGCGGGTCTGGCTGATCGTTGCGAAATTCAGGTTTCTTACGCTATCGGTGTTGC
AGAGCCAACTTCCATCATGGTGGAAACATTTGGCACCGGCAAGATAGCGGAAGATAGATT
GGTCGCTCTGGTGCGTGAGTTCTTCGAACTACGCCCTTATGGCCTGATTCAGATGCTGGA
TCTGTTGCATCCTATCTATCGCAAAACCGCCGCTTATGGTCACTTTGGTCGTGAAGAATT
CCCTTGGGAAAAAACCGACAAAGCTGCCTTATTGCGTGATGCTGCTGGCCTGAAATAACT
TTCAGACGGTAAGAACTCAAGAACAAAAACCCCCGCCAGCCGGGGTTTTTTTATGCTTGA
TTTTTATGACTGCCGATAACGCTCAATCAAGCTTAATATTGCCATTCCTGCCACCATCGC
GGCGGCAAAGATAATACCTTTGTACATCCCCGCGCCCAGTAGTACCAATGCCGGCCCTGG
GCATATCCCCGCCAGCCCCCAGCCAATACCAAATAACATACTGCCACCTATTAAACGGCG
ATCAATGCGGGTGGATGTTGGTAATTGGAGCGGATATCCAAATAAACTGGTTTGGCGCTT
TTTAGCCCAACCAAAACCGAGAGTCGCGACCATCACTGCTGCGGCCATCACCAGCGCCAG
TGATGGGTCCCACAAGCCACCAATATCCAAAAAACTAAGTACTTTCGCGGGATTCGCCAT
ACCTGCGACTATCAACCCCAGACCAAAAACCAGCCCGGCAAGCAATGAGAAAAGTAAATT
CATATTCCCTTCCTGACGTCTAAGCGAATAGATGGCGAACAAGCCACACTGTTGCAAAAC
CGGTAAACATAAAGCTCAGTGTCGCCAGCAATGAACGCGGTGAGAAACGCGCTAAGCCAC
AGACACCATGTCCACTGGTGCAACCTGCCCCATAACGAGTTCCGATCCCGACCAATAATC
CGGCCACGATCAGAACCGGCAAATCAGCATCAATCTGGATCACCGGCAGATCCGTAAAAA
TTGAATAAATGATAGGGGCCATAATCAAACCGAGGAGGAAAGCAACGCGCCAGGAAATAT
TCCCCGCCTTTGGTGGCAATAATCCGCCTAAAATGCCGCTAATACCGGCAATACGGCCAT
TACAAAGCCATAAAATTATCACGGCAATACCCAATAGCACGCCACCAGTCAGTGCACTGA
AGGGAGTGAAATTAGCCCAATCGATAGTCATGCGCCCTCCTTCTCTTGTGGGCAATAAAG
CTGATACAGCACTTCAAGCAGTGCCAATACTTTACTATCAGCGATCGAATAAAATATGCG
TTTCCCTTCTCGGCGGGTATTCACCAGCCCATCACTACGCAGTACAGCAAGTTGTTGCGA
GAGTGTCGGTTGGTGAATACCCAGAGCCTCTTCCAGTTCACCGACCGCCTTTTCTCCCTG
ACTCAGTTGGCACAGCAACAACAACCGATCTTCATTTGCTAATATTTTCAGCACATCACA
AGCCTGCCCTGCCGCATATCTCATCAGATCCATGCTGATGGTTTTATCGTTATTCATATG
CATCTCTAATGTTTATATTTCATTATGTATTTTTATATTATATATATTTGCATAATGATC
AATTGAAAATTGTCCGGCCTACTGGCTTGCATCTGGCTATCTGCCGTTTTATTCTTCCGC
GATATGAGTTCATTAAGAATCCCCATCGCGCTACAGCAAGCAGTTATGCGCTGTTTGCGC
CATAAATTGCAGCTGGCGAACCAGCACCTTGGCACCGACTATCCGGAGCCAAAAATCAAC
TATCATCAACGTGGTACCAGCGCGGGCAGCGCCTATCTGCAATCCTTCGAAATACGTCTC
AATCCAGTATTATTACTGGAAAATCAACAACCTTTTATTGATGAGGTTGTGCCTCACGAA
TTGGCCCATTTACTGGTTTATCGCCAATTTGGTCGCGTTCCTCCGCATGGTAAAGAGTGG
CGTTGGATGATGGAGCATGTCTTGCAAGTCCCAGCCAGCCGTACGCATCAGTTTGCAGTC
ACCTCTGTGCGCAGTAAGACTTTTAATTATCAATGCAAATGCCAGCAACACGCCTTAACT
ATTCGCCGCCACAATAAAGTTCAGCGCGGTGAGAGCGAATACCGCTGTCGCGAATGCGGT
GAAAAACTGCAATTTGTCGCGAAAAAAACCTGTTAGAAATTAACGTTAATTGTTATAAAA
CAGCAAGTTAATTTGCCATTCATAACTATTATCTATAACCTGCCTATTTTCATTATCAGG
CTGTTTTGAGATATGTTACGCAAACTTGTATTCCTGCTGGTTTTGTCCTCGCCACTACTG
CCACTCTCCGGTTACAGCCAAAGCATTAATAACTTTTCTCAGGCTAAAGCCGTTGCTGCG
AAAATTAATCAGGATGCACCCGGCAGTTTTTATTGTGGTTGCAAAATTGACTGGCAAGGT
AAAAAAGGGGTTCCGGATCTGAAAAGTTGCGGCTATCAACCTCGTAAAAATGCTCAACGT
GCCGCGCGGATTGAATGGGAGCATGTCGTCCCAGCTTGGCAATTTGGCCACCAGCGTCAG
TGCTGGCAGCAAGGCGGGCGGAAAAATTGCATCAAAGATCCGGTCTATCGCCAAATAGAA
ACTGACCTGCATAATCTGCAACCCGCTATTGGCGAAGTGAATGGTGACCGCAATAACTTC
ATGTATTCCCAGTGGAATGGCGGCAACGGTCAATATGGTCACTGCGAGATGAAAGTCGAC
TTCAAAAATAAGCTGGCTGACCCCCCTGCACGCTCACGTGGTGCAATTGCCCGTACCTAC
TTTTATATGCGCGACCAATATCAGCTGCGGCTTTCCAGCCAACAAAGCAAACTGTTCGAG
ATTTGGAATCGTCAATATCCGGTGACAAGCTGGGAATGTCTACGTGATGAACGGGTGGCA
AAAGCACAAGGGAATCATAACCCTTATGTACAACGCGCTTGCCAGCAGCAAAAAGGCTAA
TCTAGTATACTGGTCAAAGTTTTCGTTTCAGGGCTCAAACAACTCATGCGCATACCTCGC
ATTTATCACCCGCAGCCTTTGCAGGCAAATTCCGAATTGGCGCTCAGTGATGAAGCAGCC
AATCATGTCGGCCGCGTGCTGCGAATGACTGAAGGCCAAAGTTTGCAATTATTTGATGGC
AGTAATCAGGTTTTCGCAGCTGAAATTATCCGTGTGGATAAAAAAAACCTGATTGTCCGG
TTGGCCGAAGGGCAGTTGGAAGACCGTGAATCCCCGTTAAATCTACATTTAGGCCAGGTC
ATTTCCCGTGGGGAAAAGATGGAGTTTACGGTCCAGAAATCCATTGAGCTGGGTGTCGAT
GTGATTACTCCGCTGTTTTCCGAGCGCTGCGGCGTTAAGCTGGATGGCGAACGTCTGGCA
AAGAAAATTCAGCAGTGGCAGAAGATTGCTATTGCGGCTTGTGAGCAATGCGGGCGCAAT
AAGATCCCGGAGATCCGCGAAGCAATGCAGCTATCTGAATGGTGTGCAGCGCAAGATGAT
AGCCTTAAGTTGAATCTGCATCCGCGTGCCAGCAACAGCATTAACACCCTCCCCTCGTCA
CTCAACAAAGTACGTCTGTTGATTGGCCCGGAAGGCGGCCTTTCTGCTGATGAAATTGCC
ATGACCTCACGCCTTGGATTTACTGATATCCTGCTAGGGCCGCGAGTGCTGCGTACCGAA
ACTACCGCTCTTACCGCTATCACTGCTTTACAGGTGCGGTTTGGCGATCTGGGATAAAAT
GAGTTCCCATTAGGAGAGAAGAATGATCAAGCTCGGCATCGTAATGGACCCAATCTCGTC
CATCAATATCAAGAAAGACTCCAGCTTCGCTATGCTGTTGGAAGCACAGCGCCGTGGTTG
GGAACTGCATTATATGGAGATGGGTGATCTTTACCTGCGTGGTGGTGATGGCCGTGCCCG
TACCCGCCTGCTGAGTGTAAAACAGGATAAAAACGACTGGTTCAGTTTTGGTACAGAGCA
AGACATCCCACTGCATGATCTTGATGTCATTCTGATGCGTAAAGATCCGCCGTTTGATAC
TGAATTCATCTACGCCACCTATATTCTGGAACGTGCGGAAGATAAAGGCACGCTGGTGGT
GAATAAACCACAGAGCCTACGCGACTGTAACGAGAAGTTATTTACTGCGTGGTTCCCTGA
ATTAACCCCAGATACACTGGTCAGCCGTAGCAAAGACCATATCCGCAAGTTCCATCAGGA
ACATGGCGATATCATCCTAAAACCTCTGGATGGTATGGGCGGCACCTCAATATTCCGCGT
AAAACAGGATGATCCTAACCTGTCGGTTATTATTGAAACGCTGACCGAGTTGGGCAGCCG
ATTCTGCATGGCGCAAAACTTCCTGCCCGCGATTAAAGAAGGCGATAAACGCGTGTTGGT
GGTAGACGGCGAACCGGTGCCTTACTGCCTGGCACGTATTCCGGCGCAAGGTGAAACTCG
CGGTAACTTGGCAGCCGGTGGCCGTGGCGAAGCCCGCCCACTGAGTGAAAGTGATTGGAA
AATTGCCCGCGCTGTTGCACCGGTACTGAAGCAAAAAGGCTTAATTTTTGTCGGCCTGGA
TATCATCGGCGATCGCCTGACTGAAATTAACGTTACTAGCCCGACCTGCATACGCGAAAT
TGAAGCCGCTTTCCCGGATGTGTCGATTACCGGCATGCTGATGGATGCAATCGAAGTGCG
GTTAGCAAACAAATAACCCAAAAATGACTTGAGCGCTGCTTACCGCGGCCTCATAGAAGT
AAGGCCCAGGGATGGGCCTAGTCATGAACACAGCGAACAACCCTGCGGCTTCAAGGGCGA
AGAGAAATCCCCAAAGTCATTGACGTTGCAGGTAGGCAGCAAGAGAGCAAATCCCGATGA
GCTTACTCAAGTAAGTGATTCGGGTGCGCGAACACAGCTAACAACCCTGCAACTTCAAGG
ACAAAGGGGAGCCGTGACTTTATTCGCATTTATCCGCATACTAACAAGAGTTTATCCCTT
AACTCAGCGAATCCTCTATATAACATAATGAATTTACAGCATCATTTTCTTATAGCTATG
CCTTCACTTCAGGACCCACACTTTATGCGCTCGGTTATCTATATCTGTGAGCATAACAAA
GAGGGTGCCATGGGTTTGGTGATTAACAAGCCGATGGAACAGTTCACTGTAGAAACTGTA
CTGAAAAAACTAAAAATCAGCCCAACGCCACGAGATCCCTCTATTCGGCTGGATAAAGCG
GTATTGGCCGGTGGCCCACTGGCTGAAGATCGTGGGTTTATCCTGCATTCGCCACAGGAA
GGTTTTGGCTCCAGTATTCCTATTTCACCAGATACCATGATAACGACCTCTAAAGATGTA
CTGGAGACGTTAGGAACACCTGAACAGCCGAAAAACTTGTTGGTAGCGCTGGGGTATGCG
GGTTGGCAGCAGGGGCAGTTAGAACAAGAACTGCTGGATAACGCCTGGCTGACCATTGAA
GCAGATACGCATATCCTGTTTAACACCCCGATTGCTGAGCGCTGGCAAGCTGCGGCCAAT
AAGCTGGGTATCAATATCTTTAATATCGCTCCGCAAGCAGGACACGCCTGATGGCTAATC
GCACGATTGTCGCCTTTGATTTTGGTACTAAAAGTATCGGCGTCGCTATTGGTCAGGAAG
TCACTGGCACCGCACGCGCGCTAACCTCTTTTAAAGCTCAGGACGGCACGCCGGACTGGC
AGAAAGTTGAAAAATTGCTGAAAGAGTGGCAACCAGATTTAGTCGTCGTTGGACTGCCAC
TGAATATGGATGGCACTGAGCAGCCGCTAACAGCGCGCGCCCGCAGGTTTGCCAACCGCC
TGCATGGCCGTTTTGGTGTACAGATTGCCTTACAGGATGAACGCCTCAGTACTGTCGAGG
CTCGTGCTAATTTGTTTGACAGTGGCGGCTATCGCGCGCTGGACAAAGGCAGTGTCGACG
CCGCCTCTGCGGTCATCATTCTGGAAAGTTGGTTTGATGAGCAAGCGGGCTAAGTCCGCT
GCGCTTGGCTTCTACAAACAACTTCCTACGTTCTGTTTCCACAATCCTACCCAGCATTCC
CTACGTGGCATGGCACCCATGCCCGCACAATTGTATACTGGATGGATGCCAATCAGCGGC
TCAAAATATTGCACACCTTTCGCGGGTGTTTTTTACATTTATTGAGGTTTTCTCATGACA
AAAGTAACTGTTGCTGCGACTCAAATGGCCTGTTCCTGGGACCTGCCTAAGAACATTGAA
AATGCCGAGAAACTGGTACGTCAGGCTCATGCCAAGGGTGCACAAATCATCCTGATTCAG
GAGCTGTTTGCCGCGCCTTATTTCTGCATTGATCAAAGCCCTGAGCACTATGCACTGGCC
CAAGAGCTGGACAATAGCCCACTTATCCAACATTTCTCCAAGCTGGCAGCCGAGCTGGAA
GTGGTATTGCCATTGAGTTTCTTTGAGAAAGCCAATAATGCCTATTACAACTCGCTGGTC
ATGATTGATGCTGATGGTTCCGTTCTGGATGTGTACCGCAAAACTCACATTCCTAATGGC
CCGGCTTATCAGGAAAAACAGTTCTTTATCCCAGGCGACACCGGCTTTAAAGTCTGGCAG
ACCCGCTATGCCAAAGTCGGTGTCGGTATCTGTTGGGATCAGTGGTTCCCAGAAACTGCC
CGTAGCCTGACATTACTGGGGGCAGAAATCATTTTCTACCCAACCGCTATTGGATCTGAG
CCTGCTTATCCTGACATCGATAGCCAGCCGCACTGGACTCGTGTTCAGCAAGGCCATGCT
GCCGCGAACCTGGTACCAGTGATTGCTTCTAACCGCATTGGTACTGAGAAAAGCAAATAT
ATCGATGGTTTGGAAATGACCTTCTACGGCTCTTCATTTATTGCAGACCAAACCGGCGCT
CTGTTGGCTCAGGCCAACAAAACCGACGAAGCTGTGTTGGTTCACCAGTTCGATTTGCAG
GAAATCGCTGCTCAGCGCGCGTCATGGGGCTTATTCCGCGATCGCCGTCCAGAAATGTAT
CAGGTACTTGCCACTTCTGACGGCAAAACCCGGAGATAATGTATGTCTGTTAAAGACCCC
GTGTTACAAAGCGCTGCGTCACAAGCCCTGCCGGGTACTCCGCAGCAGGATGGTTTCTTT
ATGCCAGCCGAATGGGCAAAGCAAGATGCAGTCTGGATGTTATGGCCATATCGCCAAGAC
AACTGGCGCGGTAAGGGTATTCCCGCTCAGCAGACTTTTGCAAAAGTAGCGGAAGCCATC
AGCCGAACAACTCCAGTATTTATGGGAGTTCCCGCCGAGTTTATGGCGCAGGCCAAAGCA
ACCCTACCGGCCAGTGTCACACTGGTAGAAATGGCCAGCGATGATGCCTGGATGCGTGAC
ACTGGCCCGACTATGGTCATCAATGGTGCTGGCGAACGCCGCGCAGTTGACTGGCAGTTC
AATGCCTGGGGCGGTCTTAACGGCGGTTTGTATGCTAATTGGCAGCAAGATGAAAAAATT
GCCGTTCAAGTGAGTGACTTCTTGAATAATGCCCATTACAGCGCACCATTAGTGCTGGAA
GGTGGCTCTATTCATACCGATGGTGAAGGCACTTTACTGACTACCGCAGAGTGTTTGTTG
AATCCTAACCGCAACCCGCACCTTAATCAGGTGCAGATTGAACAGTTGCTGCGTGAATAC
CTTGGTGTCACACATTTCATCTGGTTACAAGACGGCGTTTATAACGATGAGACCGATGGC
CACATCGACAATATGTGCTGTTTTGTCCGCCCTGGTGAAGTCGCTCTGCATTGGACTGAC
GATCAGCAGGATCCGCAATACGCGCGTTCTGTTGCCGCCTTTGAAGTTTTATCCAATGCA
GTTGATGCCAAAGGCCGTAAACTAAAAATCTGGAAGCTACCTGCGCCAGGCCCGCTGTAT
AACACCGAAGCCGAGACTTTCGATGTGCTGTCTAGCGATGCCGTGCCACGCACCGCCGGT
GAGCGGTTAGCCGGGTCTTACGTCAACTTCCTGATCAGCAATCAACAGATTATTTATCCG
CTGTTGGATAGCAGCACTGATGGGCTGGCGCATGATCTGTTGCAGCAGATATTCCCTGGC
TATGCAATTGTTGGTGTCCCTGCTCGCGAGATCCTCTTAGGAGGCGGTAATATTCATTGT
ATTACCCAGCAGATCCCAGCCGCCTAGTTTACTCTTCGTACTTGGAGCCGCAGCGGTGTT
AGCGGCTCTCACTTACCCGAATCACTTACCGTTGTAAGCTCATCGGGATGCATTCGCTTG
CTGCCTTGCTGCAACACCAATTACTTTGGGTATCATCTTTTTTAATAAGAGCCGTAGCGG
TGTTAGCGGCTCTATATCCATTGACGACTAACATGCTTCATTGACTAACATGACGCTCAG
CCAATACACCCTGCTTTTGTCGCTGCGCCATACCCTGCTCAAAAGTTTGCATCCCCCATT
GTCTACCGCTCTGTATCACCGAGGAGAGTTGGTAGGTTTTACCTTCACGAATCAAATGAC
TAGCCGCCGTGGTTTGCGTCAATATCTCAAATACAGCGATACGTCCTCCGCCCACTTTAT
GACACAATTTTTGTGCGATAACTGCGCGCAGGCTGGCCGCTAATTGCGCCTGAATTACCG
CTTTTTCTGCCACAGGAAAAACATCCACCAGCCGATCGATGGCTTGAGTCGCGGTGCGAG
TATGTAATGTCGCTAAGACCAAGTGCCCGGTTTCAGCAGCAGTCAGTGCTAAACGAATTG
TCTCTTGATCCCGCAACTCTCCCAATAGAATAATATCGGGATCCTGGCGCAATGCCCCAG
TGAGCGCGCTACTGAAAGAATGAGTGTGACGGCCCAACTCCCGCTGCTGAATCAAACATG
ATTTACTTTTATGCAGAAACTCGATCGGATCCTCCAGCGTGATGATATGACGCGCCTGCT
TTTGATTCATCGCACTGATCATCGCGCTCAAAGTGGTGGATTTCCCACTGCCTGTCGCCC
CGGTAACCAGAATTAAACCATTATCTTGTTTGATTATCTGACTAATAATGTCTGGAGCAT
CCAATTCATCTAGCGAGGGGTTAATTGCTGAAATCACACGAAAAGCTATCGATTGCCCCT
GCTGTTGCTGAAAAACATTCGCCCGTAGTCGCTGTCCGGCACTTGTGGTACAAGCACAAT
CCACCTGCCCACTTTGCTGTAATTGCCGTTGTTGATCCTCACTCAAGAAATGTTGGCTTA
AGCCGTTAAGCCAACTGGCATTGACGCGCGGCCAGTGAGTAAAGGTTTTCAGTTCACCAT
CAATGCGCAATACCGGATGATAACCGGTACAAAGGTGCAGATCCGATGCATTATGATTTA
CACTATCCGCCACCTTATTAGCAAAATCCTGTTCGTTGAAGCCACCATCGGCATGTTCAG
GTTTTTCCAACTCAATGTATTTGGTGGAAACACCATTAAATTCAGGGTTATCCGAGTCTG
TGTTTTTATCATCCAGACAGGTGAAATCCATATCAAACTCCTGGGTCCATATGAGCATAA
TTGAGCAGAATCTACAGGATGTCAGAGCGAAAATCGCAGCCGCTGCACGCAACTGCGGGC
GCTCTCCAGAAGAAGTGACGTTGCTTGCAGTCAGTAAAACCAAGCCTGTGAGCGCTATCG
AAGAAGCCATCGCCGCGGGGCAATACGCTTTTGGCGAAAACTATGTGCAGGAAGGGGTGG
ATAAAATCCACTATTTCGCAGAAAGCGCCCATGCCTCCCAGCTTGAATGGCACTTTATCG
GCCCGCTGCAATCCAATAAAAGCAGATTAGTCGCAGAAAATTTTGCCTGGTGCCATACCG
TCGATAGGCTCAAGATTGCCCAGCGCCTAAGTGCGCAACGCCCGCCAGAAATGCCAGCAC
TGAATATCCTCATTCAGGTCAATATCAGTGATGAGCAGAGTAAGTCCGGTATTGCACTGG
CGGAGCTGCCCGCTTTGGCGGCTAGTATCAGTGAACTGCCTCATCTGCATTTACGTGGGC
TGATGGCTATTCCGGCACCTGAAACAGATTATCAACGGCAACTGGCGGTATTTGAGCAAA
TGAATCAGGCCTTCTTGACTTTAAAAACCAGCTACCCTCAGATGGATACGCTTTCCATGG
GGATGACGGATGATATGGCCGCAGCTATTGCGGCGGGTAGTACTTTGGTGCGCATTGGTA
CCGCGATTTTTGGCTCCCGCGCTTAAACACCTAAAACCATTGGTTTAGGAGAACTAATTT
AATGAAATATCGCAATATTACATTCATTGGTGCGGGCAATATGGCACGCGCAATTATCGC
GGGTTTAGTGGCAGGTGGTTACCCCGCTAAAATGATCAGCGTTTGTGCACCTTCAGCTAA
AAACCGTGATGCACTTGCTGCCGAGTTTGGCGTTATCAGTAGCGACGACAATATTGCCGA
AGCGAAAACAGCAGAAGTCATTGTTTTAGCCGTTAAGCCGCAATTAATGGCTGCGGTATG
CCAACCCTTGCAGGAAAATATCGATTTCACCGGTAAGCTGGTGCTGTCTATTGCCGCTGG
TGTGCAGGTAGAGCGTTTCTATGCGCTGTTGGGCGATAATCTCAATCTGGTGCGAATCAT
GCCTAACACACCATCGCTGGTGGGGAAAGGGATGAGCGGCCTTTATGCGCCTCAACAAGT
CTCGCAAGATGACCGTGATTTCACGGCTTCACTGATGAGCTCAGTGGGCAAGGTTTGTTG
GGTAGATAATGAAAACGGCATCAACAGCGTTATCGCCGCCGCAGGTAGCGCACCGGCCTA
TTTCTTCCTGTTTATGGAAGCGATGCAGCAAGAAACAGAACGTTTAGGTTTTGACAGTGA
AACCGCCCGTATGCTGGTGCAGCAAGCGGCATCTGGTGCAACAGCATTAGTGGAAGCCAA
CCCGCAATTACCGCTTTCAACATTGCGTGAACAGGTAACATCTAAAGGGGGGACGACGGC
CGAAGCAATCCGGGTATTTAACGAACAACACTTACCTCAGATTGTTTCCAGTGCTATGCA
AGCTGCCATTTTGCGAGCAAAAGAAATGGAAAAGCTGTTCTAACAGCGGCAAAATTTACA
AAACCCGACACTGGCCCTGACACTTTCCCGTTAAGATAGGGGCCGAGAAAGTAGGTAAAT
AGGCAGGTCTATTTATCTGCATACCATATTGAATAAAGGATTAAGGCAACTCATGCTAAC
GCTGACTTTTCTGGCCAAAACGGTCATTGACCTGTATGTGATGGTACTGCTGTTGCGCAT
CTGGATGCAGTGGGTTCACAGCGATTTCTACAACCCATTCTCACAATTTGTGGTGAAAAT
AACCCAACCGATTGTCGGCCCGTTGCGCCGGGTCATCCCTTCTCTGGGGCCGATTGACAG
TGCATCGCTGCTACTGGCGTTCTTGCTGATGACTATCAAGTATCCGCTGCTAGTACTGAT
TCAGAGCGGTTCGATGTCACTCAGCCTGTATAACTTGCTGTTTGGTATTATTTCATTAGT
GAAAGCGGCCGGTTATCTGATTTTCTGGGTGATGATCATTCGTGCGCTAATGAGCTGGGT
CAGTCAGGGGCGTAGCCCAATGGACTACCTGCTGTATCAGTTAACCGAACCTTTAATGGC
ACCGATTCGTCGCATTTTGCCCGCCATGGGCGGCATCGATTTCTCGGCGATGGTGGTTAT
TCTGATCCTGTATCTGATCAACTATTTAGGTATGGATCTGCTAGGCGAGCTTTGGTTCGT
GCTGTGAGTGCAGTTACCCCATTGCTGGACGGGCTGGCTCTCAGGCTATATATTCAGCCG
AAAGCCAGCCGTGACCAGATAGTCGGTTTACACGGCGATGAACTTAAAGTCGCCATTACC
GCCCCACCCGTTGATGGTCAAGCTAATGCTCATTTGATCAAATTTATCGCTAAACAGTTC
CGGGTAGCAAAAAGCCAGGTGATTATTGAAAAGGGCGAGTTGGGGCGGCATAAACAGATC
AAAATAGTTAACCCGCAACAGATCCCCCCGAAGTTGCGACACTGCTCGAATGACATACCC
TAAATAATTCGAGTTACAGGAAGGCGGCAACTAAGAGACAAATTGGTTGTAAACCATTTT
GAACAGCGCTTGCGCTGGCCCGTAGGGGAGCCTCAGGTGAGGCTCATAATCCCCAAGAGC
TTGCATCAGTAAGTGACTGGGGTGAACGAAGGCAGTCAACGCACATGCAACTTGAAGTAT
GACGGGTATAAATACTTCCCGCTAGAATAATGAAATTCAGGACTCTTCCATGCAAAAAGT
AGTATTAGCCACCGGTAATCCCGGCAAAGTGCGCGAGCTGGCAACCTTGCTGGCCGATTT
TGGTTTGGATGTCGTCGCGCAAACCGAACTGGGCGTCGAATCTGCCGAAGAGACCGGCTT
AACCTTTATCGAAAATGCCATATTGAAAGCGCGCCATGCCGCACAAACCACCGGCTTACC
GGCTATCGCTGATGACTCAGGTTTGGCCGTTGATGCTTTGGGTGGAGCGCCTGGGATTTA
CTCCGCCCGCTACGCCGGTGCTGATGCCAGTGATCAACAAAATCTTGAGAAGCTGCTGGT
CGCGTTGAAAGATATTCCTGATGAGCAGCGCGGTGCCCAATTCCATTGTGTGCTGGTCTA
TATGCGTCATGCGGAAGACCCAACGCCGTTGGTATTCCATGGTCAATGGCCGGGTGTGAT
TGCTCGCCAACCTTCTGGCACGGCTGGATTCGGTTATGACCCTATTTTTTATGTCCCGGA
ACTGGGTAAAACAGCCGCAGAATTGACTCGTGAAGAAAAACACGCGGTTTCCCATCGTGG
TCAGGCACTGAAACTGATGTTGGATGCCCTGCGCAATGCTTAAATTACCCCCGCTGAGTC
TCTACATTCACATTCCCTGGTGTGTGCAGAAATGCCCTTACTGTGACTTTAATTCCCATG
CACTGAAAGGCGATGTTCCCCACCAGGAATATGTAGAGCACTTGCTAGCGGATCTCGATG
TCGACGTGCCTCTGGTCAGTGGTCGTGAGATTAGCACCATTTTTATTGGTGGCGGCACGC
CAAGCTTGCTCAGCGCCGAGGCAATGCAACAGTTACTTGATGGCGTTCGAGCCAGATTGC
CACTGGCAATTGATGCCGAAATCACTATGGAAGCCAACCCCGGTGCTGTGGAAGCGGATC
GCTTTAGCGGCTATCAGCGCGCCGGTATCAATCGTATCTCCATTGGGGTGCAAAGCTTCA
GTGCCGAGAAATTAACACGGCTGGGGCGGATACACGGGCCGGATGAGGCCAAGCGTGCTG
CAGAACTGGCAACCTCACTGGAGCTGCGCAGTTTTAATCTGGACTTAATGCACGGTTTGC
CGGATCAGTCACTGGAAGAAGCACTGGATGATTTGCGCCAGGCCATTGCTTTAAATCCAC
CACACCTGTCTTGGTATCAGTTGACGATTGAGCAAAACACTGGCTTTAGTTCGCGCCCAC
CGACACTGCCAGATGACGACGCGCTGTGGGATATCTTCCAGCAAGGGCATCAGTTATTAA
GTACCGCCGGGTATCAGCAATATGAAACCTCCGCCTATGCCAAACCGGGTTATCAATGCC
AACATAACCTAAACTACTGGCGCTTTGGCGATTATCTGGGAATTGGCTGTGGTGCACACG
GTAAAATCACTTTCCGTGATGGACGAATCCTACGCACGATAAAAACCAAACACCCGCGTG
GTTTTATGCAGGGTAAATATCTCGATAAGCAGTACGAGGTAGAAGCCGCAGATCGGCCTT
TTGAGTTCTTTATGAACCGTTTCCGCTTACTGGAAGCTGCGCCACGGGCAGATTTCACCC
ATTTGACCGGATTAGCTGAAAGCACAATTCGCCCACAATTGGACGAGGCATTAGCGAAAG
AATATTTAATCGAAACAGAGGAATACTGGCAGATCACCGAGAAAGGGAAGTTATTCCTTA
ACTCACTGTTAGAACTGTTCTTGTAACGCTACCTGTTTTATTGAGATAAATGAGAAGAAC
AGGTTCAGACGATATTCACAATCTGAACCTGTTAAATCCGGATCATGTAATTAGTTTAAT
GCTTTGAGTAAATCCTTACGCTGCTGCTCCAGAGCCGTCACACGCCCACAGACTTCGTGC
CCAAATTGCTGGAAATCTTGCTCCTGATTATTCCATTCGTTTTGGATAGCCTGCTGCAAC
CCACCCAGATTGCCCATAATGGCCTGCAATGGATTATTACCGCCACTGCCGCTGGTCGCC
TGCTTAACACCCATTTCATTAAGACTGTCTTGCAACACACCGCCCATGCTCTGTTGCACC
AACTGACGACCGTCTTTTTCAACCTCATCAATAGCTTTATGATGGAAAGTTAAGCCGTCG
CTGCGTTTCTCTATGATGCGACTCATTTGTTGTTTAAGTTGATCATTCAGTGTTGTCAGC
CGGTTACGCACATTGCTGCTGCTACCCAGTTGCTGAACAATCACTTTATCCAATGAAACC
CGTGCTTTCTCCAGGCGCTGCTGTGCCCCTTGGTCTATCCACGGTAAATCTTTGCGCAAG
GCCGTCTGATAGCGGAAAGCCTGCTGGCGCTGCGCATCGGTCAGAGTTAATGTCTTGCCA
TTACGGGTAACATCACCGTCGGGCGAAATCTGCAAATTACCGCTGGCACCCACCACCTGT
ACAGAGTGTGGGCTGATAATCACATCATCCTGCGGCTTTACGCTGCACTGATAATCAGCC
TGTGCCTGCCAGGCAGTCAGCATCAATACTGCCAGGCCGACCGTACGTAATGCTTTCATT
TTAAGTAACATAAGACTCCTGAGAAGCTGTGCCATCCTGTATTTCTATGGCTATTTATAA
CCTGCTAATCCCCACCCTGCCAGAATTTACTTTAGGCATGAAGGGGAGCTGTCCTAAAAA
ATGGAGCGGCCAATCCGCTGTGCCAGTAGCTCTAAGGCAGCCGTTCCGGCCAGAGAGTTC
CCGGCATGATCTAATTCCGGTGACCAAACCGCAATACATAACTCGTCAGGCACAATGGCG
ATAATCCCGCCTCCGACCCCCGATTTACCCGGCATACCCACGCGGAAGGCAAATTCACCG
GCTCCATCATACATACCGCTGGTAATCATCAGAGCATTGATTTGCCGCGCTTGCATGGGT
GTGATAAGCGAGCCATGCCCACTAATACTGCGCCCCTGATTTGCCAGATAGACAAAGCAG
CGAGCCAGTTCGACACAACTCATGCGCATGGCACAATAGTGGAAATAGGTCTGAAGTACT
GTCAGAACATCGTTGTTGAAATTACCAAAAGACTTCATTAGATAGGCAATAGCAGCATTG
CGATCTGAATGCTCAAATTCCGAGCGCGCCACTCGCGGGTCGTAGCTAATGTTGTCGTCA
TTCACTAACTGACGCACCACTTCTAACATCCTTTGCTTCGGAGCACTTAGGCGGCTTTGT
AGCATATCGCACACCACCAGCGCCCCAGGATTAATAAACGGGTTGCGCGGTTTGCCCTTT
TCTAACTCTAACTGCACCAGAGAGTTAAATGGCTGGCCTGATGGCTCTTTACCCACTCGC
TGCCATATTTCCTGCTCGCCATAACGAGATAATGCCAGCGTCAAACTTAATACTTTTGAA
ATCGATTGAATAGAAAAGCGCTCATTAGCATCTCCGGCCTGATATATCGAGCCATCTAGT
GTACAGACCGCGATACCCAATTTGTCAGCCGAAACTTCGGCCAAGGCGGGGATATAATCC
GCCACTTTCCCTTGACCAATCAGCGGGCGTACCTGCTGCAAGATATCCGCCAGCAAGGTA
TTATCTAAACCTGTTGTTACCCCTAAAGCTGCTACCACAACAATGCTCCCAATCAATCTC
CGGTAACCGTTTCCGCTAACTGCGTCTGATAAAAACAAAGGCGCCTGCATTAGGCGCCCT
TATCAATTATCTACCGTTAAAACGGAAGATCAATCCCACCAGATATCAAACAGCTCACTG
GTTTCTACATTTTTCAATTTGCGAGCTTCCAGCCATTTAGTCACTAGCGCACGGTGTTCA
TCAGTGCAATGACCAATCTCTTGCAGGCAAATCAGGCCTTCCCACTGCAAATAACCGCTG
CCATCAAATGCCAGGCCGTTTGCTTCAATGACCTCATCGATAAAAGCATCGACAGTTTCA
TCAATAACATCAACACCAGTGCCTTCTGGGAAGGTCCACTGTACAGAAAAACCTAACTCC
TGAAACTCGTCGATATGCATTTTTTTGCGTAAACGACGACTACGATTCTTAGCCATTATT
CTTTCCTCTCAAACATCAGATCCCAAACGCCATGTCCCAGGCGCTGGCCGCGTAATTCAA
ATTTTGTCAGCGGACGTGAGTCCGGACGGGGCACATAATCATTCTGCTCTGAAAGGTTGC
GGTACCCGTTCGCACCTGACATCACCTCCAGCATATGTTCCGCATAATGCTGCCAGTCGG
TCGCCATATGGAACACGCCACCCACTTTTAATTTACTTTTTACTAATTCGACAAAAGGTG
CCTGGACGATACGACGTTTATTATGGCGCGCTTTGTGCCAAGGGTCAGGGAAAAACAGCT
GAACCATGTCCAGTGAAGAATCCGGGATCATATTTTCCAGCACTTCGACCGCATCATGAC
ACATAACTCGCAAGTTATTCAGGCCCGCTTCATGTGCTGAAGCCAGGCATGCGCCAACGC
CTGGGGAATGTACTTCTATCCCGAGAAAATTCTGCTGTGGATTGCTGGCAGCCATAGTGA
CCAGTGAGGTTCCCATGCCAAAACCGATTTCCAATACCACTGGCGCTTCACGGCCAAACA
AGGCAGTGAAATCAACAGGGGTTGGCTGATATTCTACGCCCATCACCGGCCAGTAGTTAT
CGAGCGCCAGCTGTTGGCCTTTGGTCAGGCGCCCCTGACGGCGGACAAAACTACGAATAC
GGCGCATCGCGCGGCCGTTTTCATCAAATTCCGGAGATATGACGTCATTTATCATGGTGC
TTTCTGTCTGTTGGTTGCGTATACGAACGCGCATTATGCAAAGATACGCCAGTTTATCAA
CTCTGGCGGCCATAAGTACAAAATTAAGCTGTAAATAACCTATTTATGCGCATTAAAAGC
AGCTAACGCCGCTGTAGTGCCAAGAACTAAAGCCCCCCCAAAGTTATTGGGGTTACAGCC
AGACTGCAAGTGAACAAATCCCAATGAGCTTACTCAAGTAAGTGATTTGGGTGGGTGAAT
GCCGCTAACGCCGCTGTAGCGCCAAGAACTAAAGCGCCCCCAAAGTTATTGGGGTTACAG
CCAGGCAGCAAGTGAACAAATCCCAATGAGCTTACTCAAGTAAGTGATTTGGGTGGGTGA
ATGCCGCTAACGCCGCTGTAGCGCCAAGAACGAAGGGGGTTTACAGTCTGAAGAGTCTAT
GCTGCAATCCAGCCCTAATTTATTCTCTGCCGGATATCGATACCTGCTTATGATGCAAGC
GCAACAATTCGCGCACATGGTACTTGAGTGGTACCAACGCTTTGGCCGCAAAACATTGCC
ATGGCAATTGGATAAAACACCGTATCAAGTCTGGCTATCAGAAGTGATGTTGCAACAAAC
GCAGGTTGCAACGGTCATTCCTTATTTCCAACGCTTTATGCTACGTTTCCCTGATATTCG
TGCTTTAGCCGCTGCTCCGTTGGATGAAGTTCTGCATTTATGGACTGGCTTGGGTTACTA
CGCCCGCGCCAGAAATCTACATAAAGCCGCCCAAACAGTTGTTGAACGCCATCAGGGGGA
ATTCCCGACAACTTTTGACGAGATACTCGCATTACCCGGCATAGGCCGCTCCACGGCTGG
TGCGATTTTATCGCTCTCTTTGGGGCAGCATTTCCCTATTTTGGACGGTAATGTTAAGCG
AGTTCTGGCTCGTTGCTATGCCGTTGAGGGATGGCCGGGTAAAAAAGATGTCGAAGGGCG
ACTGTGGCAAATTAGTGAGGATGTCACCCCTGCTAAGGGAGTCGGCCAATTTAATCAGGC
AATGATGGATTTAGGCGCTACTGTCTGCACCCGCTCCAAGCCCAAGTGCGAACTTTGCCC
ATTGAATATAGGGTGTCTCGCTTATGCTAACCATAGTTGGGCGCGCTATCCAGGTAAAAA
ACCCAAGCAGACGATACCGGAAAAAACGGCCTATTTTCTATTGCTGCAAAACGGCCCTCA
GGTGTGGCTCGAACAGCGCCCACCCGTTGGGCTATGGGGCGGGTTATTCTGTTTCCCACA
ATTTGCCGAGCAAGATGATTTGGATAGTTGGTTGCAACAGCGGGGTATGGCCGCCAGTGA
GTTGCAGCAGTTAACCGCTTTTCGTCACACCTTCAGCCACTTCCATCTGGATATTGTTCC
AATGTGGCTGGATACTGCATCAGCTCGTGGATGCATGGATGATGGGGCAGGTCTCTGGTA
TAACTTAGCACAACCACCGTCGGTAGGATTGGCCGCCCCAGTTGAGCGTTTATTACTTCA
GTTAGCAAAAGAAGAGCTAGCAAAAGAAGAATTGGCAAAAACTAAGTTAGCGAAACCATA
ACGGGCAACACCGCCGTCTACCCAAACAGTTTTATTTGACTGTCAGTCATAAAAGAGGAT
TTAGCATGAGCAGAACGATTTTTTGTACGTTTTTAAAAAAGGAAGCTGAAGGACAAGATT
TTCAGCTGTATCCAGGCGAAATCGGTAAACGTATCTATAACGAAATCTCGAAAGAAGCCT
GGTCACAATGGGTAACTAAACAAACCATGCTGATTAATGAGAAGAAGCTCAGCATGATGA
ATGTCGAAGATCGTAAATTGCTGGAACAAGAAATGGTCAATTTCCTGTTTGAAGGGCAGG
ATGTTCATATTGAAGGTTATACTCCGCCGAGTCAGTAACCACTCGGGGCCAACACACTGG
TAACGTACCGTATGACGGGTATTACCCTAAATAGCTCGAGTTACAAAAAGGCAGCTAACG
CACTGGTAACTTGAAATATGACGGGTAAATTCCTCATCAAGATATGGCTTGTAAGATGAA
GAAAATTTTAGCTTTGTTGGTCATTGCACCTTTGTTAGTGTCTTGCTCAGGCAATAAAAA
TCAGGCAGATAACGAAGCCTTTATCAAAGACACGAACGGTTTTGAAATTTTAATGGGTCA
GTTTGCCCATAACATTGAAAATATTTGGGGATTAAAAGAAGTCTTGATCGCGGGCCCAAA
AGATTACGTTAAGTATACGGATCAATATCAAACCCGCAGCCATATCAACTTTGATGCCGG
TACTATTACGGTTGAAACTATTGCCACGACCGATCCGGCGGCTCACTTACGTCAGGCGAT
CATTACCACATTATTAATGGGCGATGACCCAGGCTCTATCGATCTCTATTCTGATGCCAA
CGATATCCAAATCAGCAAAGAACCGTTCCTTTATGGGCAGGTACTGGATAACAATGGCGA
GCCTATTCGTTGGGAATGGCGAGCTGCACATTTCGCCGATTATTTACTGCAAAACAAAAT
GCAAAAACGCACGTCTGGTTTGCATGTTATCTGGTCGGTGACCCTGCAATTAGTGCCTAA
CCATCTGGATAAACGAGCTCACAAATATCTGCCGCTGGTGCGCCAATCAGCCGAAAAATA
TGGTGTAGAAGAATCACTGATTCTGGCAATTATGCAAACAGAATCGAGCTTCAACCCTTA
TGCAGTCAGTGGCTCTGATGCGCTAGGTCTGATGCAGGTTGTTCAGCACACTGCCGGACG
AGATGTGTTTAAAATGAAAGGTAAAAGTGGTCAACCTAGCCGCAGTTATCTATTTGACCC
TGCTAATAATATCGATGCAGGCACAGCCTATCTATCCATTTTGCAAAATACCTATTTAGG
CGGTATTCAAAATGCCACTTCACGCCGTTATGCAGTCATTACTTCCTATAATGGCGGTGC
TGGGAGCGTGTTGCGGGTATTCTCCAGCGACAAGAACCAGGCAGTAAATATTATTAACAA
TATGGCACCAGGCGATGTATTCCAAACGCTAACCACTAAACACCCATCTGGTGAGTCTCG
CCGTTATCTGGTGAAAGTGAATAGCGCTCAGAAGAGCTACCGCCGCCACTAATACCGCTG
CAACCTTAGTCTAAAAGATATCAATGGCACAGTTCGCTGTGCCATTTTTTATGACTAAAA
TTGTGATCAGCGGATAACTGTGTACATTTGAATAACAACCATTCGCAATAAACGATTATA
GTATGCCCACTATTTTCGATCCACTACTGGCAGATTGAACAAATGGACTTTGGACTTACC
GCTTTTGAAATGGTGGCAATCTTCTCCACCATGGTCATTGCCTATATTATTTTTGGTATT
ACTGGTTTTGGTTCCGCGTTAATTGCCAGCCCGGTTTTAGCACTATTTATCCCCGTAGCA
AAGATTGTCCCATTGTTAGCCATTGTTGATATGGTTGCCGCCATCACTAACGTAGCGCGT
CATAGCCGCCATGCGGATATTGCTGAGCTCAAGCGCCTGGTACCATTGATGATTATTGGC
AGCCTGATAGGCGCAACGATACTGCTGCGAACCCGCCCCGATATTTTGCTATTAGCGTTG
GGCATATTTGTTATTTTATATGCAATTTACTCCCTCAACCGACGCAAACCACAAAAGCAG
TTCAAACCTACAGCCGCCATTCCTTTTGGCTTAATTGGCGGTATCTTCAGTGCATTATTT
GGTAGCGGTGGGTTTATCTATGCTATTTATTTATCCGGACGGATAGCCAGCAAAGACAAT
TTACGGATTACGCAGACCACACTTATTGGCCTAAGTACCCTAACCAGAGTGATTTTATTT
ACGCTAGCCGGAGTCTATATGGACTTGTCAATTCTATGGATGGTATTGCTATTAGCCCCT
GGGATGTTAGTCGGATTGGCGATTGCCAATAAAATCAGCTTAGGGATCAGTCGTGAACAA
TTGATTAAGATCATAAACATATTACTATTGCTTTCAGGTACTGTTTTATTGGTACGTTAT
TTCGGTTACTGATTATCCTGAGAGGGATAAAATATAGTATGACAGCCGACATTCTCATCG
GCTGTCTATCTGTTTTCAGATTACTGAGTAATGACATAACCAAAAATACGCCGCCGCTTC
ACATCTCCTTTTTCGATATAAACACCCTGCAATTCCGGTGAGAAGCCTGGCAATAAATTG
ATCCCCTCCTCTAATGCGAGGAAATAACGCTGCACCGCCCCACCCCACATTTCCCCCGGA
ACGACACACAACACGCCCGGCGGATAGGGCAATGCACCTTCAGCCGCAATACGCCCTTCC
GCCTTAGCAATAGGGATCAATTCAATATTGTCACGGACAAATTGAATATTGGCATCCTGA
GGATTCATAACAACTTGCGGGAAGCTGGCTTTTCGGAACATATCCTTTTGCAGCTGCTTC
ACATCATAACGGGCATACAGGTCATGCATCTCCTGACATAGCTGGCGCAAAGTATAGCCA
CGATAGCGCTCTTCATTCTTACGATATATCGTCGGTAATACATCACACAACAATGCATCC
TGCCCAATATAGCGTTCAAATTGCACCAACATATCAACCAGATGCGCCATTTTGGCGGTA
TTTTCAGCTGGCGTGAGTAGAAATAGAATTGAGTTCAGATCGCACTTTTCCGGCACAATG
CCGTTTTCGCGCAGAAAAGTAGCCAGTATCGCTGCCGGTACACCAAACTGGGTATATTGT
CCGTTATTAGCATCAATGCCCGGAGTGGTCAGTAATAATTTACACGGATCAACCAAATAT
TGGTCTTGGTTATATCCTTCAAACCCATGCCAGCGCTCATTGGGTTCAAAATTAAAGAAG
CGAACATCATTGGCAATAATATCCGTATCATAATCCTGCCAATTTTTCCCCCTCACTGTA
GGTGGAATAAATGGCCGCAACATTGAACAGCGCTCTAATAATAATTTACGGGTCTCGATA
CCGAGTTTGACACAGTCCATCCACATACGGCGGCCACTATCGCCAGAGTGTATTTTGGCA
TTGACGTCCAATGCTGCAAATAATGGATAAAACGGGCTGGTCGAGGCATGTAGCATAAAT
GCATTGTTAAAACGCTTATGGTTACAGTGGCGCTTTTGTCCTTTGATATGATTATCTTTT
TTATGTACTTGCGAGGTTTGGGAAAAACCAGCCTGCTGCTTGTGTACCGACTGAGTCACA
ATAATCCCAGGATCGTTTTCATTGAGTTCCAGCAGCAACGGCGAGAAATCTTTCATCATT
GGGATAAATTGTTCGTAACCCACCCACGCCGAGTCAAACAAAATGTAATCACATAAATGA
CCAATACTATCAACCACCTGCCGTGCGTTATACACCGTACCGTCATAGGTACCTAACTGA
ATGATAGCCAATCTGAATGGCCGTGCATCACCCGCACGTTCAGGGGCAACCTCACTTAAT
TGCTGGCGTAAATAACTCTCATCGAAACAGTGTGCATCAATACCGCCAATGAAACCAAAC
GGGTTACGAGCAGTTTCTAAATAAACAGGCGTTGCCCCTGCTTGAATTAGTGCTCCGTGG
TGGTTGGATTTATGGTTATTTCGGTCGAATAACACCAAATCACCACGGGTCAATAAAGCA
TTAGTAACCACTTTATTAGCCGCTGAAGTCCCATTCAGAACAAAATAGGTTTTATCTGCA
TTAAAGACCTTAGCTGCATATTTCTGTGCATCTTTTGCCGCGCCTTCATGGATAAGTAAG
TCGCCCAATTTGACATCAGCGTTACACATATCTGACCGGAAAATTGTCTCACCATAGAAT
TCAAAAAACTGACGGCCAGCGGGATGCTTACGGAAGAACTCACCGCCTTGATGCCCTGGG
CAAGCAAAGGTTGAGTTTTTCATTTCGACATATTTCTTTAATGTTGAGAAAAAAGGCGGT
AACAGATTTTTTTGATATTCACTGGCAGCAGCCTCTACCTGAGCATTATAAAATGCCTTA
TTTGCCTCACCGAGTGTGATGACGCCTTTAATAAGAGGCAAATACTCCGCAGAAACTGCC
TGTTCTGCCGTGACAGCAACAAAAGTAGGAATAGCAAAGCCCAGATCATATAGCTTTGAC
AATATACCGGTATTCGCATCTTCTACCGACATCACCACGGCGGCAACATCCGTAAAATCA
GTCTGATTGAGATATACCATTCCACGCTGGCTTTCTATATAAGAAGCCAAACGAGCACTT
GTTGCTATTTTTAATTGTGTCATGTCACTTACTCTCAAACGGTCAGGTATGAGGCTGCCA
CTTTGGCATTTAGATAGCATCACATTGAGTAGCTTTTGTGATGCCGGCAAATTGATATCT
TAGACATACACGTCTCCCAGCAAAAAGAAAGCTAGAATAGTGAATGAACCGGTCTCAGCA
TCGACCAATAGACATCAGTAAAATCAGAGTGTTAGCTCTATTTTTAATAATGCCTAACAG
TGAGCAACACGTAGCCTTACCGCATGGAAGTGATAAGAGACTTAATAGAAATGGAGCAAA
AGAAGTGGCACGTGAGGCGCTGAATATGCATTGGATAGAGTAAAAATGCCATAACCGCCC
CCGCTTAAACTCTCAAAATGATATGGACTAGTCGAATGAATAGTAACACTAAATTCGCGC
AATAATTACATGTTTACGGGAGCGATTCAACCCTTGAAATTCAATAAAAATGCATATTTA
GTGAATATCTAAGCTGTTGTTATCTAACGAACTGAAAAATAAAAAATCTATAAATCAAGC
AGATGAAACAGTGCATTACGATGAAAAAATCATCGCACCAACACTTTCTAGCGACTTTCG
CATGAAAAGAGAACAACTGATCGCCTTTATATGAGAAACTCATTGACGATTTGGTGCTAA
TACGGTTTAATGCGCCCCGTTGCCCGGATAGCTCAGTCGGTAGAGCAGGGGATTGAAAAT
CCCCGTGTCCTTGGTTCGATTCCGAGTCCGGGCACCACTATTTAAGCTTGTTTGTTACTA
CGGCTGAAATCAGTCTTAACAAGCAGGTGATTAGACAGGAATACGATACCTCGTAATTTC
GTCACATGGATTGTAAAAATAGTTAGCAATCAATTAGCTCACTTGTTAAATTAAGTGGGC
TTTGTTACGTATTATGGTTACATAGAGTTTCCTCTCGTGTCAAACCAGCAAGGCTAATTG
AGCCCTTGCCTCAAGCTGTTACATCAACTCTTTTTCCAAAATATCCCGCAAGCTATCAAC
GTTTTCATCGATATACTCAAGAGTTGATTGGATGCTGACATGCCCCAATAGCTTTTTGAC
GGCCTGAAGGTTCCTATCCGGGGATTTCATCATATGCGTGGCAATAGTGTGTCTGAAACG
GTGTGGGCTCACAGTAAAACGGCATTCTTTGGACAGACGTCGGAAAAATGCCCGTAATGG
ATATTGATCCATTTCTAACGGATATTTATCGCGACGACGTAAATCAAATCGCCCAACATT
AAATAATTGATCTTGTGGTTCTGCACCGGCATCTAGCGCTCTGTTAACCAGTAGCTTCAA
CTGTGGGAACAGCGCGGATACTATTGGTACACGGTGCTCTTTGTGATTCTTAGAACCCGC
GATCCTCAGCTCAATACTCCGCTCATCTAAATTGATGTCACATAATCGTAGATGCAGCAG
TTGATTTTGCCGCACACCGGTATAACGTAAAACATCTAATACCGTAAGCCAAAACCATGA
AGGATAAAACGCGTGATTACGGGTATTAAAACAATGTGACGCGGGTAAATCCCTTTCTCT
TTGACAGTATTGTTTCATCAATAAATAGAGACTATTCATTTGCCCTAACGTCAGAATTTT
CTTTTTCTTAATACCCGCTCTTACCACAGATCCATTAAATGGATATTCCTCATGTTTCAA
TAGTTTTTTCTTCATACCAAAATTAAATAGTGCACGAAGATGAGCTACCTTATTATTCCA
GGTTCGCGGTTCCAGTCTCAAATCGTTCAATACATACCGACGCCATTCTAATACAATTTG
ATCATTAATTTCATGCGGAAGTTTGGTTGTATATTGTTCAAACGAGTTTACAACTTTCTG
ATAACTCCATTCTGTCGCAGGGCGTAGAGATTTACTGAAAAAATATTTTTCCAAGAGCAA
TTCAAATGTTATATGGCTCATTTTTGACTTCCTTGTTCAACCAATATTAATGGGTTACCC
ATGACTATCATAACGTTAAATAACTCTATATAGATAGACATAGGGTAACCATTAATAAAT
TGAAAGTTACAGACCCAATATATTCATATTAACAATATCATTCCCCTTGGCCTCTTTATA
TTCTGCCTCTAACATTGCTGTTAATTGATGCTGTTTCTCAATGAGAGTAAATAAAAGAAG
CTCTTGAACTTCTATATGGTCAATGTGATAGGCTGCGTAAGCCAAAGCCCTACATTGGCA
TTCAACATCGATACATGTAGGGATGAGTGGCGTGATAAGCTCATATTGTTCCATGATACT
CCCTATATGCGGGTAGGCGGCCAGCAAAACACAAAACATAATCAGAAACAAAGCGTTGAC
GCGCTGATTTCTCATCCGTTGCCGTTACACGTAACATAATAGGGGCTGTTTTCGTCTGAA
TACGGTTGATCGCTACAAAGATATAAGTACACTTTGGTGCAGCCATAGCGTTAGTCCTTT
TAACGTGATGGTTAGAGGCCCAGCAAGTGTTGACGCACTACTGGGCTTCGCTAATAGTAA
ACCTTGGACTGAGTCAAGGTGTGGTCCACTATAAAATCAAGGTGGGCCACACGTCAATGA
CTTTATAACCTATGTCAGTTAGATTAAAATTTTTAGGAACTAAGCTATGGCTACCGGAAA
CATAAATGCAAAATCAAAAGCCTTAAAAGCTCGAGTTCCTCACAATGTAGTAGAAGCAAT
GGAGTCAGTTAAGAAAGCTGATGAGAGTACAGCTCAATTTATAGTTACATCGATGCAAAC
AGAAATTGAACGCAGACTAAAGGATAAAAAGTAATGGATAATTATATTAGTACGGCTAGT
TGCTCCCTAAAAATGGTTATCTTGCGGGATTGAAATATTTAGTTATTGCAATAAGATAAC
CATTCACTTCCTGAATGCCCCCCCTACTCTCTCTTTATATAAATAGCAGTTATAAAAATC
CTTTTGTCTGAAACATCTAAACCTATTGTCTTAAAATCATTAATAGACTATCCGCCGGAG
GTGAAACGGTACCATAAATTTTGGCAACAGGGATCAGGTAGCCATTAAAGGATTTACTCC
CTTCTTTCTCTTCGCAACAATACACATTCACCCCATTGGTTTGGCGTTTATGGAGTTTTA
GCTTCTCAAATTGTTTTTGCACCATGCGCCAATCACATGGAGGTTCGCCTAAAGTTTGCT
TATTTTCCGCCATGAATTGATAAAAAATAGTTGGCGATCTCATAAATACATAACCTGAAA
TGATAAATACTGATGAGTCAATTGTATTAACTGCAATTAATTGTTCTAAAATACTCTTTT
TCACCCATTGATGAAAAATAGATCCCAGATTAAAGCTCTCATTCTGGGCTATTGGGACAG
TATTTTGTTTTATATCAGAGCCGTCATATCCTGTAATTATTAACTGTTCATTAGCTGTAT
CCACAGGAAGCTCTGCCGGTGATTCAAATGATGAGCCCGCTGAAACCCGAATAGCATCCA
GCACAATGGTATTCACTATCCCTGACTCATGTCGAAACCCCGTTAAATACAACGATAAGA
TTTTCAGCACATTCGGCCAAGTACTCAACCAGATCAGTGCTTCATAAGGAATTATTTTCC
AAGCCAACATCGCGCTCAGACTTTGAACCTGCACGGTATCAGCCATAGGGGTAAAACGAA
AACGGTAAGGTTCGCCAGGTAGAAAATTAAGCGGTATCCAACGCTGCCCACTTTGCAGCT
CAACCTCAATCTGGCACAACCTGTCGAGTGACTGGAGCATAGCTGCATAGACAATCACCG
AGTTCCAGGCGGCACTCTGCGAGGCCTGCTCTTCCGGTTGCGCCCCGACCGGCAACAGGT
AGTTTTTTGATAGCCGGGCAGCATAGGCTACCGTTTCGAGCAGATGATCCACCATTCCCC
CCAGATAAGCATGATGATCGCTCTCCGTTGCAGGGAACTGCTGCATCAGAGTGACGCAGT
GTTCAAGTGGCTGCAGGTAATACTGCTGATACATGTCGTTAGGCAGTGACGAATAATCCC
ACAGCATTTGCAAACATTGACGACGTCGTGGTGTTGCCAACTGTTCACGGGCCGACACCG
GTGCGTGATAGCCGTTCGGTATCTGGACTGATAGCAATTGCGTTGCAGTAGATTTCTCAC
CGCTACTGATTTTTACTGACGAGACAGGTAGATACTTCAGGAGAGACTTCAGCATAAATC
GTCATCTCCCTGCTTACGCCATCCAGCCTGACGGTGAATGATGTGGTGAATAATCTGCGG
GTCGAGTTCTAAAGGGAGTTGCATAGCGTGGTCCTGTTTTCCTGGGAAATGGGAGCCCCA
CTCTATAAATGCGAAGTATTACGGCAACAAACAACTCTATATGAGAGTTTAAAACTTTAT
TCCATCAGATAGCTCGTTTGTAAAACAGGAGCCCCTACACCAAACCCGTTTATTGTATAG
CCTAGTAAGCGCAGTCTGACAACAGACTGCGCTTATCCGACATGACCACAACAATCGTTA
TTCCCATGAAACTGGCCATCGTGCCACTCTATTCCAAGCGGCTCCCTCCTAGCTTAAATT
GACCTGCCCCCAGGGTTAGATACAACGCTCAGTTAGTAATGTCGGATCCTTCACTCTCAG
AATTACCCTTTCTCCAGGCCGCCGCAAATTCAGACGGCGTCTGATAATTCAGCGCGGAGT
GCGGGCGACACTCGTTATAATCCTGACGCCATTCACTGATGGTTTTCCTGGCATGACTGA
CGTCACTGAACCAGTGTTCATTCAGGCATTCATCGCGAAAGCGTCCGTTAAAACTCTCAA
TAAATCCGTTCTGTGTCGGCTTGCCAGGCTGGATAAGCCGCAGCTCCACGCCATGCTCAA
AGGCCCATTGATCAAGCGCGCGGCAGGTAAATTCCGGGCCCTGATCAGTTCTTATCGTCG
CCGGATAGCCGCGAAACAGCGCAATGCTGTCCAAAATACGCGTGACCTGCACGCCTGAAA
TCCCAAAGGCAACAGTGACCGTCAGGCATTCCTTCGTGAAGTCGTCCACGCAGGTAAGGC
ACTTGATCCTGCGACCGGTGGCCAATGCGTCCATGACGAAATCCATCGACCAGGTCAGAT
TGGGCGCCGCCGGACGGAGCAGCGGCAGACGTTCTGTTGCCAGCCCTTCACGGCGCAGCA
ACTGCCAGATACGACGGTAGCCAAAACGCCTGCGCTCCAGTGCCAGCTCAGTGATGCGCC
CTGATAAATGCGCATCAGCAGCCGGACGCTGAGCCTCGTAACGGCAGGTCGACAGGGACA
AACCTGTTAGCCTGCAGGCACGACGTTGCGACAGACCGGTCGCATCACACATCAACATCA
CGGCTTCCCGCTTCTGGTCTGTCGTCAGTACTTTCGCCCAAGAGCCACCTGAAGCGCCTC
TTTATCCAGCATGGCTTCGGCAAGAAGCTTCTTGAGTCTGGCGTTCTCTTCCTCAAGCGA
CTTCAGGCGCTTAACCTCAGGCACCTCCATACCGCCATACTTCTTACGCCAGGTGTAAAA
CGTGGCATCGGAAATGGCGTGCTTGCGGCAGAGTTCACGGGCGGATACCCCGGCTTCAGC
CTCGCGGAGAATACTGATGATCTGTTGGTCGGAAAAACGCTTCTTCATGGGGATGTCCTC
ATGTGGCTTATGAAGACATTACTAATATCGGGGTGTACTAATCAACGGGGAGCAGGTCAA
TTAATCGTGATTGAATGGCTGATGCTTTGTGCCATTATCACAACCTTCATAACATCTTCT
TTTATCGCACCAGAAAATCTATTTGTTCTGGTTGTTCTATTTCTTTCCCCGTTACTGCTG
AGACCCTTGTCCTGTCTGATGTTGCGATTCAGAAAACCGCTATTTGTCATCAAGAAAAAA
CCAGGTTGCATTTGGCTACACCTCAATCCTTGGGTCAGTACTCGCCAACTCGGTGTCAGG
GAAATCTCTCAGTTTTGGTTCTCACTAATCACCACACTTAAATCTTCTTTGGCGCAGTCA
TCTCAGCCCATCATCATGTCCTCTCACCTTTTGGGTTCAAAACGCATTGCCAAACTGCGG
CTGCACTTTCCCGTAAAACGCTATCGATTTCATTTCATCAAAAGGCCTATCGGACGCGCA
GAACACATCGGTTTACAGCTGGAAATTTTAATCAAGGAATGGCGGCGGTTTACCCCCTCT
CTCAAGGCGGCATTGTGGTGATATGCAGGCGAAAAAATGATGTATTGGGGGAGAGAGCCC
GCCTGAATGGGAGAACTCCCCCCATTCAGGATGGTTAGTTTGTAGTGGTCAAGCAAAACT
GGCCACGGCTTTAGAGTTTTTCCAGAACAATCGTTCTGATTCATTCGGCGTCAAACCACC
ATTATATTGATGAGGTCTGAGCTGGCTGTAATATCCCGTTATGTCATTCGTTATCGCTGT
GCTGGCTTCGCTAAAATTAGCGTATCCATTATCCGGTACCCACTCCGTTTTCAGACTTCT
AAAAAAACGTTCCATTGGGCTGTTGACGCTCCTATGTCAACGCCCGCAGTTGGGCTCGCC
CCAAATCAGTTAAAATAAGCGGATAAAGTTCTCGTACGATATAGCGTTTAAGGCAACGTA
AAATTTCTTTTGTCGACAGTCCTTCTCCTGTTCGACGTTGCACATAGACTTTTGTTCGCG
GATCGCTGCGCATACGTACCAGGGCGATTGTCCACAGCGCATTATTCGCCTCACGTGAAC
CACCGCGATTCAGGCGATGCCTGATGGTTTTACCTGAGGATGCCGGCAACGGGTTTACAC
CACAAAGTGACGCAAGTGCAGCTTCATTTTTTAATCGTTCAGGATTATCACCCGCGACTG
CCAGCAAGATGGCTGCGGTTTGAGGACCTACACCAAACTGTCTCCGTAAGCTTCCGGCAT
ATTCTTGGGTTAAATTATCCAGTAGCTCATCCAGTTGCGTGAGTTCTTCCGCGAGGGCCA
GCCACCGTTTAGCCAGGCTTCGAAGTGTGCAACAAAGTGCCAGGAGTAATGGTGATTTCT
CAGCAGATTCAAAACTCATACACGCAGTAACGCATTCGAGCGGTTTTGATTTCCACAACA
TGTCGCGGATATCCTGGGGGGCGCTGACTAATAGCGCACGGAGCTGATTGATTACCTGAA
TTTTCGCCTTTACGGCGCTCCGGCGGGCAACGCTGATGATCCGTAACGCCTCGCAGGCAC
CGGATTGCAATTTGGGAACGGCTTTGGCACTCCCGGAAAGGACCGTTCTGGCGGCATTCT
CCGCATCAAGTGGATCAGATTTTCCTTTAAGGCGACGTTTAGAACGATCAGGACGATTGA
TTTCAAGAACATCGAGCCCTTTTTTAATGAGAAATCGCGTCAGTCCTGCGCCGTACGTTC
CGGTTCCTTCTATCCCTGCACGTTCCACCGAGCCAAAAGTGAGTACCCAGTCGAACAATT
CTTCATATCCTACCTGGTTAGTCTGTATGACTTTCGTTCCGAGCAACTTTCCGTCGTAGC
TGAGAACCGCACCAACGTGAATATCCAGATGCGTATCAACACCTAAAATTACAGAGTCAT
TGAATGAATGATGATTTTTCATGGCTTACCCCTGTCAGCATGGAATAGCCATCCCCATTG
CAGGACAGGACACTCAAGTTGCAGCACAAGGCTCCTATCAGGTCACAAACTCTGGGCCCG
GCTATGCACGGGAAATACCTGAACCGGACGACAGGTCAACACAAAGGCAGTTCAGCCAAT
CCCAGCACGGGTCAGTCCAATCCGGTATTCAGGAGTATAGTAGACTGAGTATCCCAACAA
TTCCCCCGTCGACTCAGGCTTTGCTTTTCAGGGCTCTCAATATACGAGCGAAAGATGTCA
GCATTTTATGACAGCTCACAATTTAAAAAGCAGCATGAGTCGTCGGGGTAATCGCCATGA
CAACGCAATAGCGGAAAGCTTTTTCCAGTTGCTAAAACGGGAACGCATAAAGAAACGGAT
CTATAAAAATAGGGAAGAAGCGAAGGCGGATATCTTCGATTATGTAGAGATGTTTTATAA
TGCTAAACGCCGCCACAGTGCCTGTGAGTATCAGCCCCCTGCAGTTTATGAAAGTGCCTG
GTTCATGAGGCACGGAACCGTCTAGGAAACTAGGGTCTATTCATTAGTGCCATGATTGAA
AAGGCTCAGAGCAATGCCGTCACACACCTCTGAGCCAGGTTTTATCCACTAAATTGCAGC
AGGTTATCTGCCAGCGTTACATTTTTTTATCTTGAATTTCAAAGCGCGGTGAAACAAAAC
CATAGAGTGTCCACCCCAGGAAAGTCACGATAGCGCCATACATCATGGCTTCTTCACCGG
ATGAATACAGGGCATAGAAGCTATATAGAGCACCAATTAGTGCAATGATATTGGCTATCC
GAGCCTTGGACGGATCTACCTTAGCCACTTTCTGAATAATAATCAGCGCCGCCATCGACA
AGATATAAGGAATAATATTGGTAACCACCGCCAGATTAACCAGTACGTTAAACTGCTTAT
TCAGTGAAGGGCTAATGGTCATCAAAGACAGCACTGTCTGAATAACCACAATAACGAGCA
TGCCTTTGATGGGCGCTTCTGCTTTACTGATTTTGGAGAAGATTTTCGGGAAATAACCTT
CATCGGCGGAGGATTTAAACACTTGGGCAATAGTAAACTGCCAGCCTAGCAAGGAACCAC
AGCAAGACATCACCATCAGCGCCATGATAATTTTACCCACGGTAGGGTCAAACATCTGGG
CGAAGGCTAAACCAAAAGGTGCGGTAGAATTCGCTAAATCCATATTCGGCACAATGCCGG
CAATCACGTTGGTTGAAACGATGTAAATCACCGCCGTCCCCAGCGTTCCGCCCAGCACCG
CAATAGGGACGTTTTTCTCCGGATTTTCTACCACATCAGTGTTGGCGCAAGCTGACTCCA
GCCCCAAAAACGCCCACAATGTCATGGCAATAGAAGCTCCTATTGCTTCAAATGTCGGCA
CATGATGGGGGTTCCAGGACTCGACATACAGGGTCGGGCTAAACCAGAACCAGCCAATGA
CGGACAAACCCACCACTGGGATGATAACCCCCCAGACGGTAATTTCACTGATCTTACCGG
TAATGCGTGCACCACCGAAGTTGGCAACAGTACACAACCACAGCACACCAATCGTTGCCA
GACAGATCCCCAACGGGCTCAGCTCAGCACCAATCAACTCGGTACCGTAGCCCACCGCCG
AGATAGCAATAGCCACGTTAGCAATCAATAACGACACACCATAGGTATAGTTGGCCATAA
AGTTGCCAGACTTACCGAAAGCATATTCCGCATAACCGCCCATGCCGCCCGACTTATGGC
TAAACATCCCGCATTTGGCGAATGCATAGGCCAGCGCCATCGACCCCACAGCGGTCACTA
ACCACGAAACGATAGAGATAGTGCCAACTTCCGCCAGTTTGGTTGGCAGCATGATGATCC
CTGACCCCATCATATTCACCGCAGTCAAAATGGTGAGCTGAACAACACCCATTTTGTTCG
ATTTAGACGCACTCATTATCCTTTCTCTCTGTAAAAATTGAGAAAGCGGAGAGCATGGCT
GGAGCACGACGATAAAGCCACGCCTCCGCAGTTTTGGTTATAAAATAATCAATTTGGCTC
AATACGTAACCAACCACTTATGGTTTGATGACATAGCCATAAGCACGTTTACGGCCATCG
GCATCTTGCTGGATGTAGACCCCTTGTAGCTCAGGCGCAAAGCCCGGTAACAGGTTAATG
CCCTCTTCCAACGCCAGGAAGTAACGCTGTACTGAACCACCCCATACTTCACCGGGAACG
ACACACAGAATGCCGGGTGGATAAGGCAGCGCACCCTCGGCGGCGATACGGCCTTCTATC
TGATCCAATGCCACCAACTCGATATTGCCACGGACAAACTCGATATGTGCTTGTTGCGGA
TTCATCACTGCTTTCGGGAAATGCGCCTTACGGAACATCTCTTTCTGCAACTCTTTCACA
TTGTGGCTGACATACAGATCATGCATTTCCTGACACAGCTGGCGGATGGAGTAACCCTGA
TAACGCGCTTCGTTAGCCTGATAAATTGATGGTAACACTTCAGCTAACGGCGCATCTTGT
TCTAACAGGCGCTCAAAACGCGCAATTTGAGCAACAAGATGCTGCATCTTGGCCATATCT
TCCGCTGGGGTCAGCAGGAACAGAATCGAGTTAAGATCGCATTTTTCTGGCACGATGCCA
TTTTCACGCAAGAAGTTCGCCAGAATGGTGGCCGGAACACCAAACGTCTCATACTCGCCG
GTCTGCACATTGATACCTGGTGTGGTCAGCATCAGTTTGCATGGGTCGACAAAATATTGA
TGTTCAGCGTAGCCCGCAAAGGAGTGCCAACGTTCCCCCGGAACAAAGGCAAAGAAGCGC
AGATCATTGGCCATTTGGCCGGTATCGAACTCCTCCCACCGACGGCCATCAATAGTTTCC
GGCACGAACGGGCGAATGTGTTGGCATAGCTTCAGCAACTGTTTACGGGTTTCGATCCCC
AGCTTGACGCAGTCCATCCACATGCGCTTACCGCTTTCACCTTCATGCATTCTGGCATTC
ACATCCAGCGCAGCAAATAGCGGATAGAATGGGCTGGTTGAGGCCTGCATCATAAACGCG
TTATTCATTCGTTTATGATTCACATAGCGCGCCTGCCCTTTGATATGCTTATCTTTTTTG
TGGATTTGAGAAGTCTGAGAGAAACCAGCCTGCTGCTTGTGGACAGATTGAGTCACCAGA
ATACCCGGATCGTTTTCATTCAATTCCAGCAGCAGTGGAGAACAATCTTTCATCATTGGG
ATGAACTGTTCGTAACCCACCCATGCAGAGTCAAACAGAATGTAGTCACACAGATGACCA
ATCTTATCCACCACTTGACGAGCGTTATAAATCGTACCGTCATAGGTGCCTAACTGAATC
ACAGCCAACCGGAATGGTCGTTGATCTGCGGCCCGCGCTGGTGCCACTTCGCGAATTAAA
TTGCGCAGATATTTCTCTTCAAAGCAGTGCGAATCGATGCCACCGATAAAACCAAATGGG
TTACGCGCGGTTTCCAAATATACCGGGGTCGCCCCAGCCTGAATTAATGCACCATGATGG
ACAGACTTATGGTTATTACGATCAAAAAGAACTAAATCACCTGGGGTCAATAAAGCGTGT
AGTGCCACTTTATTTGAAGAGGAGGTTCCATTCAGAACAAAGTAGGTTTTATCGGCATTA
AAGACTTTTGCCGCGTGTTGCTGTGCCGCACAAGGAGCCCCTTCATGAATGAGCAGGTCA
CCCATAGAAACGTCAGCATTGCATAAATCGGAACGGAATAAGGTCTCACCAAAATAATCA
AAGAATTGACGGCCAGCCGGATGGCGGCGGAAGAATTGCCCGCCCTGATGCCCTGGGCAG
TCGAACGCGGCATTCCCCTGCTGCACATATTCTACTAAGCTGCCGAAAAATGGCGGCAGG
ACTTCTTTTTCATATTTGGTTGCGGCGGCTTCCAGTTGTTTACCATAAAAATCATTATTG
CCATCATCCAGTTCAAACACACTGGTCACTCGCGGTAAGATTTCAGCGGGTAACTCTTCT
TGGTGGCAAACGGCAACGAATATCGGCAGGCCAAAACCGGTTTGTTCTATCCTATCGAGT
AGACCCGTCACTGCGTCATCTACGGAAATAACGACGGCGGAGATATCAGTGAAATTTGTA
TCATGAATATCAACAATTTCACGTCCAGTGGTAAAGCAATTTGATGTATTGGCACTGACC
GCAACTTTTAATTTTTCCATATTACCTATCTCTTCATTTATCTATAGCTAAGCATGATCA
CAGAATTAATTTCCATTAATTCTGAAAGCAAGGCACGGCTACCCGTAATAATTCAACTTA
CTGAATTATTGAAACGGAAATAACGAATGTCAGGTGACATAGAGCACCGAATATGGTGTC
AAAATATTGTGAAAAGCCAAGACTGCTGATCATTCTGAAAAATTAGAGATAGCACAATCA
TGAAGACTCAGTGACTGAGTACCCAAACATAATGAATTCAGAATAAAGAATGACGGTCCA
CAACAAGAGATACCATTGAAGAAGAAAAATTATCTGGCGTTAAACAGATGGAAATCAAAA
CAACTACGATGCGATAGCATCACAAGATGGGTTACACACTGGATATGTGACCAAAATCTA
TTATTGTATTTCATTGCCTATTTCCTCATACCTCTAACATTGCGGAAATCAGGGTTATTA
TCGCGCTTAGACAGACCTAATTTGAATGCCTGACACCAATATTATCTACCCCATTGATAG
AAATTCAAGCTTATTTGGCATGAAAATCACTCATAACAATGACGATGCTAAAAATATATT
ACCGTGCATATGTTAGAAAAAATAAGTATACGTTGCGGTGTGATTTCCATATTAATATAA
GCCGTTAATTGTTATTAACCCCATTACAATATTTATCATTTCACTAACATAATAATATAT
TTCTGATTGTAATCGGTGTTCGATTCAATTAACGGCCTATTTATCTAATGCAACAGTGCC
AACGATTCTGAAGTATTTGTCATTTTACCCATCACAAAAGCCAAATTAGCGGCCGCGACC
AAAGATGCGGCATGGGCGTCAGTGCTCATTTGCTGTGCATTCAACAATCCATTAGCAGCC
TCGTTGGCGACCGTTATGGTGCCGACACCATTGCGATAAGACTCCAGTGCAGCGTCATAG
GTAATAAACGAGGTTTTCACCAGCGTTAATGCCGCCTGATTAGCTTCAAGCGCAGAACGT
AAAGTATCTGCTGCGACGACAATTTCGCGCACCGCCAATTCTTGTGTTTTCTTAAACCCT
TCGGCAGCAACCGCAGCTCGAGATTCCGCCTCTTTCACCCGCGCGGCACGTATTCCACCA
TCGTAAAGAGGAACACTGACACCGACTAAAATACTGGAAGATGAAGTTTGTGGACTAATA
CCCGGCAGGCCCTGGATATCAAAGTGTCCATCGCCACCGGCAACCGCCCCAGCCAGATAG
ACTTTCGGCAAGAAATCAGCTTCTGTTGCTTTGATACCCGCCTTCGCTGCCTCGACCGCC
GCATAGCTGGCTAACACATCTGGCCGCTGGGAGAGAGCCAGTCGAATCATCTGTTCGGTT
GGTGCGCTCATCCCATCCGGTAAAGCACGATCTTCGGCATAAGCGACTTTAATATCCAAT
GAGGGAGAAACCCCCATTGCGCCCAATAATGCCTGATAAGCATCACGTTCAGTGCCCTTA
GCCATCACACGACGTAACTCAGACTGCGCAACCTGCTGGCGTGCCAGAGCGACTTCAACT
GTCGTCGCAACACCATTTTTGCGCCGTTCCTCAGCAGCATCTTGAATCTTTAGGCTATTT
TTCAGTGTTTGTTCTGCTATCTGGCGCTGAGTTTGTGCAGCACCATATTGGAAATACGTG
CGAGTAACATCATAGATTAGCTTCTGGTGCATACCATTAAAGGTCACATTGGCGGCATAA
GAAGTCTGTTTAGCGGCATCAAGCAACGCGCTGCGCTGACCAAAATCAAAAATAAGCCAC
TGTAATGCCAAGGCAGGAACCACCGCACTCCCGCTGGTTTTCAAATCCTTTTCGTTGCCG
ATGGCATAAGGTAACGGCGTGGTCGTACGCTGATAACCACCAATCACACTGGCCGAAATT
ATGGGTAAAAATATCGCTTCCCCCATTCCGACCGCCAGCGCAGCCTGCCGTGCTTGTTGC
CAGGCAATGCGGGTATCTGGATTTTGGCTCTGGGCGATATCAATCAATTCAGGTAACGAA
TAAGTATGCTCGCTTTTTAGGCTGGGAGGCGGTGCTAATTCCGCCACCAGCGGGTTCGCC
GGCACAGAAAAGTTGCCGCTCTCTATAGGAGCATTTGCATCCGCCTTCCAGGGTTCAGTA
TAAGATGCAGGTGCAAGATCCAAGCTGTCTGTAGCACAACCGGCGACCAGCATGCTCAGA
CTCAATACCGAGCCAGTCAGACCTATTTTGGCTATCCGGGCCATCAATACAGCGTGCGTC
ATCATGTCATCCAATTCCCAGAAGTTTCTCAAGCCGCTTTATACTTTGTTGAATAGTCAG
ATCAATCGGCGATGCTCCCTGCCGTGATGATTCGCTATTCGCTCCTTGCTCATCCGATAA
TGTCGCGGCACCGCTACCTGTCGAGAGGCGACGCAGTTGTGCCACATCAGAGGCCGACTT
TTCCGTCGGTAGAAACAGCACCGGGCACAACTTACCCATCTCTGCCAGTATGGCCTGTAA
GCGCGCACACTCTTCTCGCGAGGGGCGTAATTGTGCTGGTTCAAAGGGGATCAGCGCTAA
CTCTTCTTGCGCGCTGGTGATCTCCGCCTCGACCGTTGTCGCCTCTCTGAGTGCCGCAGG
CCGGGCATCGGGCGCTAATGTGGCCAGGTTTGTCAGCCCTTTCAATGCATTACGGATATG
AATGTGCACCGCATCTGCAATCGCCACCGGCCACAGTCGGGTGAAAATCAAATACACCAC
CAGATTACCCAGCAAAATACCCAGCACCCTATCCAGAGCTACGCCCAGATCGGTGCTCGG
CCCGAAGCCTTGCAATACCGTCAGCAAGAAAGCCAGCCCAACCTGTACACCGGCATAAGC
AATACGTTCACTGCTACATGACACCCAAGCGGCCAAGAGAATGCAACCAAATACCAACGC
CATCAATTGCCCGATATCGTTCATGTGGGGAATGATGAAGATAATCGACAGCACTCCCAT
CAATGCCCCGATCAAACAACCAATAATCCGCAAGACTAGCTTATGCACCGTTTCACCGGT
GGTGCCCAATGCAGCAACATAACAAGTGATCATGGCGGTATGAATGTCCTGCCAATCCAG
CGCGGTGTAAATCAGATAACAAATCAGCGCCGCAGCGGTAGTTTTCAGAGCGAACTGCTG
ATGAACAGGATTGGTTAGGGCGTCTGCGGCAAAGAAGGTGGATTTCGGGGCATTCAGGTC
TTGCCCAATATTGGCAGTTGCCAGTGCTGTCAGCGCGTTTCTGATTTCATTGATTTCATC
GCTGGGATCGTCAATGGTGAAGTGAGGGGTAAGCGCAAGATTGCCAGCAGCAATCGCCTG
CGCCGCGTCACCACAGTAAGCCGCCAGCTCAAGGCGCGCATTCTCCGCTGAAGTCGCAGG
TAAAGCCGAAGTCGCCAACAGTAACCGGTAACTGCTTTTTACTGCACTTTCAAGCCAGGC
CGCTTCAGCCGATGGCCGCAGATGAAAAATACGCACAAAAAGCGCCCGTTGCTGATGCTC
ATTTTGCCCTTCTTGCAGCAGTTCCTTAACCCTATCCATTGTGGCAGCATCAGGTTGACG
CAATGCCTCGGCCACCGCCAATAATCGCTCAGATAGGCTGTCGCGCAATAAGCGCTGTGG
CATCCGGCCAAAGAAAAGGTTAAAAACAATCAACAGCAACATTGGGGAAACAGCCATTAG
CCAGGCATACAGCAGCCCCCGCGTAGCCACTTCCCCCATGGGGATATTGCTCAGTAACGT
CATGACAAAAGCAATCACCAGCGCAATAATACTGCCGACCGGGCCGAGCTTACTGGCAGA
TCCGAGATAGAGAAAGAGAAACGAACTGACAATCAAGGCAGCCATGCGCAGTGGCGCGGC
TTCTAGAGTGAAGTGGATAAGTAGAAATACCAAGCCGACAACCAGCGACACCAATATGGT
GATCGCAACCGCCATCACCATGCTCTCGACGCCATCAGGTTTCATCACGAAAATAATGAG
ATAACAGCTAATCGCGGATTCTGGAATGCCATATATCATGGCAATCATCGCCATCAATGC
ACAGAGCGCAGCAACACGCCACGCCTGAGCCACCCTGCCAGGGAAATAGGCTAAATCAAC
TTTTGCCTGACGGATTATGCCGCCAAGCGTACCGTCAGCAACCCTCGTCATTTCGCACGA
TAACCACAGCAGTCGCCCCGATTCGCATCAAGTCCTCCGGCGGTTTTTCCAGACTAATTC
TGACAGGGAAACGCTGAACAACACGCACCCAATTCAATGACTTCGGCACATAAGGCAGGC
CACGTGGGATATTCAACATATCTTCAGAGCTTACGCCCCAGCCAATCCCCTCGACGCGCC
CCTGAATCGCACGCTGTCTGTCCGCCATAACATAGACGGTGGCGCAATCACCCACCTTGA
TATGCTTCAACTCCGTTTCGCGGAAAAATGCCGAAGCATGCCAGTGTTCGGTATTAATAA
GTGTGAAAATAGCTTGGTCCGGGACGACAAACTCCCCGGCAGAGACAGTCAACCCGACAA
CCCGGCCATCATGAGGCGCGCGGATTTGCGTATTCGCCAGTTCCCGTTCAGCAATAGCAA
GTGCCGCGCGGCGCGCCACCACCAGCGCTTCCGAAGCGGCGGTGCTGCTGACCAATGCCT
CAGCGGCAAATGACTGTTTTAATGCCTGTTTTAGGCTAACTTCAGCATCATGTTTCGCCG
TCGCTGCGTCATCTACCTGCTGGGCGGTAACATAGCCTTTGGGGAGTAGCGGTTGTAAGC
GAGCCAACGTCTGAGTAGCTAATTTAAGATTGGCTTGCGCCCGAACAATCTGTTCATTGG
TAATTGCCGCATTGGATTGCTCTGCGACCACGGTGCGTTGCTGGGTATCGCGCGCAGCTT
CTGCCATTTTCAACTCAGCCTGCGCTTGCTCGACTTGCAAACGGTAGAGATCCGGCTCAA
TGGAAAACAACAAATCACCACGCCGGACTTTGCTGTTTTCCTCAACATTAATGGAGATAA
TACGGCCCGGAACCGAGCTGGCAATATGCACCACGCTAGCCCCGAGTTCCGCATCCTCAG
ACAATGGATTCAATGTGGTCTGCCGCACCGATAACCACCCTGAAATCACTGCTGCAACAA
CAATAACGCCAGCAACAATGAGTGCCAGTCGCCGCTTATGCCCACTCCCTTGTAGTTTAT
TCATATTCATCATTCATCGCGTAAACAGTAGTAGGGAACAGATAAATGCCACAGCAAGCG
CCAGGCAGACATACACCAACAGCCGCCATGGCAGCACCTCATCAATACCAACGCGAATAA
ACAGAACACGAGCAATCACCGCAGTGATTATCCCGATAAAGGCGCAAGCCATCCAGGAAG
GAAAATAGGACCCCACTAGCGAAAATGAGGGAGCCTCAGCACCGGAGCAACCACTCAGGG
TGATAGCCGATAACAGAACCCACGGCCCACGCCATCGCTTCTGTTTCGCACCGCTTAAAA
GCATAAAGAAAAACCACAGCTGCTTCCTAAGGGAAGTCATATTATTCATTGAACAACCTC
AATTAACTGGCGCTACCCTAACAGAAGTCAGGGTTTGTCATCATAAAAAACCGCTAATGA
TCACGTCCCAGCGTGTTTTTGAAAATTTGCCCATCTTTCATAATGACTCTAAATGCTTTA
TCTGGCTGGGCGACGAGTTGAATATCGTCCAAAGGATTGCCATCAACCAGAATCAGGTCA
GCCAGCGCACCATTTTCCACCACACCCAATTTTCCTGGATAAGGGTTTCTCGGGCCAGAA
AAAGCACAAAGTTCAGCATTAACACTGGTCGCCATTTTGAGAATTTCAAGCGGTGAATAC
CAGCGCGTCAGCTTGGCTAATTGTGCCCCCTGCCGGGTTGCCAGTCGGGCATCAAACAGC
GTGTCAGTGCCCCATGCGGTCTTGATATTGTATTTTTTCGCCAACATATAGGCGGTATCA
GTCCCAGCCACCATTTCAAGTTGCTTGGCTCGTGATGCCGGGCTTGGCGTTGGCACCGCA
TCTTCATCATCAAGGAAAGGTTGCAAGCTCCACCAAATGCCTTTTTCGGCCATTAGCTGC
ACAGTTTCCTCATCCAACAACTGGCCATGTTCAATACACTTAACCCCACCTTTGATAGCC
ATAGTAACAGCACGGGGGGTGTAAGCATGGACGGTCACATAGGTGCCCCAGTTTTCAGCT
GCGGTAACTGCGGCCTGGATTTCTGCGACAGAACCTTCCGTCACATCGATGGAGTCGTAC
ATGGAGCTGACACCACCACCGGCCATATATTTGAGTTGCGAAGCACCTCGCATGAGTTGT
TCTCTGGCGCGCAGCAATACCTGATCAGCACCATCGGCAATCGCCGTCATCCCCACACGT
TCGGCGTAACTTAAGGGATCTGATGGCGTATGAGGTAATTCGCCCAATAAGCGAAAATCA
CCATGCCCACCGGTTTGAGTGATAAATGCGCCCGAAGGGAAAATGCGTGGGCCAATAGCG
ACATGTTCATCAATGGCGCGTTTCAAGCCAAAAACCGGCCCGCCCATATCACGTACCGTG
GTGAAGCCGCGCATTAAGGTGGCATCAGCTTCAGCAATGGCCAGCGCCTGAATATAGTTA
AAATCTGCCGTCATGGCGGTCATCATCGATGGGCGCGCCATAATGGCGTGCCAGTGAGCA
TCAATCAGCCCCGGCATTAATACGCCACCACCGCCATCAATTAGCTCCACATCCGGTGAA
ATCGGTGTGTCCACAGGCTCCACCGACTTTATTTTGTTGCCTTCCACTAATACTCGCAGC
CCGTCTCGTAGTTGGTCTGAAACACCATCAAAGACACGAACATTAATAAAAGCCATCACG
CGCACTGCATTGGCGGCAACATCTCTTTTTTGTAATTTTACTCCTGGTACTGCCGCCGCA
ACCGTTGCCGCAGTAATAGGGGCTGATTGCGTTGCTTTCTGGGAAAATACCGTATTGATG
CGTATGAATGTAGGGCTATTACAGAGGCAACCTTCGCCATGCGTGTGGGGGAGCTGAATC
AATGGCATATGAGACATAAAGTTCTCCTTAATGAACAGTCCCCCAATCAAAAATCAGAGG
GTGCGCTCTGGATAATAGAACAATTTCTCGGGTAACAACTTATTTTCATGACAAAATTTA
ACCACTAAGAGTGATATAGCTCTTATCATAAGATGATGACAGGAATTAGCGAAATTTTAT
TATGAGGTTATTTTATATCATGGATTAACTGGGGCAATCGGTAAAACCGTTAAATAAGAA
ATAAACAAGGTTGCCTTCCCTGGCAGCCTCAATGAAAAATACCTTAAAATATTCACACTA
TCAGTGAGTGATCTCTTCCAAATAATCCAGTACATCCTGTACCCGATACCATTTCATCCA
GATTTCGTCTTGCAGTGGTTGCTCCGTATGTTTTTCCACCGATGACACTAGCTCCAACAT
CTCCAGCGAATCAAGATGGAGATCGACAATCAGCCGCGATTGCATATCCCAATGTTGTGT
TGCGCCCGCGTAGGCACGAATCTGGGTGAGCTCTGACTTAAGCCAACATTCCTGAGAGTT
TTCTGGTTTCATCACTCAATCTCTGTGGGTTGCTTATTGAGCTGACTACGACCGGTGTTA
ACCGCATTCGTGTCATTCTTGCGATAATCCTCTTTCTGGCTGAGATCGCGCGTCTGCGCA
CCTTTCTGAGTCAGTGTCACATTAGAATCTTTGTTACCAGACCAAGATTGTGTTGGTACC
GAGGCATTTTTGCCAAACCCAACAAATTGATTACCCTGAGCAGTTAACGAAGAGGGGCCT
TTTTGTTGTGTACCGCCCAGTCGGTAAGTCGATTGCTGGCTGAGATCGCGCGTCTGCGCG
CCTTTCTGAGTCAGTGTCACTGCTGCATCTTTGTTAGCTAAAAAGGATTTTGCCAGTAGC
AGCTCAGAGGTATTTTCCCCAAGCCCGGCAAAAGAAGTACCTTGAGTATTGACCGAAGAG
GGGCTTTTTTGCTGCGAGCCGCCCCGCTCATCATTCTGTTTTTGGCTAAGATCACGAACC
TGACCACCGCGAGTCAGAGTTACCTTAGGCGCTGCTGTTATAGAGGATTGTATTGGTCCA
GAGGTACCCAATAAAGAACCCTGAGCATTAAGGTGGCGCTCAGCCACGACTTTAGCAGAA
ACCGCACGATACAGACCGTCCGCGGGTGGCGATGTTTCATCTGCATTCACCTGAATATCC
AGCGTAGTGATATAGTTAGCAGGCTCATCCTGCTTCACTACCGGAGGCTCAAGAGCCGTA
CTGCTGACAAATAGTGGTTTCTGTTGTGCCGAGTTATCAATCTCATCGGATACCTGATCA
GATGAATCTGTCGTATCAACTGCTGTTTGAGTAGTCGTCGTGCTCTGTGACTTATTATCC
TCAGGCTGAGTGGTAACATCACTGCCTGACGTATTAATACTTATTTTCGAAATATAACTT
GGGGTAGATGCTGGCGTACCATAATAATTATTAGTAGTAATATTTGTAATGTTATTAATA
ACACTACCGGGCTGCGCAGCATTATTGCTATTAACCGAAGGAGTCTCCAAATCATAGTCA
GGTGCAGGTATAAACGGTGCTGAATTAAGCGGCGATCGGTTGTACGAAACCGCAGCATCA
GGTGCTAACGTCAACGTTGCTATTATTTGCGTTTTATGTTCCAACGCTTTGATTAAAGAA
AATATTTTAATGGATTGATCACCAATACCTTTGAACTCAGAAAATTCTTTCTGCAACTCG
GTAATCATGTTGTTAGTTTTTGTATGTTCAGCCTCATAAAGATGACTTTCTACATTTTTG
GGATTTTCCCGCAGCGTTTGCAGATCATCAGCTGACAGTTTTCCATCCAGTTTGGCAATG
ATATCCGGATAGACATTTTGCTGAAGATAGTTAGAACAAAACTGCTGCAGGTTATCTTGC
CCTGTTTGCGAGTTTTTCTGCGTTAATTCCATCTTGTCAGCAATGGCAGCGATGAAATTT
TTCATTTTGCCAACTGCTGACGGCGCATTCTTGGGCAAGCCCTCTATCGCTTTGTAGAAT
TCCTTTGCGGCACCCATCAGTTTTGTATCTTTCTTATCCGCCGGTAACATGCTAAATAAT
GCCAGCGCCGCTTTGGTGCCGTGATTCAATGTATAGTGTTTAAGATCACGCTCACCACAG
CTATCTATTACTTGAGTAAGATTTTTTAACGCATTGATATTACTTGCATCCTTTCCCAAA
TCTTTGAGGAAGGAAGCGATATGTTTCGCCGTGTTAACGTCTGCTAAGGGGGTAGTACCA
TCAGCAGAGTTTGAGCTGAAACTGATAGTACGTTGGCTATCTACTCCCTCATTAGAGGAA
ATGGGGCAGGGTTTGGCATGGGCAGACGTCACCCCAGTGAGACTGCTCGCTAAAGCGCTC
CCATTGCCTGAAGAAAACTTGGGAGAAGCAAAATTTAAAGGTCTGGGAGTAGTAACAGTC
CTGGGTGCCGTGATATCAGGCATAACTAATCTTCCTTATATAAACAGTTTAAAAAATGGG
TAATACCACAGTGCGCACGGTGGCAAAAAATACCCAGCGCAGTGTAGTATTAGCGCACTC
TGAATATTTTCAGACGATAGTCTAATTACCGGCTAGTATCATGTGGCTGGAAAGAGTGGC
AAGCAATAAACCTGCCATTATTTATTGAGCATATTATTTATTGAACATATTATTCATTGA
ACATAGCCCATATTATAACGAAGTAAATCGTCCACCAATTTAGTCAGTAATTGGATCAGG
GTTTCAAAACTGGTATTGTCCTGCCGAAATTTTTCCAGCAATTGCGTTACACTATTATCA
ATCGCATTTTTCTGGCTATCGATGCCACTTTGCAAGCTCTGGAAGGCTTGCGCATTGGTG
TCAGACCCCATCCATGTGGCCTCTGTACCCTGTAGCAATTTATAAATCTCTGTGATGGGA
GCTAAATCTGGATATACTTCAATTCGGCCGCTGCCCTGCTTATACTCCACCTTAAAGCCA
GTTCCCAACTTTTTCTCCCAGAACGCAAGCTCTTTATCACCGCCAGAAAAAGTATAAATA
GGGTTTATTTTAGCGTCTTTGGGCGGCCAGTTCTTGGCAAATGCCTTCATCTTTTCAGTA
TCCTGCTTCGGAAATGAGCAGACAACATATTTTTGCAACTGTTCATGCATGGATTTCGCA
AATTCATAAAGGTTAAATTTTATCTTGCCATCTGACCCCGCCTCAATATGATTACTTATT
GTCCCCAATGCAGTATGCGTCACCTTCATAAACTCAGTGGCGCCTTTGTTAATTGCAGCG
TAATTTTTCTGATAATCACTATGTATTGACTTAATCAAATCTTTCATTGGTTCTATATGG
GTTACATGCCATTCTCCATCTTTTGCAGTGGCATTGGATATACTTCTCATTGCAGCCTTG
TAGCTGTCGTCACTTCGTTTCAAACCGCGCACCAGGCTGCGGGAATCCGCCACAACCTTA
TCCATATCCCCCGAAACTGAATGAAAGCTCCCCGTAGAAGAGGACTCAAACACCGGCTGT
GGCAGCAAATGGCTATTGCTGGACACTATCTGCCGCCCGGTAGCATAAGGATCATCCTGA
GGTTGCATCAGGGCGGATAGATCCATGTTCTGTAATAACATCGGCTGCGCACTCACGTTG
TGCCCGTTAGCCAGTGCCCCTTTCGCGCCCAACATCAGTTCCGGGGCATGTTGAGGTAGT
GAAATAATCGCTGTTGTCATACTGATATTTTCTCTTTAACCCTTAACAATGGCCTGATTG
GCCCGGGTGGTGGATTCCATTATGGAATTAAGAATTTTCTTAATTTCCTCCAGGAACTGC
TTGGTCTGATCCATCTGTTTCTCGGTATCATTGGCAGCACTACGCGCCGTATCTGCCACG
CTGGTTTGTATTGATTTGTCCGCTTCAGCCTGTTTTACTGCCAGCTGATTAGAAGCACTG
CTCACCTGAGCGGCGTTATCGGACATGCGCGTTGCCTGGTCAACAATACGGCCCATGGCC
TGGTATTTATCCGTCTGCTGATTGTATTTCTGTTTATGAAGTTCGGCTGCGTCCTCTGCT
TCCGCCACTCTCTGCTGCTGCTGCTGCTTAATTTGCGCCTGTTCTGCCTTGTTCGGTGCC
GTGGTTTGCGTCATCTTCTGCCCATCCGCGCCAGTGCGACTGATTGCGACCTTGGCCGGT
GCCTCTACCTGATTCATTTGGAGCGTCAGCTGCTTAGCATCTGCACTGTGCTGGTTGGAC
GGTTTCAGATGGTTCTTAACCGCTTGACTTTGCTTAAATAAGCCTCCAGCCTGCAACCCA
ACGCCAACACCAGTGATAATCATCGCAGTGGCAAAGCCGATAACTGCGCTATGGTAGATC
TCTTTCCCTTCGCGGATAGTTGAATCCGCCGCCATTTGGGTCATCTCGGCACTGAGAGCC
GCCAGCATGCTATGAGTACGACGCTCGGAGATATTGATCTCCGCCAATACCTTACGCAAT
ATACTGAACATAAAGCGCATCGTTTCATTGGTCTGGAAGCCAATGAATTCGTGCTGTTTG
GCCGAGTTCGGAGATTCAACCTTATAATCTTCGCCTTTCTGACTCATCTGAACAGCATTA
GCCTCCTTCAATATAGAGCCACCCAGCATCAACTGAGCTGCTGCTGCCAGATTGCGTTGC
TCGGCATCATCGGCCAACAGTGCATCCAGCAGGACTCGATCACCAGCACTCATTTCACTG
ATAACATCTTCCCGTTGTAACACTGTAGTCAGGGCTTGCCTGAACCCCTCCGGCTTGGTG
GTAAGCGCAATACGTAAATCATTTTGAAGCTCGGTATTTTCCGGTGTTTCCAGGCCCTCT
AACGACTGCAACTGCATCAGCATCTGCGCATGATCAACCGTCGTTTTAGGCGTCGACAGT
TGCGGTTTTCCGGTTGCATTGTTGACACTGGCGGCGCTTGCTGACTTAAGGTCGTGCAAG
CCCAGCTTGTTGGGCGTATTTTGCTCGGCACCAACCGATGTCAGCAACTGTGCAAAATTT
GGGTCAATCTTAGGGGCAGTAAAAGTCGTGGCTTGTTGAATAGTGGTCATAAATAGTTTC
TCCTGAAATTAAGCAAAACTGCTTTTTATTATGTTGGCTTTAGCAGTGCCGGATTGATTT
AACGCAGTTAGCATGCCTTCAAACATCTCATTGAGCTGGTCATAGTTTTTAGCCACCGAC
GCGATTAGCGACTTTAACAAATCCTCAATGAACTGCATCATAGCGTTGTTGTGCATCATG
CCTGCCATCATCTCTTTCATATCGCGGGTCTTTGCGCCGACCTGTAAATTCAGCCCGCCG
CTGACAGCAGCATTAGTCACACCAAGCACCATATTGGTACCGTTCATGCCCATTTCGATT
TTGCGCGCAGTCACACTGGCGGTTTTCCCCACACTGGCAGCCTTATCAGCAACGTGTGCA
ACATCATCAGTTTTGTCGGCAATCTGCGCCAACGATTTGCTAAGATTAGTGGCCTTAGTC
CCCACCTTGCCCATACTATTGAGAAGATCGGTTGGCAGCGCTTTTACGGCGCTTTTCATC
AGATTACCCACTAATTTAGACCCGTTTTTCGCTAAATTGCTGATCATCTGACCGGCATTT
TTGAAAAACGAAGACATCGAAAATAGCGAAATCGCGAGGAAAGCAACGGCCGCCAACACC
ATGCCGACAATGTTGCCGATCTCTTTGGCTTTCTCTGCCGACATACCGAATGTCATCAAC
ATATTGCTGATACCGGTTGAAATTTCCGCCGCCAGCATCTGCATCAAGCTGCCTTGTCCA
GTCTCCTCCAGCACGATATCAGTCACGGTTAGGGCAATACCAACCGCAGCGATGGCCAGC
GTCAGTGGCGCGGCAGTGCCCAGAGTGGCGATGGTTGCCACAACTGATACCGCTAACATG
ATGTAACTAAAGATTTTACTGGTACAAGAGGCAGTTTTACTCGCCTCATCAGCTTTACGT
TGCGCCGCTTCCGCTTCTTTGGCTTTTTTCTCTGAATCTCTACGCGAGGCTGCGCTGATG
GTTTCCAGCACCTCCTGCTGCTTCTCCATACCTTTAATGGCATCTTCACCCATCGCCATC
TTCAGTTCCGCGGTCAGCAGCGCCAGTATCGCTATGTAATTATCCCAACGTTCGCCATCT
ATCTTCGGCGTAGTGACAGAGGATTCTATAAATTCATTGATTGCAATGCGGTCCTGATCG
GCCAACATCGCTATTTCTGTTGCTTGATTCAGCACTTGTTTATAAGCATTTTCAAGCTGC
GTGCTGTTAAGTTGGGCCTTGCTCAGTGTACCTTTCAACTTCGTGAGGTTAGTGGATAGC
TGCTGTTGCTCCACTTGTAATGCACTTAGCCTGATGCTTAGCCCAGAGACTTTATCTGTC
AGCAACTCATGTTGTTTCAACTGTGCGAGGTCCTGCGGTGGGCTAATCACTTTTAGCTCA
GCCGTCGTCTTAGCCAGTTGCTGCTGTGTTGTGGTCAATTTCTGCTGATTGGTATTGAGA
GAACTCTGTAGCTCCAGCTGCTGCCCCGTCAGCCCCTTTACCGTCGTCACACTTTGCCGC
CAGGCCAGCTGACACTTTGTCACTTCATTACTGCTCTGCTGCAGCTCATTGGTGCTATTT
TCAAATGCCGACAACAAATTTTCTGCCCGCTCACGCTGGACAGAGGATTCGATGTTAATC
ATTTGCAGACGACCACGTAATGAGCTCAGGCTGCTATCACTCACTATCTGACGTACTGTT
GCCAACGACCCCATCAACGATGCCGCGGCATTAAAGCCGGAAGTCTGGCTGGTCGCCTCT
GAGTTTGCTCCATGACGGGCGCTGATACTCGCCCCCGCGGCCTCTTCTGCCGAGGATTGG
TTAGCGGCAGCCTCGGATTTGGCCTGTGCGAGCGTCATTTTTGGCATGACCAATCGCGGC
GCACCCTTAACGCGGTGATGTTTCTCCTGTTCCATTGAAGCCAGTTCCTGAACAGCATCC
CCCAGAGACACATCAAACAGATTTTTAGTACTATCGTCTCGAATTTGGTTAAAATTCGCA
CCTTGAGTAAAAGTGAGAATATTATTAATTCGATCGCTACCAGCTTTTATATCGACCATA
TAATATATTTACCTTATTAAATCAGAGTTATCCTTCTGCTGGTTCACTTTCTGTTAGATT
TTTCTTTAATGCAGTTAAATAAACGGAGGATTTTTGTTTCAACTCCAAATCATCACTCCC
ATTAAAGGTACTTTCAAAACAATGCAACGCAGCACTACTTTTTTTCAGCATTAAATTACA
CTGCCCAGCATGGAATAATGGACGGTAATCATCTTTTGCCAGAACAAAAGCCAAAGAGTA
AAGTTCCACTGCTTTTTCATAACGCTTGGTTAGCTGATAAACAGCTGCCAACCCCATAAC
ATAATCAGTATTATAAAAATCATAAATACTTAGAAAGCGAAAGAACGTTTCGGCTTCTTT
TAATTTACCTTGTTCATAAAATTCATAAGCGTAAGCATAAAGTCCGTCCATGGTACTTTG
TGGGACACCATAAATATCTTTATAACTGGCGCCCTCCATTATTGCCTGACAAAGTTCATC
AAAAATAATATCCATATCTTCCGTTTGATTTTCTGCCGCATCATGTTTCTGGTTCATATA
CTCTCCTAATTAATAATGTAAGAAATATGATGCAACGCTAATGTTTACATCATAGATAGT
TGGAACAATGAGTTCTTATAAAAAGCGATGCGAGCTAATTTGGCTTGCTATCGTTAGTTT
CTTCCTGTGCTAGCGGGTCGGCAGCATTATCCGCCTCTAACTGCTCCAGGGCAGCATCCA
CATCAATGCCCATTTTTACCAGCTCAACGCGTACCAGCCAGTTAATGATGTGCATCACAT
CATCCAGCCCTTGGTCATTAATAAAGCTGTCTTTGCGATAATTCCGCCATAGCTGCCGTG
CTACCGGAATATCCCTCACTACCGGTACACCCTGACTTTCGGCATAAGCAATCACCGCTT
TGGCCTGTAATCCCCGAGTTTTCATCATAAGATACGGCAGCGGTGCTATATCGTCATTGT
AATAAATTACCATCGCAATATGCGTTGGGTTCGCCATAACAAATGTTGAACCACGAACAT
TTGACTTCACTTCTTCTGACAATATTTCCTGATGCAACCCTCTACGAGCGCTCTTAATAT
GTGGATCGCCATCATTATCTTTGTATTCTTTTTTCACCTCTTGCTTTTCCATTTTCAAAT
CCTTCATAAACAGGAAAAACTCAGTCAAGGTATCAATTAACAAAATCAATAATGCCACAG
CCAGAAAAACCATAATAAACGTAATACACAAATGCGCCCACTGACTAATCATCCCATTAA
TAGTGGTGCGATAGAGCATAAATATCTCTTGTCGCCAAAAGATAAAAAACACCGCCGCCG
AAGTGGCAAATACCAACAAATACAGAAAAGCTTTCACCAACTCTTTTAATGAGCGCAGAG
CAAAGATCTTTTTAAATCCAGAAATAGGATTTAAGTGAGAAAAGTCAATTTTTACTGCTT
CGGTCGCTAAACGGAAACGACTCTGTAATAACGAAATAATTGCACCCGGTAAAAAACAGG
CCAGCAGTACCGGGACAACCGCTTGCAAAAATAAGCTGTAAAGTTTATCCAACAATGCCT
CAACACCTATATCGGAAGGTGAAAGCAAAATTCTTTGTAACAAACTACCTAATCCATACA
AACTGGAGAAACCAGAAATTGCAAACGCCCCTGCAACCAGTACCACGGCGGCGACCATAT
CCTTACTTTTAAAACTTTGCCCTTTCTTCGCCGAGTCACGAATCTTTTTGTCTGTGGGCT
TCTCTGTTTTTTCAGCCATGATATCTCTCCGCTATTATTGCGGCGCTACACCAAAAATAT
CGTGCAACGGACTCAAGGAAATCATATTAATCAGAATGGTCGGAACTTCATTCTGGAAAT
AGAGCAGAAATACCATGAATGCAATTGCAGACTTAATGGTTAATGATAAAGAAAAAGCAT
TCAGCTGCGGGCAAAAGCGGGAATATAGCCCCAGCGCTACCTCAGTAATAAATAAAGTCA
CCAGAATAGGGGCCGCGAGCACAATAGCCTGTACCACTAACTGGTTAAGCCAACGCCCCA
GCGGCAGACTATCAAAATGGCTGAATCCGGCAGCAAAGGGCAACAGGCGGTAACTCTCGG
CGAAGGTCTGCGCCAACTGATACATCCCCCCTGTGTCAGAAAAATCATGACCACTATATG
GCTGACTAACACCGACATCTCTGAAGATTCCACACCATTAGCCGGGTCGATAGTATCGCT
GATGGTCGCCCCGCGCTGGTTATCGATCAGTTCACCAATAATATTGGCGATAAGAAACGG
CAGACTGAGGATAAAAGCCAGCACCAAGCCGATAGCCAGTTCATAAAGGATCATTTCACC
GAGGCTTGTCTCTTCCCAATTAAGTTCATAGGTCGAGAAAAAAGGCCACATCCCCAGGGC
CAAAAAAACGGCAACACAGTTTTTGATCATGCCACTGTTAAGCAACTTGCTACTGAGAAA
CGGCAAAAAGAAGAACACCGGCGCAATCCGTGCCCACGCCAATGCCAGCGTCATCAACCC
GGTCTGAAATGTAGAATAGAGCGACACATACAAACCTACCACCTGCTGATCCATCACCCC
ACTCCTGCGGGCGATAATGCGATAGCCAGCACTTCAGTGGCGTAGTTCATTACCTTGTCA
GACAGCCAACCAGAGATCATAAACAGTGAGCCAAATACCGCGAGTAACTTGATACCAAAA
GGCAGTGTCTGTTCCTGAAGTTGGGTCACAGTTTGAATCAAGCCAATCAACAGACCTACC
ACCGTCGCCACCATCACCGGAATGGCCGATAGCAGCACAATAAGCAGCATGGCTTTATTA
CTGGCGTAAATAATATTTTCCATAAGTTAGTTACCTGGCTAATGCTGTGCCAGCTCCATA
TATTGCATAATCAACCCCTTGGAAATCAGCGCCCAACCGTCGATTGCCACGAACAAGATC
AATTTTACCGGAACAGAAATGGTAACCGGGCTCATCATCATCATCCCCAACGCAAGTAAA
ATACTGGAGATAATCAGGTCTATTACTACAAAAGGTAGATAGATATAAAAACCAATTTCG
AATGCTGATTTAATTTCACTCAACGCGTAAGCAGGCAGCAGGGAAAACAGCGCTGGCTCG
CGAGTATCAGCTTCAGCCATCGATTCCTCTTCACTACGCCCTTGTTGCAACGACTCGAAA
AAGTTGAGTAATTCCGGATCGGAGTATTTCTTTAGATAAGCGGTGTAACTACCCAGCCCC
CCATCTATAAATTTATCCACCGAATCAACATTGCTAAAATCCACCTTTTCGGTGCGCATA
TAGTGATTCACATCCTGAATCACCGGCATCATCACAAACAGTGACAACAGCAGCGCTATC
CCGTTGAGCGCCAGGCCGGAAGGTACCTGTTGTACCCCCATCGCATTGCGCACCATAATT
AGCACGATTGATATTTTCAGGTAGCACGTTCCCGCCGCGATGACAAAAGGCAATAGTGAA
GAAAATGCGACAATCGCCAGTAAGGGAATGTCCCCAGGTAACGTTGGCATCATTGTTATG
ACCCCAGGCTGCCCTGGCACGCCAACTTTGTGACCTCCAGACCCAGTTCTTCACCATCAC
CGATATAAATAAGCTCGCCTTCAGCCACCAATTGCTTATTGGCGTAAACCTTCACTTCTC
TGTCTTTATCTGCCCCCAGCGAATACACCGATCCCGGCTGGATATGCGCCAACTCTTCCA
GTAGAATTTCGCTGTGTCCTAATACAAAGGTCAACTTCACTGTCAGTTTGGCAACATCGA
AGCGGCTCGGTAGATACTCAGGCAGCACCTCATCCAACGTGGGCACCGTATCTTCAGTTT
CCTGCATATCATCAATATTTTCTTCTATCACGAACACACCCTCTTGCTGTTTTTGAAAGC
GGGCCACCGGGCGACCCGTTACTATTAAGTGCAATTGCAACTGCTGAATACAGAGCACAT
CGCGTAACGCCAATGACTGTAATAACCCGGCGCTGATATGGCTGTATCCCAATACCCAGT
CAACCTGCTGGGTCACATTTTTTCCTATCGCCTGCCCGGCAGGCAGGGGCTTAAGCTGGC
TGAAAGGAGCGGCTATCAGTACCGTCCCCAGCACCGATTCTTCTATCGTTAGCCAAGACT
GGCTTATCTCTGCACCATCAACAACCTCAAGGCTTTCCATGCGGAATGCGCCAGTAAAAA
AAGTACGAGAACTGTTTTCTTGAGTAAAAATTTCCGCCAGGCTCTGGTTATCCAGCCCCT
GCCAGGCGCAACTGTTCAGCTCAGGCCAGTTGAAACGACACCAGCCTTCAACCGGTAGCA
ACGCCGAAATTTTTTCAGTGACACTACTCAGGTTCAGTCGGAAATAGCGCTCTCCAGCTT
GTGGAATGGTGGCGCTTCTGTCCGGCTGATAGCGCTGTTGCCAGCGCGTAACCTCAACCT
GGCGTGTACTGAGTCGACGGATATTGAGCATCATTATTTTTCATCCTCCTGCTCTGATTG
TTGCTGACCACGGCGTTCTTCATCATGCCGTTCATCGCGAAAATCCAGCGGATTCTCCGA
CTCCAATAAATGGTGGTTATTCTGTAAAGCCAACTGAACTTCCGCGCTGTCGGTCATCGC
TGTCAGTTCGCCCGCTTTGGACAATTCGAATTTCACCATCGGGCTGTTCGTCCACTGAGT
AAAGGTGTAACTCAAGGTTCGACGCCCTGCTGTCGGTTCACTTTCTGTCGCGACAGGCTC
CGGCAACGCTGTCATTTCTGCCTTAGATGGGGTTTTCATCTCTTCTGGCTGAGTGACCGC
AGGGGGCTGTGTTGCCAATGGCTGCCCGGCCAACTGTTGTGTAGTCGGCAAATGCGTCTG
ATCATCCCCTAACGTGTTTTCCTGACTTTCCGCTAGCGGCACAGAAGATGTTGCTTCACG
CAAAGACTCAAATGACGCCACAATTGGCTGCTTAACTGTTGAACCAGAGCTATCTGACCT
ATCCTGAGAAACAGAGGTGTCAGACATCTCTTCTTTATTCCCCTCTCTTTTAGCGGAAGG
GACGGCTACCATTGGCATCTCAGAATTATCACTGGTGACTGCAATCAGACCGGGCAGTGG
CTGTTCGCCGTTATCCCTCGGGATAACATTCAACTGAGTCAATGTTGCTGTTGGTTTGAG
TAATGTTTCTACCGTCACTCCACCACTCACCTTGTCCACCACTGGAGTTGGTTTCGCACC
AACTTTCTCCATAGCCTGCGGTTGCTCTGCTGTCTCATGTCCCTGCGCCAAAGCACCCTG
CATTTTTACCGACACCAACTCGGGCTGCTGCGCCATATTCGGCAACGCCAACTGTTTACT
TAACGGCATGCTATTTATCGGCATCATCAGGGGAGCCAATGCGGGAGCTAACTGCTCTTC
TGCCTGTTTCTTGCGTTGCTTTGCCTTAGCCAGCAACTCGGTCATTTTTTTTTGCACCTC
CTGCTGAAAAGATTTCACTGCCTGCCCATTATCGGTGTTCCGCGTTACCGGCCTGGAGAC
ATTGGCTGGTTCCTCTTTGCGGATATCCGGCGGGGCGCTATGAGCTACCTGTTTTATCGC
CACCATATGTGGATAATTCCTCAATTTCGTATTGCTGTTGCAGTTCGCTATTTAAACGTC
TTCTGCACCTTTCGCGCTTCAGATAAGTTTGGAATTTCTCGCACCGATTGTCGGTTTCCC
GTAATTGGCGCTGCATCTGCCGTTGCTTCTTCTCAAGTGTTATCAGTTCCGCCTTGATGT
TTTCTAAGTCATATAACTGACGCGCAATTTCCGCCAATAGAGCAGCTTTATGACGTTGGC
GTTCAAAGAAAGCTTCACGGGTCAACTCCGCAGCCTGGTCATACAGGCTGCTTTGAGTTT
CCAAAACTTGGATGCGCGTGTGGATATCATGCTGCTGCTGTTGTAGCGTCTGTAGCGAAC
GCCGCAATATCTGCTGGTCTTGTTTGATTCGCTCCAGTCGCCGTTGTGTGAGGCTCAGCA
GATTCTTTACCATCAGTTTGCCAGCTCACGGAGCTGATTGAGCGTGGTGGAGAACTCGCC
GGGTTCTTCCATTGCTTGCTGCAAAAAGCCCTCTATAACATCTCTGTTGTCCAGCGCGTG
ATCGTTGTCGGTATTTTCACCACGCTGGTACTCCCCGAGATCAAGATAGAGCTGAATTTG
TGCCAGCCGTCCGAGCATATCGCGCGTTTTTGCCGCATCCTGACGATGCTGCGGTGTAGT
CACTTTCGAAAACACACGACTAATACTGTGTAAGATATCAATTGCTGGGTAGTGACCGCG
CCCAGCGAGTTGTGCACTAAGGTAGATGTGACCATCGATTATCGAGCGAATTTCATCACC
AATCGGGTCGGATTCCTCTTCGCTCTCCAGCAGTACGGTATAAAAAGCCGTAATAGAACC
ATGCTGCAATGCACCGGGCCGTTCCAATAACAGTGGCAGTTGCTCGAATACCGACGCTGG
GTAACCGCGCCGCGCGGGAAGTTCCCCCGCCGCCAATGCTACATCGCGCAAAGCACGGGC
ATAACGCGTCATCGAATCGACAAACAGCAACACATCTTTGCCCTGATCACGAAAATACTC
CGCCATCGCCGTTGCCAGTAAAGCTGCATTACAGCGCTCAACCGCTGGACTGTCCGACGT
GGCGTACACCAGAATGGTTTGCGCAGCACGCGGTGAGGTCTGCAATTCATGAATGAATTC
TGTCACCTCACGACCGCGCTCACCAATTAGCGCAATAACACAAATATCCGCCACCGCATG
ATTCATAATCATGCTCATCAGGGAGGTTTTGCCGCTACCGGCCGCCGCAAAAATCCCCAT
ACGCTGCCCCTGCCCACAAGTGAGCAAGCCATCAATTGCCCTGACCCCCGTCACCAATGG
TGTGGTAACCGGTCGGCGCAAATTGACACTAACCGGCGGATTATCAACCCGACACAGAGT
GGTGAATAGAGGTTCTGATGATGCAGTTGCATTGCTCAGCACGCCCACTTCCTCTCCTGC
GGCGTTGTAAATTTTACCCGCCAGATGTTCTCCCATCTCAAAGACAAACGGCTGACCAGT
GGGGCGGATAACCACTTCACGTGTCAGCCCCTGTGCTCGACCAATCAAACTCAGAATGGT
TTGTCCCTCCTTAAACCCCACGACCTGAGCTTTTGCAATCACTTCCGGCTGACATAAATC
GCGCTCAATCAGACAGATTTCGCCAATAAAGACCCCATGCAGCGGGGCCTCTAGCAGGCA
ACCATGTATACGCGACGGGTGTGCACAGCTATCAAAGAGATTCATAAATTAGCCAGCTAA
CAGGGTGGAGAATCGATGACTACGCTCATAAAACTCATTTAGACTGTCAGCAAACAACTG
AGTGTCATTCAACGCTGGCTCACGCAAGATTGCGGAAAGCACCAGAGTGTTTTCCCTGAA
ACTCAATGCGGGCTGCCCGATGTGAAAATTACCTGGGGTGTATTCCAGCAATTCGCTCAA
TAAATTTTGGCCCAGCGCTTCAAGATGCCCCATTTGACATTCAGCAATGCTGCACCACAA
AATAATATCGTCGGTTAACAAGTCGACATTAATAGGCGGTGATTCATTCAGCTCTAACTG
AATAGTTGAATGACAATCAAGCTGCGAGTTAATTAAATCCTGGCGCCCTTCAGTGGATAA
AAAAGAATTCAATGCATCAACAAAACGGTATTTCATGGTAGTTCTCCTTACACGGTTTTA
ATTACGTTCACTTTCACTGTCTCGGAGATCTCATTAAATGAGAGCACCTCCAATTCAGGG
AAACGACTCTCAAGAATTTTTTTCACAAAACGACGAATATCTACGGGCACCAGCACACTC
ATATCTCGAACAGAGTGATAACTGCTTTCTACTGTCTGAGCAAAGGCCTGAATAATGTCA
TCGGTTTTTGCCGGATCAAGGCTGATAAAGCTACCACCGGAGGCCTGACGAATCCCTTGG
CGAATCATGTCTTCAAATTGATCATTAATCATCAGAACATTCAAACGCCCATCGGTGGCA
AAACGAGATGAGATATAACGGGCCATCGCGCCACGGACATATTCCACCAGCATCATGCTG
TCTTTCTCTTTTGGCACCCATTGCACCAAAGTTTCCAAAATAAGTTTCATATTTCGGATG
GAAATCTTTTCCATCAGCAGACGCTGAAATACTTCAGTTATCTTTTGTACTGTTGCATGG
CGATAGCACTCTTTTAATAATTCAGGGTATTTCTTTTCCAGATCGTCAAGCAGGTTTTTA
GTTTCCTGAATCCCAAAGAACTCATTAATGTGATGCAGCAATAAAGTTCCGATACAGTCG
ATAATCTCACTAATATCATCGCGTGCCATTAAACCCAGTTGTTTAATATCATCAGTATGT
TTACTGGCGATCCAGGTACTGACTGCACCATGCTCATCAGTAAATCGGGTTAATTCCAGC
CCCAGATATTCCAGTTCATCGTTAATCGTAAGAAGACGTAAACCACCAAAGCAAATATTA
TAATCACCCGCACGAACTTCATTAATCAGCACAATAATTTTGTCGCTTGGTACCACCGGA
GAATAGTTAATGGCAATATCAGGGATGCGGTAGCCATAGCGCACAAAAATATCTTTCTTG
ATGCGTGATAGAAAACTATTTTCTTCCAGCAGTTCCTTATGTTTTTGGCTCACCGAAATA
ATAATTGGCAGTGTTTCAGGTACATACTCATCATCTGAAACCTGACTTTCCCGTCGAGTT
TCGCCTTCTGCCACCTCGGAGCTAACTTCAGCATCACTCTGTTCATCACCCGCAAGGTGT
TTCTTCTCCTTGCGCTTCTGATGATGGCGATACCACAGCAGCGCTACCATTAAACCGGAT
AAGAACAGGAAAATTGGCGTAGGAAACCCGGGCAGAAAACCAATGCTACAAACAATGATC
GCGGTGATCATAATAGTGAAATCTTTGGCAAACAGCTCAGAGACAATATTTTCACCAAGG
TTTTTATCATTGCCGCCCACGCGAGTCACAATAAAGCCGGCACTGATAGAGATAAGCAGA
GCCGGAATTTGTGCTACCAAGCCATCACCAATGGTCAGCAGGGTGAAGGTATTCAGTGCC
GTAGGCATGTCCATGCCCAATTGCGCCATTCCGACGGAAATACCACCAATCAGATTGACA
AAAATAATGATAATCCCAGCGATAGCATCACCTTTGATGAATTTCATCGCCCCATCAAAA
GAGCCGTATAACTGGCTCTCGTTCTCCATATCATTACGTTTCTCTTTTACTGTTGCCTCA
TCAATCACCCCAGCACGCAAATCAGCGTCAATGCTCATCTGTTTACCTGGCATCGCATCA
AGTGAGAAACGCGCCGCAACTTCGGCAATACGTTCAGAACCTTTGGTAATCACGATAAAC
TGCACAATGGTCACGATGGCAAATACCACCATCCCAACCACCAGATTGTCCTGAATAACA
AACTCGCCAAAGGTGGCAATAATGTCGCCAGCATCAGCTTCCAGCAAAATAAGACGGCTG
GTACTGATCGATAACGCTAATCGGAATAGCGTAGTAATCAATAAAATTGAGGGAAATGAC
CGGAAGTCCAACACCCGTGTAATATAAAATGATCCCATAAAAATCAGCACTGAAATCATA
ATATTCAGGCCAATTAACAGATCTACTAAAATCGTCGGCAAAGGTATAATCAGCATGGCA
ATAACCATGACCATGATGACTAATACCAACAGTTCAGGACGATTGCGAATATTTAACAAT
AGTCCGGTAATTTTATTCATGGAATGTTCTCTTCTTCGTCATGTAATACCCGCCGAGCCA
TAGCCAGCTCTTGCTCCATAAAATGACTCATATTCTCTTTCAATCCGTCAATAAAATGCT
CGCGCTCTTCTAATGATGAGAAAATACCTGTCGGCAATATGGAAAAAGCGATAATTAAAA
TCTGCAAAAAACGCGCACGCATATCCGTACTTAATGCACCGAGCTGCCGCGAATAAAATG
TGAGTAAGCTGTCGTTAAAATTCTCTTGACCGCGAATGCCGCTGATAAACAATTTGCTAA
GCATGTTCTCACCACTCTGATTAATAAAAGCAAAATCGGTATGAGAAAAACGCTGGCGAA
ATGTATCGTCCAGTGATTGCATCTCTCTTAATCGGCTAACACGATTAAACAAAGCACCAA
ATTCGCTAACATTAATATTCCCCAACGGTAATGCTTGTAAGTCACAAGCCAAAGCCCGCG
CCAGGTAACGAATAATATTTTCACGTTCCTGAGCCACCATCTCTTCAGCCCATTGCTCAT
AGAGATAAATCGCTGGGCCGTCATAGCAAAGAAACTCGCGATACAGCATTCTCAAGTTGC
CAGCCGACTGCTGCATTTTTTGTGCAAAAGCTTTCGCCACCAGCGCGATATTGATCCCCG
CCTGAGCACTGCGATCGAGGTCTTCCGCCTCTAGCTGTTCCCGTAATGCTTCCAGTTGTT
CGAGCTGCTTGCGCTTTAATCGGCTGCGGTGAATCAATGCTGCCAGCACCATAAGCAAAT
CACTGGGATCGGTAAAATACTGGAGCAAAAAAGCATGTAGCTGCTGCTGCGTCATCAATT
TGCTGTTCAGCGCCCCTTCAACCCGCAGGATTTTTTCATCCGCTTGAGCATCCAGGATGC
GCTCAGAAAAACGCGTCCACTCTTCCTTGCTGTCTGTTGTCGGCCCGCGACGGCGCACAT
GACTGGCTGCCAACATGGACATCGAGGCATATTCACTACTGTTATCAATGACTCCCTGTC
CACGCGCCGCTTCGTCAGCATCATCACTGGCCTGTGCCGCGGAGCTACTTTTGTCACGTT
GACCCACTAAAAAGCGTGAGTTGCCGCCAACAGGACCTATTGCCACGGCTGGCTCGCATA
CTTCTTCAGAAACTCAACGGTGCCGTTTAACTTGCCATCATGTCGGGTTAAGCGTTCAGT
TTCAGAGAACTGACGACCATCCCATGCTTCGTTTTCATCCAGTAAACGCGGTTGAATCAA
AAAGATACGGATCATTTTCTGCTGGTTGTGCGAACGGTACTTAAACAGGTTACCCAAAAG
CGGAATATCACTTAACAGCGGAATCCGAGTCTCACCCTCTTCAACTTGATCACGGGTATA
TCCGCCAATCAGCAGGCTTTTATCGCGACCAATACGTGCCACAGTATTGATGTTGGTGCG
GTTAACCTCTGGCAGCCCAGCGATATCGGCAAGTTTGCCCGAGTTGTCACGGTTTAATCC
GCCATCTTCAATATTGACTTCCATTTCAACACTCGATCCCCCTGAGAGGCGCGGTAACAC
ACTGATCATGGTGCCATAAGTCACCTGTTGCAGTGAGGCCACCCGCTCACCCTCCACTCG
GGCATAAAAACTGGTGTTGTTATCAAATAGCGCCGGCACGTTCTCCTGCGTCAAGATAAC
CGGGCGCGAAACGATACGGGCATTGCCGGTTTTACTAATCGCGTCGATTTGCGCCAAAAA
CGTTTTGCTATCACTTAGCGTACTGCGGTTAAAGGTGACTGAACCGCCAGCAACACCGAT
ACCACCCGCTTCCCAACGCACGCCCAGATCGTCCACTTTGCTTTGCGTCACATCGATAAT
CCACAGTGATAGCTCCACTTGGCTACGGCTGTTATCCAAGGTATGGACTAACTGGCGAAC
ATAGCGAATCTGTTCTGCGCTGCCTTTTACTACCAGACTGTTGCTGTCGGGATACGCGAC
CAGAGAAAATGGGCTGCTCGTTTTAGCGCCAGCAGCCAGCTTAAGCGCGCTGTCACCGCC
GTTAACTGATGGTGGAGCCGGAAAACCTGCTTCGATCGTCGGTTCACCCTCTTTCGGTTG
TATCGTCAGTGTGCTTTCCGTCGTGCCATTGTTACCCTGGAACAGAGCATTAAGTGCCGT
TAACATCCCAGGAATTGTGATGCTTTGCCCACGTTGGTTATAGGTACGATCGGTGACTGA
TGAGTGTTTTAACGGGATAACTGCCACTTCACCGCCGCTGGCCAAGTCTTCCTGCTTAAT
ACGCTCATCAAGATAGGCGGCTGCCGCACTAATCAACTCCACATAAAGCGGTGGTCCTGA
GACAAACAGTAAACGGTTATCGCCTTCGGTACGGACCGGAAAACGCTTATCGTAAATTCC
GGTTTTCTGAATATAGTTAAGCACTTGCCCACTACCCGCAGCCTGAGTGTGAACAATGAC
ACTACGCATTTCGCTGTTGTCATAAACATAGATGCCCGCGCCATCGTCGTACCACACCAG
CGCCATACGTCGGGATAATGCTTTAAACATCTCATCAGCATTCGCCAAATTAAAGTTCCC
AGTGACGCGCTTTTGTGCCGCCAACTTACTGAGAATAATCGGCTTCTCCAGCCGTTCAGC
GACGGCATCAAACAGCTTGCCGACCATGACGTTATTTGCGACAAAGGAGTCATTAACGTT
TTCCTGCCCGACGGGCAATGCGGTAATCACCTCAGCGTTGACCTGACTCATATGGCCTGC
CAACAATAAGAGTGAAAAATAGATCACTCCTCTGTATTTAACTTTCATATAAAATAGACT
CCAAACGTCTTATTTCTGAGGGTGTTAACCCCAACTCTTTTTTGAGATCATTGGTAAAAT
GCGAGGCCGAGCAATATCCAGCATCCAGACCCACATCAAGAATTGAACCTTCACTTTCGA
TAAGTTGTAATACGGCAGATGCCATACGCACATTCATCATTTTTTTCTTGGCTGTTGCCT
TAAAGCTCTCTCGATATAATTGCCTGAAGTAGGCCGCAGAGACGCCATATCGCTGACTTA
AATAATTAATGCTGACATTATCTGTCTGTTCCGAAGCTGATAATAAGAAGCTCATCATTC
CGTAGGCTTCATATTTTCGTAATAGATCGCACCAAGTATTGAATTCCGTTTGGTTACGCA
GTATTAAATCAATCACGGTATTATTCACTGACATTTTTGTCGCATCATCTGGTGCATCAA
GGGAAATAACCTCTGACCACGGCAGCGCCGCAACAGATGATTTCACTTCAGTATCCAAAA
ATGATTTACCTAATGCAGCATCAATCGTTGCGAGAGTTTCGATGAAACTGGCTAACGTGA
TGCTGTGTAAAAACCAGTGAGTTTTATCACCCTCAATCTTGCCGGGGTTATGGCAAATAA
ACAGTGAAGGCTGAGTAATTACGACGCTGTTACCCGAATAAACAGAGCGAAACGTCAACT
CCAGCGCCTGATCATCAGGTACAGCCAACACCAGACTATCCTGCAGGGATAAACAATGAG
CCACTGGCGTTACCGGCTTAATGTCATTATTTATTGCTGTCATCGTTCTTCGTCTCCAGC
TCGTTATTTGAGTTGCAACACAATGAACGATGATGTCGATTTATTAAACGGAATCACTCG
GAATAGCCATGACTCCCACTGGGAATCCGCCCGGTATGAAATAGTCAGGTCAATTCCGCT
GACAAAAAATTCGTACTCGGCTTTACTTGTCGCCAATTTGGTTCAACGAGAAAATATTAT
GAGGGACACAGACAACCGCGTCTTGATAATGAGGATTGCCAGTGGGCCTCTAAGCGGTAA
TGAATTAATGCTCAAAGCGGGTAGCCATCGAATCGTGATTGGTCCTGAGCAAAGCTATTC
AACAGAAACAGATAACGACGGCTTCACCACCTATTATTTGCCGGGTGAACAGGGTAATTA
CCAACTCACCATTGTCTGTGACGATGACGCAATTTCAGCGCCTGAAGCTGAGAATATTGA
TAAGTGGTATCTCACCCTGAGCGGTGATTGCCCTGATATTAAGCAGCCGGTGATATTTCA
GGAAGTGATGCTGGCCGAGCACTTTCCGGTGGTGATTAAAATGCTGAACACCCCGTGGAA
TAGTGAGGAGAGTTTGCCTCTTAACGTGCAAACGACCGGAGTGGAAAGTGCCGCCAGTGA
TGTCGGCGCCCCCTTACCTACCGGGCGTAAAATTAACTCAATTTATGTCGCCGGAATTAT
GCTCGCCGCGCTCACTGCTGTTATTGGTTGGAAGCTGGTTAACTACAACAGTGAAGCACG
CCAGGTCAAAACGCTGGAAACCCTACTTCAGGGCAGCAGCTCACCATTGACCGTCACCAC
GAGTGGAAATGGTCAGAGCCTGGTGCTGGTAAGAACACAGCGTGATTTGGACTGGAGCAC
CCAGCGTTTACTGCGGGAACATTATCAACAGCCGGTGACATTGAAAAAAATCGCCGCGTT
GGAAGAAGAGATAGAAACTGAGCTGGACAAGCAATTACCGGGTCTGTTGAAAGTAGATTT
AACACTCCCTTGTCAGCCAGTGATTCGCTGGTTAAAAGGCAACTATCCAGCGCCAGATAA
TAAAATAATTAAACAGACACTGACAGATTTTCTCGGTTGCCCGATAAAAAGTCGGTTAGA
GAGTTACAACGCAACCGAATTGATACACAAGGCAGAACAAGGTCTGACTGAAAGTAATGT
GCCCTGGCGGGTGGATAATAAAAACGGGACTGCTGTTTTTATTATTAATGCCAGCCTGAA
CGATAAACAGGCGCTGTCGGTAATTGATTTCTCCAAAAATTTCACCAGGCGATATGGAGC
TAGTCATATTCAGTTCTCTATATCTCTGAGCACAAATCATTTGGTAGGCAAGTCGCTGGT
CAATAATCCAAACGGCTATGTTCTGCTGGATAACAACCACTGGTACTTTAATCCAGTGTC
ATTTTAAAACTAATATTAATTAATGAGGATATAAATTATGGCTTTAGATGGACTTGATGC
AACAGGTAAATGGAACCCCTCCGCACTTGAAATGCCTGATACTACTTCAAAGGGTCACAA
CATGGGGATGATATACCGTGCCCTGGGAGCATTAAACACAAGTGTTGGAGAGCATGGAAA
TAAATTGGCCGAAGAGCTTAAGAAAAAAGATATAGAAATAGATAACCCAGTTAAACTGGC
GGAAATTTCTATCTTAAGTTCAAACTTTAACTTTGCGCGCCAATTACAAAGCAATCTTAT
GAAGACTTTTCGCGATACCACCGGCGTTTGTATTCGAAACGCATAATATTATTGCTGCGT
AATATCACTGTGCGGTGATATTACGCCTTTATTAAGGATAGTTTATGTCAATATTAACCA
ATATCTCCCCGAGCATTCCGTCTTTCGCAGAACAAAATCTCCCTGAGATGGTGCCGGGTA
GTGCTATAGGCAGTGAGTTTCAAAAAAAGGGGGCAAATATTACCGTTGCTGCTGAACGGG
AAAAAGCCGCTCTGATTAACGGGGCCGACACTATAGATGTGTCTAACCCCTCGGAGTTAT
TACAATTTCAAAGTCGTGTGAATAATTATAATCATGCGATCAATTTCATCGCCACGCTAA
CCCATAAGGGTGCCTCCGCGATTGACTCTGTATTAAAAGCCCCGTAACCCATGAATAAAC
TGACGAAATTTTTGGTGATAAGTGCTATTTGGCTGCTGTCTGGTTGTGATAACCAAGTGC
TGCTCACTGAACTTAGCCAACGCCAGAGCAATGAAGTGCTGGCGGTCCTACAGGAAAATG
GCGTGGAAGGAACGCGCAGGGAAAATGGCAAGCTAGGTAATTCCATTAAGGTGGCACGCA
GTGATTTTGTGACCGCAGTGGATTTGTTACGCCTGTACAACCTGCCCTCTAAAGAGTCAG
TGGAAATTATCCAGGCATTCCCAGGGGATTCACTGGTGGCATCACCACAGGCAGAACGTT
CACGCTTGCTTTCCTTAATTGAGCAACGGTTAGAACAATCGCTGCTGACCATTCCCGGCG
TGGTAAACGCCAGAGTACACGTCAGTTATCCCTTAAACAGCAATAGCCGGGTCAAAGAAC
CGCAGCAGGTTTCAAGTCTGGTGACTTATGCTGGCAATGAAGATCCTAAGCTGATGATGA
GCAAAATTAAGTTATTTCTCACCAACAGCTTTGCTGAAGCCAGCTTTGACAATGTTTCGG
TGGTAGTGGTTGAGCGCCCGCCATTGCAGCGACAGGTCAAAAGTGAGCCACAGTTCCCGG
TAGCACCGGTGCTATTGATCGGTATTGCTGCGGCCCTGATGACCGCTGCCGGTGCCATTT
TGTTACTTTGGCGTCGCAAGCAACAAAACAGCAAAAAAGAAGCCCCTTCGGACAGTACGG
AGCAAAAATTATGACAGCCAATCCCGGTCGGTTTAGTTTCGCTTGCCAGCATGAAATCTT
GCTGGCACCGGGTGGCTACTTTCACGCAGAGCACAGCGGCATTGATTACCCCGCCCTGCC
GCAGGTATTACAAGAAGCTCATAATCAGCGCTTGTTGAGACAGTATCAACTGCCTGCACC
TGATAGCAATACGCTGCTGTTGCCCGATTTCATTGCTGAGCATTGGGCACAATTGCCCAA
GGTTGCCTGGGCGCTAGGGGTGCTGTTACACCCGGCGCCGCTCCCGTGGTGGGTGGAAAC
ATCCCAATATGCGCAACTGCATCAACGCGGAAACGACAATTTCCGCCAACTACAGCAGAC
GCCATCATCACCACAAACGCTGCTGGCGGCAGGTGCGGCACAACTATTGGCGGGTTTGCA
GCCATTTGGCAAGGTGTATACCGCACGAGCCAGCTATATGTTCAGTTCCGTCACCCGACA
GTTAATGGAGACGCCGATGAAAAATGCTCTACCCTGGAATGTGATAGAAGGAGCTTGCCG
TTATGTCGCAGCAATCTGAGCCGGATATCCGGCAAACCGCACTAGAAAAAGTCTTGATTA
AACATCAAGTCATGAAAGCGAGCCGCTATGAAAAAACGCTAACAGCACAGGCCAAAAAAC
AGGCCTCTGAGCACTGTCAGCAGGCTCAACAAGAAGCAGAGGAAATACAACGTATTGCTT
ACCAGCAAGGGTATCAGGATGGGCTGCAAAAACTGTTAGCCGATCTCTTACTCGGGCTGG
AATCAAGCCAGCGCCAATATCAACAGACACTGGCCAGTAGTGAAGCCCGCTTGCAAACAC
TGTTAGAGGAGATGTTTAGTGATCCACGGATGTATGAAATCGTCAGTGACCACTTTATCC
GGCAGCATTCTGAATCCCTACAGATCCAGATACACCTGCCCCCCTCATTACTGAAAAAAC
TAAAACCTACGCTGGCGGAAATGCAGCACATTACCGTACTCGGTGGTGCGGAAGAGAGTA
TTGCGTTGGAGGTGAATAATGAAATTCTTCATTTTTCCCCAGAAAGCGCGGCGCAACGCA
CGTTGCCACATATTTTATCCCTGCCGGCACGCTGCACTATTTTGCAGTCCAGAAAGGCCT
TATACAGCAAACTATCCGAACAATTCGGTCACTCAGGAGAACGACATGACAATTACGACG
ATTCACTCCACGTTGAAAATGGCAGCAGCGATCAGTGATGCTAAACCGGTTCCTGCTGCT
AACAATATTCATCAGCGGGTTGCGCAAGCATGGCAAGACAATCCGGTGGTGAAAGTCGCC
GTAACAGAGAAAAAGGAACCTACGGATACGCCACAACTTTCAGCCATCGCGCAATCAGAC
ATTGACGACTTTGTTGGCAATCTGCGCATGACACAAGACAAGAAAGATCTCTTCGTGCTG
CTCAAAAAGAAACTAAACAGTTTGCCTACAGCAGAACGCAAACAATTTATTGCCCAGCTG
GTAACAACGCTCAAGGCATCCGAGCTGTCGGAAGATAAAGCTTTACTGAAAGAAAAATTC
AATCCGGCTTATTCAATGTATTTAGCAGCCAATATGATTATTGGCCAACTGAATCAACAA
TCTTTAGATAAAATGGGTAAAGTTCCTACTGAAGATGATGGTGATGAGTATTATTAAATT
TAACTCCCTATGAAAACTATTATTTATTATTTATCCATTATACTGTTTCTCAGCCCGGTG
ATAGCTCAGGCATCTTGTTTATCAAGTGCGGCTATTCGCTGGGATGTACCAGAAATTATT
CTCGAAGCGATTATTATTAATGAATCTGGCGGAAAGCCGGATGCGCGTAATATTAACAAA
AACGGTAGCCATGATTATGGCCTGATGCAGATTAATACCATTAATATTGATCCGCTAAAA
TCCCAAGGGATCATCAAGAATAAACAGGCGCTGATGCAGCCTTGCACCAACATTGAAGCT
GGGGCCTATTTGCTGAGCAAGAAGTTTAAAAAACATGGCTATAGCTGGCGCGCAGTGGGT
GCGTATCATTCAGAAACTGCCCACTATAGAGACAAGTACGCCAGCAAAATTATGAAAATC
GTCAATTCCGGGCCTGATTTTGCCCAAAGGAACGCGTCGCTGTTAAGATCCACTCCCACA
TATTAATATTTAACGCCCAAAAGAAGAGTAATCCTCAAGCACACAGAGATCACTCTCCAA
ACGCATGGAGAGTATTCTTTAATATACCTATATCAGCCTTTCTACCGTTGAGAACCTTTT
AAGGAGAAGGTATAAAACACGCCTTGAACTTAGTTAATCTTTTACGAAGGCGAAAATACC
ATGACGAATAATGAACTGAACCCAACTAGTATTGTTTTGTGTGAAAGTGTTATTTTTAAC
TCCTGGAAGAGGACATTGACCCAACAAGAAACTGTCGTGGTACTTTCAGAAAGTGAGTCA
TGTCTGTTAAAAATGCTGCTGGATAAAACCTGTAGCAAAAGAGAAGTTATGTATGCAATT
TGGGAAAAGCGCGGCGTTATTGTTACTGAAAGTAGTTATTATAAACTGGTAAGACAATTA
CGCTGCTCATTTAAGAAAGCTAATCTGGATGAAACCCTGATTGCCACTTTACCAAGAATT
GGTATTTCATATACAGGTACCAAGAAAGCGCTGACAGCCGAGTCAACATCAGTAGCTCCA
GAGCAAAAAGCCGCAGTAAAAAATAAAGTTATGCACCAAAAAGGCATCATTGATGCAGTT
ATTACAACCTGTACATTGGCTATCGCCGCCACCTGTTCTTATTTTTATATTTTTACCGCA
GGATAATCCGATGAAATCTCGTTTTAATACTCATAAAAAAAGTTATTCTTACTATTTAAT
TTTAATTCTGTCGCTGGTTTTATCCGGCTGTACGCTGCCGACCGACAATAGCCGCAATTA
CAATGGGGGTTACATTCAAGGAAATATTCTGAGTAATAGTAAGACAATACCTGAAAATGT
TAAAATTACGCTCTCACTTTCTCAGAATAAGGCTTCTGGAGAGAAAGAATACATGCTTCA
TGAGTATAGTTTTATGACCAAGACGAAAAGTCTTACAATTCCATTTCGCTTGCAACTACC
GAATGAGTTATCATTGTCCTCACAGCCTCTTAATATCAGTGTAAGGGTAGAGAAAGAGGG
TAAATTGATAATGATGAGTGACAAGCTCACACCGCTCTTACGTCAATCAGGTGAGAAGTT
ATTACTGACAGTAAATGACAGTTAGCACTTGCCTCACTTGATCGAGGCTTCTTATGACAC
AAACGAAAACGCTCAATATAGCAATGATCGAAGATGAACCTTTCAGTCGCCTTGCGCTGA
TGGAGATCTTAAAAAAGTATCCTTATCATCACAAAGAACCCGAACTCCAACTTATTTACA
GTGACTTTTCGCTGCAGGTCGTCGGTTGTGTCAGTAATACACCCGAACTCATCACGCTAC
TAGAAAGCAACCCTGAGATTGAAGTACTATTACTGGATTATTCCCTCGTGGCGGGTGAAA
CAGATGAGAACGAGGATGCATCACTGCCTCAGGATGGCGTCGGGTTAATCAAGCGCCTGC
TTCAGTTGCGCCCCGCATTGAAAATTATTGTCCATACCGCTCATAAAAGCCTGGCAGTAG
CGCGTCTTGCCTGGCAAGCGGGGGCATGGGGTTTTGTGCAAAAAAGCAGCGATATTCAGG
AGCTGTTTTTTGCTATTTCATATGTCGCCCGCGGTAAAAAATTCTTCCCTATTGAGCTGG
CATCACTGTCTCAACCTACACAGCAAAATACACATCACACTTTAACCGGGCGCGAAACCG
AAGTACTAAGGATGCTACTTAATGGCCTGAAGCAGAAAGAAATCAGCGTGCGCCTGAATA
TCAGTTTTAAAACGGTATCGAACACGAAAACGCGTGCCTTCAAAAAACTGGGGCTTACTT
CAAACACTGATTTCTTTAAATATGCTCATGAAATTTCTCTATAAAATCTACCTGACATGG
GCACTTACCCTGCTTTCATCGACGGCTGTTTATGCTGCCGAGGCCATCGTTTTTTCACCG
CAAGAGCTGGATTATATTAAAACGCACCCAGTGGTGAACTACGGTATTTTCCCGAATTCT
TATCCGATTGAAAAATTTAATAGTATCGGAGAGCATATTGGGCTGACCCGGGATTATATC
GATATAATCTCCACTGTCACCGGAATAAAATTTAAGCCAGTATTCAGTAACAACGACAGA
GAATCCGTTACCAATCTGCAAAGCGGTAAGATCTCGCTACTTACCAGTACCTCAATTTCG
TTTGCGCAAACCCACGGGCTCATCAGCAGTGTACCGATCTTTACCACCTGGCCACTGACC
GTTACCCGCAAGGCCACGCGCCATATCGCCACCCCGGACGATCTGATGGAAGGCTATGTT
TCCATCACCGACTATTCATCGCTGATTGAGTGGTTTACCAAGCAATTTCCAGGTGTTAAT
TACAAAATTGTTTATTCTCCCGAAGAGACAATCGCTGAAGTGATAAACCGGCAGGCTGAA
GCTGCGGTCGTCCTCTCACCCACCGCTCTTTACTATATGAATGTCAAATATCCGGGGCAA
TTAAAGATATCGCGCCCCCATTCTGCCAAGATCTCTCTGGCGATGGCTGCCCACCCTGAA
GATCAAATACTGATCAATATCATTAATAAAGCTATCGCGTCCATTTCGGCTAAACAGCAA
GCTGAACTTACGGCAAAATGGATTATTAGCGACACTAACATTCCTCTACCGAAAGATTAC
AAGCTGACTTTCTATGTTGGGGGGCTGGCTACGGCTTTATTATGCTTGCTGTTATTCGTT
TTCTATCGCTACCGGCGATTAAAAATGGAGCTTGTCCGACTGGGTTCAAAAAACAATCTG
GAGCTGTCAGTCATTGCGCACGAATTGCGCACGCCGCTGATTGGTATTTTGACCGCCTGC
GAAGGGCTGGTAGACAAAATAGTCTCAACCAGCCAGCGCGAAAGGCTTGCTAACGTTATT
CATGTCACCCGCGAATTACTGGATAATCTTGACCTGTCACTGGATAACGCCAAAATCAAT
GCTGGGTCGGTAACACAAAATCCACAACCACAGTTACTGGCTGAATTGTGCGATACCACG
GTCAAACTATTTATCAGTTTTGCCGAAACACACGGCACCACACTCCAGGTTCGTTACCAG
TCAAAGCAGTTTTTTTTACCCCACTTGTTCGATGGCACCCTGGTCTCTCAGGCGCTGAAC
AATATCGTCAGCAATGCCATTAAGCACACCCATGACGGTATGGTATTAATTGAATGCTCG
TTGCTACAAGTGGACGGCAAGAACATGTTTAGCATTGAGGTGATAGACACCGGCACCGGG
ATCCCCAGCAAGGTACTGGCACGGCTTTCAGAACCTTTTTATCAGGGCAAATTCTCTCGT
ACAGATAGCGACACCCCACACCCTAAGGGCACTGGGCTGGGATTATTTGTGGCTAAGAAA
AATATGCATCTCACCGGTGGACATCTGGCCATTGTCAGTCAGCCGGGGGTCGGCTCGCGG
GTGACCATTGCCTTACCCGCAATTGCGGCCCATTATGCTATCGAAAACCCGCTACCTGAA
GGGCTACATATCATCATGCCCACTGAGATACCGTCCTCATTGAGCGGTGAAATTACTCAG
ATTCTGGATGGCTGCGAGTTACCCTATTACTCTGCCGCTGAGCCACTCCCTGCTGCGGCT
CGTGGGCCGGAGATTGATCTGCAACTGGATGTAGCGCAAAAACACTGGCAACTACACAAT
AAGCAAGGGGATTCGGTGATTATCCCGCGCCCGGTGTACGCCTCGGCACTCTACCTTGCC
ATCACCGATTTATGTAATGAGGAGCAGCCGCTCGAGAGTAGCAGTGACAGCCCTGAGTTA
CATCTCCCTACTACCATCATTACAGAATCACGGCGTCTGTTGGTGGTAGAGGATGAGCCA
CTGCTGCTGGAAGTTCAATATGAACTGTTTAGCAGCATGGGGTTTCAGGTCGATGCGGTA
GCAAACACGCAGCAGGCGTATCAGAGCTGGTTACAACACCACCATACTATTATTGTGACC
GACTGTCGGCTTGATGAGAGCGACGGCTTTGAACTGGTACGTCACCTGCGAAAACTGATG
CAAGATAGCCCAGAACCGGTGCTGATTATCGGTCAATCAGCTTCACTGAAAACAGAAGAT
GCGCAGCGCGCCCGTGAAGTCGGTATGGATTACCTGCTACAAAAACCGGTTGCACGCGAA
CAATGGCAGCAATTGATACGTGACTATTTTGCTTCTAAGGAAAAAGAACATGACTGATGC
CACCTTCAGCGCACGATTTTACGCCAGTATTCGTGATTATCTTGGCTATATTGAAGAAGT
GATAAAAGAGGGTGATCTGGTTGCCGCACAGAAGCTCGGCCATAAAATGCTGGGGTTGTG
CCAGATGTTTGGCACCCCTGAACAGGTAGTCTTATGCGAGGCACTGGAAAATGCAGAAAG
CTTGCCCTATCTGCAACAGACGCTCACGCAATTTTATGCCTTGCTAGATAACAGCTAAAT
AAATAGCCCCGGCGACTAGCCCTGAAGAATCCCCAGAAAACAAGACAGGCATAGCGTGAT
GTGATCTACTGATTGCTCCACCAATTCAATGAGATCACCGCTATGCTTGTTCGTAAAGTA
TGCCAAAATTTTTTCCAGAATGCCTTAGCACCATTTCATAAATACCGGCAAAGCGCCCTG
ATGGATGCCACTGTTGCTTTAATCAATGGAGCTTCACTCACTCTAACCAGTATCGGCCGT
TTCTTACCGGGTCAGGCTCAGGTTAAAAACAAAATTAAACGCGTGGACCGTTTGCTGGGA
AATGAGTCTCTTCATCGTGATATTCCACTGATTTTCAATAATATTATAGCTATGCTGACC
CGGAAATTATCTCTGTGCGTGGTTGCTGTTGACTGGAGTGGATATCACTCGCATGAATAC
CACATTCTCCGGGCCAGTTTAATTTGTGATGGCCGCTCCATTCCTTTGTTAAGTCAGATT
GTTCCGTCGGCTGAACAGCAGAGCGAACAAATTCATAAAACATTTTTAAATGCACTTGCC
CGAGCCGTTAATCCCGATGCCAGAGTTATTATTGTTACCGATGCAGGTTTCCAAAATGCC
TGGTTCAAACATATAAAATCATTAGGCTGGGATTTTGTCGGAAGAATAAGGGGATATACA
CGACTTCGACTGCATCGGGAGGGTGATATCTGGTACAAACCACAGGAACTTCAGGCCAGA
AGCCAGCCCGAATATTTGGGGCCGGGTACGTTGTCACGTACTCAATATGCCCGCTGCGAA
GGCCATTTTTATCTTTATAAGAAAGCCCCTAAAGGTAGAAAAAACAGACGTTCCCGTGGC
AGGATAAAACGCTACAAACAAGAGCGTGACGGCCGCTCATCAGCCAAAACACCCTGGCTA
CTGTTTACCAGTAGCGACGACTTCAGGCCCCGTGAAGTCATGAAAATATACAGCAGAAGA
ATGCAAATAGAGCAAAATTTCCGTGATGAAAAAAGTGAGCGCTTTGGATTTGGTTTGCGT
GCAAGCCGCAGCAGAACAACGGAGCGAATGCAGGTCCTGAGCCTGTTAGCAACGTTAAGT
ACAATTGTGATGTGGTTAATGGGGTATCATTTTGAAAATAAAGGATTACATGTGAGGTAT
CAGGCTAACAGTGTGAAGTCGAGGCGGGTCATATCTTATCTGACGTTAGCAGAGAATGTC
TTAAGACACTCTCCGCTAATATTGCGACGAATAGCACTGAATAGTGCACTTAATCACCTT
GCCAGAGCCTACCGAAATATGGTGCTAGTTTATTAATGGTGATTTTGTGGGGATCCCTCA
GGGCGACTAGCCGGGGTTCGGAAAATGAAAGCGCTGTATTTGAATGAATACTACACTCAA
GGTATATGACATAGTCATAACATGACTCTGCATTAACAATTGCCAGAGATTCATAAGTTT
TCCAAAATAGTCACTCCCTTAAACAACGCTAATCAATTCGGCAAAATATATTTTTTATAT
TGATGCCGCCTACAGGTTCGAGATCAATTTAGTCATTTATTGAACAATTTAAATTATCGG
ATAACTCCCACTAAGATTGGAGAGTTCACCTAATTCAATTTTAAAATTAACTTGGTTAAA
CTGTGTTTGGAATACAGCAGAGCCAATAAGAATTGAATAACACCCTCTAGTATTATTCAT
TTATAGCCTGCACAACTAAATTTAATTTAGTTAATACCTACATCTGTAGTCAACACCTTC
TTTGCCGCTTGTATAGCGGCATTTTTTAATCGGAAATGAAAATGAAAAAAAAGTATTCTT
GGCAGCAAGTGATTTTACACTGGATTTCTGCATTGGTTATCATTTGGGCCACTATTTCCG
GTTTTTATGTAGGATTGTTTGACGTATCTCCCGAGCTAAAGACACTAACAGGATTTATTA
ATGTTTCGCTAACCACCTTGTTGATCCCTGTGTTCATCATTCGGATTTACTTCTACTTTG
CCTCAGAAAAACCTGAAGATATTAATGACAATGCATTGGCTCGATTTATTGCTCACGCCG
TACATTTTATTCTTTATCTGAATATTTCCGTTGTGTTAGTCACTGGAGTACTGATGATGG
AAAGAGATATCAACGTTTTTGATCTCTTTATCATCCCACAACCTATTCATGACCTTGCTG
TTACCAAACTATTCAACACTATTCACATACTTTCCTGCGCCATACTCGCTACATTAGTGC
TACTGCATATAGCTGCAGTGATTAAACATGAGCTAAGCGGTAAAAAAGTGCTTAAGAGAA
TGTCACTCTAGTGAAACCAGAAAAATATCAAATTGAATACACCGGTCAAGGATAAAAAAG
TATGTTAAATAGGGAAGAATGCATCCAGTTACTTAGCGATGAGACTCTCGCTTATAAAGA
TATATTTACGCTACAGTGTTCGATCAATAAATTGGTCATCCATACCAGTCAACAGACGAT
CACCTTAAGTGAGGGACAAAAAAGGCTTTTGGTTGCCTTGCTTAAAGAGATTAACTGTAA
GCGAAAGATTATTAATTTGGTTTGGTATGAAAATCATCAAAGAATCAGTGATAACAACTA
TCACCAACTTATTTTCCAGTTCCGTGCATTATTACAGCGTAATAACATCACTGAAAACTT
GATTGTCACGGTTCCTCATTATGGTCTTAAATTAAATGAGCAACTAGTCAGTGTAAAGAA
TCCACAATTTTGCCCCAAAGTGGATCAGTGCGAAAAAATGACGAGTGATACCGAACCCAA
ACGCAATGTCAATTTGGCCATTACCCGAATTGTCAATTTTGGGCGTTCATTATTTATATC
TTCATGACTGGTCATAATTTGATTATCCGAGATTATTTACACTCATCTGGTCAGGCAAAA
TATTTCAATACTACGACAAGAAATATTGTTGTGGCGTTACTGCTGGTCATTTTGATTTTA
CTGCGTATTGAGCATCATCCGATACCACTTTTGTTATCCACAACTGTTGATAATTCAGAA
ACACACGCACTAGAAACACATAAAGATAGCATTAAAGGAAATCAGATTGCAGAACTCAAA
AAGCTAAGTTTATTTTCAGCGGAAACTGCTGATGCTTCAGACAACCCCTATCGAGTGGGT
TATTTAGCAGCAGATGACCCGTTATTATTTCATGCTCCACCCAGTAATCTGGCCGCTCGT
GTGGTAGGGATACTGAGCAGTAGCATACATGAAAAGAGCATTACCATTATTGAGCAAAAC
AAGTATCAGAGCTCATATAGTCAGGGTGAAAAAATGCCAGAAAATAATGCTGTGGTGATA
AAAATATTTGACGATCGCGTCATCATTAATCACCAAGGATATTACGAATCCCTGTTGTTA
GATTAAAGTTAAGTAGTTGAAATAACATTAACTGACGGCAGAATTTACCTCATTATTAGA
TTAAAGATGAAAAAATGATATTTAATCGCGATATAACATTCAATTATTATCAATATCCCC
GCATATTAAGTCAGCGGGTTTTATCCTTTGCCGTCATTATACTATTGCTGGTAACGGCGT
TACATCTGCCACGAGCCAATGCTGAAACGTTTTCTGTTAACTTCAAGAACACTGATATTA
ATGAATTTATCAATACCGTCAGTAAGAATTTGAATAAAACCGCCATTATTGATCCGGCAG
TAAAAGGCAACATCAGCGTACGCAGCTATCAAGAGCTGGAACCTGACCGTTATTACCCAT
TCTTCCTGAGTGTCCTGGAGGTTTATGGCTTTACCGTGGTTAATATGCCCGGTGATGTGA
TCAAAATTATTCCTGCCAAAAATACCAAAGGTTCTGCCATCCCTTTAATTGAAGGCGAAA
ATCCGGCAGAAGGCGACGAAGTCGTCATGCGCGTTGTTTCGTTACATAACGTGGCAGCCA
AAGAGCTGGCTCCCCTACTACGCCAGTTGAATGATGCCGCTTTCGGTACTGTCGTTCACT
ATGATCCTTCAAATGTCTTGCTGTTAACCGGGCGAGCGGCAGTGGTCAATCAGTTGGTCG
CCATTATTAAAAACGTGGATAAGGCCGGCGACCAGACTGTAGAAACCATCAAATTACAGT
TTGCCTCGGCATCCGAGGTGGCTCGTATTGCTGAATCACTGCATAAAAGCAGCGGAAAAA
ATGCCAATGGCAGAATGTCCGCCACCATTGTGGCCGACGAACGTACCAACTCAGTATTGA
TCGGCGGCGAAGAACAAGTTCGTCAGCGCATGATTGATACCGTGCAAGAGTTGGATAAAC
AAGGTGATATCCACGGTAATACCAAAGTTATTTATCTAAAGTTTGCTAAGGCAGAAAGCC
TGTTAGACGTCCTTAATGGTGTTAGTACCAACCAGCAGGGCGGTAAAGGCCAAGCTACCC
CCGCCGTTGCCATGATGAAAAACGTGGTTATTAAAGCAGATGCACAAACCAACTCCCTGA
TTATCAATGCCGCACCTGACTTACTGCGTGATCTTGAACAAGTGATTAATCAATTGGATA
TTCGCCGGGCACAAGTCTTGGTCGAGGCCATCATCGTCGAAGTTCAGGACAGTGATGCCC
TAAATCTGGGAGTGCAATGGTTTAATCGCAATGGTGGTGGCAGCAATTTCCCGGAAAACG
GCGCATCCGCCAGTTCTATCACCTCTAATGACATGGGCAGTTCACTTAAAGGCATCACCG
GCCTGGCCACTGGTTTTTACCGTGGCAACTGGAGCGGCCTGTTTACTGCGCTACGTACCA
ATAGCCAGAACGACATTTTGGCCACCCCTAGTATTGTGACTCTCGACAATATGGAAGCGG
AATTCAGTGTCGGTCAGGAAGTACCGGTGTTGAGCGGTTCACAAACCACTACTGGGGATA
ATATTTTCCGCACGGTCGATCGTAAAAGTGTCGGTATTAAGCTGAAAGTCAAACCGCAAA
TCAATAAAGGTGACTCCGTGTTGCTTGAAATTGAACAGGAAGTTTCCAGCGTGGCCGAGA
AAGCACCAGGTGGAACGGGCGATCTGGGAGCGACCTTCAACACTCGTATGGTTAAAAATG
CGGTGATGGTTGGCAGCAATAATATTGTGGTGGTTGGCGGTTTACTGGATAGCACCAGCC
ATGATGTCACCAGTAAAGTTCCCCTGCTGGGTGATATTCCGGGTATTGGTTTTCTGTTCC
GTTCAACATCGCAGAAAATGGTGAAGCGTAACCTGATGCTGTTTATCCGTCCGACAATTA
TTCGCGAACAAGGCGACTATGTTGATGCCAGTAAGAAAAAACTCGATAAATTTCAACAAG
AACAAGATATTGATCGCACCACTAACGGGCAACGAATCAATGAAAATCTGAACAAAACAC
TGTCGAATGGCTACTCCCTGAGCACACTGCAAAACGATATCAGCGCCTTTTATACTCAGG
AGGCACGATGAACCAGGCAGTCACACTACAGCCACAGTTGCCTTTTGCCTGGGTACAACA
ATATGGGGTGCTGTATCAGCAACACCCTGTGTACGGTGAACAACTGTTATTTCGACAGTC
TGCCAGCCCGGAAGCTTTGCTGGAAGCCAGACGTATGCTGCCGTTGGGTCAGTTGCAATT
TGTCAGTGATGAAGTATTCGAGTCCAGCATGGTTGAGCATTACCAGCAAGACTCGGACCA
AGCACGCCAAATGATGGAGAATCTGGGTAACGAAATCGATTTTTGTCAATTGGCCGATGC
ACTGCCACAAAGTGACGACCTGCTGGACAGCGATGACGGCGCGCCGATTATTCGCCTGAT
CAACGCCATATTGGGTGAAGCTATCAAAGAAGGCGCATCCGATATTCACGTCGAACCTTT
TGAGCGCCAATTAGCCATCCGTTTTCGTATTGATGGTGAATTACGTCAAATTCTCTCACC
GCCACGGCAATTGGCCGCATTGCTGGTTTCTCGAATTAAGGTGATGGCTAAGTTGGATAT
TGCCGAAAAACGCTTGCCTCAGGATGGGCGTATTTCTCTACGTATTGCTGGTCGGGCGAT
TGATATTCGTGTGTCTACCCTGCCGTCCAACCACGGCGAACGCGTGGTTATGCGTTTGCT
GGATAAAAACAATATGCAACTCGACCTGTCTCATTCAGGCATGGCCGCCGATAAACAGGA
ACTGTTCGGCCAGATCTTAAAGCAACCCCACGGGATTATTTTAGTCACTGGCCCCACGGG
ATCAGGCAAAAGTACCACGCTGTATGCCGCACTCCAGCAAATCAACAGCCAGTCGCTCAA
CATTATGACCGTCGAAGATCCTATCGAATACGATCTGGATGACATTGGCCAAACGCAGGT
CAATACCAAAGTGGACATGACATTCGCCCGAGGCCTGCGCGCGATCCTGCGCCAGGATCC
TGATGTGGTGATGATAGGTGAAATACGTGATACCGAAACGGCACAAATTGCAGTACAGGC
TTCGCTAACAGGGCATCTGGTGCTCTCTACCCTGCACACCAATAGCGCCAGCGGTGCCGT
TGGGCGTTTGCGTGATATGGGCGTGGAGCCGTTTTTACTCGGCAGTTCCCTGATTGCCGT
GCTGGCACAGCGGCTGGTACGAACGCTGTGCCAGCACTGTAAAAAGCAGGAGCAAGTCAG
CGCCGACGTGCTGCAACGCTTTGGCTTTACCCCTCCAGATAACGGGATACACAACCTTTA
CCATCCTGGCAGCTGCGAACAGTGTAATTTCACCGGCTATCGTGGCCGCACCGGTATACA
CGAACTGATGCAAGTTACGGATTCATTACGCGAAGCTATTTCTCAGGGATGCAGCGAAGT
CGAATTGGAAAAAAAACTTTACCAACAAACCCGGAGCATTCGCCATGACGGATTCGAAAA
AGTTCTCGCAGGGATAACCAGCCTTGAAGAAGTTTTACGTGTCACCAGAGCCAGTGAACC
ATGATCCAGTACCGTTATTTGGCCGTCACAGATAAAGGCAAAAAATGCCGCGGTACACTG
AGTGCCGAATCCCCCCGTGCAGCGCGGGCGCAATTGCTTGGGCAACAACTGACACCTATC
AGCCTGACGCCTGAAAATGATGCGCCGCGTGGGTTTTCACTCTCCCTCGGGCGCTCTCAG
GACAATATACGTGGCAACGATTTAGTGTTGCTGACGCGCCAATTGTCGACACTGGTTGCC
GCCGCATTACCATTGGAAGAGGCATTACTGGCACTGGCGCAACAAAGTGAAAAGCCGCGC
CATCGTGCATTACTGGAGCAAGTGCGCAATAAAATATTGGAGGGCCAGCCACTGGCTGAC
GCACTCGCCAGCTTCCCTAAAACATTCACCTTACTGTTTCGCACCATGGTCGCCGCCGGT
GAAGCATCCGGTCATCTTGATAATGTGCTGTTGCGACTGGCAGATAATGCCGAACAGAGC
CAAAAGCTAAAAAGCAAAATGCTGCAGGCAATGATCTACCCGCTGGTGCTGACGGTGGTG
GCTATTGCGGTAGTTGCAATTCTACTCACCGCAGTCGTACCTAAAGTGATCGAGCAATTT
ATCCATATGCAACAGGCTTTGCCACTGTCTACCCGCGCTCTTATTTCACTCAGTGATGCG
TTACGCGATTTTGGCCTGTGGGCATTATTGGCGTTCCTGCTGACTGCATTGGGTGTTCGA
CAATGGTTAAAACCCGCTGACAACCTGATGTGGTGGCATAAAAAAATGCTGCATCTGCCA
TCGATTGGCCGGGTTGTGCTGGATCTCAATCTCGCCCGTTATGCCCGCACACTTAGCATT
CTCAACGCCAGTGCGGTACCGCTATTGGAAGCCATGCATATCAGCGCGTCAGTACTGGCA
AACAACTATGCACGCCAACAATTGGTTGAAGCCAGCGAAAAAGTCCGTGAGGGAAGCCGT
CTGGCATCAGCACTGGAACACACTGGTCTATTGTCGCCAATGATGCGCCACATGATCACT
TCTGGAGAAAACAGCGGCGAGTTGGACAGCATGCTTGAACGGGCCGCCGACATTCAGGAA
AACGCCTTTGTCAGCCGGATGACCATCGCGCTGGCGCTGTTTGAGCCGTTACTGGTGGTC
AGCATGGCCACCGTAGTGCTGTTTATTATTCTCGCTATTTTACAACCCATCTTGCAGCTC
AACAGCATGATGGGATAACCCGAATTATCGACTTAAGGAATACTGACTAATGAAAACTCA
ACCTACTTTATTAGCACGCAAACACCCTCAAAGTGGCTTTACCTTACTGGAAATCATGGT
GGTCATTGTCATTCTTGGCGTGCTTGCCAGCCTCACCATTCCCAGCCTGATGGGCAACAA
AGACCGGGCTGATAACCAAAAAGCGGTCAGCGATTTGGTTACGCTGGAAAACGCCTTAGA
TATGTACAAGTTGGATAATAACCGCTACCCCACTACTGCTCAGGGTCTGAGCGCATTGGT
AACTAAACCAACTCTGGCACCAGTCCCGAGAAGCTACCGTGTCGAAGGCTATATTCGCCG
CCTACCAGCGGATCCATGGGGCAATCCTTACCAGCTAACCAGCCCTGGGGAGCATGGTGC
TGTTGATATCTATTCCTTTGGCCTCGACGGGCAACCACAGACTGAAGATGACATTAACAA
TTGGGACATCGGTGCTAACGGTGAGGAGACCCCGTAATGCAGTCGATAAAGGCTAATCGT
GCCAGCCGTGGCTTTACCTTAATGGAAATTATGCTGGTACTAGTGTTATTGGGCTGCATG
GCCAAGCTGGCACTGGGCACTTTGTCCTCATCTGGTGAGATAAATCAGGAAAGCAACCGG
TTAGCCGTGGCGCTGCAATGGGCGGCACATCAAGCTGAACTGGATGGCAAAGTGTATGGA
CTCTCTGTTTCCAATGATAAGTGGCAGTTGATGACACTCAATAACCAACCCCATAACAAA
GGGGAAAGTTACCTGTGGCCACATCATTACTGGCACCCGATCAATGATGGCAAATTAAAA
CAACAACGCCAGCTACCTAATGGCCTACTCCTTGAGCTGACCCTACAGGATCAACCGATC
CCACTAAGCGGCATGCAGGATGACGGTCTGATCAATGAACCAAAAGTTGTCTTTTACCCC
GGCGGAGAGAGTTCGCTCTTCGAGCTAACGTTAAGCGGAGATGGTCAGACTCGTCGTATC
ACTGACCGAGGTGTGCTGCCTGATACCGAGGCATCACGCCCGATGACAGAACCGCAAGGG
AATTAATCCTGATGAATTGTCGTGGCATGACGTTATTGGAAGTGTTAGTCGCCCTGGCGG
TGCTGGCGGTGGCAGGTTTGGCCGTCATCAAAAGTACCGGTGAACAAGTCAGGAATCTAA
GTCATCTTGAAAAGAGACAATTTGCCGCTTGGGTCGCTGAAAACCAACTGGTCAGGTTAC
GTTTGCAAAATGTCTGGCCAGCAGAGCGTTGGCATGAGGGCAAAAGCACCATGGCTGACA
TCACCTGGCATTGGCGTTGGCGTGGCGTGGCGACATCGGATGCCAAAGTGCGCGCACTGG
AAATTGAAGTCAGTCAAGACGAGCGCTATACCGCGTCGTTAGCCGAGCTACGCAGTTATC
AAGTGAAATTATGAATCAGGTTAAACAACAAGGGTTCACCCTGATAGAAATGATGCTGGC
TATCGCCCTGTTTTCTATCCTTAGCATGGCGGGTTATCAATTGCTGCAAGCGGTGCTACG
TAACAGTGAATTGACGCGTCAACACGCCACCAGGCTGACTGATATTCAACGTACTTTTAC
CTTGATGGAGCGTGATATTTCCCATGCCCGCATTCGGCCAATGGCAGCCTCGTCATTATC
TGCCGCTAATGATTTCCATCTGTCGCGATCCGGCAAAAACCATAACCTGACGCTAATTCA
TGATAATTGGCGCAATCCAGCGGCCTTACTCCCGCGATCCAGCCTGGAGAAAGTGACCTG
GCATATTCAGCAGGGAAAACTCGAGCGGTTGAGTCATCACCAGCCCGATAGCCAGCAAGC
GCGTCCTAAACTGAGTGTCACACTGGACAATATTAATGCTTTCAAATTGCGTTTTTGGTC
ACAAGGCCGGTGGATGGATAGCTGGAATAGTAGCCGAACCTTGCCTGAAGGGATTGAAGT
TACGCTGGAAACCAGTGACTTCGGTAATTTACAGCGAGTTTTCTTCCTGACGGTGAACCA
TGAAAAATAATAACCAGCGTGGAATGGCCCTGCTGGTGGTATTGATGATAACTGCCATGA
TGACCATTACAGCCGTCAATATGAATGACCACTGGCTACGAGCGTTTAATCGGGCTACCA
GCACCCAATTTTATCAACAGAGCAAATGGCTGTTGCTCAGCATGGAATCATTAGTTCAGC
ACCAGCAATTATCGCCTTTGCCAATAGATAAAATTCACCTGGGCCAACCTTGGGCACGCA
CCGCGCAACAAATCTCGCTGGATGGAAATCAGGTCAGTTTCAGTCTGCGGGATCGTCAAA
CCTGTTTTAATCTCAATGGCATCGGCCAGGGCGGTGTCACTGGCAAGAAAACAGAACCCG
AGCCAGAAACAGAAGAAAAGAAAAAAGAAAAAGAGAAGAAGAAGGAAACGGAAGAACCAT
TGGCTCCTTATTCCCAACTGGTCTTTCAACATCTGTTGCTGGCACAGGGTTTACATGCAG
CTGAAGCACAAAAAATTACTTTTGCGCTGGCTGACTGGTTAGATAAGGACGACATATCCC
GTATCACGGCTGGAAGCGAGGCTACGCTGTATCAGACAAGCCGCCCGGTACTTATTCCGG
CTAACCGCCCGATGCTCAATATCAGCGAGTTCAGAGTGCTACCCGGTGTCAGTCAGGCGC
TATTCCTGCGCTTGAAACCGCTAATTTGTACACTACCCAATCAAAATTTACGTATCAATA
TTAATACGTTAACTGCCGCGCAAGCACCGCTTCTGGCAGCACTTTTTCTGGGGGAAATGT
CGGTAGAGGAGGCACAACAGCTGATTGACAGCCGCCCCGCCAACGGTTGGAACAACATCA
ACGATATCAAACCCTTTATTGCCGGCAACAATACCTCGTTTGCCAAGGCAAAAACCGCCA
TTACGCTGACCAGCAACTACTTTGAGTTGTTGCTATGGCTGGATGAAAATCAGCAAAACA
ATAGCATGCGCAGCCTATTCCAGCGAGATGGAAAGGTTATTAAGGTTCTTTCCCGTCAAT
ACGGTCTGAGTGATTGAAATGAAATCTATGTTATTAAAGAAAAATAAAACATCTTCCGAC
GAATTATTTATATCTCTTGCTGAAAGTGCGGGACAGCCAGTTCATTGGTATCACCAGCCC
AGCCATGGGGATACACAGCAAGGTGAGTTGGTGGATGAAACCGTATTGCATGAACTGCTA
CCTCTGGCGACTACCAGCCAGATTACATTATTGATTCCGACTAAAAATGTGCTATTAAAA
ACCGTCACATTCAGCGGCAAATATCGCCATCAAAACCTGGCGGTACTGGCCTGGCAACTG
GAGTCATTTTGCCCGGGCGATGTGGAACAATTGCATCTCACGGTGCTGAAACGCCAAGGT
ACACAGTTCTCTGTCGCGGCAATAGATAAAAATCAGCTGGAACAGTGGCTGGGCTGGTTA
CGCAGTGCAGGGTTGAGTGCCTCAAGGGCGTTACCTGATGTGTTGGCTCTGCCTGTACCA
ACCGCGGGCTGGACTGCTGCTCGCTTTAATGACGTCTGGCTAATGCGCCAATCGGTTGAT
CAAGGGTTCAGTGCTGATGATGAAGAACTGGGGTTTATTCTCGGCCGTTATCCCACCCTA
CCGGCTATTTTAAGCTACAGCCAGCGTCCAGAAAATGAACCCACATGGCTGCAAAAAAAC
GTTCAACCCATCTGGCCGCTGTTGGCTCAAGGGGCGCAGAAAAATAGTATCAATCTGCTG
CATGGCGATTTCACCCCGCCCCGCACGGCCAAAGTACGAGGAAATAAATTACTGGTCGCT
TTAGCGGCAGTTTATCTGCTGACCTTTGTCACTGAACCGACTTTAAGTGGCTACTACGCC
CAGCAACACGCCGAGCAAATACAACAAAAAACACAGCAGTTATATCTAAAAAATTTCCCT
GGGGCCACGCCCCCTAAACAGTGGATTCAAGGGATAGCCCAGCAAATTCATCAATTGGAA
AAAGACATCACGCCCCCCGGCCTGTTGAGTCAACTGAGAGCAGCAATGCCCATCTTGCAA
TCGTTGACGGGGGTAAAAACGCAAGCGATGGAATGGCAGAGTGAAACGCTGGCATTAACA
TTTAATCTCGCTGAACCAGAACTATTGGCACGTATCCCGCGTCAAAACGCAAACAAACTC
AACATAACTACCCATCCAATGGATCAGCAGCACACGCTGCTAACCGTCAAAGGAGCTAAC
AATAATGACAAAGATTAAGCAACGCTGGCAGAACTACAGCAAACGTGAGCAATTGATTTT
TTCCCTCGGCGGCTTGGTATTGCTTGGGCTGATAGTGAGCCAGGGCATTGTTGCCCCGCT
CGAAAATTATCAGCATCAAAGCACACAAAACCTACACAGCGCCCAGCGGGATTTCGCCGC
GTTACTGCAACAACAAGAGCGAATCAGCCGTTTGCAGGCGCAACGACCACCGCAATACGC
ACTGTCAGCTGATCGGGCGCTGCATGAAAGTGCACATCAGAAAAATATGACTATAACTTT
GCTGGAAGCTAATGCGAACCGAGCTGTGGTGGCTCCTCTGACTCTTCCTTTCTCCCAATT
ATTGAGCTGGCTGGAACAATTGGAGGCGCAATATGGTTTACAGGCCAGTCAATTAAAATT
GGTTGCTGATGTCGACAATCTCAGCCGGGTTCATATCACCACGTTGGTATTGCAACGCGC
CGAGACCACCACATTATGATGGATACATTGTATGCTATCCAAACAATCGCTCCGCTTTGG
TGGAGCAGTCTGGCCTTACTGGGTCTGTGTGTCGGCAGTTTTCTCAATGTGGTCATCTAT
CGCCTGCCACTGATGTTAACCGGTGCGCAGCAAGATGACTTCAACCTCTGCCTACCTCAC
TCCCATTGCCCAAAGTGCCAAACCCAACTGAAATGGCGAGATAATATTCCACTGTTCAGT
TGGATTTGGTTACAGGGGCAATGCCGTTACTGTCAGATTGCAATTCCAGTGCGCTACCCG
CTGGTCGAAGTGATGACCATGTTGGTGACATTATTGATTGCCACCACCATTCCATTTGGC
AGCCCATTGCTGGCTGCGCTGTTACTCAGTTGGACGTTGATAGCGCTTACCATGATCGAT
ATCGATCATTTACTACTACCAGATAACCTGACATTACCGCTGCTGTGGGCCGGATTATTA
TTCCATCTGTTTGACGATATATTGCCTTTAAGTGACGCCGTCATTGGCGCAGTGAGTGGA
TATTTGATTTTATGGAGTCTTTACTGGGCATTTTGGTGGGTTACCCGGCGGGAAGTTCTC
GGTTATGGAGATTTTAAATTATTGGCTGCATTAGGAGCATGGTTGGGATGGATGGCGCTG
CCTTCTTTACTGCTAACTGCTTCACTAACCGGTATCGCTTTCGCACTGATTTTTCGCTTG
CTTAGGAAGCGGCCACTGAACACCGCGCTCCCCTTCGGGCCGTTTCTCGCATTCAGTGGC
TGGCTTTTATTTCTACAACAGTACATCCAATAAATTTCACAATACTCTGAGGCGCTAGCG
CGGCATAGCTATGTTTAGGTTGCGCTGCGCCTCATCCACAAAATCAACCATCAATAAATT
AAGCTCGTTACACAACGACTTTTCACCACTGTTTTCTTTCACCAGCGCCAGATAACGTTC
TCGGCTATGTTCGCCAAGTAATTTATATGCCGGAGCACGGGTATCCCAGTGACGAGCCGT
CGCCAGTTTTAGTGCCGTTTTTACCAACACCGCCTCATCAGGAACATCCTTTATCTGGCA
ATCTTTCTGTAGATAATGCGCCCCAGCAACTAATGCGGACAATTGTTTGATCTGCTGCTG
GGCTGTCGGTTGTACCGGCTTATTAAGCGGCTGTTGGCAACCGGTCAATAATACTAAAGG
TAAGAACCAAGATATTTTACGTATAGCGAATAACATTTTTTAACTCGTCAGCAATAAGGA
ATTAATAATTTTAAATCAGACGATAAGTCCAGAACACCATTACTTCCTTATTACTCAGGA
ATAACCTCATTCTAATTTTGGAATGCGTTAGTTCCATATTAGTAAGATAAGCGAAAAGAT
CTGACCACATTGTATTGATATATCACCACCACCATGATTTATATGGAAAAATAGATTAAA
ACTCATTCCAAAAAAAATCAATTACTAGCCTTTAATATTTATAATGACAAAGAGTTTCAA
CATCCCATTTAATTAATCTATGTTTTGTCTGCCGGCAATATTATTTGGTAACAAAGTGTC
TGTTAGCAAAATGAATTGCCTTCAATACGAAAAACATGACTCCGATGAAATCGTTCAATG
GAAGTTATTTATATAATAGGAAAGGAATAAAACATGAAATTGAATAAAATTATGTTAGCT
ATGGTCGTTATGTCGATTAGCGGTACCGCAATGGCACATGGCTACATCGAAAACCCACCA
TCACGTAACTTCCTGTGTAACGCTCAGGGTGGTAGCCTTAATAAAGATTGTGGCGGCGTA
CAATATGAACCGCAAAGCTCTGGTGAAACTGCTGATGGCTTCCCGCAACAAGGTCCTGTT
GATGGCAAACTGGCGAGTGGCGATAACTGGGTGAGTGTCAACCTGAACCAACAAACCGCT
GAGCGCTGGACAAAAGTTAAAATGAAAGCCGGCCCACAAGAATTTAAGTGGAAATTTACC
GCCGCTCACCCGATTGCTGACTTTAAATATTACATGACCAAACAGGATTGGAATCCTAAC
CAACCTCTGACTCGCGATTCATTAGATCTGACGCCATTCTGTGTAATTCCAGGTGGCCCG
GCTTCGACGACAGGTTCAACCACCCACACTTGTAATATTCCTGAGCGTACTGGTTATCAG
GTTATCTACGGCGCATGGGACGTATCTGATACTCCAGGAACTTTCTATAACATGATCGAT
GCCGAGTTTGACGGCGCGACCGGCGAAGTGGTGGTTTCTGAATGGACCAAATCTATTGGT
AACATTGAACCACATGACGATTTAAATGCCGGTGACACCGTGAAACTGCGCATGTTCGAC
CAGCAGGGTGAGCGTAGTGATCTGGTGGTAGAAATTACTATTGCTGATGCGAAAGAAGGC
AAGAAAAACAACTGGTCCCACGCACTGGCCAGCAAATTAAATAATACACACCAAGATATC
CGTGCCGGTAAGAAAGATTCCAAAGGCACAGTCACAGCAACACACGGCGCTAACGCTATC
TTCATTAACGCCAACAGCAATATCCTACGTGCCGAAGTGCAGATTGAAAAATCACCGGCG
GGTGAAGTTTCAGCAACGGATGCAAGCTTCTCTGCCAATGGCATGAAAAAAGAATATCAA
ATGGCTGACGGCGCACTGGCTATTCATTTCGATGTGAAAACGATGGGCAGCATGGATTTG
GAAGCTAAAGTCTTCGCCGCTGATAATTCGGTTAAAGGTTACAAAGATATGACGTTGGAA
GATGCTTCGCAGCATGTTTCCATTGCCATGACTGGCCTGAAAGCGGGTAAACATACGCTG
GTGATTCTCGGTACCGATGCACAGGGTAAAACTCAGCAACAGAGTATCGACTTTATGGTT
AAGGGTGAAACCGTCAAGCCAGAAGTTAAACCTGAAGTTAAACCTGAAGTCGACGGTGCT
AATAAGCAATGTACTGCACCGGCCTGGAGCAATAAATCCAGCTACCAAGCCAAAGATACC
GTCACTCATAACGGCCGTATCTATATGAGCAAATGGTGGGCTGATAAAGCTTCCGTACCT
GGCGATGCTGCGGTAACAGATACCACTGGTAATGGCTCTGGTTGGGGTAAAGTTTGGGAA
GATAAAGGCGCGTGCTAATTAAGTAAAATTAATACCGCATGATAACAAGAGGCAGGGGAA
ACCCTGCCTCACCCGTTTATACTCGTCATACTTCAAGCTGCATGTGCGTTGGCTACGCTC
ACTCACCCGAATCACTTACAAATGGACTCTCTCGTTTGCCGCCTTCCTGCAACTCGAATT
ATTTAGGGTATACGATTAAATAAAAAGACGGGTTATTAACATTATTAACGCTATCGGAAA
CTTTATGAGTTCAATTCCCACCTCAAGTCGCGCCGCATGGCTGGCTCTGGTCGCACGTTT
ACACTTTTATATTGGCCTTTTTATTGCGCCATTTATCTTTTTTGCTGCATTAAGTGGCAC
CTGGTATGTCATTGCTCCCAACATCGAAAAAAACCTGTATGCCGAACAGCTTTATTCTAC
CGGTGAAGGAAAAACGCATCCCTTGATGCAGCAAATAGCTGCCGCACAAAGTGCCGTGGG
TGAAAACGCACAAATCATCGCAGTTCGCCCCGCCCCTGCCAGCGGCGAAAGTACTCGCGT
GATGTTTAGCGCTACTGGGCTGAATAAGGGTGAGAGCCGCGCAATATTTATCGATCCCGT
CACCCTAAATATCTTGGGGGATATGGCAGTATATGGCTCCAGCGGCTCCTTACCTTTGCG
TACCTGGCTGGACAAATTACACAGTGGCGCATTGTTTGGCGATCTGGGCAGAAATTACAG
TGAACTGGCGGCGTCGTGGATGTGGGTAGCGGCGCTGGGCGGTATTATTATGTGGGCAGT
GCAACGGCGTAAAAAAAAGCCAGCCGCTGCAACGAAAAAGCCCCATCGTTACCGCCATAT
CGTTATTGGCCTGACGCTACTGCCTCTGCTTCTATTTATTTCAGTGACGGGCCTGACCTG
GTCAAAATGGGCGGGCGATAATATTTCGGTATTACGCACCACACTGGCATGGAAAACACC
GTCACTGAACACCGCATTAACCTCAAAAATACTGGGCACCAATGACCCACACGCCCATCA
CTGCGCCGGCCACGAACCCGGTATGGCGATGCCATCCTATCAACTTTGGCGTTATGATGC
CGTATTAGAACAGGCTCGGCTGGCAGGTATTGACGCCGCCAAGGTAGAGATTCGGCCTGG
CAGCAGTGCTAATCATGCATGGACGGTCGCTGAAATCGATCGTAGTTGGCCAACTCAGGT
TGACGCCCGTGCCTTTGATATCAAAACCATGCAGCTAGTGGATCAACTGAATTTTGATCG
ATTCCCACTGGTCGCAAAACTGATCCGCTGGGGCATTGATGCCCATATGGGCATCCTGTT
TGGTGCCGCCAACCAACTCGTGCTGATATTTTTTGGTCTGGGACTGTGCAGCACCATTAT
CATGGGTTATTGCATGTGGTGGCGTCGTCGGCCTAAACACCAACGTTTCCCTGTGCAAGG
TTCGTTGATGTCCTCATTGGGTCGCTTATCACTGACGGGTAAAGCCCTCTGCCTGCTCCC
CACCTTGTTGCTAGCCTTTAGCCTGCCACTGATGGGTATCAGCCTGGCAGCATTCTTGCT
CATTGACAGTTTATGTTGGTTCAAAGCCCGTAAGCTTAGAAATGCCGACTTGAAAACGGC
ATAAGCAAAGAATTTGATGGAAAATAACGCTCTGAAGAGAGTTCAGGGCGTTTTAATCGC
AATAGAAAGAAGCAAAGTAAGAACATTGGAGAAAAAATGATAACTTTTTCATAAATAGAG
TATCCGCACTTAAACAGAAATCCGTACAATTCCGTTTCGCTTGCAATAATTAAGTGCATA
TCATTATTCCCACCACTCCTCAATGCCACTGTCGGAATTATGATAGAAACGAAAACGTTA
AATATAGCCATGATCGAAGATGAACCGTTCAGTCGCCTTGCGCTAATGGAGATCTTAAAA
AAGTATCCTTATCATCACAATAAACCGGAACGTCAGCTGATTTACAGCGCCTTTTCATTG
CAGATCGCAGGTTGTGTCAGTAATGCACCTGAGCTAATCCACTTACTCAAAAATACCCCT
GCGATAGAGGTATTATTGTTGGATTATTCACTCACAGACGATGAAAAAAAGGCAGATACA
TCACAGCCTCAAGATGGGGTTGGGCTTATCAAGCGACTTCTTCAGTTGTACCCCGCATTG
AAAATCATTGTACATACCGCCCATAAAAATCTGATGGTAGCGCGTCTGGCCTGGCAAGCG
GGAGCATGGGGGTTTGTGCAAAAGAGTCTCGATACTCAAGAACTGTTTTTTGCTATTTCG
TATGTCGCCCGAGGTAAGAAATTCTTTCCTATTGAGCTGGCAGCTCTGCCTCCATCCACG
ACGAAAAATGCGCAGCATGCTTTAACAGAGCGTCAAACTGAAGTGCTGAGAATGTTACTA
AATGGCGTGAAACAGAAAGAGATTAGTATGCATCTAAATATCAGTTTTAAAACGGTATCC
AACACTAAAACTCGCGCTTTCAAAAAACTGGGGCTGACTTCAAATACCGATTTTTTCCAT
TATGCCCATGAAATTTCTTTATAAAACCTACCTGACATCATTGTTTTTTTTGCTTTTATT
GACGAACGGCTATGCTGTCGCCATCACTTTTTCACCACAAGAACAGCATTATATTAATAC
TCACCCGGTGGTGAAATATGGTATTTCCCCCCATTTTTATCCTATTGAAAATTTTAATAG
TACCGGGGAGCATATTGGGCTGACCCGGGATTATATCGATATTATCTCCGCCGCCACCGG
AATAAAATTTCAGCCGGTATTCAGTAACAATAGCATTAGACCTTTTGTGAATCTGCAAAG
CGGCCATGTCTCGCTACTCACCAGCACATCCAGCGCTTTTGCACAGGCTAAAGGGCTGGC
AAGCAGTATTCCGATGTTTTCTACCTGGCCGGTCACCGTCACGCGCAAAGCCACACGACA
TATCGTGACTCCGGATGATCTGCAAGAGGGTTATGTTTCCATCACTGACTATTTATCGCT
GATTGAGTGGTTTACTGGGCAATATCCCAATATTAATTACAAGATATCGCGTTCGCCCGA
GGAGGCAATTGGTGAAGTGATACACGGGCGAGCAAAAGCTGCCGTCGTCCTCTCGCCTAC
GGCCCTCTATTATATGAACGTGGTTCATCCCGGGCAGTTAAAAATGTCCAATCCTCATAA
AGTCAAGATTCCCAGAGTGATGAGTGCACGACCCGAAGACCAAATCTTGATCGATATTAT
TAATAAAGTCATCGCGTCCGTTTCCGCCAAACAGCAATCTGAACTCATGGCAAAATGGAT
GCTCAGCGACACTCTTTCGCAACCGGATAATACCCAACCAAATTGGTACTACTATAGCCT
GGTCACTATCTTATTATGCCTGTCGTGTTTTGTTTTTTATCGTAACCGGCAGCTAAAAAT
GGCATTCATCCGACTGGGTTCAAAAAACAATCTGGAGCTGTCGGTTATTGCGCACGAATT
ACGTACGCCACTGATTGGTATTTTGACCGCCTGCGAAGGGCTGGTAGACAAAATAGTCTC
AACCAGCCAGCGCGAAAGACTCACTAATGTTATTCATGTCACCCGCGAATTACTGGATAA
TCTTGACCTGTCACTGGATAACGCCAAAATCAATGCCGGTTCGGTAACACAAAATCCACA
ACCACAGTTACTGGCTGAATTGTGCGATACCACGGTCAAACTATTTATCAGTTTTGCCGA
AACACACGGCACCACAATTCAGGTTCGCTACCTATCGAAGCAGTTTTTTTTACCCCACTT
GTTCGATGGCACTCTGGTCTCTCAGGCGCTGAACAATATCGTCAGCAATGCCATTAAGCA
CACCCATGACGGTATGGTATTAATTGAATGCTCATTGCTACAAGTGGACGGCAAGAACAT
GTTTAGCATTGAGGTGATAGACACCGGCACCGGGATCCCCAGCAAGGTACTGGCACGGCT
TTCAGAACCTTTTTATCAGGGCAAATTCTCTCGTACAGATAGCGACACCCCACACCCTAA
GGGCACTGGGCTGGGATTATTTGTGGCTAAGAAAAATATGCATCTCACCGGTGGACATCT
GGCCATTGTCAGTCAGCCGGGGGGCGGCTCGCGGGTGACCATTGCCCTACCCGCAATTGC
GGCCCATTATGCTATCGAAAACCCGCTACCTGAAGGGCTACATATCATCATGCCCACTGA
GATACCGTCCTCATTGAGCGGTGAAATTACTCAGATTCTGGATGGCTGCGAGTTGCCCTA
TTACTCTGCCGCTGAGCCACTCCCTGCTGCGGCTCGTGGGCCGGAGATTGATCTGCAACT
GGATGTAGCGCAAAAACACTGGCAACTACACCATAAGCAAGGGGATTCGGTGATTATCCC
GCGCCCGGTGTACGCCTCGGCACTCTACCTTACCATCACCGATTTATGTAATGAGGAGCA
GCCGCTCGAGAGTAGCAGTGACAGCCCTGAGTTACATCTCCCTACTACCATCATTACAGA
ATCACGGCGTCTGTTGGTGGTAGAGGATGAGCCACTGCTGCTGGAAGTTCAATATGAACT
GTTTAGCAGCATGGGGTTTCAGGTCGATGCGGTAGCGAACACGCAGCAGGCGTATCAGAG
CTGGTTACAACACCACCATACTATTATTGTGACCGACTGTCGGCTTGATGAGAGCGACGG
CTTTGAACTGGTACGTCACCTGCGAAAACTGATGCAAGATAGCCCAGAGCAGGTGCTGAT
TATCGGTCAATCAGCTTCACTGAAAACAGAAGATGCGCAGCGCGCCCGTGAAGTCGGTAT
GGATTACCTGCTACAAAAACCGGTTGCACGCGAACAATGGCAGCAATTGATACGTGACTA
TTTCGCCTCAGGAAAATAACAACAAGTAAGCCAACGGTCACAACTTGGCTCCGAAAAGTG
AAAGCCTCCATGGCGTTTGAGTGACAAACTATCATTTTTACATAATCCAACGAGGCCACC
ATGCAGATTACTTTTTTAAACCAGCAAACAGCTTCATTGTCTTTAATAACAAGAGTAACC
CTACTCTTACTGAGTGCACTAAAGCAGAGAAAAACCTTCAAAATATAATCGATAAAGTAT
TAAATATAACTTCAGTCTCATCGGAATATCGATACTTTATTTATCTCCACTGGTGTACGG
AACAAGAGTGGTGAGGTGGTCTGTCAGCTCAGCATTAAATGCCGTTTCAACGGTGAGCTT
CGTCAGCATACGAGAAAACTGATTGAGATCGGCTTCGGTTTTAAGACCTTTAGCCAGTTC
GGCAGCGAGTGCCCTGAGTTTTTTTCATCCATAATTTTCCTGTCTCTGTTACTGGAGTGA
ACATATCAAAAACAGGCAGATACACAATTTAAATTAAAGTCTCGCAAAACCAATATGGCG
TTGTCCTCTCCCTTTGATAATCAGAATGATATTGGTTTTTCCGATTCTGAACAGAATTCT
TCCTGGCTAATTTTATCTCCCGGTGACATGGCGATAATTTTCCCACAAGAATGGCATAAG
CCTGCCTGTACTCTTCTATCATCTCAGCTATTAAGGAAAGTCGTCGCTAAAGTTCACTGT
TCATACCGACTAAAGTAAAGACTCTTCTCCCTAACAATGACCCAAGCGCCTTGCGAATCA
AGCAGGTGTATTTTATTTTCCGTTGTGGCAATATACATATCATATATGTTTCGTATAGGT
GCTTTATGGGAATTGTTAAAATCTCCGATTTGATGCATGAAAATCTACGCATCGCCAGTA
ATGCCATGAGCCGGTCAATTAACGCACAAGCCGAGCACTGGCTCAAAATGGGTATGCTGG
CCGAACTTTATCCCCAATTGAGCCACCATGAGCTGGCCCGAGCCCTGGTTCAGGTTGAAT
TACAGGGCGGGGCTGACATTGCCAGAATCATCCAGAGTGACACCCATACGTTTAATAAAG
AAGAGAATGCGCAATGACAACAGTAAAAATTCACTCACCAGCAGAAATTGAAATGGCGCG
AGCCGCAGGCCAAGCCGCCGCGAAAGTGCTGGAAATGATCACACCTTATGTCCGCGCTGG
GGTCACAACAGATGAAATTGATCGGTTATGTCACGATTACGTCGTTAACGAACTGAAAGT
CATCCCTGCCAATATAGGCTATCACGGCTATGCGCACACTGTTTGTACCTCGGTCAATCA
TGTGGTTTGCCACGGGATTCCGTCGGATAAAAAACTCAAAAATGGCGATATCGTCAATAT
TGATGTCGCTATTATTAAAGATGGTTGGTATGGCGATACCAGCAGAATGTACTATGTTGG
AGAACCGTCGGTCAGAGCTAAGCGTTTGGTGGATATCACTTATTTATCGATGGTTGCGGG
GATTAAGGTGGTACGCCCAGGGGCAACACTCGGGGATATCGGAGCAGCTATTCAACAAGT
GGCGGAAGGTGCAGGTTTTTCTGTGGTGAGGGAGTATTGTGGTCACGGCGTGGGTCAGGA
ATATCATACTGCACCACAAGTCCTGCACTATGGGACGCCAGGGCTAGGTATGCCGCTGAA
AGCGGGAATGATTTTCACCATTGAGCCGATGATTAATGCCGGTAAAGCCGCCACCAGCGT
CCTGTCTGATGGTTGGACAGTTGTCACCAAAGACCGCTCTCTTTCAGCACAATGGGAACA
CACTATTGCCGTGACTGACACCGGTTACGACCTACTGACACCTTGGCCTGAAGGCACCGG
AGAATACGCTGCCATTTAGTTACTTAGGCTGCTGACAAAGTTAATTAGCGGGGAAATGGG
CCCCTATTTATTTAAAATGTAAGAGCCGTAAGCCGTCGGAGCGCCCATTGATGCAGTCGC
TCCGTGAGTTTCCGAGCAATAAAATAGCTTTGTCATTAACCTTAACGGTAATAAACCGCG
ATATGCTGATCTTGCACTTTTTCTATTCTAATTTTTATATCAAAAATTTCTTCGAGGATA
TCCGGCTGCATTATTTCTTCGGGTGCGCCACGATAGATAACCGCACCGTCTTTCATGGCA
ATAATATGGTCGGAATAGGCAGAAGCAAAATTGATATCATGAATAACCAAAATGATTGTT
TTCTTCAATTCATCCGCCGCACGCCGTAATTGCTTCATCATTGCGACACAATGTTTCATG
TCCAGATTATTTAATGGCTCATCCAGCAGGATATATTTCGTATCCTGACACAGCACCATC
GCCACATAAGCACGTTGCCGTTGCCCCCCCGACAACTCATCAAGATAGCGGTCTTTCAAT
GGCATCAAATTGAGGAATTCCATCGCCGCATCAATATATTGGCGATCATTTTCATTGAGC
CGCCCTTTCGAATAAGGGTAACGGCCAAATCCCACCAAATCCGACACTGTCAGTCGACTG
GTAAAGTGGTTTTCTTGCCGTAGAACTGAAAGGATAGTCGCCAATTTATCCCCGGAGGTT
TTGGCAACATCCAGCCCGTTAAACTGAACACGCCCGAGATCTGGCGTCAGTAAACGGCTC
ATAATCGATAATAACGTCGACTTACCCGCACCATTTGGTCCGATAATTGACGTTATTCCG
CCAGAAGGAATGCTCTCATTTATATTACTGAGTACCGTTGTATTCTGGTATTTCTTATTA
ATATCCGTTATTTCAATCACACCGGAGCCTTTTTTATTAAAAGATAAATAAACAGCGCGC
CACCCACAAACTCAATGACCACGGAGAGCGTTCCCGACATGTTCAGCAAACGTTCGAGGA
TCAATTGCCCACCGACCAGCGTAATGACCCCTAGCAGAAAGACCCCTGGCAACAAATATT
GATGTCGGAATGATCCTACCAGCGGGTAAGCCAGATTAGCGATAAGCAGACCTAAAAAGG
TTAACGGCCCGACAAGTGCCGTCGATATAGCGACCAGCAATGAGACCAACAGTAAGATAG
TGGTGATTTTTTTCTGGTAAGCAACGCCCAGATTAATCGCTGTATTTCTACCCAAAGCGA
TAATATCGAGGCAATGGCGCATACGCCAAATGGTTATCGCCACGAGAATAATTATCCCGG
TAGAAAGCGCAATAATCTCCGGCGCGGCGCGGGTAAAAGTGGCAAATACCCTGCCCTGCA
AAACAGCAAACTCTCCTGGGGAGAGTAGGCGCTGCATCAAGCTGGATAAACTGCGGAACA
ACGTGCCACATACCAACCCGACCAGTAACACCTTGTGCAGATTAATCCCTACTCCGGTCA
GCAACCAGCGATAGAGAAATACCGAAAACAACAGCAGCAAAGCCGATTCACAAAGAAACT
TTCCAGTTATTCCGAGCACCCTGAACCCATTGGCATCGACAAAAAAGATCAACATGGTTT
GGATCAGGATAAACAGCGCTTCAAGCCCCATCACTGACGGCGTCAAAATCCGGTTATTAG
TGACCGTTTGGAATAACACGGTGGCAATACCGGCAGCAAACGCAACTAATACCATAGTGG
CTAAAATAAGACCACGATGCACCAGTACATATTGAATATTGCCTCTAAGATTAATGGTCA
TGAAAATAACCATTGCGACAAGGGCAATAACACTCAATAACAATAATCGTTTTGCCGGTG
AGCTTAATATTGTATTTTTCTCTTGGGATAGAGAGCTTGGTGAAGAATACTCATTAGCCT
GCATGACGTTTTGTCCTAACAATTAATAATAGGAAAACGAGTGCGCCAATTGCGCCCAGA
ATAACGCTGGCAGGTATTTCAAACGGGTAACTAACTAATCGACCAATAATATCGCATAAC
ACCACCAGACCACCGCCACACAACGCCACCCAAGGGATGGTTCGACGCAGGTTATCCCCC
ATCGCCATGCTGACAATATTGGGTACAATTAATCCTAGGAAAGGCAGCACACCGATCACC
ACCACTACCACACCGCTGATGATGGCAATAATAGACATCCCCATGAGCATAACCCGCTGA
TAATTCAAGCCGACATTAACCGAGAAATCTCGCCCCATACCAGCGACAGTAAAGCGGTCA
GCGATCAAACAAGCAATCAACGTCAATGCACCCACTATCCACAACAGTTCATAGCGGCCT
TGCAACACACCCGAGAAATCACCCGATTCCCAACTGCCCAATGATTGCAGCAGATCAAAC
TCCATTGCCAGGAAAGTGGTTACTGCACTAAACACCGCCCCCAGCATAATGCCGGTAAGC
GGCACCATCAGCGCCGATTTCATTCTCATTCGTGCCAGTAGCAGCATAAAAAGTGCGGTA
CCGCCCATAGCAAAAACGGTCGCTACTAACATCTTAACCATTACCGGTGCGGCGGGGCTA
AATACCATAACCAACAGTAAGCCGAGACTGGCGGACTGGGTAGTACCGGCAATCGAGGGT
TCGACAAACCGGTTCTGAGTGAGCATCTGCATAATGAGGCCAGCAACGCTCATGGCACTG
CCAGCCAGAACCAAGGCTAATGTTCGCGGCACACGGCTTATCAAAAAGATGTCGCGCATG
TCGGGATCTGACCATACCTCGGACAAGGTGACATTCCCGGCACCAATAAATAGGCTGCAT
GCCATAAGGCCCAGTAAAATAACCAGGCCTGCTATAAAGCTAAGATTTTTCATTCGTGGG
CATTACTGCGCAGCGGCTTGCTTATCCAGCACTGAGCTGATTTTATCCATTAGTTGCATA
TAACTCTGCACACCGCCGGCAATATAGAGCGAGGCAGAATCGAGATAAACCACGTGATCG
TTTTGCCATGCTTTGGTTTTGCGAATCAGAGGGTTATCCAGGATTTGTTGTGCGGACTGA
TTTTCAGTGCGGCCAATGGCATTATCGCGATCAAGGACAAACAGCCACTCAGGGTTGGCA
TTAAGGATAAACTCGGAAGTCACCACGTTGCCATGATTGCCGGCTTCAGTGAAACTGGCC
GCAGGAGTGAAGCCTAACTCGTCAAAAATAAAGCCAAAACGCGAACCCGGAGTGTAGGCC
GACATTTTTCCACCACTGACCATCACCACCATGGCAGACCCGGCGTTAGCTGACTTCTGC
TTGATAGCATCTATCTGAGAAGTAAATTTACCCAGCAGTGTTTTTGCCTCTTCTTCTTTA
CCGAAAATAGATGCCAATTGTTCCGTACGCTGTGTCAGGCTTTGGGTAAAGTGCTTAGGA
TCGATATCCAGTGCGATAGTTGGGGCAATGGCGCTCAGTTTGTCATAAGCATCTTGAGCA
CGCCCCCCGGCGATAATCAGGTCAGGTTTAGCCTGACTCAGGGCTTCGTAGTCCGGTTCA
AATAAGGTGCCAGCATTCAGGTATTCTGAACCGGTGTATTTGGATAAAAATGCCGGAAGA
TGTGTGCTGGTTTGGGGAACACCGGCCACTTTGATCTTCAGGGCATCGGCCGTATCTAAT
ACAGAGGGGTTCAGTATGATGACTTTTTGCGGATTAAGTGGAACCTGAGTGGTGCCTTGC
GCATGTTCGATACTGATTTTTGCCGTGTCTTCAGGGGTTGCCGATGAATTATCACACCCG
GTAAGCACAGCAGTGAGTGCCAGTAATGATGAAAATAAAGCTAAACGTAATCGCATTTTC
TCTCCTGAAAAGTGGGGATGTAGATATCCTTGATTGGGAACGACAATGATTTGCATTACT
AATATCAGGATAATACCGATATATGCCTGTTATTAATAGTTTAGGTCGCCGGATCTGCGG
ATAAATCTTCACTCGGACGAGAAGTCAAACCCATCGCTCAAGTTTTTCCGATGAGAAAAT
CAACTGTAATCAATTGTTTTAATTAAATATAAAATCAACCATTGTGCTTACTGCGCCATG
ATTTCTCATCGCGCAGGGTTGGTGGTCAGCTGCTCTGATGATAAAGGATAGTTTCTAGCG
CGAAACCGCCTCAACTATATGACTACTACCTTTTCATCAGGCCAATCGTGGATAATATTT
TTCAGTAAATAGATATCTGCCACTGGACATGACACAAAGAAATTCCCGGATTGGAGTCTC
CAACGTAAATCATCACCCAGCTCACCCAGGCAATTCTTGACCAGTACCGGCTCTTGATCG
AATAAAATATCGTGCAGGCTGGGGTTTGCCTGTAATACCCGCAGTAGTAATCCCCCTATT
CCCCCCGCAATATCCGCAACAGTGGCATTTTCTGGGAAGTGATAGCTGCGCAGCAGCCCA
GGATTCTCCACGGCGGATAAAGAAGACATACCGCTGTGGAAATCATGGTCGGAGGCCTGA
TTCTCTGGCTTTGACTAATACTCAAAAAAAGAAGTACCAAAAACCTGATTAAAAGCACAA
TGACCACGCACACTGTCGGCAACTAAACTCAGCGCGAGCCAGAAGGTTTCATCGGTGATC
ATCAGTACCGCTTCGCGCATTGTGCCAGCCCGCAAATTTCGTGCAAAACCCAAGCAGTTA
TATGACAGTTTCGTGAACAATATCTAAAGTAATGATAATTAATTTGACCTATCTACGCGG
GTAGATACACTAAAAACGCGAAACAATATTAATGTTACCTAATGTTTCCTCATTTAACTC
AGTTTTGCTGATTAACACCGGCAACTGAGTAACTGACGAATAAAGACACATTAATGCGTG
AACATGATGCTTCAACACCAGGGGAACTTTTTTAATGACTTCACTAAATAGCTCGGCGGC
AGACAATGCTCCATCAGAGAGCATGGCTGCGGAAGAGCGCCTGGCTACGCCCGAAGGTCG
CAAAGACTTTTGGCGCGCAACCTTTTCGTGCTGGCTCGGCACAGCCATGGAGTATGCAGA
CTTTGCACTTTATGGTTTAGCGGCTGGCATAATATTTGGTGATGTCTTCTTCCCTGAAGC
AACACCTGCAATCGCGTTGTTATCCAGTTTCGCCACTTACTCTGTCGGCTTTATTGCCCG
CCCTATTGGCGCGCTGCTGTTCGGTAGATTAGGTGATCGCAAAGGCCGGAAAGTGGTGAT
GATTACGACCATCAGCTTGATGGGAGCTTCCACTACCATGATTGGCCTGATCCCAAGTTA
CGCCTCTATCGGCTTGTGGGCTCCGGCCTGTTTGGCTTTCTTGCGTTTTATGCAAGGGCT
GGGAGCGGGTGCCGAACTGTCTGGGGGCGCGGTGATGTTGGGGGAATATGCTCCCGCCAA
AAGGCGTGGTTTAGTCTCCTCCATTATCGCATTGGGGTCTAACAGCGGTACGCTGCTGGC
GGCACTGGTGTGGTTGCTGGTCTTGCAGATGGACAAACAAACACTGCTCGACTGGGGCTG
GCGCATTCCATTCCTGTCCAGCATTTTAATCGCCGGTGCAGCGCTGTTTATTCGTCGCCA
CATGCGTGAAACGCCGGTCTTTGAGCGCCAAAAATTGGTGTTGGAACAACAGCGTCAACA
AGCATTAGCCTTGGGCCGCGAACATACCGCCGAAGTGGATAATCGCACTTTCTGGCAGCG
CAGCAAATCGTTTTGGATAATGGTGGGCTTGCGTATTGGCGAGAACGGCCCGTCTTATCT
GGCTCAGGGCTTTATGATTGGCTATGTTGCCAAAGTGCTGATGGTGGATAAATCGGTGCC
CACCATGGCGGTGTTTATTGCTTCCTGTCTGGGCTTCCTGATTATCCCATTGGCGGGCTA
TCTGTCAGACCGCTTTGGCCGCCGTATTACTTATCGTTGGTTCTGCCTGTTATTAATTAT
CTATGCTTTCCCGGCATTTATGCTGTTGGAAACCCGCGAGCCGATTATTGTAATGGGGAC
TATCATTGTAGGTATGGGTTTGGCGTCGCTGGGTATCTTTGGCGTGCAAGCAGCATGGGG
TGTCGAGTTATTTGGTGTGACTAATCGCTATACCAAGATGGCAGTCGCGAAAGAGTTAGG
CTCCATTTTATCCGGTGGGACTGCACCATTAATAGCGGCAGCCATGTTGACACTCACTGG
CCACTGGTGGCCAATTGCACTGTATTTCGCCGTAATGGCGGGGATTGGGTTCGTTACCAC
GTTCTTTGCGCCAGAAACTCGTGGGCGTGACCTCAATTTACCAGAAGATGCGATTTAATA
GCAGAAAACGCCATTCTCTGATGTAACGATACCGATACCCTAAATAATTCGAGTTGCAGG
AAGACGGCAACTGAGTAAATCCCCAGGAGCTTACACAAGTAAGTGACTGGGGTGAACGAA
GGCAGCCAACGCACATGCAGCTTAAAGTATGACGGGTATATCCTTTAGGGATGTTTAGCA
TCGAGGTAACTTTGGTCAACCCGCAGTCACGTCGTATTACACGTTCTGATGTCGCACGCG
AAGCAGGAACTTCTGTGGCGGTAGTGAGTTACGTCATTAATAACGGGCCACGGCCAGTTG
CTCCCGCCACCAAACAACGCGTGCTTGATGCGATTAAAAAAACCGGCTACCGCCCCAATG
AGATTGCCCGATCATTAGCGCGTGGAACCACTCAAACCTATGGCCTGATTGTTCCCAATA
TTTCCAACCCTTTCATCTCGTCAATGGCCCATGCTCTGCAACGTGAAGCCTTTGCCAACG
GGCAAGTATTGTTATTGGGTGATGCGGGAGATGACCGGCAGCGCGAACGCGAACTTATCA
ATAATTTGCTGCATCGTCAGGTTGATGGCTTGTTATATACCAGTGTTGATCGCCATCCCT
ATATCGAATTAATTCAAGCTACTGGCACACCTTTTGTCATGCTCGACAGAGTCGACGATG
CACAACAAATCAGTGCGATTCGTGTGGATGAACGCGCTGCGGCGTTTCAGGCAACTCAAC
ATCTGATTGAACATGGTCATCGTGACATCGCCATTATTTGCGGCCCGCTGGATATGCTCA
ATACTCAAGATAGGTTGAATGGCTGGCGCGATGCATTGCAACAAGCGGGGCTGAGGGTAC
GTAATGAGTGGATTTTCTCGACCACATATACCCGCCCCGGCGGTTATCAGGCCGCACAAC
AAATGTTGAAAGGGCCATTGCCACAGGCACTATTCACCACCAATGAATTACAAGCATTGG
GCTGTTTACGTGCTATGGCCGAGCATAATCTGACCGCACCGAGAGATCTGGCGCTTATCT
GTTTTAACGGCACCATTGAGTCTGAATATAACGTGCCCTCATTAACGACCGTACGTCAGC
CGTTGGATGCCATGGCAAAAACCGCCATAGAAATGCTAAAAAATTGGGACGGTAAACCGA
CTATTCGTGAATTCGCTTTTTCGCTGCAAATCGGTGAGTCCTGCGGTTGTTCCCATACCC
AAATAAATTGATTTTCCATTATAAAAGTTAAAAACATGCGTTTAATTATTGATTGTGACC
CAGGAAATGGCGTACCCGGCGTGAATGTCGATGATGGTTTGGCTCTCGCACTCGCCATCG
CCGCTCCGGAAATAACATTAGAATTAATCACTATCGTGGCGGGAAATACCCCAAGTGAAG
TAGGATTTTCTGTTGCCCATGATTTAGTGAGCCGTCTGGGATTGGATATCCCCATCATTC
GAGGTGCGTCGCAAGCTCTGGTGGAGCCAGCTGCACTTTGGCGCGATAAGCTCGATAATG
GTGCAGCCAGAAATGGATTAACTGCACTTTGGCAACAAACACCGGTGCCACCCCTGGTAG
CTTCCGGCGCGCCGTTAGCGGCCCATGCCATCGGTGAATTAATTTGCAATAACCCCGGTG
AAATAACCTTAGTGGCTATTGGCCCACTGACAAATATCGCCCATGCTATGCAGCTTTACC
CGCAAATGGCGTCATCGGTGGCAGAAATTGCTATTATGGGAGGTGTCTTTAATGTCGAGG
GTTATCTTAAAGACACTAATTTTGGTATCGATCCTGAAGCTGCACATGTGGTGCTGACCA
GCGGTGCTAACATTACACTGGCACCTTTGGATGTCACTACGCAGACCCAAATGCTGCATC
AAGATTTGGATAAGATTGCGCAAATTGACACGCCACTCAGCCGTTATCTGGTAGAAACCC
TGCGCCCGTGGATAAGCTATTCAATGCAAACTCGCGGGCTGCCGGGTTGTTGGGTTCATG
ATGCACTGGTCGTCGCCTGGTTACTGGATAAAAGCATCGTGACCACCACCCGCGACTATA
TAGATGTTGCGCTGGAAGGGGCACTGACCCGCGGTATGACATTACGCTTTAGCCCAGAGA
ATCTGCGTTTGGATGTCGGTATTCCGGCACCACAGGGCAAAGCGGCAAACATACTGCAAA
CTGTTGATAATAAAAAGCTCTTGGATGCCATCCATCAAGCCTTGAGCAATTTCACCTATA
CCCAAAATAATTCGAGTTGCAGGAAGGCGGTAACTGAGAAAATCCCCTGGAGTCTACTTA
CTTTAAGGTCAACGACCAATAAGTGACTGGGGTGACAAATCGGTCAGGAACCGATTTGAA
CGCTGCTTGCAGCGACCCCGCAGAGGCGAGGCCCATAGACGGGTCGAGTAGCGAAGACAG
CTAACGCACATGCAGCTTGAAGAATGACGGGAATAATCTGGAGCCACTCACCACAATCTG
AGACTGACCATGCTGACACTGCTTCATCTTCTTTCATCTGTCGCCCTGCTGGTGTGGGGC
ACACACATCGTCCGCACAGGTATTATGCGGGTTTATGGTGCTGATTTACGCCGAGTCCTG
AGCGCCAGTATCCAGAAAAAACCGACGGCATTTATGGCCGGGATTGGCGTCACCGCGCTG
GTGCAAAGTAGTAATGCTACGGCGTTGCTGGTGATTTCATTTGTCTCACAGGGGCTGATT
TCATTGTCCCCTGCCCTGGTGATTATGTTAGGAGCCGATGTCGGCACCGCCCTGATGGCG
CGAGTGCTGACCTTCCCACTCTCCTGGTTGTCGCCACTGCTGATTTTGGGCGGGGTCATT
GTCTTCCTCGGGCAACGCAAAGCGCGTGTCGGCCAGATGGGGCGAGTGTGTATTGGTCTC
GGGCTGATTATTCTGGCGCTGCAACTGATTGTCACCGCTGCCGGGCCGATTACACAGGCG
ACTGCGGTTCAGGCCATTTTCTCCTCCCTAACCGGCGATACCATTCTGGCGCTGCTGATT
GGCGCGCTGTTTGCCATGATCAGTTATTCCAGCTTAGCTGCCGTGCTGCTGACCGCGACA
CTCGCCGCCACCGGTCTGGTGCCGCTGAATATCGCGCTCTGCATTGTGATTGGTTCAAAT
CTGGGCAGTGGATTTTTGGCCTTAATCAGTAGCCGTGGGCAAAATGCCGTCTCCCGCCAA
GTGGTGTTGGGGAGCCTACTGTTTAAGGTTATTGGCTGCATTTTGGTGGTTCCCTGGGTC
AATGTGTTAGGGCAATGGCTGTTCGGGCGAAATTTACCCGCCGCCGAAGTGGTGATTTAC
TTCCACGTTTTCTATAACCTGCTGCGCTGCTTGTTGATGTTGCCATTTGTTGGAGTGATG
GCACGTATTTGTAGTCGGTTGGTCAGTGATGACCCCAATACCGCACAACCCTCAGCGCCG
CGCTATCTTGATATTACCGCTATCGATACTCCGTCACTGGCATTAGCCAACGCAGTACGG
GAAACCCTGCGTATGGGGATGTACTGGAGCAGATGTTATTTCGCTTTAAAGAAGTGTTGG
AAGGCAATAAACAGCAAAAGCATGAAGTCAGCTTGTTGGAAGATGAAGTCGACATGTTGT
ATAGCGCGATAAAACTGTATTTAGCTCAAATTCAGCAAGATGAATTAGGCGAGATTGATT
CACGGCGATGGGCTGAAATCATTGATACCGCAGTCAATCTCCAGCAAGCAGGCGATATTA
TTGGCCGCATGACCTCGGACGTTGCCGCCAAATCACTCAATGCGCGCAAGCCGTTTTCAG
CCGAAGGGTTGGAGGAATTAAATACCCTGCATGCTCGGTTGGTGACGAATCTGGATTTAG
GGATGTCAGTGTTTTTATCGCGCGATATTAATAACGCCAAGCGCTTACGCCGCGCCAAAC
ATCGTTTTCGTTTACTAAACCGCCGTTACTCTCATGCTCACGTCGAGCGCTTGCATCAAC
AAAACGTGCTAAGTATTGAGACCAGCAGCCTGCATATGGGGCTATTGGGGGATATGAAGC
GCTTGAACTCACTATTCTGTTCAACGGCATATCATGTATTGGAAGTGCAGGAAGAAGCAT
TGGATTAAATAACAAGTTGGGGGGAGTAAAAAATGCTCCCCAAAATTATCTTAGATAAAT
AGTATTAAGAAAATATATCCAAAACAGTTAACCAGCCCAATCGGTCAGAATCTGCTGCGT
TGTTTTTACAGTAATACGATTCCCCGGAATGGCAAGTTCAGACCAGACTTCATTATGCTG
TGCGATAAGTTGCTGGGCTGTGACGTGTTGTCTATCCGCAGTAGTATGGGCATCAGAGGC
AATGGTCAGAGCGTATCCCTTACTGGCTGCAATTTTAACTGTGGTATCAACACAATAATC
AGTGGCACAACCGCAGATAGTGAGATGAGTTGCCCCTAATTTGGCAATAATGTTATCGAG
TGAAGTTCGATAAAACGAATCACAAGCCGTTTTGTTCACAGATATTGCGCTTTCCGGGTG
ATGAAGCTCCGGCAATAGCTGCCACAACTCACTCCCCTCGGTCATGTCATCTTCAATATG
CTGTATGAAAATAACTTGGTCAGCATGATCTATCAGTTGATTAATACGGGCGACTCTACC
TGCGCTATCAAAGCGAGGATTAGCTAAAACGCCATTTTGCATATCAATAACGATAACAAC
CTTTTCTTTGGTCATAATGACCTCAATATTGAAAGTAAAAGTGGAATGGGAGAAAACAAG
TTTCAACGAAAGAGCCAAGTAATCAAAGCAAATTCAGTATTGAGTTGATGGAAAGAGCAT
ACTTATCAATAAAAAAATCAGCCGATAAGCTGATTTTTATTTAACCTTTATCTCAGACTA
ACTCTAGTCTGGATTATTTCTGCAAATGCAATGTCGTCATACACGTTTGGCTTTCAGCTT
GGGTCGCAAAAGGTGATACCGCTTTGAGACCTTGATAGCTCACTTCAATCGTCCCTTCTG
TATTGCGCGGCAACCACACACCAATAAAACCATTCTGATAGCTGGTCAGTGTATCTTGCA
GAATAACTTTCCCGGCTTTATCAGTAATTTTCACATCAAATGTGGTATTCGCCAATTCGC
CACGGCAGCCGGATAAACTGTGGTTAAAACAGGGGTGGGTTTGGTGTATATAAGGAGCAA
ATGAGAGATAGAACTTATCCCCCACCGGGAAAGAAAACTGCTGTTGCCCATCAGATAATT
TCAATTCAGTCCCCGTTACCGCAGCTGAATAGGCCAAAGGGCGTTCTTGTTTGGATTGAT
CGATTGTCTCAATCATCTGCTCAGTGGTTTTTCCAGATAAACCGTGTTGAGCCAAAAATT
CTGTTTGTGTCGTCGCCGAGGCAAAATGGCTGAAAGTGACTGCGGCTAAGGCAACAATAG
CCAGTCGGGCAGTTGAAGCAAATGTCTTTTTCACTGTCATGGTATCCTTCCGGTAAGAGG
AAAATGTTCCAGGTAAGTTGGAATCATGGCGATAATCTAAACCCTCCCCTTGGGGGAGGG
TCAAAGACAGAATTGAATAGAAAGGTAAGCTATTGTATAGAAATGGATTTTCTTGATCTA
AATCAAACTGAAACTGTGATATCCCTCTCAAACCGTTTTAATTAATATCCGGATGCTGAG
CAATCAGATTTTTTCTTTTTTTCTCAAGCTCCGCGATTTGCTGGTCAATATCCTCAATAT
TTTGTTCGATGTGATCATGATGTTCCTGCAATATCTCTTTGGCTTCGGCCTTATCTGAAG
CGGCAGGTGTTGCCCCTTTCAATGGCTTATTTGCTGTTTCCTTCATAAATACCCCAGTCA
CCAAACCAATAACTGCTACCACCATCAGATAATAGGCTGGCATAAACAGATTCTGAGTGG
TTTCAACCAACCATGCGGCTGCTGTCGGTGTCAGGCCTGCAACCAATACAGAGATATTAA
AGGCGATAGCCAGTGCACTGTAGCGAATATGGGTTGGGAACATCGCCGGTAATATCGATG
CCATCACACCGGTAAAACAGTTAAGTAAAATCGCCAGAATCAACAAGCCGCAGAATATCA
AACCGATAATGCCACTGTTAATCAAAATGAAGCTTGGGATAGCGAGAATAAACAACCCAA
TACTGCCGCATATAACAAAAGGTTTACGGCCAAATCGGTCACTCATTAACCCCATTACTG
GCTGAACAAATAACATACCCAACATGATGGCAATAATAATCAATACACCATGGTCTTCTG
AATAATGCAGGCTGTGAGACAGATAGCTCGGCATATAGGTCAGTAGCATGTAATAAGTGA
CGTTAGTCGCAATCACCATACCGACACAAATAGTCAGGTTCTTCCATTGCTTAGTCAGAA
TTTCGCGGAAAGAAACCTTCGGTGGCTGAGCAATATTATGGCGCGAGTCATTATCTATTT
TGTCGACGTGTTGCTGGAAAGTCGGTGTTTCTTCCAGCGCATGACGCAAATAGATACCAA
TGAGTCCTAATGGAGCTGCCACAAAGAACGGAATACGCCATCCCCATTCAAGGAAACTAG
CCTCGCCGACAATACTGGATATCAGTAATACAACTCCAGCCCCGAGAACAAAACCGGCAA
TGGAACCAAAATCCAGCCAACTGCCGAGGAAGCCACGTTTTCTGTCCGGTGAATACTCAG
CAACAAAAATAGCTGCGCCGGTATATTCGCCGCCAACCGAAAAGCCCTGTGCCAATTTGG
CTAATAACAGCAAGATGGGCGCCCAAATACCTATCGAAGCATAGGAGGGAATCAACCCAA
TACAGAAGGTACTGACTGACATAATAATAATGGTGACTGACAGAACTTTTTGTCGCCCAT
ACTTATCACCCAATGCACCAAAGAATAGGCCACCGAGAGGCCGAACCAGGAAAGGAACGG
AAAAGGTCGCCAGTGCGGCAATCATCTGAATACCGGGGTCAGCGCCGGGGAAAAACACCT
GCCCAAGTGCGAATGCGACAAAACCATAGACACCAAAGTCGAACCACTCCATAGCGTTGC
CCAGCGCTGCTGCGGTGATAGCTTTCTTTAGTTTGGCATCATCAATGATCGTAATATCAT
TGATTTGCATAGGTTTAACACTCTTTCTTCGTAGTCCCATTTTTTTCTTCCTTATGTTCC
TGATAGTCCCACTGCATAAAGCCAAAATTATCAATGACAGTTATCCCTGTTACGGGATTA
AAATCTTTATAGAGGATTTATAAGAATAGTTGTAAAGCAGGGGAATGTGTAGGAAAAACC
TGAGGCAAATCATTAGAAATACTAATGTAATCACAGCAAAAAACCACATCTTAGCGGAAC
CTGTCAGCTATTTTGAGATGACAGGCCCCGCTAATGATTAATGCTGTGGGTCTTTATCCG
CAGGGGGTTTACGCGTTTTTGTCCACTCCCGCAGCCGCTGGATATGCAGATACAGAGCCG
GAATGAAGAAAATCCCGACAGCGGTGGCCATTAACATGCCGCCAAACACCGTGATACCAA
TAATCTGACGGCTCATTGCTCCCGCACCACTGGCAAACACCAACGGCATCACGCCAAGGA
TAAGCGAGATTGCCGTCATCATCACCGCGCGGAAACGCTGTTTGGCACCGTCTTGTGCCG
CCTGGGCAATAGTCGCCCCCTCTTCCCGACGGGCTTTGGAGAATTCGACAATCAATATCG
CATTCTTGGCCGCCAGCCCTATCAAGAGCACCAATCCGATTTGTGCATACACATCATTGG
CAAAGCCCATCGCTGACAACCCTGCGACCGCACCGCCCACCGCAAATACCACCGAGAGGA
TCACCACCAGCGGTATACTCCAGCTTTCATACTGAGCCACCAGGAACAAGTAAGCGAACA
CTAATGCCGCCAGATAAATAAACACCACCTGTCCGCCGGTTTGCTGCTCTTGCCATGACA
TCCCACTCCAGCTATAGCTGTAACCTTGCGGTAAATTCTGTGCTAATAGCACCTCCATCG
CCGCCATTGCCTGCCCTGAACTGGCCCCATCAGCCGCAGACCCGCTAATCGCTACCGAGG
GGAACTGATTAAAATTGCTGATAAACGGCGCGCCAACTGAGGGGGTCAAAGTGACCAGAT
TCGCTAAACTGACCAATACGCCGTTATCGCTGCGCACATTCAAACTATTGATCTGCGCAC
TACGCTGACGGAAATCCATATCATTTTGTAATTGCACTCGAAACATACGGTTATTGAGGG
TGAAATCACCGGCATTCATCCCCCCGAGTGAGGTCTGTAAAGTCTGGAAAATACGACTGA
CTGGCACCTGTAATAACGCGGCACGATCGCGGTCAATACTCAGATTGATTTCAGGTACTG
AAGCACTGAAGGTGGTAAACACCCGACTCAGCTTTGGGTCTTGGTTGGCAGCAAAAATAA
CCCCCTGACTGACCTGTGCCAGTTCCTGCGGGGTTTGCCCCAACAGGGCTTGAATCCGCA
AATCAAAGCCCGAAGCACTGCCTAAACCAGCAATCGCCGGTGGGTTAACCGCCATGATCA
TCGCCGAGGGAATGGCCGCCAGATTAGCCTGAATATTTGCCAGTACCTGATCAATATGTG
GCCGTTGCCCCCAAGGTTTAAGCATCACAATCGCAAAACCGGCATTCGGCGAGTTATTGC
CACTAAGCAAGCTGAACCCAGTGATTTTGATCACATCCTCGACCGCATCGTTGGCGGTCA
CCTGCTGGTACATCTGGTCCATTACCGTCTGCGTGCGATTCAAAGACGCCCCATCGGGCA
GTTGCAAACTGACAAAGAAATAGCCCTGATCCTCTTCCGGCAAGAATGAGGTTGGCAGGC
GGGTATAGCCCCACCAGGTTGCCAACCCCACCAGCAGCAATGCGGCAATACTGAATACAG
CGCGGCTACTGATTCGTCCTGTTAATGAGACATAGCCATCACGAGCACTGTCCAACCCGC
GGTTAATGCCGCCAAACACGCCGCTAGTCGACAACGTACGGCGCTTAAGCAATACCGCAC
ATAATGCGGGGCTTAAGGTTAATGCATTGATACTGGACAAAATAACCGCAGCCGAGAGGG
TGACAGCAAACTGTCGATACAGCTCCCCGACAATGCCAGGCAAGATAGCAATGGGCACAA
ATACCGCCATCAGCACCAGTGTGGTGGCAATAATTGGCCCGGCAATCTGGCTCATTGCCT
GTTTGGTTGCTTGCGCTGGGGTGAGATCTGGATCATTTGATAGCAAACGCTCGACGTTTT
CAACCACCACAATGGCGTCATCCACCACAATAGTCAGTGCCAAAATAATCGCGAACAAAC
TGAGCGTATTCGCTGAGTAACCAAAGACATACAACACAGCAAAGGTGCCCAGCAGCGAAA
CCGGAATGGTGAGCGCGACAATAAAGGTCGCCCGCATGTTTTGTAAAAACAGATACACCA
CCGCTAACACCACAATCAGCGTCAATGTCAGTGAAAGCGCGATTTCATGCAAGGTTGCCG
TGACCGGCAAAGTGGAGTCATAGTTGATTTCATAGGTCAGATCAGTTGGAAAAGAGGCCG
ACAGGCGAGCCATCTCATCCCGCACGCCATTTGCCACATTTAACGCATTGGCACCGGGTA
CCGGATAAACCACCAAAAAGGCTGACTCAGTTTGGTTTTGCGCCGCACTGACTTGATAAT
TTTGCGCCCCGAGCGCCACGCGCGCAACATCACCCAGCCGAATCATACCGCCCTGGGGAT
TGCTGCGAATAATGACATTGGCAAATTCCTGTGGGTCACTCAGCCGCCCTTGCCCGCTAA
TGGTCAGGGTTTGCTGCTGGTCTGGCGTCGACGGGGACGAACCAATCTGCCCTGCTGCCG
CCTGCACGTTCTGCTGTTGTAATGCTGCGATAATGTCCTGCACGCTGACATTCAGCGATT
CCATGCGTTGCGGATTCAACCACACGCGCATGCTGTAATCCCGCGCACCAAACACCTGTA
CATCACCCACACCATTGATTCGCGCAATAGCATCTCGCAGCTGTATGCTGGTGTAGTTAC
TTACAAACAAGGCGTCATGAGTCTGTTTCGGCGAGAAGACACTCACGCCCAATAGCAGGT
TAGAAGCGCGTTTGCGCACTGAAATACCATTTTCATTCACTTCAGCCGGGAGCTGAGCGC
TCACCTGAGAAATGCGGTTTTGCACCTCAACTGCCGCCATATCCGGATCAGTGCCGCTGG
CGAAGGTAATACTCAGTTGATAGCTGCCGTTATTGCCACTGGTAGACTCCATATACAACA
TATTGCTGACACCATTGACCTGAGCCTCCAGCGGCGACGCAATAGCTTGCGCCACATCGC
GGGCACTGGCCCCCGGATAAACGGCACTGACCGACACAACTGGCGGCGTGATATCTGGAT
ATTGCTCGACCGGAATCACATGCAGTGACACCCAGCCAACAATGGTTATCACTAGCGCAA
TAACAATGGCGAACTTGGGGCGACGAATAAAGAAATGCAGCATCTGTCCTTCCCCTTAGT
TCGCAGTCAGCGGCGTGGCAATACTGGCGCTCACTGTCATACCCGGACGAACATGCTGTA
GCCCCGATACAATCACTCGCTCGCCCACTTTCAGCCCATCTTTCACTTCATATTGCTGTT
CAAACTGCTCGCCGAGGGTGACCGGCCGCACTTCAACCTGATCTTTGTCTGTTACTACCA
ACACAAAATGGCCCTGCTTATTTTGTTGCAATGCCGCAATCGGGATGGCGGTAACCGCTT
TTGCGGTTTCAGCCGCCAGCGAGACATTCACCACCCCACCGGGCAATAACAAATGCCGAG
GGTTATCAAAACGGGTGCGAATCGTCACCGTGCCGGTCTGTTTATCAATTTGATTATCGA
CAGATTCAAAAACACCGCTTTCTGGATATTGCTTACCATTTGCCAATTGAATACGCGGAG
TGAAATGCTCAAATACCAATGCGCTGTTGTCGCTGGCAGAGGCTACACCTGTCGTGGATA
ACTGATAGGTGGCAGTGATGTAATCTCTTTCATTTACCGCTATAGCCACCCGAATAGGGT
CAAGTTGCACAATACTCACTAAGGTGCCACTGGCTGGATTAATCAAACTGCCAACATTAA
AGCGACTGTGACCAATTTGGCCGGTGATCGGGGCATAAATATGGGTAAAACTGAGTTGTA
GTTGTTGAATCTGCAAGTTTGCTTGTGCCTGAGCCACCGCCGCTCGGCTGATATCTCGCT
GCGCTTGCGCTTCATCGACTTCAGCCTGACTGACCGAGCGGTTATTGCCTAAACGCTGTA
AGCGGGTGAGATTCACCTGTGCATGGTTGGCGCTGGCGGTTGCACTGTCTAACTGGGCCT
GTGCTTGAGTTACAGACGCCTGATGCAAAGCAGGATCAATTTCATATAGGAGATCCCCCT
GCTTAACCATCTGGCCTTCAGTAAACAATCTGGCGGCAATAAACCCTTCGGTTCGGGTTG
TTACATCCACCGCCTGAATAGCTTCCACCCGTCCGAGAAACTGCAATGCACTATCTGGGG
TTGCTGAGGTCACGACTGCAACTGTCACCGCTGGTAAAGGTGTTGCGGCCATGACGCTCT
GAGAGCCAATACTCAGTATTAATACAGCGGCATATACGGGCAGATAATCGCGCCGAGCAC
ATAAGGCTCGCTGCACGTTAAGCATTATCGTGTCGCGAACCCAATTTAGTGTAGACATGG
TCATTCATTCCTTGCTCTCGGCGGGTAATTGGTTCGGATAGGATGTAAAAAGCTTAGTTT
GATTAATAATAATCTGAAGTCACTTTAACGTCTTGCGACAAAAATTCATATTGCTGACCG
CTGCCTGAGTCATAATCCTCTCAGCACACTTCGAATAGATTCGCGCAGTAAATAGGGTAG
GTAAACCGCTAGTTTGGCTTTACTCTCATTCTTTTTCGATAGAAAAAGAGCAAGAAAACA
TCATATTATTCTAAGCTCAAATAATAAGTCAGATGAATTATGCTAGTTTGTATTGCCTCA
GAGCCTTCAGTTCCTGTGGATTAAACCGATATTTAATAAGTATGCCCCACAGATTTCCAG
CTACCGGAAGATGCAGTAAGCCAGAAGTTAATCAGTCTGGAGCCAATTTGGACGATGACG
GGTATAAAGGAATTGACTATGACAAACTCCACCCCGCCAGAACCGCGGGCAAGAGGGGAA
AATGTTTTCTTTGCCAAGCGGACTTTGCAAACCATGGCATTGTTAGTTGCGGCAACGATT
ATTATTGCCGCAGCAGGCATAATCTATATCGCGTCACAATTAAATGAACAAGCGGTATCC
CAAAGCCGGTTTCTGGTGGAAAAAGCATGGGAAATGCGCCAAAAATCCATAAAAACCAGA
ATAAAAGATAACTCTTTTTGGGGTGATGCTTATAAACATTTGCATGTCACAGTTGACCCT
GACTGGGCCTTTGTCAGCCAAAATATGGGGCCATCACTTTACGAAAACTTTGGCTATGAG
GGTGTTTTTGTTATTGATGGACAAGGGAACACTCGTTATTCCGTCATCAACGGGCAATTG
GCGAATACCCACCTACAAGACTGGCTCCACGAAGATATTACGCCGTTTATAGATTCAGTG
CGCAGTCAGGCTGAAAAAGAGTATGCGGCCACAGAAATCATCAATGTTAATGGGCTACCG
GCCGTCATTGCTGCGGCCGCAATCACCCCCGGCAATGACCCTCGAGTTCAAGCCGTTGCT
GGCCCGCCGTCAGTTCTGGTCTTCGCCAACTTATTGACCCAAAGTGAGTTGAATATTCTG
GGGGAGAATTACGGTCTTCATCAACTCCGCATTCCCCAGGATGAAAAAGATGCCGCGTCC
AATCCCTCACTACAATTATCGTCAAATGACAACAGTCGTGTAACACTGCTGTGGAATCAA
AACATGCCGGGCGCTCAACTACTCAATATCTTGCTGCCACTGCTAGGGTTGGTTGCACTG
GTGCTTGGGCTGAGCGGTTGGTGGGTTCTGCGCCGCGCCATGGCAGAGGCGCGCACTGCC
GATGAAAATAAAGCAGCGTTAATCGCCAGCGAAGAGCGCTTTCGTCACGTGGCTGAAGCG
GCTACTGATTGGCTCTGGGAAACAGATGCCGATCTGCGCATCACTTATCTATCTCAGCGA
TTTTTAACGATTACTGGGCTAAGTGTTGAGCACTGGCTGGGCCGTAATCTCGATTCACTG
CTAAATTGTGACGTGATCCCGCTGCGCTCTTGGCTGCAATACACACATTTGACTGAGTCG
CGCAATGAGCTGCAATGCACCTATTTCTCCGCCAAAGGCGACAAACGTATTTGTCGGATT
TATGCCAAACCTATCATCAAAAATGACCAGAATATTGGGTTTCGGGGCACCGCCTCGGAC
ATCACCCGAGAGATAGAAGCGCAGGAGCGAATCCAACACCTTTCTCTGCATGATGCGCTA
ACTGGTTTACCCAACCGCCTGCGAATGAAAGAGTTTTTAGAAAACAAACTACACAACCTG
GCCGCTGCGCCGCATCCGTTGGTGATCCTCAATGTCGATCTGGATAAATTCAAACCGGTT
AACGATACCTTTGGTCATGTGGCGGGCGATCAGGTGTTACATCAGGTGTCTGAACGCCTG
AGAAGCTGTTTGCGCGATCAGGATTTAGTGGCTCGCCAGGGAGGGGATGAGTTCATTCTG
ATTATTAGCGGGCTATCTTCAACCAAAGAAATAGAACAGCTCTGCGCCCGTGTTATCGCC
CGTATCGAAAGCCCGTATCTCATTAATGAGAAAGATATTTTCATCAGTGCCAGCATCGGT
ATTGCCCTGGCGCCGCAGGACTCGATGCAAGCCGAGGAGCTGTTACGCTTTGCTGATATT
GCTATGTATGAAGCCAAAAACAGTGGCAGTAATCGCTGGAGTTTCTATTCCAGTGAAATG
AATGACCGCTTGATGCAACGCAGTGAGCTGGAGCGTTTCTTGCGCCAGGCGATTAAACAT
AATGAATTTAGCCTTTACTATCAGCCGCGCTATCGTATTAAAGGGACGCAACTGACCGGT
GCCGAAGCTCTGGTACGCTGGAATCACCCGGTATTAGGGCTGCTAATGCCAGATCAATTT
ATTGCTCTGGCAGAAGAAACCGGCCTTATCACTGCCATCAGTGATTGGACAATGCTGCAA
GCCTGTCAGGATGCAGCAACATGGCCGGCATCACTGATTATTTCAGTCAATATTTCTGCT
ATTGAATTCAGAAGCCAACGGCTGATCGAACGTGTGCGGCAAGTCCTGCTGTTGAGCGGC
TTACCCAGTCATCGGCTGGAACTGGAAATCACTGAGCGAATAATGATTGAAGATGCAGAT
GGGGCATTTAAAACCATGACAGCCTTAAAAGCCTTGGGGGTGCGTTTATCAATGGATGAT
TTTGGCACTGGATATTCGTCACTGAATTATCTGCGCCGTTTCCCCTTCGATGGCCTGAAA
ATTGATAAGAGCTTTATTGATGAACTAACGCAATCCCATGAAGGTCGGTCGATTGTGGAG
GGCATTATTAACCTCGGCCACGCCCTGTCCATGACCGTGACCGCTGAGGGGGTTGAAACC
GCAGAACAACTTGAGCATCTGCAAACGTTAATGTGTGATGAGGCTCAGGGCTATCTGTTA
GGAAAACCGATGAAATTAAGTGAGCTATTAAATATTACTCATCAGGCTGGATACAGTGAG
TAACCTTGCAAGAGGTACCGCTCAGTCTCCAGATTAATTGTTCACAGAGGCTGAGCGGTA
ATAGGTATTTTACGAGGTGGGTTAGCTTTTGGCTTTGAAATTAATAATGTCGTAGACCAA
TCCATCTATTGTACTTTTTACTTGATTAGCGGTGATCGGTTCACCACTGTTACTCACTTC
CTTACCATAAGCTTTACGTACCACGACAATGACTGGTTTTCCGGTATTGGAGTCGATAAC
CTGTACTTCCAGGTAAAGTGCGGCTTGTTGTGCCCTATTACCACTGGCTGCCATGGTTCC
GGCAATAACAGCAGCGATAGGTATCATCTCATAGACTTCAAGATTTTTATCTTCGGCGGA
AACCGCAGTAATGGCGGCCCGAACAATCAATGTATTACGTCTTTTCGGAGAATTGACTAA
CGGCAATTGGTGGCTAACAGCTTCTTTAAGTCTTTTATTCGCGTAAGCCAGTATTTCATC
TAATGTTTTTTGATTTACTCGATGAGTAGGTGTAGAACTTGGGTAATAGACCAATGGCGT
ATAATAAACACCGGTGTATTTCTTAGCATTAAAATCGGGGGAGACCCAGCGTAATACTTT
TTGGCCACTCGCGGATTCAGCTTCTTGCAACTTACTATAATCACTAATAAAACCAGAGTA
TTGCGCACTGGTTGTTACGTTTGAAGTGCATCCTGCCACAAATATCCCGATGGTAAATAA
CGCCGCTATTTTATAACTATTCAGAATGGCCATTGTATTTTCCTATATGTTTATTAGGGA
ACTAAAAAACAGAGATGTAGAAAAAGACCAAGAAGACAAAAAAATGACAGTGCTCTCCAT
TCAAATTTTAAACCATGGCAAAACATTTGCTGGATATTATTTAAATAATAACAAGCCTCC
CAAGAGGCTCATAATTAATTTGAATTTGGAAATAAAATCAGGCGAGAATTAATACGTCAA
GGTTTCCAATTGATAAAGGCCATCAAGGAAGGCTGGCACAAAACTCCCCGGCCCTGCGAC
GTGTTGAGATACTTGCCCCCCGACCTGCGACATAATTCGGCAAGCGGTCGCAACGTGGTG
CAAACGATCCCCTTCTAGCGCACAAAACGCCGCCACCACCGCAGACAACGCGCAGCCAGT
TCCGACCACACGGGTCATTAGCTTATCGCCACCGGTCACCGCAACATCGCGCTGACCATC
AGTGATGTAATCAACCTCCCCCGTCACCGCAACCACTGTCTGGGTGCGCTGTGCCAATTG
GCGAGCGGCCGGTAATGCCGCCAGTGACGTATCGACACTATCAACACCGCGCCCCATGGT
TGCCATACCACTCAACGCCATGATCTCTGAGGCATTTCCACGTATAGCCGCAGGTTTTAG
GGTGAGTAAATGGCGGGCAAAATCAGTGCGATATGCCAGACCACCCACAGCAACCGGATC
GAGTACCCATGGCGTGCCCGCTTGATTAGCTGCGGTTATCGCGCTCAGCATCGACTCTGC
TCGCGCCCGATGCAACGTACCAATATTGATAAGCAAACTGTTCGCCATGGTACTGAATTG
CGCCGCCTCTTGCGGCTCTACCACCATCGCAGGGAAAGCCCCCAGTGCGAGTAACACATT
GGCGGTAAATGACTGCACCACTTCGTTAGTCAGACAATGCACCAATGGCGGCGTGGCACG
AAATTGCTGTAAGCAAGCGCTGGCCAGTGCATCTGGGAATGAATCCATCAAATAATCCTC
CAATAGCCACTTTTGATCGCACCCACTCTAACAAGGCAACCCTTCTGTTGTCGTCGTTTG
ATATTACTCCCTGATCAGCTACGCGCAGCCGCTATTAATGCCTGCCCCAGCGCCAGACCA
CCATCACCGGCGGGCAGGCGCTGGGGCATCAATAATTTGAAATCATGCAGTTGCTCGCGG
AGTAATTGGCGCAGTAACCGGTTATGCAGCACTCCGCCCGAAAAGGCAATAGTATCAATG
CCAAAACGCTGTGCCGCCTGTCGAGCCAGGCTGGCAAAGCCCTGCGCCAGCGCAAAGTGG
AAAGCATAAGCGCGCTCAGCCGGTGCTGCATCAAAAGCCAGCCATTGCTGCCAAAAAGTG
GTCAAATCTAATTGATTGCCGAGCAGTGGCATAGTGACGGGCGGAGCTGTTCTGGAACTT
TGCCAGGCCAGCGCTTCCAGTAAACACGCGGCTTCTCCCTCCCAACTGATGGTCGGTGGC
ACAATATTCAGCGCCGCCGCTACCGCATCAAATAATCGCCCCGCCGATGAAGCCAGTGGT
GCATTAATGCCACGCGCAATCGCCCGCGCCAGTATATCCCCCTGCGGCAAAGGGATAGCC
ACTGCGGCGGGCAAGTTTTGCCAATTCGGTACAAAACGCTGAAACTGTGCCAGTAAATTG
CGCCACGGCTGACGAGAGGCTAGATCCCCGCCGGGTAAGGCCACCGCAGGCAAACCGCCC
ACGTATTCACAATTCACATAATCCATCAGCAAACATTCACCACCCCATAAGTGACCATCA
GCGCCATAGCCCAGCCCATCCAGCGCCAGGCCTATCACAGCTCCATCCTGACGCGGCCAA
CCATGTTCTGCCAGGCAAGCCGCCAAATGAGCATGATGATGCAGCACTTCCACGCAGGGA
ATGTTGTGTTGCGCCGCCCATTCTCGGCCAAATTGGTGGCTGACATAAGCGGGGTGCGCA
TCCACCACCACCACCTGCGGGGTAAAATGATAAATATCGCCAAACAGCGCGAGTAACTGC
TGCTGTTGCTGCGCAATATCGCGATCGTCCAGATCACCCAAATGCTGGCTTAGCACCGCA
TTGCTGTCTCGCAGCAAGCAAAAGGTATTTTTCATATCGGCCCCCAGTGCCACAATCGCG
GGTTGCTGGCTAAAGCCCGGCGGCAGCTCGAAAGCATCCGGTACATAGCCGCGAGCACGG
CGCAGCATTTCGGCCCCATCTGGGGTAAGGCGCACTAGCGAGTCGTCGGCGCGCTGCACA
ATTTCCCTGTCGTGCAGCAGCCAGTGATCGGCAATCTCACTCAAGGCACTCAGGGCCTGT
TGATTACTCAGAGCGGGCGGCTTACCTCTACCATTACCGGAGGTCATCACCAACGGGCGC
GCCACCTGTTGCAGCAGCAAATGTTGCAGTGGGTTAGCAGGCAGCATCACGCCAATTTCG
GGTAACTCGGGCGCGACCGCCGCACAAAGTGGGCTTTCCGGCTGCTTTGCCACCAGAACT
ATCGGGGCGGCAGGGCTGCGTAGCAAACCGAGCAACGCAGTATGATCAGCACTTGATACA
CAGCTTTGCAGCCAATCGGCATCCGGTAACATTACTGCCAGCGGCTTGGACGGCCGATGT
TTACGCTCGCGTAAGCGGGCCACGGCAGCGGCATTAGTGGCATCCACCGCCAGATGAAAA
CCACCCAGCCCTTTGACGGCCACAATGTCGCCCGCCAACAGCGCAGCAGCGGCTTGCTCT
AATGCGGAGAAGCCCTGCGCTAAAGCCTGCCCATCAGTTCCCGTTAGCCACAGTTGCGGG
CCACAATCCGCGCAAGCATTGGGCTGGGCATGAAAACGACGGTCTGCGGGGTGGTCATAT
TCGCGCTGACAAGCCGCACACAGCGGGAACTTACTCATGGCGGTAAAAGGGCGGTCATAC
GGCATGCGCTGGATAATAGTAAAACGTGGGCCGCAATGGGTGCAGTTGATAAAAGGATAA
TGGTAGCGACGGTTAGCAGGGTTATTCATTTCACTCAGGCAAGCATCACAGGTCGCGGCA
TCCGGCACAATTTGGGTATCCATCTGCCCGGCCCCGCTGTGCTGAATCACGAAATCCAGC
GGTGGCTGCGCCCAGTGGTATGGTGTGGCATCAATACTATCAATGTGCGCCAATGGTGGG
CAATCTTGTGGCAATGCTTGTAAAAAATCAGCCACCGCCGGGGCTTGCCATAGGTGAACC
GTCACCCCCGCGCTGTCGTTACTGACATCCCCTTGCAGGCCAAAACGGTGGGCAAGTTGC
CAGATATAGGGGCGAAAACCCACCCCTTGCACCTTACCTTTTATCCGCAGGCACAGGCCA
TTTTTATCCACAAAAACTCCTTCGCAAGGCTGCCAGCAGCTTGTTTTATAGCTTGGAGAT
CGCGGGGCGACTGCACCGATGGGCGCTCCGGCGACTTACGTCGCTACGACCCATTCGGTA
CATTTCCCCGCTTATCAACTTGTTAATCGCCTGTCACTTCAAGGACAAATGGGATCAGCA
GATTCGAGGTAGCGGCTCATCCAACGGCAAATCCAGTTTACGTGAAACGCCAAATGCGCC
ACATAACCGCACCTGTTTATTCTCGGTCACCTGCCCGATAACGGCGGCATCACGGCCGAG
TGGGTGGCGCTGTAATTCAGCTAAAACAGCATCTTGCGCCTCAGGTGAGACCACCAGCAC
CAGCTTGCCCTCATTGGCAAAGTTGAGTGCATCCAGCCCGAGTAATTCGCAAATGCCGCG
TACCGCCGGTTTTAATGGTAAATCCGCTTCGTTGATTTCCATGCCACAGCCGCTGGCGGC
GGCGAATTCGTGCAGAATTGCCGTAACCCCACCACGAGTGGCATCACGCAACGCCCGCAC
ACCGGTAATATGGCGTAGTGGCGCAATCAACGGTGCCAGTAGCGCGCAATCACTGGTCAG
TTCCGCCTCCAGCCCCAAACCTTCGCGTAGATTTAGGATGGTTGCGCCATGATCACCTAA
GGTGCCGCTGACAACGATCCGATCGCCCGCACGGATCATCGCCGTTCCCCACTGGATATC
TGCTGGGATCACGCCGATGCCGGTGGTATTGATAAAGATCTTATCCGCCGCGCCGCGCTG
AACCACTTTGGTATCGCCGGTGACTATCTGAATACCCGCTTGCTGTGCGGTGGCCGCCAT
TGAATACACAATGCGCTCCAGAGAAGCCATCGGTAGCCCTTCTTCCAGAATAAAACCACA
GGAAAGATAGCGCGGAGTCGCGCCACTCACCGCCACATCATTGGCCGTGCCGCACACCGC
CAGTTTGCCGATGTCGCCGCCGGGAAAGAAAATAGGATCAATCACATAGCTGTCGGTCGA
TACCGCCAGTCGATCCCCCTGTGCAACCAGATCCGCCAGCGCAATACGCGCCTGATCTTC
CCGCTCATTCAGTGCCGGGTTAGAGAACGCCGCCAAAAACAGAGATTCGATCAAGCTCTG
CATTGCCCGCCCGCCACTGCCGTGTGCCAAGGTAATCTCTTGTTTATTCATTTAGTTGTG
GCCCATTGAAAACAATACCCAAAGTCATTGGGGTTGCAGGTAGGCAGCAAGCGAACGCCT
TTCACATCCCTGCGGCCTCAAGTACGAGGGGCTATCGGTATTGATGATAAGCAGAGCAAG
CCCCTTCGGAGGAAACCATCAGCGCCCCAAATGCATTATCTGGCGTGCATTCGCCACCAA
ACAGCGGGCATTGATCCGGTTTGCAACGACCGGTCAATACATCGCCGCAGCGGGATCGCG
GATCATCGGCCACTCGTTGCTGTTGCGGGGTGAAGCGCCGCTCAGCATCAAACGCCTGAT
AAGCCGGGCTAAGCTGTACACCGGAATCGGCGATTTCGCCCAATCCACGCCACTCGCTGC
GCTCTTTGGTTACAAATATCTCGGTCAGCGCCTGTTGCGCTAGCAGGTTGCCGCTGTCGG
GCACAATGCGCCGATATTGGTTTTCTACCGCACAACGCCCACTGACCATCTGCTCCAGCA
GCATCACCAGCCCTTGCAAAATATCCAGCGGCTCAAAGCCGGTGACCACCAGCGGTTTAT
TGAATTGGCTGCATATAAAGTCATATGGCGTAGTACCAATCACCATGCTGACATGGCCGG
GTGCGAGGAAACCGTCAATGCGCACATCGGGTTGTTGTAGCAGGCTGCGCAAGGTAGGAA
TGATAGTGATGTGCTGGCAGAACACGGTGAAGTTGCTCAGCCCCAGCCGTTTGGCTTGTT
GCAATGTTAAGGCGGTAGCAGGCATGGTGGTTTCAAAACCGAGGCCGAAAAATACCACTT
CGCGATCAGGATGGCGCTGTGCCAATGTCAGGGCATCCAGCGGCGAGTAAACCACACGAA
TATCTGCCCCGCGCCGCTTGGCATCCAGCATGGAGCCATGACGCCCCAGCACCCGCATGG
CGTCGCCGTAAGTGCAGAAAATCACCTGTGGGTGAGCGGCAATTTCCAAACAACTGTCGA
TACGGCCCATCGGCAATACACACACCGGGCAACCCGGCCCGTGAACAAATTCCAAACCCT
CTGGCAGCAGTTGATCCAGACCAAATTTGAAGATTGCGTGCGTGTGGCCGCCACACACTT
CCATAATTTGCAGCGGCAAGCGTTGTTGATCGGCAAGTTGTGGCAATAAGTTTTCGATCC
GCTGTAATAATGCACTGACCAGTGCCGGATCGCGGAATTCATCAACGTAGCGCATCATTA
GCCTCGCTGGCGACATCATCCAGATCCAGCCCAACGGCCTGCATATGCGCTAACGCCGCC
AGTGTTTGCTGGGCTTCTTCTTCATCAAGCAAGCTCATAGCAAACCCGACATGCACCAAT
ACCCATTGGCCGAGCAGGTCAGACGGTGACTCGTCGCACACCAACGCGATATTGATTTCA
CGTTTGACACCGCTCACTTCCACCCATGCCAGTTGATGGATATCTTCCCCCACCGCCACT
ATTTTGCCGGGTACGCCTAAGCACATCGCTGTGCCTCCAGCCATTCCAGCCACAAATCCA
TCCCCTCACCGCTACTGGCTGACAACGCAATGACCTGAATATCCGGATTCACCTGACGGG
CATAATTAATGCACTGTTCGATATCAAAATCCAGGTACGGCAGCAGGTCGATTTTATTGA
TAATCATTAGGGTGGAGGCGGCAAACATATGAGGGTATTTCAGCGGTTTATCTTCGCCTT
CCGTCACCGAAAGCACCGCCACTTTATGGCGTTCGCCGAGATCAAAACTGGCGGGACACA
CCAAATTACCAACATTCTCAATAAACAACAGGCTGTCATTGCTGAGATTCAGGCGGTGGG
CAGCATCATGCACCATCTGCGCATCCAGATGGCAGCCTTTACCGGTATTGACCTGAATCG
CCGGAACACCGGTGGCGCGAATGCGTTCGGCATCATGAGTCGTTTGCTGATCACCTTCAA
TCACCGCGCAAGGCACTTGCCCAGCCAGCAGTTGCAAAGTGGTGGTCAACAGCGTGGTTT
TGCCAGAACCGGGGCTGGAAACCAAATTCAGCGCCAAAATATGTTGCTCGACAAAATGCT
CACGGTTATGGCTGGCTAACTGATTATTTTTGCTCAGCACATCTTGCTCGATTTGCAACA
AACGGCGCTGCCCCATGCCCGGCGCATGGCCACCGGCTTCACCCTGCCCATAATGCAGCC
CCAGCTTGTCAGCATGAACTTGCGGAGTGAAAGGCTCTGTGGTGGGGGCGTCTGTGTCAT
CGGGTTCGGTGTCCTCAGATTCAATGGTTGCCATCGGTTCTGGCGCTTTGCCATGATAGT
GATGGTGAACATCGCCCTGATGGTAATAGTAGTGGTGATGAACAATCACTGGCTGTGTCC
CCTTGGCAACATATTTGTGTTTATGTTTATGCTGAATCTTTTGCGTCGGGGCATCACTTT
CGTGCTGGTCATGGTGGTGATGATCGTGGTGGTGGCCGTCATCGTGATGATGATGGTGGT
GATCGTCATGGTGGGCGTGGTGGTGATCATCATGTTGATGATTGTCGTCGCCCTCGATCT
TTCTCTCGCCGCTGGCGCAACCACAAGTCGTACACATAGGAATTCACTCCTTCAGAATTA
TTCCACTTCTATCTGTTTCACCTGCAAATTGCTGCCACTCTCTACTTGCAGAGCATGGCT
GCCGCAATGCGGGCACCCGGCATCATGCCGTTCAATGGCAACGCTGTTGCTGCACTCCCA
GCACCAGGCCACTGCGGGCATGTAGCTGAGATGCAATTGGCAATTTTCGGCCAGTGTTTT
GCGGCTGGCGGCTTCGAAACTGAAGCGTAAGGCGCTCTCTTCAATACAGGAGAGCGCGCC
AATTTCCAGCCAGACCGCGGTTATCCGTGTAGCACCGTTAAGCCGCGCCTGTTTTTCAAT
CAGCTCCAACGTGCTGAGACACAAACTGATTTCATGCATGCTGATTCTTTATTTGGCTAA
CTTTGTTAAACAAAGCCCGCCGCCGTGGGTTGGCAGGAGCATCGGCATCCATCACCGGCA
GTGAGAGCGCCATACGCGCACTTTGCTCCGCCAGTTGTAACGCCCGTTCAGCACTGAGCG
AGGTGTCCAGCGGTGACATCAATGAGCGGCTCAAATACTGGCCGCAACCGGCGATTTCGC
TGACGGTAAAATCTATTTCGCTGACAATAAAACTAATGCTGCCGCAAGGAAGTGCCAGCA
TCAGGCGCTCCCCCACCGCACGACGTTGCCAGCTCTGCTGCGGCCCTGGTAATACCACTA
AACTCAGCATCCACGGGGTCAATAACGCGCCGATCCATTGCTGCTCAAATAACTGAAATC
CGCAGGCGCGCAGCGGAATGTGGTCACGGTAAAAGGGTAAGCCGCGCATTTCATCGGCAG
CCACCTGGCCGAAAACCTGTTCCAGCAATGCCGCTGGATTTTGTTCATGACCGGCAATGA
CATCAAACATGACTTTCTTCTCGTGCCTTGAGAGTGATCCCACTAGCATGTAATGCCGCC
AGAATCTGTTCCAGCGCTGGCTCTATGGCCCGCGTGACTGTCGGCGTCAGGCCGATATTC
GGTGCCAGTGATTCGGGCACCACCCCCACCAGAGTCAGCTGGCGCGGGAACTCATCGGTC
AATTGCAGCGCCATCAGCACATCACATAACCCCAACTGATGCGGTGACACCTTGCGGCTA
AACATCGCCGGGATCTCTTTATCGCGCAGTACCGCAACACTGCCCGGTGGTTGCCCGGTT
AGCACCGCATCAGCCACAATCAAATGCTCGCGGTTCGCCATAGCTTCCATCAGTTCCAGC
CCAGCAGTGCCACCATCCAGCACGTCAAGCTCCGGTGGGATGTGAAAGCGCTGCTCCAGC
GCTTCAACAATTCGCACACCGACAGCTTCATCACTGAGTAATAAATTACCTATACCTAAT
ACCAAAATCCCCATCACAGCACCTTGACTTTGGTCACTTCGTTGCCCGTTGTATCAACAA
TATGTACAGCACAGGACATACACGGGTCGAATGAGTGAATGGTCCGCACCACTTCGAGTG
GTTTGGCAGGATCTGCAACCGGTGTCCCCACCAGCGCTTGCTCGTATGGCCCCGGCTCAT
CATTATAATTGCGAGGGCCAGCGTTCCAGGTTGATGGCACCACCGCCTGATAGTTGGCAA
TTTTGCCATCCTTGATAACCACCCAGTGCGACAACATGCCGCGCGGCGCTTCTTCAAAGC
CCACACCACGGATTTCGCCGCTCAAAGGAATATCTGGCTTGATAAAGGTTTCGATATCAC
CAGTACCAATATTGGTGACCAGTGCCGTCCATTGCTGGGCCAAGGTTTCATGCAGCACAC
AGCAATGCACCGCACGGCCAATAATGCGCCCCAGAGTCGATGGTAACTGTTCGGCGGTAA
TGACCTGCCCGCTCAGTTTTTGGTAAGCCGCACCGATGTCAGTGAAATGCTGTTTAGTCG
GTACATGTCCGGCGGCCAGCCCGCACATGAGCCACGCCAGCGGCCCCACTTCCACTGTTT
TGCCGTAGAAAGTCGGTGCTTTTACCCACGAATATTTGCCATCTTCCTGCCAGCCGGTGT
AATTCGGGTTGGTTTTCCCCTCCCACGGTGCCAGCGGTTCGTCGTCCTGATACCAGGCGT
GTTTGCCGCTCTCGGCGATACCTTCTATCAAGTACGGATCGTTGTGATTGGCTATCGGGC
GGAAAGCCCCCTTTTCCAGATATCCTCCCAGCAACAGGAAGGTTTCCCCTTTACGATCGG
TTGGCAGCTCCGGCACGCTAAGGTAGTCATCCGCCCCTTTGCCCAAATTGAGCCAGTTCG
GATAGTGAGCGGCGATCACCGCGGTATCGACCTTATAAACCTGCTCAATAAAGCTGCCCA
GCCGGTCAATAAAGGATTTCACCAACATCAGGCGTTCCAGATTGAGCACACTTGGCATAT
CCAGATTAATAGGGTTGGCAACCCCACCCACTGCCAGATTCTGAATATGCGGTGTTTTGC
CGCCGAGCACCGCCACTATACGGTTGGCATCGCGCTGGCACTCCAGCGCTTGCAGATAAT
GTGCCACCGCAATCAAATTGACCTCTGGCGGCAATGCCATCGCCGGATGGCCCCAATAGC
CGTTGGCAAAAATACCTAACTGCCCGCTGGCGACCAAATCTTTGATTTTCTGCTGCACCC
GGGTGAACTCTTCCGCGCTGTTTAGCGGCCAACTGGACAAGCCACTCAGCATCGCAGCCG
CTTTTTGTGGTGAGGCTTGCAGTGCCGAAGTGACATCCACCCAATCCAGTGCCGAGAGTT
GATAGAAATGCACGATATGGTCATGAATACTGTGCGCGGCCAGAATCAAATTACGGATAT
GCTGCGCATTAACCGGCACTTCCATCCCTAATGCATTTTCCACTGCCCGCACCGAAGCAA
TGGCATGAATGGTGGTACAGACGCCGCAAATGCGCTGCACAATCATCCAGGCATCGCGCG
GATCATTGCCTTGTAAAATTTCTTCCATGCCACGCCACATGGTGCCGGAGGACCAGGCTT
TAATGACTTTGCCGTCCTCAATTTCGCAGTCGATCCGCAGGTGCCCCTCAATACGGGTGA
CGGGATCAATGGTGATGCGTTGGCTCATGCTTTACCTCTGTCTGATTATTCTTATGTAAC
TGTCCGTGAGCAGGAAGCACCGGCAACAGTCGAATCAATAAAATGTAGGCACAGACCTCA
ATGGCAACGAAGCCGATGGAGATCAGGATTTCACTGGTGGTGGGAAAGTAGTTATAGCCG
CCGCCGGGGTTGAAGGCTAAGAGTGAATAATTGAGCCGCCACAGCGCCCCACCACTTATC
ATGCAGAGCGCCCCGATAAACAGTAAGCGGCTATCTTCTCTGGCCCGCCGAATACGGAAG
ATCAGTAGCGGCAAGGCCATCAGGACAATTTCAGCCCAGAAAGCGATGGCATAGCGGTCA
AAATGCCACAAATATTCGGTCTTATGGCGCACCATAACTTCACCGAGACGTAGCACGATA
AACAGCAGTAAAAAGACGTCGATGATGGTGGTTAATCGTGTGAATAATGGCGCTTCATTG
GCTCCCCGCCCCCGTAATCCGGCCTGTACCAGCGAGCCTTCGAAAATAACAATCGAGAAG
CCCAAAATGGCGGCGGTCAGTAGGGAGAACAGCGGCAACATCTCGTAGCTTTGCCATAAC
GGATGGATCTTGGCACCGGCGGCGATCATTAATGATCCCATTGAAGACTGATGCATGGTC
GGCAACAGTGCACCGAGCGCGATAACAAAAAACATCACTTTGTTCAGCCGCTTCAGCGAA
ACTTTCCACCCTAACCGTTCAAACAGCGCCGGAGCAAACTCCACTGCCATCACACCGATA
TAAATGGTCATACAGACGGCGGTTTCGAATAGCACCGAATTGACGTTGAAATGGCCGGGA
ATAAAGAAGTAAGGCAAGTTCCAGTAACGGCCCACGTCGATGGTGATGGAAAGCCCACCG
AGCGCGTAACCAAACAAACTGGCGAGTAGCGCCGGGCGCACCAGCGGGTGATATTCGCCC
CGATTGAACACGTAAACCGCCCAGGCTAATGCCCAGCCGCCACACGCCAAACCGGTGCCG
ACCAGTAAGTCGAAAGCAATCCAGATACCCCACGGGAAGCCGCCATTCAAGTCACTGACC
GACCCTAAGCCCAGTACCAAACGTTTGACAATCAACAGCGCGCACAGCACGACAAAAGGC
GCTAACAGCATCACCGGCCAACTGACCAGCCGCCCACCCAGTGGGCTGGATTTATGCATC
GTCATCATGGCCGTCCTTATTATCGTGCTTGTCAGTATCGCTGTCTTTGCGCTCATCACG
GGTATTGCGATGCACCAACGCGGTAACCCCCGCCAATACCGCCAGCGGTAGGATCATGCC
TTTGTATAAGGTGTGCTGGACATGCTCAGAGCGCGCGCCAGTCGCCAGTTCTGCCAGAGG
GGGCAAATCAAGTTTCTCGGTCGGAATGCCAGCCAGCACTAATACCTGAGTGCCGCCGCC
CTCTTTCTCACCATAAACATGCGGGTCATAGTGGGCAACCGGATGCTCGTAGGTGTCATT
GGCGCTAAGTGTTTGGCGCGGGAAGCGATAATTCTCGCCCGGTTTCAGCGTCAACCGTCG
CTGCGCCTCGGACAATAACTCCTCGCGGGTGCCGAATATCACCGCTCCAGTCGGGCAGAC
CTCGACACAACCGGGTAAGCCGCCTTTATCCAGCCGCTCGACGCCCTTCTGGTTACACAA
TTCACATTTATGGATCTTGCCAAACGGGTTGTGATAATCGTATTTCGGCACATTGAACGG
GCAGCCGACCATGCAGTAGCGGCAGCCGGTGCAGACATCCGGGTCATAGTGAACAATGCC
GGTTTTAGCATCTTTGCGCAGCGCACTAACCGGGCAGACGGAAACACAGTTAGGATCAAC
GCAGTGCATGCATTGCTTTTTGATATAGGCGTAGCCATCTTCCAATTGATCTTTATGAAT
ACCCGCGCCGCTGGTCCAGACCTGAATAATGTTGTTGGTATAGGGGCTGAGTTTGTCATT
ATCCGCCCAAAGCGCGTTACCGCTGGCATAGCTTTTACCCTGATCAAACAATTCACTATG
ATTGACCTGCTGACATTTACTCACACAAGCCTGACAACCAACACATAACGTGGAGTCATA
CAACATGCTCAGCGCGCCGGGGATCGGTGGCCGATTTTGCACCTCGGCCTGGGTGCTGGG
GGAAAGCCCCGCCAACAGCACGCCGCCGGAGGCTAGTTTGAAAAAGTGACGTCGGTTCAC
GGCTATTCCTCCCGCGATGAGTGATCGTCATCTTTGCGGCGCTGCTTCTGTTGCCGCCCC
AGTTCACGTACCGTCATCAGGCTGACACCGGCGACCAATCCCACCACGCCACCCAGTAGT
GCCGTCGCAGTGGTCGAAATCTCGCCGCCTTCTGGATTATGAATGAGGGGTTTTTCAGCA
CGCGGTGTCGGGTTCTCGACATTCGCCAGTTGGGCGATGCCTTTGGTGAAGCCAATCCCT
TCTTCATTACAGCCATAGCAAGGGTGCCCAATCCCCACCGGCCAGATGCCGCCGCCAACA
TCGCAGAATTCCAGTGTCGGGCAGTTGCCGTAGGTCTCCGGCCCTTTGCAGCCGAGATGA
TAAAGGCACCACCCCTGCCGATGACCTTCATCGCCAAACTGACGGGCAAAACGGCCAGCA
TCAAAGTGTGGTCGGCGCTCGCAGTTTTCGTGGATCAAGCGACCATAAGCAAAGGTCGGA
CGGTTTTTGCTGTCCAATGCCGGTGGTCGCCCGAAGGTAATGATATGGGCCACTGTTGCC
AGGAAATTATGTGGATTGGGTGGACAGCCGGGAATATTTATCACCGTTTTACCCGGTAGC
GCCGCTTGCAAACTCACCGCACCAGTCGGGTTCCCACCGGTCGCTGGCACACCGCCCCAG
GCGGAACAGGAACCAATGGCAATAATGGCCGCCGCATGTTCTGCGGCTTCACGGATATGC
TCAACAATCGGTTTACCCGCCACCATGCAGTAAATTCCACCGTCTTTCAGTGGAATCGAC
CCATCCACCACCAGCACATATTTTCCTTTGTACTGCTCGATGGCCCGGTGTTTATTCTCC
TCCGCTTGCTCACCAAAAGCAGCAGAGAGCACTTCGTGATACTCCATTGAGATAACACTC
AACAGCAGGTTCTCAATGGTCGGGTGAGTTGAACGTAACAGTGATTCAGTACAACCGGTA
CACTCCTGAGCGCCAATCCAGATAACCGGCGGGCGCTGGGGTGAACTGACTGTGTTGGCA
ATTTCAGCGGCAGCCTTGCTACTGAGACCCATGGTGGCCGCCAATGCAGCACAAAGCTTC
ATAAAATCACGACGGTTAACGCCATGCTGGGAAAGCATGCTTTTTTCCCCTGTATTATTA
TTCTATTGTTCACATACCCGATATTAACAACGGGCATATCCCTATAAAAAACGCGGCTTT
CTGTTAATAGTTTGTAACTCTGCAACTTTAATTAAGTTGATCTTTATCAATGGAAATTGA
TTGAATAGGGACAGGGGAAATATCTGTGAACTAAAACCGTTTCAGCAACTATTTCATTTG
CCAGAAATTTAAAAATCTGTCAGGTAGCAATATGAAGTGGGTTAATACAATTGAATATCA
TTAGGCCCAAAAGTGTGATTCGCTATAATGAATTTAATTAATTATTAGTTTTTTTAGTTA
CTTAACTAGAAACAAAAATTTCACTTTCATAAAAAATGAAATGAGAAAAATTCGTAAATA
TAAATCTGACCCGGCAATTTATAATTAATTTAACAGCGGCACTAATATGAATTGTTAAAT
CTGGCGGCTATCAGATTTTTATCAATTTCATTCAGTTTGAAGATTTGTCATCAGTGTTTT
TACCCTTTTTAGCAGCATATCTTAATGTTACAAAACGGATCATCATGGGATAACAGCTGA
AATATAATGAGTTAATTATGTATTTTGTGCATGAATCAATTTATGGCAAAGCAAGTCGTG
CTATGATTAATTTACCGGTCACTATTCAACCGGTTATGTGATAAATGTTATCTGGCAACA
ACTTCAACCAGGAAGGGTCTCTATGATTAAGCCACTCATTGCTGTTGCTATCGCCGTTGC
CACACTCAGTGGTTGCGCCAATAATAATACTCTTTCAGGCGACACATTCAGCAGTTCTCA
GGCCGGTCAGGCCCAGGCGGTCAGTTACGGGACGCTGGTTTCGGTACGCCCGGTCACGAT
CCAAGGCGGAGATGGCAATAATATTGCCGGTGCCGTTGGCGGCGCGGTGGTCGGCGGGTT
CCTGGGTAACACTATTGGTGGTGGAACAGGCCGTCGTCTTGGTACCGCAGCAGGTGCTGT
TGCTGGTGGGGTTGTGGGTCAGCAAGTCCAGAGCATGATGAACCGCAATAGTGGGGTCGA
ATTGGAAGTGCGCCGTGATAATGGCACCACCTTCCTGGTGGTTCAGGCTCAAGGGGTAAC
GCAGTTCCAACCGGGCCAGCGAGTCACTATTGCGACTCATGGCAATACAGTCACTATCAC
ACCACGCTAAATGCTCACTATGTTTTAAGTTACAGGGAGGATTAGCTGCCTCCCTGCACC
ACCAAATCAATAGGGTATCTAATAGTTTTATTTCATCATCATCGCCAGTGGCAATACCTC
ACTCCAGCTGCAAATAGCGTTCAGATTTATTATCATCCAGAGTAATGAGCATGTTCTTCA
ATTCTACAAACTGAATAGCTTTGTCACCACGGACAAAAGATTTGCTGGCAGCCACTAACT
CACGGTTTAATTTCGCCCAAAACGTATTATAGCTAAATAGAATTTAGCTGGTTAAGATAA
TTAAGCATAGGAATAACCACATTCTCAAAGAAAATTTTTCTTTCTTGCTATCCATTTATA
CTCTTTATGCCGCAATTAGGATCATAACTTTATCATCTCCAAATAGAGCAACATACATGT
CAACACCCAACCAATTGATTTAAATTAAGATTAATAATTTCACAGGAAATTTTTCTTCCT
AACAAAGGAATTGACGAGGAAAGATCAGCTAAAAAACTTCCCAATCATCAATACTGCAAG
TCACTCTCGCCGACTTCTCCAGTTTATTAAAGACACTGCCAGCGATCGTGCTTACTCTTT
ACCCTTCACCAAAGATAAATGCGTTCCGCGCTTAATAATGAGAAGTATTGATACGACTAC
TTGCCTGGGATTGTCGAAAAATAATATGAAAAACTACACGTATATCGTTAATCATTGGTC
AATTGATATGACTTCAGGTTTTATCACTCACCAAATCACGCAAGAACAAAAACGGTTGGG
TAAATATCAGCTCAAACTTGTTTCAGCTTTACTGGAACATACCGATGAAGTTTTATCTCG
CGAACAATTAACCCAACGGGTATGGCAACACCGGGTTATTGGTAACAATAGCCTGCCTAA
TGCCATTCATACTTTGCGTGTCGCGCTGGGTGATAAAAATAAGCAGCGGCGGATTATTCA
AACTATTCCGAAAATGGGTTATCGGATAGATCCCTGCTTTTGCAACATTATTGCCATTGC
TGAAAGCACTGAAACCAAGCTGGTTAAGTCCCGTGCCCCCGTGGTTAACGAGCAGACTGT
TTCCATCATATCAGGGCAAACGGCGGATAGTTCAGAAAACGAACAAGCTGCAATGACTGT
AGAAACGGGTCATCACTCACGAGTATCGATACCTAACGCAATAATGCCTACGCAAGGTAT
TTTCAGCAACAAACGTCTTTCTGCCTGTTTGTTATTGGCCATCATGGTAATTTTCGGTTT
GAATTATTTGATACTGCAACAAAATGATGGCTCAAAACATCATACCATCGAACAAAATCC
GTACGATTATATGAGTTCATTCCAGCCAACGGTGAGTAATGATAATTTATCATTAGCATC
AGAACGCTCGACCGCGGAGTGATTTTACCCACCGCAATTCTGAGCGATCCCCACTAAATC
AGCGCTAATAAATCAACACCATATTTCGGTAGGTTTTGGCGAGGTGATTAAGAACGGTGC
TCAACACCGTTCGCTTTAAAATTAGCGGGGAATGTCGCATGACATTCTCCACTAACGTCA
GATACGAGATTACCCACCGTGATTTAATGCTGTTGGCCTGGTATCTCAGATGTAACCCTT
TGTTTTCGGACTCGTAGCCCACAAGCCACAGCACTATTGTGCTCAGTGTCGCCAGCAGGC
TCAGTACCAGTATTCACCCTTGCAGTCCAGCCGTATCTGGGTATTTCCCCTGATACGCCC
GATAAAATTCCATCCGAGTGATTTTATATGTCTGAACCATGCATTCCTGAACCCAGCATC
AGTAACAATGATGACCTGGCCGGCGGGTTAACCGCACCGGAAAGAGCATCAAGGAACGCT
TTCTGTATCAGCGGGTTCTGCTGTTTTTCTGAAGAAACTATCCAGCTTAATAAGGGGATT
GAACGTCCGTCACAAATAAGGCTGGCACGAAGTACATGATGTTCCTGAGAAGGATAGCCA
CTCCAGTCAACGGCTATAACACACAGAGATAACTGACTCGTCAGTCATCGATATAATTCT
ATTAAAAATCAGGTGGATATCTTGGTGTGGCGACTCATTTCCCAGCAAGCGATCAACTCG
TTTTATTTTATTGTTGACCTAAGCCGAGCCGGGTAAATAACGGCCGATACTGGTCAACGT
CAGTGATGCGCCATTAATTAGTGAAATGGTGGCATCCAACAAAGTATTTTGTCGGTATTT
GTGAAACGGTGTTAAAGCATCATGGAAGAAGTTTTGATATACTTGGCGAGCAGGCAAAGA
GGTGATCTCCTTGAATTGGTTGCACAATCAGTAGAACACCTCTATGCCTGTCTTTTTTTC
ACCCTCCCATTACTGGGGATTCCTCAGCACCTAAATTGGGCAAATGTAATAAGGAATTAA
TGGGTTTGATTGCACATAATGCCTGTTTAGTTTATAGAAATGGGAATATAAAAAACAGGC
GATTGCATAAAAATATCACAGTGTTGGTTTACTGAATTTTTCGGTGATAAACTGCGTTAT
AATCATAGCGAATATGGCATGCAATTCTTGGGATGGATGTGAATTGTCATTAAAAGAAAA
GTTATGATTAATATTCAAATTTTCTTTTTTTCCAAACTCAACATATCCAGAATGATAGGC
GTGTTCATTTTCATATCCCAGTTTTTTTGCTTCAGATAGAATATCTTTTAAATGTTTATT
AATATCAAAAAAATGAACATTAACACCTTTATTTTCTATTTTAATCCTATCAATAATATA
TTCTAATTTAAAATTATGTTTTTTAGAAATGTTAGATATTTCATCCCGACATTGCTGATC
ATTCATCTTCATACCTGGTGTTATTGAGGGATCAGGAATTCCCATAACCAATATATTTTT
CACTCCATTTTTAATCATTTTTTTGATATTTTTTTCTTGACTATGGACAACTTTATCAAC
ATCTCGTTTATGGAACGTCATATAATCATTTGAACCAAGGGATACAATAGCCAAATCAGA
ATCATTAAAATGTACCCCTTTAATTTGCTTAGACATATTAGACATAAACCGGTAAACAGG
ATTTAATTTACTGTAGTTGGCAGAAACCGCGCCCCCCTCAGCTTTATTAATGGTTTCAAC
ATTCATATTTTTTGGTGAGGTCAGGAAATCAACCCAAGTAAATCCATTGGTAAACCTTCC
TTTATAGTATTGTGATGCAGAGGGTAACATACCAAGTGTTTTTTTACGCATTCTACCTTC
AGCGTCTGAAAGACTATCGCCAAAAACATACAGTTTTTTTATATTAGTAGAATCATGAAG
CTTAACCTTCGAATTATTTACGGCCACAAAATTTTTCGCTAAGCAAAATTTTTCATTGGA
TAAGTTTTGAGATGCAGGCCCGTCCAGTACATCCTGACTGGAATTGTTATTCCTATCTTT
CAGTGAGGGAGAAAAAGATCTGTTGTGGTTTAAATTAATAATCATAATTTCCTCTGGATT
TATATAAAATAATAAATAATTATCTCTATACAAACATGAGTAAACAATCTCATTGGGTGA
GACCGACAAGAGATAATACCATCTTAAATACATTTTTAATTCTTAAATAATTATAGTGTT
TTTTTAAAAATCGAACTTTAATATTTCGATTTTAAATTTCTCTCTGATATATTTACAGTC
TATCATGATAAAATTTAGACATTATTTCCCTTATTAATATTATGATAAACACTCGATATC
AATACCATCTTCACGCATATTGGCCAACCGATAACGTAATGCTCGCGGTGTAATACTCAT
AAACTTCGCTACTTTAGATTTATTTCCCTGAACCGTTTAAGTACATCAACAATATATTGC
TACAGTGCCAGGCGGTCACGTAATTTAACATTACTGTTTCCATGAGTAAACGGAACACCT
GATACTGAGTATACCAAATTATCTTCTAATGATTTTTTGGCTACAGATGTGTATATCGAC
GTTACAGGTAATCCCAAATGTGTAATATCCCCCCCGTTATTGCTCATAAAAATATTCTAT
ATGTACTAAATAAATATGAAGAAACATCCATGTGTCGCCATATAAATCAGAAAAGTTAAT
TGAAATTAACTAACTATACACCAACAGATTGAAATAGATTAATTAAATAAAAATAAAAAT
AAAAAAATCAGATAAATAAATATATTATAATGAGGTGTTGATTTCATAAAAAATAATAAA
CCATTCGTTTTATGGTGTTAAAATTAAATATTTAATTTACATTAAAACGAGTGCGTGTAA
TTGTTCGCTAAGATACCTGAGGAATGAGGAGGATTAATTTCTTATGGCTATAGCTAAAGA
AAACACCCCGCCAGCATCTTGCTAGCAGGGTGACAGTTATTTAAATTAATATTATTAAGC
AGCCTGAGTATTATCCGATAGATTAAAAGCAGACACCGCCTCAGTCAGTTGACGAGCCTG
TTCTTCTAATGAAGCAGCCGCGGCAGCAGATTCTTGTACCAATGAGGCATTTTGCTGTGT
GACACCATCCATTTCTGCAACCGCCTGACCAATTTGGCTAATTCCTCGACTTTGCTCATC
AGAAGCAGAAGCAATTTCGCCCATAATATCGGTCACATTCGTCACCGCCTGAACAATGCT
GTTCATGGTTTCTCCCGCTCTCGAAACTTGCTGTGACCCCATATTAACCCGTGATACCGA
CTCACTAATTAGCCCTTCAATTTCCTTGGCCGCCTGCGCACTGCGTTGTGCTAAATTGCG
GACTTCACTGGCGACCACCGCAAAACCGCGCCCTTGTTCACCGGCACGCGCTGCTTCAAC
CGCTGCGTTTAATGCCAGAATATTGGTTTGGAATGCGATGCTGTTTATCACGCCGATAAT
ATCGGCGATGCGGCGTGAGCTTTCGGTAATACTACTCATGGTCGCAACAACATCATTAAC
AATGCGGCCCCCATTTTGGGCTGTTGTCGAAGCATTCTCGGCTAATTTACTGGCCTGATG
GGCATTCTCGGCATTCTGTTTCACCGTCGCATTTAACTGTTCCATGCTGGCAGCGGTTTC
TTCTAATGCCGCAGCTTGTTGCTCGGTACGCGAAGAAAGGTCGGCATTTCCAGCGGCTAT
TTCGCCCGCACCGGTGTAAATCGCATCGGTGCTACTACGAATAGTCGATACTGTATTTAC
CAGGCTATTTTGCATTTCTTGCAAATAAGGGATTAATTGTCCAACACAGTTACGACCAAA
TTCAGCCATTGGTCTGCCTAATTGCCCTTGTGCTAATCGTCTAAAATGCACCTTGATTGA
ATCCAGTGGACGCACCAAATAGCTGACAATATAACGGTCGGTTAATATCAAAATAACGAT
GCCAGCAATAAGTGCCGCCAGTAACGCCCGCTCACACCACGTGACCAAAGACTCCACTCG
CAAACTGGCTGCTTCTGTTGATTTATCCACCGCCGAATTGTATTTCTCGATTGTGGCGCC
AAACTCCCGGCTCAATTGTGGATACTCATTGTTAAACATGCTGTTATAGTCTTCAAAGCG
ATTTGCAGACACCGCTTTAAACATCGGTTCAATCCCTTTATCCAACAGTGTTGACCAGCT
TTGGATGGTTTTCTCTGTCAGAGCTGTATCCATTTCTTCATGAGATTGCAGCTTAAATTT
CTGCAATGCTTCTTGTGTGTTTTTAAGAGCGACACTGGCTGAAGCTAATTCTCGATCAGC
ATCGGCAATGGCCCCATTTTGACGATAAGCTGCCGCACGCGTTAAACGAGTAACCACACG
GAAATATTGGTCATTACCCCGATTAATAATATTAACGCTTTTCTGTTGTTCCGAGCTCAG
ATGGAGGGAATGCGTTAATTTGTTAAGTGAAAATAATGTAAATGTTGAAACGCCTCCCCA
GAGCAACAAAAATATAACAAGAATAGAGAATAACGCCATCCTGATGGTGATATGTTTTAG
AAAATTCACGGGAATACCCCTGTGTTTTATTTTTTTAGTTTATTTCCTTGAGATTTCAAG
GTGTTTATCGCTGATAATTTACGCAGGGAAAAAGCTGATTATCAGGATTAAGCAATAAAA
TAGCATAAAACCAATACAAAAGATCAAGAGCGCCGATCAATAACAGCTAACCAATTGATT
TCATCTATTAAAATGTAAACAAGCATCGCTCATTTTCAATCGATAATTCATTAGTAAATT
TCAGTGTTTTTTCAAAAAATATGTATTTATTTTGAATATAAATACAGCACCTTTATCTAA
TTAAGTTAGAAATTATAAAAATATCAATTAATTTAATTACAGAAGGTCATTACCCTCTTT
TACTCTGACAGAATTAAATATCTTATTAAATAAGATTAGACGTGATAAATAAAATTCTAA
CAAAAATTCACGTCAAACTATCAGGTGAAATATAAAGCAGAATTTATCTATTTATCAGAA
TGGATTCTTTAGACGTTTTTTGGATAATCAATTAAGGCAGGAGAAATAACTATTTTATTC
ATTAATCCACTGCCAAGTGCAGGGCAATGCACTTGGCAGCGTTAAGCCCAGGATCAGTGC
AACTCAACCTCTGCGATGGGGTAGATCACCGAGAATAAAGTCATTGATGATACTGTCGAA
GTCCTTATCGCTGCTGAAACCTAATGCTTTGGCATAATGAGCCTCGAAATTTCCAGGCCA
GGAGTTCACAATCTTCTCAATGAGTGGATCTTGCTGAACTTTAATTAGATCAACCACTTC
AGTACCTGCAATACGCCGTAATGCATCGATCATCTGTTGCACGCTAACAGATAATCCTGG
CAGATTAATCACTCGCCCTGACTTGAGCTGACTGGCATCCAATTGATGACCGTGGATCAG
GTTATTAATCGCCATTTTCGGCGATAACAACCACAAAGATGTTTGTGGACTCACCGGGCA
AATCACCTCAACGCCCTGTAATGGCTCACGAATAATACCGCTAGCAAAGCTGGAAGCGGC
GCGGTTTGGTTTACCGGGCCGCACCACGATAGTGGGCATTCTCAAGCTACGACCATCAAT
AAACCCTCGGCGGGTATAATCTGCCAGCAATAAGTCATTCAAGGCTTTTTGTGTTCCATA
GGAACTTTGCGGCGCCCAGACCTGCTCATCGGGCACTACTGCCGGTAACTCACCACCAAA
TACAGCCACTGAACTGGTAATAATGACTTTAGGACAGTGCCCTAGCTGGCACGCCCGTTG
CAGTAAGCCGCGGGTGGCATCAAAATTGATGCGCATTCCCAGATCAAATTCTTCTTCCGC
CTGACTGGAAACGACCGCCGCCAGGTGGAAAACAGTGTCAACCTGCCGGTCAAAAATACT
CGCCAACCATTGCGAATCAGCAATATCACCACAGAAAACCTGCACTCGCTCATCGGTAAT
CGCACTCAGCGGCACCACATCACAAGCCATAATTTTGTTAATACTGCGCTGATTACCCTG
GCTATCCGTCAGATAATCCAGTGTTAATAAACGTTCAATTAATCGACGCCCCAGAAAGCC
GGCAGCACCTGTTACCATTATGTTCATCGTCATATCCTTTTTTATCTGCGCGGTTAGCGA
TTAACTGTTTTGGCTGGAACTAAAAAGACTAACCCCGCCCCAATGAATAGCATGGTGGAA
ATAATCAACATGCCGATGGTGGTACTTTGAGTCAGATCTTTTAGGTAGCCCATCATATAA
GGTGCGGCGAAACCCGCCAGATTGCCCCAAGAGTTAATCAACGCAATACCTGCGGCAGCG
GCAGTGCCCCCAAGGAATGCCGTCGGTAAGCTCCAAAACAGTGGCAAAGTGCTCAATGCC
CCCATCGCCCCAATGGTTAATCCCACCATAGCGATGATGATGTTGTCACTGAAGCTGGCG
GAGATAATCATCCCAATCCCGCCCAATGTCGCGGTTAAAGCCAGGTGCCAGCGCCGTTCC
CGCAAGCGGTCGGCACTACGTGAGACCACGACCATCGTCACTGCTGCTGCCGCATAAGGA
ATCGCACTCAGTAAACCGATAGACAAAATATCTGTAACGCCGCTGTCTTTAATGAGTGTC
GGCAGCCAGAAACCAATGGTGTAAAAACCAGCAATCAGGCAGAAATAAATAAGGGTAAGC
AACCAGACTCGGGGTTGTAGGAAAATCTCTTTTAGGCTGCTGTGGACATGATGCTGAGTG
TCATTATCGATATTGGTCTGGAGGATTTTTTTCTCTTCATCGGTTAACCATTTGGCATGC
CCGATCCTGTCCGTCAGTTTAAAAATCACCAAAATACCAATGAGTACCGAGGGAATACCT
TCCAGAATAAACATCCATTGCCAACCAGCAAAGCCGTGGAAACCATTAAAGGCATCCATT
ATCCAGCCAGATAGCGGCGCACCTATCACCCCAGATAATGGAACTGCGGTGGCGAATAAG
GCATACATGCGGCCACGACGGTTAGTCGGGAACCAATATGAAATATAAAGGATCACCCCC
GGATAGAAGCCAGCCTCAGCTATCCCCAATAAACAACGCATCACATAAAATGACATCGGC
GTGGTAACAAAAGCCATTCCCGCCGAGATAATGCCCCAGGTGATCATGATGCGCGCAATC
CACAACCGCGCTCCAACACGATGCAACATCAGGTTGCTGGGAATTTCTAAAAAGAAGTAA
GCAATAAAGAAGATACCGGCACCAAAACCGTACACCGCATCAAAGAATTGTAAGTCATCG
GCCATTTGCAACTTGGCAAAGCCAACATTCACCCGATCCAGATAAGCCACGACATAGCAC
AACATCAGTAACGGTAAAATATGCCATGCCGCTTTGCGGTAGGCATGATTCTCCGCTGGC
AACACCTTCGGTATCACTAAAGGTTCGGTTGATGATTCAGACATAGTAGAGCCTCATATT
TTAATTATTCGCAGGGAACAGAGATCAGCCATAGTCCTGTCAACTACAACTGCTGGCGTT
GCACATAAAATGTTAATTTTAGTTATTTAATGTTTATTAAAGTTAAATCTAAGGGATAAG
TTAGCCAGTGAATGCGATTGAAATCACAATAATTAACACATGATGATATGGGAAATCACA
ATGCTTTGATTTTAATAAAATTTTAATTTGTGCAGATTCACGAAAAGTAACACAGAGGAA
GTAGGAGGTCGGGTCGAAAGCAGCAAATTAGCTGCCCTGCTTGAAGAGGGTGGTATTGCA
CCAAGGCTGCCACTTCAATACCCGCGATGGTATGAATAATAATGACTATCATTCTCTTCC
GAGAATGGTAAATTATGACTAAGAATTCACATTCCCAATAAATTCAAAAAATATTATTGG
TAACGCTTGTTTGTATATCCCCCAGATGAGGGGAGTTAAAATAGAAAGAGAAAATGCCAT
TATGTCCTTTTATATCAAATACATTCAGCATAAATCATGGCGTTCGATATTGCCGGGACT
GGGCCTTTTAAGCCTTATTTTCTGCTTGTCCGGCTGTAAACCCGCCGACGACACCACCAG
TGAGCAAGCCCCCTCATCAAGTAGCCAAAACGCAACAACATGGACTCGCACCGTAGAAAC
GGCGAAAGGCCCGGTGACACTGACCCAGCAGCCAAAGCGGATTGTCTCCACCAGCATCAC
TATCACCGGAACCTTGCTGGCTATCAATGCTCCAGTCATTGCCAGTGGTGCGACCGTGCC
TGATACCACAGTGGCTGATAACCAAGGTTTCTTTACCCAATGGTCAGAGGTTGCCCAAGC
TAAAAAACTGGTGCCGATATACCAGACAGAGCCGAATGCGGAAGCTGTCGCGGGAATGAA
TCCAGATTTAATTATTATTTCTGCCACTGGCGGAGATTCGGCGTTGAAGTTGTATGAGCA
GTTGTCGGTTATCGCCCCAACATTGGTGATTAATTATGATGATAAGAGTTGGCAAGAGCT
GGCGGTTTTGCTTGGCCAGGCGACAGGGCATGAGGCCGATGCGCAGCAAGTCATTGCAAC
ATTCACTCATCGACTCAATGAGGTAAAGCAGAACATTACGCTGCCACCACAACCAACCTC
AGCCTTTGTCTATCAAGCGGCAGACAGTACCGCCAATTTGTGGACTGAAAATTCAGCGCA
GGGAAAATTGTTACAGGAATTGGGCTTCACTCTGGCTCAGGTTCCTGATGCCGTGAAAGG
CAATACCAGTATGGGTCACCGCAAAGATATTATTCAACTGGGTGGAGAGAAGCTGGCCGA
GGGCCTGAATGGCGAGACTATTTTACTGTTCTCCGGCGATCAACCGGCAATTGATGCATT
GAAAAGTAATAAGTTTTTAGCTCATACCCCCGCAATTGAACACAATCGGGTGTATGCCGC
AGGCTATGATACCTTCCGGTTGGATTACTACAGTGCGAGTAAATTGTTAGCGCGGCTTGA
GGAAATGTTTAAGGCTAAGTCTTAATCACTTTAAAGCGGGACGATAAAGAGAATATTAAT
GAGGTTAATGACAAAGTGCCAGTCACGGTGAAAACAGGTAGATCGTAAAGCCGCCGTACT
TCTTTTGTTAAAACAAGCGTCCTTGTAGGCTCCAGCCCCGCCATCCGTGGCACGGACGCT
TTACTCTTCAACCTGCCTTCACCTTGCAAGATCGGGTTTTTGAGGTTTGTCAGCAGTCTG
ATATTAATCTTACTTAGCATGGGGTTTTACCCATGCATTCTCATAATAAGTCGTGTTAAC
ATATATTAGAAAATAATAATGATAATCAAAACGATAACTATTTATAAACAATCAGCATTT
GTTAAAAAGAGTGACAATGCCAGCGACTGATCCCCCAAACCAATTTTCAGCAAAGCGGCT
CAAACCTGCCCCTGATCTCGGTAAATGCACTCCACCTCGCCGTGGGCTTTGGCTACTAAC
CAGCATTGTTATATTGATGCTAGTGATGGCCGCCAGCTTGATGCTCGGCGCCAAAGCCAT
CCCATTTTCAGTGGTCTGGCAAAGTTTACTGGGCGAACACAGCAATGCTGACAGCATTTT
AATTCTGGAGTCCCGCCTACCCCGCACCTTGATTGGTGTGCTCGCCGGTGCCGCCTTGGG
GTTATCGGGTGCCGTCATTCAAGCACTGACTCGTAACCCACTAGCTGATCCGGGAATTTT
GGGGGTCAATGCTGGGGCCAGTTTTGCCGTAGTGATAGGTATTACTATTTTTGGCGTTCA
TGCTATTCACGGCTATATGCTTTCGGCCTTTATCGGCGCGATGATCACCACACTGGTGGT
GTATTGGGTAGGAACTCAGGGCGGCGGGCGGGTGAACCCTTTGCGTCTAACACTCTCTGG
CGTGGCTATCGGGGCAGTATTACTCGGGATCTCGACCGGCATCTCATTGACACATCCACA
GGTCTACGACCGGGTTCGCTTCTGGCAAGCAGGCTCGCTGGATATCCGTGATATGTCGGT
AGTGGCGGCAGTCGCGCCCGCTATTCTTCTCGGCAGTGTGATTGCCTTACTATTGGCACG
CCCTCTCAATGCCATGCATATGGGGGAAGATTTAGCCGCCGCAATTGGCGCACGCATTGC
CCAAACCCAGTTTTGGGCCGTAGTGACAGTGACCTTGCTATGTGGTGCGGCTACCGCCGC
TGTTGGCCCGATCGCCTTTGTCGGCCTGATGGTGCCACATATGGCTCGCTGGATTGTCGG
GCCGAATCAATGCTGGATCCTTCCTTTCACCTTGGTAATGACCCCCATTTTGCTATTAGT
TTCAGATATTGTGGGGCGCTTTCTGGTTCCCGGTGAATTACGAGTCTCCATCGTGACGGC
GTTCATTGGCGCTCCTTTATTGATCTGGCTGGTTCGCCGTAATAAAAGGATGACCGCACT
ATGAAGCCCGCCACTCCGCCATGGCTATTTGGCCGCCCTGATGGCCCCATCAATCTACGC
ATCCAGCCCCGTAGCTTGATGGTCGGCGGGTTGCTGCTATTGGCCTGCTTGCTGGCGGCC
ATGCTGGCTTTAATGGTCGGTACATTACCGCTTACTCCGGGGCAAGTATTTGAAGCCTTA
TTCGGCCATGCCAGTGGGGCGGCGAATATTATCGTCAACCAATGGCGATTGCCCCGTGCT
GTCATGGCACTGATTTTCGGCGCCGCACTGGGGATCAGTGGTGCCATATTTCAGTCTCTG
GTACGTAACCCATTGGGTAGCCCCGATATCATCGGCTTTAATGCTGGCGCTTATACTGGC
GCGTTGGTGGCGATTACTCTGTTTAATGGCAACTATTTTGAGATTGCCAGTAGTGCGCTG
GGGGGCGGATTGCTCTCAGCTATCGCGGTGTATCTGTTGGCCTACCGCCAGGGAATTCAG
GGCTTTCGGCTAATTATTGTCGGTATTGCCATGGGCGCAATGTTAACCGCATTTAATACC
TGGTTGACTATCACCGCTTCATTAGAAGCGGCCATCACTGCCGCCGCATGGGGAGCCGGT
TCTCTCAATGGTTTGACGTGGGCAAAGGGCCTGCCATCAGTGATGTTTATTGCCATCGCC
GCCGTGGTGGCGATGTTACTGAGCCGCCGTATGCCGCTGCTGGAAATGGGCGATGATGCT
GCGGGCGCTCTAGGTGTTCCAGTCGAAAAAACTCGTTTGGGCCTGATGGCTATTGGCGTC
ATTTTGATGGCTGCGGTCACTGCGGCGGCAGGGCCGATTTCCTTTATTGCGCTAGCCGCA
CCACAAATCGCAAAACGCCTGTCTGGCACATCATCAGTGACATTGACCGCTTCTGCGTTA
ATGGGAGCACTGTTATTGATTGCCGCTGATTTGTGCGCCCAACACCTGTTTTCACCTAAT
CAATTGCCAGTCGGTGTTGTGACTATCAGCATCGGTGGTCTGTATCTTATTTGGCTTTTA
ATCCGCGAGTCTCGACGATCATGAGTAATGCTAGTTCCACCACTTCACCTACCCCTCGCT
TGTGGGCCGAGGCGCTGACTTTGGGTTATGACGGCAAGATAATCAGCGAAAACCTGAGTG
TCGCCATTCCTGATGGTGAGTTTACGGTTATCGTCGGCCCCAACGCCTGTGGTAAATCGA
CGCTGCTGCGCGCCTTGAGTCGATTACTGAAACCGCAGGCGGGTCAGGTGATTTTGGATG
GTAAGAATATTGCCAGCCTTGATACCCGGCATGTTGCGCGCCATTTGGGCTTATTACCAC
AAAGCTCGCAAGCACCGGACGGGATCAGCGTGCTGGATCTGGTGGCGCGTGGTCGTTACC
CCCACCAGAAATTATTGCAGCAATGGACACAGGCTGATAAGCAGGCGGTCAGCGATGCCA
TGCAGGCCACTGGTGTCAGTGAACTGGCAGACAGGTCAGTGGATGCTTTATCAGGCGGGC
AACGCCAGCGGGTTTGGATAGCTATGGTGCTGGCTCAGCAAACGCCATTACTGTTATTGG
ATGAGCCGACCACCTATCTGGATATCGCCCATCAGATTGATTTGCTTGAATTGTTTAGCA
ATCTTAATCAACAGCATAACCATACCCTGGTTGCTGTGCTGCATGATCTGAATCATGCCT
GCCGCTATGCCACCCATATTATCGCCATGCGCGATGGAAAGATTGTCATCCAGGGAAAGC
CGCGCGAAGTGATCACCGCAGATCTGGTGGAGCATGTCTTTGGTATGCCCTGTTTGATCA
TTGATGATCCGGTGTCGCACACCCCTCTGGTTATCCCAAAGGGGCGGTTTAAGGTGTGAT
TTAGGATTCAGTTTTATACCCTAAATAACTCGAATTGCAGGAAAGCGGCAAGCAAGTGAA
CCCCGATGAGCTTACTCAAGTAAGTGATTCGGGTGATTGAGTACAGCCAACGCACATGCA
GTTTGAAGTATGACGGTTATAATGAGCGAGCAAGCAGTGTAATCCATCAATCAACCCACC
GCGCCAGCACAGCGAATCATGCCCACCAGCATAAATCCGATAATGTAATCGATGCCCCGC
CTGACGCAGCGCCTCGCTCATGGCCTCATTAACCTGATAAATCACATCTTCACGGCGACC
CGCCTCCATAAAAATATCCAATGGATGATCATTACCCAAACCTTGGTAAACCTGTTCTGT
CAGCCAGCCTTGACGCTCGGCAGTTCCGGCGGTCAGAGCTTTGAAATTATCAACATCCGG
CCACCAGAAGGAACCGGACTGACTCAGCACACCACCAAAACGCTGCGGCCAATGTAATCC
GGCATATAGCGAGGCCAACCCACCAAAACTTTGCCCTGCCACCACGGTACGCGAGGCCTG
GTCAGTAAAGGGTTGTAGCGCAGCAACTTGCGGCAATAATTCTGTTTGTAGCGCTTGCCA
AAAATCTTGATTGCAAGGCAACTCTACTGAGCGATGGGGCTGGTCAATAATGTCGATCAA
CACATACACACTGGCGGGCAAACGTCCGGCGTCAGTTTCATTATCCAGCACACCGAATAT
CGGTTGCCTGGTTGCCCAATACTGCCCATCAAGCAAGATAGCTAATGGCCGCTCGGCATT
ATCTGCCGTGCCGTGTGTGTGGTAAATCCACACATTGCGGCTGTTACCTAGCAATTCGCT
ATGCCAGGTAATCAATTGCAGCCGTTGCGTATCCGTTGGGAGTTGCTGGCCTGCATCAAT
CGGCTGCCAGGCGGTCTGAGGTATGGCATCAGCTAAATGCACCGCAGAAAGTGGCCTTCC
GCGATAACTGGAATGGGGGGCGGTGTGATTGAACGGATCGTTTTGTGCCAAATCCATCAA
GGAGATCCACCAATTACGCTGTGCCTGCCGGCGTTCTTGTGGCGTTCCCTCAGGTAAATT
CAGGCAATGTTCCGCAGTAACCGGCATAAAACTGTAGCTGCCACGGAAATCAGATTCCAC
TTCAGCCTGCCAATACCAAACATGGGTTTGGCCCAGGCGTTGTAGGGTTTCAGGATGAGT
ACTGTGATGGTCTGTCACGCCGTTAACATCAATGTAGACACGACTATAAGTAGGTTCATC
TGCCCCAGCTACCGGCTCCCGCCAAAGAAACGTCAGTCTGACTTTATCCTCAGATATCGG
CTCCACCAGCGGCGTTCCCCACTGTGCAATCTGCTGCCACCACGATTCACTACCGGCTAA
AGGGTCTGCTAACAAGCGCTGGCTATCAGGATGTTCATTTGTCGTGCTCACACTCAATCC
TCTTGATTTCATTGCCCAAGTCTATTCACCACTCATCACGCCAATGTATGCCCACAAGGG
GTCAGGTTAAATACATTTGAGGTTAATGACAAAGCTATTGATAACTCAGTGAGTAAAGGG
TTTACCGCACCTCGGGGTACTTCGGTGGCTTACGCCACTACGACCCCAACGGCACGCTTC
CCCTTAGTTTGACGTTGTCATAAATCTAATACATTTGTTATTTTTATATGAATACAAATA
ATATTGAGAAGTATTATTATTTGCAATAACATGGTGCGCATTCTTTCTTGAGCGTCACCT
TATTCCCGAATATGTATAAGGATACAGCCGCAACTGATTGAATGGGCAGAAATCTTTTTT
ATATCCATACCGGATAATAAATAAATCTGGGTGGATCCAGCACTTTTATTATTGTATTTC
CAGGTAGGGATAAATCATGTTTGATATTTCTGGCAAAAAAATGCCGAGGAAATTGCCATT
CCGGGCAAACTACACCTCAAAAACCTTATTATTGACCTCCGCACTGATATTCATCCCCTC
TCTACACACTTTGGCGGCAACTCGCGCGCAAGAAACGGCGGCAACAAAAGAAGATAAATT
AGTGATAGTTGCCAAAGCGGGTAGCGGGCAACAAGATGCGGGTTTTGTCGCTAAAAATAG
TTCAACCGGCACCAAAACTGATACTCCGCTGATTCGCACTCCGCAATCTATTTCCGTCAT
TACCAGCCAGCAAATGCAGGATCAAGGCGCAACTTCTGTTGCTCAAGCATTGCGTTATAC
CGCTGGTGTGGTGCCGGAATATCGCGGTGGCTCTAACATGAATGACGAAGTGATCATTCG
TGGTTTCGGCTATGCACCGCGTTTTCTCGATGGCTTGAGCTACAACTCATTGGGTGGCGC
ACGGCGTGGTGGTCAGATTGATCCGTGGTTATTGGAGCGGGTGGAAGTGGTTCGTGGCCC
GGCATCAGTGCTGTATGGCCAAGTCAATCCGGGTGGCCTGATCAATATGGTCAGCAAGCG
CCCAACGGCTGAAAGTATTCACAAAGTGCAGGTAGGAGCGGGTAATAATAGCCTGGCGGA
AGCCGCTTTTGATTTTGGCGGTGTCTTCGATGATGAAGGGAAAGTTCTCTATCGCCTGAA
TGGGATTGGCAGAACGCAGGATGATGCGGTGAATACCTACAAGCAGGAACGTTTTGCTAT
CGCCCCGGCAATAACCTTTATTCCGAATGAAGACACCACCTTTACCTTATTAACCAGCTA
CCAGAAAGAACCCAAAGCCGGTTCACGTAACTTCTTACCGGCGACCGGCACGGTATTTGG
TACCGCTTACGGCAAAATACCTTACGATTTTAATGTCAGTGACCCGTCATTTGATCAATC
TGAACGCGAGCAAACCTCAGTTGGTTATGCTCTTGAGCATTACATCAATGACACCTTTAA
ATTCCGTCAGAACCTGCGTTACAGCTATAACAAGCAAGACTATAAGTACTTGGTATTTAT
GGATTTACTGGCTGATAGCCGCACCATGACCCGCCGCCCACAAATTGAACGCCAGACAAC
CGCTGAGTTTGCAGTCGATAACCAACTGCAAGCTGATTTCTGGACCGGTCAACTAAACCA
CACGGTGCTCACCGGATTGGATTATAAACGCACCCGTATTGCTGGATTGGGTATCACCGG
TTTATGGTCTGAATATCAAAGACAGTGACCTGTCACTGAATAGCAGTGATTTGACCAAAC
TGGATCAGGTGGGGGTGTATTTACAAGATCAAATCGAACTGGATAAATGGAACTTCCTGT
TGTCCGGGCGCTACGACTGGTCACAGTTAAAAACCATGAACCGTAAAACCGTCACTCAAG
ATCAACAAGACGATCATGCATTTACCGGCCGTGGCGGTGTGTTGTATGCCTTTGATTCTG
GTATCTCACCCTATGTTAGCTACAGCACCTCATTTGAGCCAAGTACCGCCAAAGGTGCAC
CTGGCACCGGTGCATTAGACCCGGTCACGGCACGTCAGGTCGAACTCGGCGTTAAATACC
AGCCGCCGGGCAGCCGCACTTTGCTGACCACCGCACTGTATGATTTACGTCAGAAAAACA
TTAGCCAATACGATCAAGCACTGGCCTATAGCGTACCAATTGGCGAAGTTCAGTCTCAGG
GGATCGAAACTCAGTTAAACAGTGAGATTAACGATAATATCAACCTTATTGCCGCCTATA
CCTACACCAAAGGGAAAGTACGGGAAACTAAGACCGCCGCTGAATTAGGCAAAATGCCCG
CTCGCACACCTAGCCATTCCGCCTCACTGTGGGGTATGTACAGCTTTGATAAGGGTGTGA
TTGATGGATTATCCACCGGTGTTGGCGTGCGCTACATCGGCACCAGTTGGGGTGATGCGA
AAAACAGCTTTAAAGTCCCAGCGGTTACGTTATATGACTGGATGATGCGTTATGAACTGG
GGCAAGCTTTACCATCAATGAAAGGCACCAGTTTGCAGGTCAACGTTAATAACGTATTTA
ACAAAGAATATGTAGCCAGTTGCGCACAAATGGCGGCCTGTTTCTATGGCAGTGGCCGTG
TTGCTACCGCAACCGTCAGTTATTCCTGGTAAACTTTCACTTTCAGCCGCGCCGGTTGAT
ATATGCTGGCGCGGTTTTATCCTAACGAATAAGAATTGCTTAAAGAAAAGTAAATATTTG
CTCCAACCCATGCCATTTTGGCGGTTATATTAAAAATAAATCTAATAAATTCAGCCTAAT
AACTTTTCATTAACCTTTCATTCCATTTAACGTAACCGGACAAAACCATTCTAAAAACAG
TGGGATAATCCTATACTCGCTAACAGCATTATTTAATCGCGCCATATATTCAGGGTAAAC
ATGCCAGCATTTAAAGGAATATCACAGCTTATGCACCGAACGCGCGCCTGTAAAAAGCGC
CTGTGCGGCATACTGCTGATTACCTGCTGGTTTTTTCTGAATACCCAACTGGCGATAGCT
GGCCATCAGTGTGATATTGCCCCTGCCGACTCGCCGGTCTTTAGCCAGCATCAAGGGCAT
TTACAATCAGCCCCGATGCAACACATGTTGTCAGCGATGGAAATGTCTCATGGTCAGGCG
CAAAACTCCCTGTGTGAAAAGCATTGTATTCCTGACTCAGTTCAATCTGACAGCGGGATG
CTGGTACTGGCAGCTTTGCCGACCCACACCGAATTAGTGCTAGCGGATATACAGCAAGCC
CCGCGCATTCACCGCCTCGACTGGCATATGCCGCCCATTGTTGGGCCACCCACCGAAATC
GCGCTCTGCCGATTTAGAGAATAGATCCAGACAGATTTAACCACATTATTCACGCGTCTT
TGCGTGCTGTGCTTATTTTATGTTTTGGAGCTATTCCTATGAGTACTTTATTTAACGCCG
TATCCACCACTGTTACCACTTTAGTTTGTGCTGTTGTACTTTTCTCTGCCCCGCTGTTGG
CCGCCCCCCTATCAATGACAGAAAGTATGCCGATGTCCCATAACCACGGGGCAATGATGG
CTGATACCACCACGATCAATACCAATAACTATCACTCTCGCGGGCAAATAAAAGCCTGGA
ATGCCAATAGCGTATCCATCTCCCACAGTGCCATTTCGGCCCTAAACTGGCCACCAATGA
CTATGTCCTTTGACCTGCCGGATAACCTTGCTACAACCCCAATTCCAGTAGGCACTCAGG
TCACATTTAGCTTCCGCCAGACTGAACAGGGCTATCAGCTCACCGCCATTTCAGCACAGC
AACCGTAAGGCGGGAGCCATCATGAACCACCTATTGAATCACCCACTGCCGGTGCGGCCT
GCGGCTGTATTGCGCTTAGGAATAGCCCGCCTGCTGATGGCTGCGGCATTCAGTTTACCC
GCCCTGAGCCACGCGGCGGATATCACTCTGGATCAGGCGCTGGTCTCGGCAGAGCGCTAC
TCTGCCGAGTTATCTGCGAATCAGCATCAGGTTAATGCGCTGGAAAACATGGCCAGTTCT
GCCACCCAACTGCCTGATCCCAAATTGAAGTTTGGTATAGAAAACCTGCCAGTTGGGGGC
AGCAATGCCCGCCGTTTTACCCGCGAGGGCATGACCATGCAGCGGATCGGCATCATGCAG
GATTATGTCAGCAGTGATAAACGGCAAAGAAAAGCCGATACCCTCAGTGCCGAAGCGCGT
AAAACCGCAGCGGGCAACGAAACCATCCGCACCAGATTACAAAAGGAAACCGCGCAAGCC
TGGCTAGATCTGGCACTCACCGAGCAAGCCGCGAGTGATGCCAAGGTTTTAGTGCAGGAG
AGCGAAAAACAGATAGCACTACAACGGGCCGGAGTTGCCAGTGGTGGTGCGTTACCCAGC
AGTGTGTTGGATGCGCGTCTGACCCTGGCGGCGATGCAAGATAGACTAACCACCGCACAA
CGCGACGTGGCTTTGGCGCAGACCCGACTGACCCAGTTAACCGGTATTGAAGTTCAGCAC
GTCGATGGCCCATTACCCAAGTTCTCCCGCCTACCCGCTGCTATCACCGTGTTGCGCGAT
AGCATTAACCAGCATCCGGAAATCTTGCTCGCCAGCCGCGAAGCGGAGGTTGCTAAAGCA
CGTTCGGCGCAATCAGCCATTGCGGCGATTCCGGATATCGGTATTGAAGTTTATTACGCC
AAACGCGCAGAAGAATATGAGGATATGGCAGGAGTGATGGTAACCGTCGATCTGCCGCTA
TTTCGCTCGCAACGTCAGGATAAAGACTATGCCGCGGATGTCTCGCGAACCATGGAAGCC
AACGACCAGCTCACCCTACTGACCCGTAACCATCGGGCGCAGCTCGACACGCTGCTAGCG
CAATATCAGGCCACACAGCAGTTATGGCAGCGACAGATTAACGCTGTTTTACCGCTGCAA
AAACAACGTGTTGATTTGATGATGGCACAGTATCAAGCCAATAAAAGCGATTTGAGCAGT
GTACTGGAAGCCCGGCGCGCCCTGCTCGATAGCCAGCTCAACACCAGCAATGCCGCCAGA
GAATTAGCCCGTACCTGGGCTGCTATCCGTTATCTGACCCCGCAGGAGAGCGTGCGATGA
AAAAGTATTTTAGCCTGACTTTAGTGGCCGTCGCCGTCATCAGTGGCATCGCTGGTTATC
TGCTCGGAAAACCGGCATCACATGCCATATCAACCGTTGCTGCAAGCCCCGAAGTCACTG
CAGAAAACAGCCGCAAAGTGCTGTATTGGTACGATCCGATGTCCCCCGGTCAACGCTTTG
ATAAACCGGGAAAATCTCCGTTTATGGATATGGAACTTGTGCCGCGCTATGCCGGTGAAA
CCGTGGAAGATGGTGGCGTCACGATCAGCGCCCGTCAACAGCAAAATTTGGGGCTGCGCA
CCGCGCCAGCAGAAATGCGTACACTCAACTATCGCCTTACTGGCTACGGCACCGTGGCAA
CAGATGAGCGCAGTGTACAAGTCATCGCTGCCCGCGCTAACGGCATTATCGAGCAATTAT
ATGTGCGCGCTAATCAGCAGCCGGTGACAAAAAATCAACCCTTGGCGCAGTTATGGATTC
CCGACTGGAGTGCTGCCCAGCAAGAGTATCTGGCTATCCGCAAATTGGGGGACGACGCAT
TGACTGCGGCGGCACGCCAGCGGCTACAGCTGCAATTTATGCCAGAAGAGGTGATTCGCA
GTGTCGAAAAAAGTGGCCAGCCACAAACTCGGGTGACACTGCGCTCCCCTGCCAATGGTT
ATGTCAATAAACTGGATATCCGTGCCGGTTCGCAAGTCACAGCAACGCAATCCCTGTTTG
AGTTAGCCAGCCTCGATCCGGTGTGGATTGTGATGGATTATCCGCAATCGCAAGCCAGTT
TAGTCCGGATCGGCAGTGAAGTTACTGCTACTACGGCCAGTTGGCCGGGTGAGTCCTTCC
ACGGCAAAGTCAGTGAATTATTGCCCAATATGGATCTCGCAACCCGCACTCTGAAAGCGC
GTATCACCTTGGAAAACCCACAACAACAGCTCAAACCGGGTATGTACCTAAATGTGCAAT
CGACACCAACGGATACGCTTGAGCCAGTGCTGGTCATTCCACAGGAAGCCTTATTGATGA
CGGGCAGCCGCAACACTGTATTACTGGCAGAAGGAAATGGTCACTTTAAGCCAGTTGAAG
TCAGTGCCGGGCAAACTCAGGACGGTTGGGTAGAAATCAAATCGGGGCTGAGTCATGGTC
AGTTGGTGGTGACCTCCGGGCAGTTCCTGATTGATTCAGAAGCCAGCTTGCAAAGTACCC
TGCCGCAAATGGCTGACACCCCAGAACCCCAGGTGCCAGCCGTTGATAACACCACACCAG
CGCCGGTCGATATTTACTCGGTACAAGGGGAGGTCAATGCGATTAATGGCTCAACAATCA
CGCTTTCGCATGGTGCGATAGCCGCCTTGAAATGGGGCGCGATGACGATGGATTTCCTGC
TGCCACCGGGCAAACTATCAGCGGATATCCACGTTGGTAGTGAAGTCAATTTCACCTTTA
CGTTGACTGAGCAAGGCGCGCAAATCCGTCAGATCCAACCGATAAAAACCAATAGCAGCA
CGGATATTCATGGGAGTCACTTATGATTGCCGCTATTATCCGCTGGTCGTTGCGCAACCG
GCTATTGGTGCTGTTGGGCGCAGTAATGATGGCTGCCTGGGGGATTTGGTCACTGCAACA
AACCCCACTGGATGCGTTGCCAGACTTATCGGACACGCAAGTGATCATTCGCGTCAGTTA
CCCTGGCAAAGCCCCACAAGTAGTGGAGGATCAAGTCACTTATCCGCTGACTACCACCAT
GTTATCGGTGCCCGGCGCTAAAACTGTGCGCGGTTTTTCCATGTTCGGCGATGCTTATGT
CTATGTTTTATTTGATGATGGCACCGATCCTTACTGGGCGCGTTCAAGGGTGCTGGAGTA
CCTCAGCCAGGTGCAATCCACCCTGCCCGCCGAGGCCAAAGCGGCACTGGGGCCAGATGC
CACTGGCGTTGGCTGGATTTATGAATATGCGTTAATTGATAGAACCGGCAAACACAGCCT
GGCCGATTTACGCGCATTGCAGGATTGGACACTGAAGTTTGAGTTGAAAACGGTGCCCAA
TGTGTCGGAAGTTGCCAGTGTCGGCGGCATGGTACGCCAATATCAGGTGATTCTTGATCC
GGAAAGAATGCGTGCGCTGAATCTATCCCATCAGCAAATCGCCAGTGCTATTGCCGACAG
TAATCAGGAAGGCGGCGGCTCAGTGTTGGAAATGGGGGCCGCCGAATATATGGTGCGCGC
CAGCGGCTATCTGAAAACGCCGGATGATTTTAGAAATATTGTGATTACCGCCCGTGATGG
CATTCCTATTTTACTGTCTGATGTTGCCAGCCTGCGCATAGGGCCAGAAATGCGGCGCGG
CGTGGCAGAATTGAACGGTGAAGGGGAAGTCGCTGGCGGCATCATTGTTATGCGCTACGG
CAAAAATGCGCTGGAAACCATCAATGGCGTGAAAGAGAAGCTACAACAGATTCAGCGCAG
CTTGCCCGCCGGAGTGGAAATTGTGCCGGTTTATGACCGCTCACACCTGATTACTCAGGC
CATCGACAGCTTGTCATTTAAGTTGTTGGAAGAGTTTTTAGTGGTCGCGGTTATCTGCTC
GCTGTTTTTGTTCCACTTCCGTTCGGCGCTGGTCGCCATCATCACCCTGCCCCTTGGCAT
CCTTGGTGCCTTTATTGTTATGCACTATCAAGGGGTTAATGCCAATATTATGTCGCTGGG
CGGCATCGCCATAGCCATTGGTGCCATGGTAGATGCGGCGATCGTGATGATCGAAAACAT
GCACAAAGTATTAGAACAATGGCGGCGGGATCATCCCGGTCAAACACCAGTCAGCCAAGA
TTATTGGCGCATTTCAGAGCAGGCGGCGATTGAAGTCGGCCCGGCTCTGTTTTGCAGTTT
ATTGATTATCACTTTGTCATTCATTCCGGTCTTTACCCTACAGGCGCAGGAGGGGCGGAT
GTTTTCCCCACTGGCCTTTACGAAAACCTATGCCATGGCGGTTTCTGCCGGTTTAGCGAT
AACGTTGGTGCCGGTATTAATGGGGTATTTTATTCGCGGGAAGATTCCTGACGAAAATGC
GAATCCGATTAATCGCTGGCTCATCGCCCTTTATCACCCAGTATTGACCGCGGTGCTGGC
ACGGCCCAAAACGACCCTGGCCGTGGCAGGGATGTTATTGCTGGCAACCTTATACCCACT
AAGCCGCTTGGGCAGCGAGTTTATGCCCGCTTTGGATGAAGGCGATTTACTGTATATGCC
CTCAACCTTACCGGGAATTTCAGTGCGAGAAGCCAGCCATTTGCTGCAACAAACGGATCG
TTTAATCAAAACAGTACCCGAAGTGGATACCGTGTTTGGTAAAGCCGGGCGTGCAGAAAC
AGCCACCGATCCCGCGCCACTCACTATGATCGAAACCACCATTCGGTTTAAACCCAAAAA
TCAATGGCGGCCGGGCATGACCATGGATAAGTTGATCGAAGAACTGGACGCCAGGGTCAA
TGTTCCCGGTATTGCCAATTTGTGGGTGCCACCGATCCGCAATCGACTGGACATGCTATC
TACCGGGATCAAAAGCCCGGTGGGAATCAAAGTGAACGGCAAAAATGTGCAGCAAATTGA
GCAGGTGGCACAGCAAATTGAGCAAGTGGTACGTAAAGTGCCAGGCGTGACCTCAGCGCT
GTCTGAACGACTGGCCGGTGGCCGCTATGTGGATATCGACATCGATCGCCAACGAGCCGC
CCGCTATGGTGTTTCGGTTAAAGAGCTGCAATCGTTGGTGGAAACCGTGATTGGCGGGCA
AAACATCGGTGAAACCATTGAAGGCCGCGAGCGCTATCCCATCAATCTGCGTTATCCACG
AGAAATTCGTGATTCACTACAGAAATTACGCGACTTACCGGTTGTCACCGCCAGTGGCGG
GCAAGTGGCATTATCTGAACTGGCGGATATTAAAGTAACAGAAGGCCCGCCGATGCTGAA
AAGTGAAAATGCGCGCTTATCCGATTGGGTTTACGTCGATCTGCGGGGGCGGGATTTAAA
ATCAGCCGTCACAGATATGCAACAGGCCGTCGCTCAGCAAGTCAAACTACCGGAGGGCGT
CTCGCTCAGTTGGTCTGGGCAATTTGAATATCTGGAGCGGGCAACAGCGAAACTGAAAAT
TGTCCTACCGGTTACCTTGACTATCATTTTCGTGCTGCTGTATGTGACTTTCAGCACTGT
CCGTGATGCCGCTTTGATTATGGCAACCCTGCCGTTTTCCTTGATTGGCGGGGTCTGGTT
GCTCTATGGGCTGGGCTATAACTTTTCAGTGGCTGCCGCAGTCGGCTTTATTGCGTTGGC
GGGGGTAGCGGCAGAGTTCGGCGTGATCATGGTGCTGTATCTCAATCAGGCAGTCAAAAA
ACATCAACGGCCCGGTATACCGATGACGGCCAATGAAATGAGTGCTGCCATTCACGAAGG
TGCGGTATTGCGAGTGCGACCAAAAGCCATGACAGTTGCGACCATTATGGCCGGCTTGCT
GCCTATTATGTGGGGAGGTGGCACCGGTTCGGAAGTTATGCAGCGCATCGCCGCCCCGAT
GATCGGTGGGATGGTGAGCGCGCCATTACTTTCCATGCTGGTTATTCCGGCGGTGTATAT
GTTGCTACATAAAAAAGACAGGAAACAACACTAAATCTCAAAAGTATTACTATAGCCCTG
CGTTCTGGTTTGCAGGAGTCAGGGCTTTATTATTGATTTCTCATAACTTCTCAGCCCGTC
CAGCACGACGAAAGGTTAAGTTAATCCGGTATGCTCCCGCAGCGGGAGAAAACCCTGCTT
TGATCGGCAATACACCATGATAATTCAAACGAGACGGCCCGCCCCACACCACCACATCGC
CTTCGCTCAATAAAACTCTCTGACATTTAGCCTCACGGGATGCACCACCAAATTGGAATA
CCGCTGGCAGGCCCAACGAAACGGAGACAATGGGCTGGCGTAAATCCAACTCATCTTTAT
CTTGATGCAAGGATAACTTAGCCCCCACCTCATAACGATTTATCAAACAGGCATCGGGCT
GAAAATCCACAAAACCGGCTTGTTGCGCCGCAGCAACTGCCAACGACATAAAACTTTGCG
GCATGGCGGGCCAGCACAATTCTGTTAACGGATCAATCGAGCTGTAGCGGTAACCGCCAA
CATCGCTGACCCATCCCAACGAACCACAATTACTCATGGCGACCGACATCCGGTAGCCAC
CTGGGGTAATTAAATGTCGAAAGGGAGCTACAGTGGTAATAGTTGTAATCTCAGCCAACA
GCGAGGATGCCTGCTCTTGGGCAAAATGATGTAAAACAAATGCTCCAGGAGCTAACTCTT
CAACCCAAGGTTCATTGGGTAACTGAGAAAACAGATCCATGGTCATTATGGCCTCACTAT
ACCTCAAGCTGTTGCATCACTAAGACTGATACAGTCTACTCCAACCCTCGGCTTAACTTA
GCGCTATTTCACTCTTTATCTACGTGCCATGTCATTATAAGGAGGAGAAATATTATATTT
GATATATTGAGATTAAAAAATTGAAGAATTAATCAATAATACAGAAGAGTTGCGTGAAAA
TCACAATCAAGTGATAAATAGAAAATAATAAACAAATAATAAATCATGATAATTAATGAT
ATTAAATAACATATCCATGCTCAATATCTTCTTGTTAATCACAATTACATCATGCAAGAA
TACGTCGGCTCATTACTTAAATGACATTTAAGAATTAAAATAAAAATAGACAAACAGCAA
ATTAATAACCATTAAAACCATAATGACATGGTACAACTTCTACTTTCACGCACACAACAT
CAAAGAGAAATACTCACTTAGCATAAATCTTATTTACGCAAGATGAGATGAGATGAGATG
AGATGAGATGAGATCTTAAAGCAATCAAAATAAATATACACCTTATACAGGATAGGTAGC
TGCCAAAATGGAGACAAATGAGATTGTGTTTAAATTAGAAGGAACGGTGCTATTTTCTCC
CGCACAACGCTGTTTAAATGGCCCCGATGGTTCAGTGGTAATATTAACTGAAAATAATCT
GAGATTCTTACAATTACTGCTTAATGGAGTAACAGAGAAAGAACAGATCATCAATCAGGT
ATGGAAGGAACAGCGTGGAGCGGTCAGTGAAAGCAGTTATTACGGGCAACTCTATATGCT
GCGAAAGGCATTTCTCCAAGTAGGGCTGAAGGAATCGCTTATTCATACTATTCCGCGCAA
AGGAGTGCGTTATACCGGGTCAGTGAGTAAAATAGCAGTATGTAAAGAACCGCAGGAACA
GCAAAACAGCACTGATATGCAACAGATCCCTGCACTCCCTGATGTTTCACAGTTAACCAC
ACTCCCTTTACCGATAGAAAATATCGCTCTACAGGAGTTTCCGGCACAGAACAAACAAAG
TTTCCTGCAAAGCTATCGCTGGAAAAAGTTAATTTCTTTACTGGCTTTTTTCTCTTTCTG
CTGGCTCTCATTTCTCTCAATCTTAATCATGGTTATCTTATTTAGTGGGGAGAAACCAAA
TCCTTAACTCGCCAACCAAAATAAATATGATTTAAAAAGGCTAAATAAAGGTAACAAAAA
GGATTTTTCAACCTGGAACACGTTTAATAGCAACCACTACCAACGAGGCGAAAACAAAAA
AATCAAATCGGTCAGTAGCGATACATCAACTCAATACTTAATTTAAATATCGGGAATACT
CCCACTACATTTAACAAGGAAAGAATTATGATGAATTTAATCACTAAAGGTTACGTTACA
GCACAAGTTAATGCGCAACAGTTTATAAAAGATAATCGTGGTACGGTTATTGAGTACGTG
TTGATTATTGCTGTAGCCGCCTCATTACTGGCCTTAGTAAAAACGCCGTTGAAGGGGATC
GTCGATGCATCCATGGAAGAAATAAAAACAATGCTTTCTAATAAATAATAGAAACTCATC
TTATCAACACGGCAGTGCCCTGCTGCCGTGTTTAATCTTATATCAGGATGGTGTATTGGA
TACCCTCAATATATTGATAAACGCACTGTTAATGTTGCAACTATTGTTCGTCTGTTATAG
CGATATTCGTTATCGGACTATTAGCAATAAGTTTATTATCACTATCGCTATCAACGCGCT
GGCCTTAGGTTTTACTATGAATCATGCGATTAACATAGTGATTCCTTTCAGTGCATTACT
GATTGGTTATAGTCTATTTCATTTCCACCTGATTGGTGGGGGGATGTTAAGTTAATCACT
GTGTTGTTATTGGCACTGACGACGGCGAAATCACTGGATTTCATTCTCTATACAGCGATG
ATGGGCGGCGTAGTGATGATAATAGGTATGTTGGTTAATCGGGAGGATATTCAACAACGA
GGCGTTCCTTATGCCGTGGCGATCTCTGCCGGATTTTTATTATCGTTTCTCACCTAGCAT
AACAGGCATGTCATTTAAAAAATAAGATAAAGGCTATTATCATGAATCGTAAATTTATTT
TATTGCTTTCACTTTTGATTGTCGCTGTTGGCATTGTAGGTATTCTGATTAATACTGATA
ATGGTCAAAAAAATACCCAGGACTCAACCGAATTGAATCGCGAGCAAGATACCAATATTG
CCTTGGCGATATCAACCCACGACCTCTCCTCAGGCACAATATTAACAGCAAATGATTACG
CTATAAAAAAGCTATCGGTTAAAGAATCAAGTGAATTAGTAAAAAGTAATATCTCAAGCA
GCGCGGAGATTAATCGCCACTTATTGAAAGAAAATGTTCTTGCTGGTTCTTACATTACAA
AGGATATGTTAGCAACACCTGATAGTGATGAGTTTAATCATCTTGTTTTAAAAAAAGGCA
ATATCATTTATAAATTCAATTTAAAAAAGCAGGACGAATATTTGCTGGACTCATTAAACA
CCGGAAATAGGCTCTCTTTTCAATTGATAACCCTTGAGACAGATAAAAGGAAGGGTATGG
AGAATGGCACTACCATCAATAAAAAAGGGATGAATAGTAGACAAAGACAAAATTACTCAC
TAAATAAACTCATCCAAAGCATGGAAATAATAAGAATAAAAAAGTACTCAAAAGATGAGT
TATTGGAAATAAATGGCAAGAATCGAAAGACCGAAGAAATGTTAATTGGTTATATTGATG
TCATCATCGATATGCAGGATTTGGATTTAATCTATCTGGCAGAAATATCAGGTGAAATCA
TTCTAACACCCACCATCGGTGACGAAGATGATAAATCAAAACATTTATATGACATATTAC
CCGAGCTACGTACAATAAGAGAGTTAAGGGGATGAAAGTAGCCAGACCAAGGTATTTAAA
TCAAATTGCACTATTTTTCCTATGTATGATCATATCATTCTTCATAGCATTCAATAGGGC
AAATGCCGAACCAGTTTACTTATCTACTGGTGAATCCTATATGATTAAAACACAGGAGGA
GATAGATACTGTTTTTGTTTCTGCCGCAGCTATCGCAGACTATGAATTAGTGGGGAAAAA
TAGCATTATTGTGTATGCTAAACAGGAAGGAACGGCAGAGTTTATCCTATTCAATCAGAA
CCATCACCCCATAAAAAAATCGGCCATATTAGTGGATAACACTATTACCGCAGCACATAA
AAGAATTCGGCTTGAGTACCCTGAAAGTGATATAGAGATTAACAAGATAGGCGATAGCTA
TATCCTGACAGGGACAGTAGAGACCGAAGAGGCAAAAGAAACGATTGCCAGCATCATTGG
TGAAGCTATTGGTAGTGAAAAAACAATAGCCAGCAACAGTAAAAAAGACAGCGATGGTAA
CAGTCAATATTTTAACTCTCCAGAGTATTCAAGGGTTGTGAATAAAATAAAGTTACCTGG
CTCAAATCAAGTAAATGTAAAGTTAACCATTGCAGAAGTCTCCAAAGACTTTAGTGAAAA
TATTGGGATGGATTGGAGTACTATCGGGAATTTTTCAGGTTCATTTCAATTTTTTAAACC
TAATGGCTTAAATAAATTTAACGCAAAAGGCATTAGTGCATTAGTTCATGCTATTAATGA
TGATTCTATTGCCCGTGTTTTAGCCGAACCTAATCTCTCGGTATTATCAGGAGAAAGTGC
CTCATTTTTAGTGGGTGGCGAGCTCCCTCTGGTTAATACTACGGCAAATAGTACGGTTAT
TACTTATAAACAATTTGGCATAAAACTAAACATCGGTGCCAAAGTCAATGCGAAAAAGCG
TATCCGTATTAAATTGGATGAAGAGGTGAGTAGTGTAGATAAAGTATTTAATATCGATGG
CGGAGATGCCTACCCTTCATTTAGAACACGCAAGGCGGCAACCACCTTAGAGCTAGGTGA
TGGTGAAAGTTTTATTCTTGGCGGGCTGATCAGCAGTTCAGAGAGGGAAGCGCTGAAAAA
AATCCCATTTATTGGTGATATCCCTATTTTAGGCGCGTTCTTCCGCAATGCAGAGACACG
GAAAAATCAAACTGAATTAGTTGTCGTCGCGACCGTGAATTTAGTGAGGCCGGTGTCAGA
GAAAGAAGTGGAGCTCCCCAACTTTATGCATACCTCAACACTTGAGCGCTTTTTTAACTT
TACTCATATCATGGAAGTAAAAAGAGAGAAAATGGCTAAGGAATTTCTGAGCAAAGGAGG
ATTTAGCAAATGAAGTTGTTAATAATAGGTAGCCTTATCTTATTGTCAAACTTGGCTCAT
GCGGGGCCTACAATTAGCCCAATGGATAATGACCGCGCATCAACATTAATGGAAAATAAC
AAAGCTATAACAAAAGCTAATAATGGATGCAAAAATAACAAATCAAAAAATCAATATAAA
TCTTGCAAATACAATATTAATGATTATCGCACGGTTAAAAGTAGCAAAGTAGGCTGTGCC
AACAATACCAATAGAAAAAACTCCAGCGCTAATGGTGATTTATGCAATTAATCCTAAACA
AGGAACTCATTAATAGAAAAGACAGTAAAACAAGAAATAATATAGTAGTTATGTCTACCC
GAAAATGGGTAATAGAAGAGGTATCGGAAAAAATAAGACTAGCCAACATAAACGATATTA
AAGAGATTGATAAAGACATTTTTAACATATCGGCCATCAACATTCCTGACCAAACCGTCG
GTTTTATTATTGATATCGGCCATAATGAGGATGTAGATAACACGTTAAATTTAATAAAAA
GTAATACCCCGCGAGATTGTTGGTGTGTATTAGTGGGTGACATTGACTCGATTAGTATCG
CGCAAAAATTTACTGAACGTGGACTATTATACTTAAATGTGCAATCACAGTCAGTTGAAC
TGACACAACACTTGCTAAAAGGCATTCCAATTGAAGCAGAAAGGAAAGCTTTTTTTGTCA
GCATACTAGGATGTAAAGGCGGCATTGGCACTACACTGCTCAGCTATCATTTTGCTTATG
AAATCACTCAAATAAAAAAATCCCCCACCTTGTTACTACAAGGTAATCAAGGATCTCAAG
ACATTGATCTGATTACCGAGAAAAAAATGGTATCAGGGGTAAATGAGTATCATAAAAATA
TTGATATTATGTTATGCAAAGGAAATGAGTTAAGTGATATTCAGATAGGTAGAAAACATA
ATTACATTATATTAGATCAACCCATACATAACTCGCCAAAAGAAAAATTAACAGACTATA
TTGAGCACTCTGATTGCATTATTATACTACTCGATAATAGTATGTCGTCTGTCCGGGTAG
CCAAAGAGTTTATTGATATCTATGATCGATTTAAACGAGATAACCGGCAGGTAACTCGTT
TAATAATTTGTTTAAATGAATGCCGACCTATAGCAAAAAACATGTTGGACACTTCTGATG
TTCAAACCTTATTAGGCCGTAAAATTGACACACGAATACCTTATATAGCAAAAACCAAAG
AATCATTAGTTGACCAAAATTATTTTGGTAGAAATAAAATAAAGATAAATTATTTAGCCA
AAAATACATTAGGCATAAACACTCATGTTTCAAATAATAGAAAATCATGGATAAACAAGA
TAGTAGCATCACTAAAATAAATAAAAGGAAAAATTAACAGTGAAAGTACCATTGAATACC
CAGGAAATAATTAGAGATAAAATGCTCGCCAGTATTGATATAGATCAGGTTCAATATCTG
GTTGATGATTATAGTAAACTCAGCGAATTACTTTCACAAACACTCGATGAGTTATTTAAT
AATAATGACTATAAGCTAACAACCCAAGACCAGAAAAAAATAATTACCATGATTGCAGAT
GAAATCACTGGGTTTGGTCCATTAAGAGAACTTATGGAGGATGACTCTATTAGCGATATT
ATGGTCAATGGCCCAGAAAAAATATTTATTGAACGTTTTGGGATGATAACCTTAACCTCT
CGCCGTTTTATTAATAATGCACAATTGACGGATATTGCTAAACGTTTGATGCAACGCGCT
AACCGGCGTATTGATGAAGGCCGCCCACTGGCTGATGCTCGCTTAATTGACGGTAGCCGT
ATCAATGTAGCAATAAGCCCTATTGCATTGGACGGCACTGTACTTTCTATCCGAAAATTT
AGTAACAACAAACGAAAATTAGAAGACTTGGTAGAAATGGGTGCCATGAGTAGTGATATG
GCTAATTTCCTCATTATTGCAGCCAGTTGCCGGGTTAATATTATTATTTCTGGAGGAACA
GGTTCGGGTAAGACAACATTACTCAATGCATTATCAATGTATATATCTGAAAATGAGAGG
GTTATTACTTTAGAGGATGCAGCAGAACTCAATCTTGAACAACCGCATGTAGTACGAATG
GAGACACGGCTGGCCGGGTTGGAAAATACCGGTCAAATAACCATGCGAGACTTAGTCATC
AATTCACTGCGTATGCGCCCTGATCGAATCATTATTGGCGAGTGTCGAGGTGAAGAAACC
TTTGAAATGCTTCAGGCAATGAATACTGGTCATAATGGTTCTATGTCGACACTGCATGCT
AATACCCCCAGAGATGCTGTCGCACGACTTGAAAGTATGATTATGATGGGCCCAGTCAAT
ATGCCTATATTAACCATTCGCCGTAATATTGCCTCTGCAATTAACCTTATTGTGCAAGTT
TCTCGAATGAATGATGGCTCACGAAAATTAAGCCATATCAGCGAAATAATGGGTATGGAA
GGTGATAATGTTATATTACAAGATATTTTTTCATTTAAACCCGCTAAAGAACGTGGATCA
GAAGGAAAAATTCAAGGGGAGTTTATCAACCATGGTTTACTGAATCGCTCTTCTGTAAGG
ATAAACGCCGATATCCATAACTTATCAAACGAATTAAATAGTATTTTTTCTTTGGTGGGA
AAATGATTTACTATATAATATTATTAACAGGCTTAATTTTATTGGTATTAAATAACTTTA
AGTGGTTGAAAATAAAAAAATCCATTTCAACAAAAAGAAAGGAAAAATTAAAAAGCGGCT
ATTTTTTAATTTTATTTTTCAAGAAAACGCTTAACGAATGGTTATCTTACTTAACAGAAA
TTCTTAGAGAAAAGAATACACTTCATATATTAATGCCGATAGTATATTCAGCATCTATTT
ATTTAGTTAATTACTTTTTATTCCATTTTAATAATGTTATTGCTTTACTTTTTATTATGG
TAAGTGTTATCTGTTTTCAATTAAGGCTGTCGAGAAAAAGGTATCACCGGTTTTTTAAAC
AAAATTTCCCTGAATCTCTATTAATGATCAACATGGCAGCAAGTAGTGGTGCAAGTATTA
ATCAAATACTAGAGCGCTGTGGGCAAGAAATTAGTGGCCCATTAGGAATAGAGTTTAACC
TGGTTTGCCGTCGGTTGAATGTGGGGGAATCCCCTGAGTCAGTTTTTTATGATTCTTATC
AGCGTTTTAAATATCCAGAGTTCTATTTCCTTATCACTATTATTTTACTTAATCTGCAAC
AAGGTGGGCAGTTAAGAGAGCTAACAAGTCGCTTATCTGAAGTGGTCAATAAAAATAAAG
CTACTGAGCAAAAAAAAGCGGTGATGACTGCACAGATACGGATGTCAGTAAATATAATAT
CTATAATGCCTATTGCATTTTCTCTTTTACTCTATTTTCTTGATCCTACCACCATAGAGT
CAATGTGGCATCACCCTATCGGTAAAATAGTATATTACTACATTATTACTAGTGAACTTA
TTGGCATGATCGTAATAAGAAAAATGCTAGGAAAAGCGATATGAAATTATTATTATTCAT
TAGTATCTTACTATTTGGACTGATAGTTTTTTTTAAAAGCAAAAACAAAAATGACAATAT
ATCAATCTACAATAAAATAAATAGCGTTGAAATTGATAAAATCAAAAGTAAGAATAATGA
AAAAGAAAGTGAAAAAAACATTTCTAACACCATAAATCTGCCATTTATATTGCATAATAT
AATTTATTTAAAGTTGGTAATTGCGGTTACCATTCTGATAATAACCGCGATATTGGCCGC
ATTTGATTTATTCTCAATTGATCTAAAAAGTATACTTATCATGGTGACCATTATACTTAT
AATGACATTATATTTCCCCAAGGTGATCGTGAAAAATATTGTCGCCAGAAGAACTCAGTC
TTTACTCAGGTCACTACCATTCTTTATCGATATAACAGCTGCCTGTGTTCAATCTGGAAT
GACAATAGACAACTCACTGAGTTACTCAGCCAAAAAATTTGAATTAATCAACGCCGACTT
AAGTTTTATTATGCTTAAAGTGACCAGGAGAGCAGAAATTAATGGCCTGGAGAATGCAAT
TAAAGAATTTAATCAATCTTCCACTGAATTAGAAATAAGAATGTTCTGCAGCGCACTCCA
ATATAGCATCAGCTTTGGTGCCACAGTTTACGAACAGTTAATTAAGTTATCAAAAGACAT
GAGAGAAATGCAGTTATTGGTTACCGAAGAGAAAATAAGTAAATTAACGGCAAAATTAAC
CATTCCATTATTCTTATTTATTCTTATTCCTTTTATTGTATTAGTTGTATCACCTGGCAT
TTTGGAGTTACTTGCATATGAATAAAAAAATCAGCATCACTATAACTGCTTTACTTTTCA
CTGTCGTTTTAAATGGCTGTTCCACTCATAATAGTATAAGCAGCAAAGAATTTTATTATC
GTGAGAGTATTTTACTCAAAGCTAATAACTATCCTGGTTTAATTACTTTATATCGAGATA
AATTAAAATTAAAAGAAGATGATTCAGTCCGGCTAAAATTGGCAAATGCTTACTATCTTA
CTGGTGATATTAAATCCTCATTATATTATTTACGTCCAATATCCCATAAAGAAAATGCAT
CAATTTACACGTTACAAATCAAGAATCTTATCAGCAACAATGATAATGCGGCGGCTAAGA
TTGTAGTTAATAAATTATTGGCTATTTCACCTGATAGTGCAGAAGCTCATAATCTGAACG
GTATTATTTTAGCTAATGATGGTGAAATAAATAAAGCAGAGGCGGCTATTGAAAAATCAC
GGTCTTTGTTTATTTCAGATGAAATAGCAATGAACAATCTGGCAGTAACAGCCATGCTTG
ATGACCGCTACAGTGATGCCGTAAGAATATTACTACCCGACTATTTAGCGGGAAAAAGAG
GGAGTTTAATGCTACATAATTTAGTATTCTCATTGGTTCAGCTAGGTGATACCCAATACG
CAAAGAAAATAATCGTAGCCGAAAAGATGGCTGAGAATCCGGATCAGTTAATATTAGCCC
TGAGCCAAGTGACCAATCTTCGCCAAGGACGCCTGCCTGAGAGATAAAATAATGAATGGA
AATGTTATAACTTTTTTTCGCTCAAATAATGGATCTATAGCTATTGAATTTTTAATAGTA
TTTATCCTGTTTATATTCATTCTGCTATCCAGTGCCGAAATAACGCGCCTGCTTTATATC
TCTTCTAATCTTGACCTGGCTTTTTCGGAGGCCACCAAGACTGCTAAAAACAGAAATATA
ACTGATAACAGAGATTACAATACAATATTACGTCAAAGACTCATTACTCAAACAGGTGTT
TTTGGGGCATTTATAGCAGACAGTAATATAGTTACTGATGTTACCTTTAGTAATAGTATT
AATGACATCATTAACAATGCACAACAAGATGATAACAACCTGGTACTCGCAAAATATACT
GTTAGTTACACATATAGGGCTGTTTTTTTCCCCATCCCCACTATTTTTGCCAATACCTTA
TTAAAACGTGAGGTGATTTTTGTTCAAGAATATTAATAATAAATTTATTATTAACAGCAA
TGGGACTGTCATTATCGAACTGGTTTTTGTTGTTACCATTATTGCACTATTTATAAAATT
ATTATTATCCGTAGCTGCATATAACTCAACCGTAGGTAAATTAGACCGCATCTCATATTC
TATTGCAGGGATCGTTCGAGAGCGAGTAAAGTTATACAGCAACGATAACGTATTAACACA
GGAGCAAGTTAACCAATTAAAATTGCTAACTGAACAAATGCTATTAAACTCAGGCACCCC
TTATAATAACGTTGCAATGAGAATAGAAACATTGCATTTTAATGATACCGACTCTTCGGA
ACCTGAGCATAAAACAATTGACGATGAGAAAAGTGTATCGTTTAGCATCGGAAATTGCCA
ACCAGCTCAACTGTTACGTGATATGAGTGACTTATCACCCTATGGAAATACCGGTCGCTG
GATACCACTTTACCAGGTGACCTTATGCCTGCCGACGATACCTTGGTATAGCAATCTATT
TAGCACTGATGTGTCGGTTCCGGCAATAAAGTCATCAGCTATAACTATCGAGCGATAATA
CTTAATTTAGATAAAATATCATATAGGCTATTTATGCGAATCCAACCAGATACCATCCAT
AAATTAAATCATTTCACGCTATTTAAAAAAAATGAACAAGGTACAATTTTAATTTCTTTT
ATGATTATTTTACCTTTTTTTATTGCGCTAATTTTTATAACGTTTGAAATTTCACATTAC
TTACAGAGAAAAGCCAAGCTCTCAGATGCTATTGAGCAAGCAACATTAGCACTGACCATC
GAAAATAATGCAATACCGGATGAGCCCCAACAAATTAAAAATAATGCATTAGTTTTATCT
TATGCGAATGCCTATTTACCTTCTAAAGAATTTTCAGTACCCATAATTAATATAAATGAT
AATACTTATTATCTTGAATACAATGCTGCTGTTACTATGGCTTATCCAGCTAAATTTTTA
ACTCAAACCTCCCTCACCAACGCGATTACCGATATTAATATCACAGATAATGGTGTGGCC
ATAAAAAATAAAGCCATAGAAGCCAGTGATCTGACCGATGTGATTTTTGTCGCTGACTAT
TCAGGCTCAATGTTGTACAATTTTGATGTCAATGAACCAAATGATCACGAACGAATAAAT
GCCTTAAGATCGGCATTTAGAAAATTGCATGATATTATTATGAATAATAGTAATATTAAT
GCTATAGGTTACATCCCTTTTTCATGGGGAACAAAGAGAATAGTTTTCGAGAATCAACAG
CAAAAAACATATTGCCATTTTCCTTTTTCATCAAAGATATATAAGCCCAAAGGGAATTAC
CTCTCGGACGAGATAAAAAAAAGTTCCAATGCTTTGCTCCTTCTTGATTATATTGGCGAT
ATTATTGACTATGATAAGACAATTGAATCAATTACCGGAAACGCACAAACCATTGATATA
CCTATGAGTGATGTCAGAACTAAGAATGTTTGCCTGCAAGCTTCCAACGCATACTCGTTA
GAGCAGGAACAATATATTAATAATATAGATAATATAATAAAAATGGAACCATATGGGTGG
ACACTAATAAGCTCGGGGATACTATCGGCTAATAATCTATTTAAGAAAGAAGCTAATAAT
CGCCATAGAAAACTAATGATTATTCTTTCAGATGGTGTGGATACTTATCAAGATAATTTT
TTACCAAATAAAGGGCTTTTTATCAGCAAAACGCTTGTAGAGAAAGGGATGTGTGAGAGG
GTTATAAGTAGTGGTATTCAAATGGCATTTATTGCCATTGCATATTCACCGGATGATGAT
GTAAATGAACCTGAATATATTAACTGGAGACAATGTGTTGGTAAAGATAATTATTATGAA
GCCCATAATGCTGATGAGCTGATGCGTGACATACAACAAGCCATTAGCAAGTCAGCAACA
AGTGAGGTCGGACGTAATACTCCCAAAAAATAATCTCCAATATTAGGCGCGGTAGCATTC
ACCGCGCCAGCTTGATTATTTCGCGCCGCCCGCTTCCATACCGACTAACCCGACCTTGAG
ATAACCCGATTTACGCAGTGCATCCATCACACTCATCAGAGTTTCATAATCCACCACTTT
ATCCGCCTGGAAGAAGATGGTGGTTTCTTTATTAGATTGGGTCACTTTATCCAGAGCCGC
CGCCAGTGTCTCACGGTCAACCTGCTGATCGCCAACATAAAGCTGGTTATCAGCCTTAAC
AGTCAAAAATACCGGTTTCTCTGGCCGCGGCTGTGGTACCGCGGAAGATGCCGGTAAATC
CACTTTGATATCAACTGTGGCCAATGGCGCTGCCACCATAAAGATAATCAGCAATACCAG
CATGACATCAATGAAAGGCGTCACATTAATTTCGTGCAGTTCAGCGCTTTCATCAAGGTT
ATCGTTCATCCGCATGGACATAAATCACCCCGCACGCAATTGATGAGGTTGCTTAGGAGA
CTTTGCTTCAGCGCTGCTGCTCAAATCAAGATCACGGCTCAGTAGCAATAATACCTGTGC
GGCGACGTCCCCTACCTGAGCACGGTAAGACCCAATCAAACGAGCGAAAATATTATAGAT
AACTACCGCAGGGATTGCGGCCACCAAGCCGAGCGCTGTCGCCAACAATGCTTCTGCAAT
ACCTGGAGCAACAACTGCCAGATTGGTTGTTTGTGAGTGGGCAATACCGATAAAGCTGTT
CATGATGCCCCAAACCGTACCAAACAAGCCGACAAACGGAGAAATAGCTCCGATGGTTGC
CAGGAAACCGTTGCCTTTGCCCATTTGGCGGCTGATGGCCGCCACTCGGCGCTCCAGACG
AAAAGCAGTACGTTCTTTAATACCGTTGTTATCGTTCGATTCTGCCGATAATAGACGCTC
ATTTTGCGCCTCACGCAGTAACAGGCCGCTGATACTCTCAGGAGAAAAAGCCGCTGCCCG
CTCGGATGCAGTATCAAGGTCAGTAACCGCGCCGATAACCTCATGCTCTTGCTGTAAGCG
GCGACGTGCACGGAATAACTCGGTACCTTTGGAGAACAAAATGGTCCAGGTCACGATGGA
TGCCAGTACCAGACCAATCATTACGCCTTTAACCACTACGTCGGCATGTTGATACATGCC
CCAGACCGAGAGGTCCATTGCCAGCCCTTGTGGTGCTGGAGCCGTGAGTGGCTGAACCGC
TGGCGCAGATGTGGCAGGGGCAACAGTGTCTGCATTAGCAGGCGTTGCCGCGACTGGGGT
GATTTCCGGCGCAGGTAGCGGCGTTGATGTTGCCGTTGTTGGTGTTGTAACAGATGCAGC
AACTGCACCGCTGTTGCCTGGCGCGGCGAATGCATGACCGGTTAAACCTGCCACCAGCAA
TAATGCCATCGCGCCTTTCATCATTCGGCCTTGCACGAATGATTTATCTTTAATCTTTTT
GCCAGCTGTTTTCACGCTGTGCCTCCACCCAATATACAGATCAATTTAAGGACGAAATCA
GCTGCCGATCATATCAAACAAATGGGGGATTGATAGTAATTATCATTAGTATTTGCGCCT
ATTTTTTGAGAAAAAATAAGAATTGCCCTGATATCAGGGACTACCCAGCATGATAAACGG
ATAGGCGATCTTGGCTGTAAAGACTGAATGACATGCTATGTAAAGATGAAAAAGGATTAA
CTGCATAAGGCACGCTCATATTTATTAAGGAATCACCTCACGAAAACACCTTAATAAATT
TCCTATTTCGCCACTTACACAACATTTTTCCATCGCAAACCTCCAGAAAACAGCGAGTCG
CCCTATTGATTTTTTTTCATGGTAAAAGCTGCTCTCACATAACAATCATCATGCTAACGT
AAGGGATAAATACATTCCTATAATGAATGCTGACCATAGAATAATGGACACGCTGATAAG
AAGGTGGCAACGCGACATGTCTGCAAATAAACCTACGACAGAAAAACTGGCAACAACCTT
AGTTAGCGCAGGTAGGAGTAAGAAATTCACCCAAGGCTCGGTCAATACCGTTATTCAGCG
CGCATCTTCTCTGGTATTCGACTCGGTGAAAGCGAAAAAGCATGCCACGATTAATCGCGG
CAATGGTGAGTTATTCTATGGTCGCAGAGGCACGTTAACCCACTTCTCCTTGCAAGAAGC
CATGACCGAACTCGAAGGCGGCGCGGGTTGTGTGCTTTATCCTTGCGGTGCCGCGGCTAT
CAGCAATGCCATTTTGTCATTTGTTGCCACTGGCGATCATCTGTTGATGACCGGCTCGGC
CTATGAACCGGCGCAAAGTTTTTGCGATAAAATCTTATCGCGCATGAATATCACCACCAC
TTATTTTGATCCTATGATGGGCGCGGAGATAGCTTCATTAATCACACCGGAAACCAAAGT
GGTTTTCCTTGAATCACCGGGTTCCATCACCATGGAAGTGCAAGATATCCCCGCCATAGT
GAAAGCTATCCGTGCGGTTGCTCCTGAAATGATTATCATGATGGACAATACTTGGGCGGC
TGGGGTGCTGTTTAAAGCCTTGGATTTTGATATTGATATCTCGATCCAATCAGGCACTAA
ATATATTATTGGTCATTCCGATGCCATGCTGGGGATTGCGGTTGCCAATGAGCGTTGTTG
GGAGCAACTGCGGGAAGACTCATACCTGATGGGGCAAATGGTGGATGCCGATACCGCTTA
TCTTGCCAGCCGAGGCCTACGTACACTGGGTGTGCGCTTAAAGCAGCACGAAAAAAACAG
TATTGAAATCGCCAACTGGCTAGCAAAGCGACCGGAAGTTGCTGCGGTTTATCACCCCGC
ACTGCCCAGCTGTAAAGGGCATGAATTCTACCAACGAGATTTTACTGGCTGCAATGGCCT
GTTTTCTTTTGAATTAAAAGAAGAGCTAACTCAGCAACAGTTAGAGTCCTATCTCGACCA
CTTTACCCATTTCAGTATGGCTTTCTCATGGGGTGGATTTGAGTCCTTGATTCTGGGCTA
TCAACCCAAGGATATCCGGGCAATCCGCAAATATGAGGGAGAAGGAATCAAAGGCACACT
GTTCCGTCTGCACATTGGACTGGAAAATGTGCAAGATTTGCAGGACGATTTAACCGCTGG
GTTTGAGCGCATCAAAGCTACGCAGTAAAATTTCTGAGTGATAGGGTTTGTTAATGCGCG
GTGACAATACCTGCGCATTAATCCTCTCTTACACAAATAGTATCAACAGCACGTATATAT
ACCCTCAAAAATTTGGTTATTGAGGATAAGATCAATGTGGATCAGCACCATTACGGATAC
ACTAGGTAAGACCTCACAACAATATCCTCACATGATAGGCAAACAGGAACAGAAATGGAT
GTATTACGCGAAATCCTTCATGCCTTATGGCAGCAGGATTTTAGTAAACTTGCCGACCCG
AATGTGATTTGGGTTATTTACGGCATACTCTTTACCACCCTCTTTTTAGAAAATGGTTTG
CTACCGGCTTCTTTCCTCCCCGGTGATAGCTTGTTGCTATTGGCGGGTGCATTAATTGCC
AAAGGTGTCATGGGGTTCTTACCCACCATGATAATTCTGACCGCCGCGGCCAGCCTGGGT
TGTTGGCTGAGTTACTTGCAAGGGTTGTGGTTGGGAGATACCAAAGTGGTAAAAAGGTGG
CTGTTGCAGCTGCCGGTTCATTATCGTCAACGCGCCCATAACCTGTTTGTGCGCCACGGT
TTGGCGGCGCTGATTATTGGCCGATTCCTGGCTTTTGTACGGACTTTATTGCCGACTCTG
GCAGGCATTTCCGGCTTAAACAGTACACGTTTTCAGTTCTTTAACTGGCTCAGTGGGCTG
CTATGGGTGGGGAGTGTCGTGGGGCTAGGCTTTGCACTTAGCCATATTCCGCTGGTTAAG
CACTATGAAAATCAAGTCATGACAGCATTGATGATTTTGCCGATTGTCTTGTTACTGGTG
GGGTTGGTTGGCACGCTGGTGTTGGTCTGGTGTAAACGTAAAAGTGTAACTGACTAATCT
TTTCCGCTCGAACAGCTAAATGGTGCTCAGTGCGCCGTTTTATGTAGGTATCACCTCAGT
TAGTACGCAGTTTGGCAACTTCCTCACTCGGCGTGAGGCCAAAATAGCGTTTAAACTCAC
GGCTAAACTGTGAAGCGCTCTCATATCCCACCTTATTTGCAGCGGTGCTAGCCTTTAGTC
CATCGTGCAATATCATCATGCGCGCGCGGTGCAAGCGGTAAGATTTCAAGTACTGCAACG
GAGAGGTATTAGTCACTGCTTTGAAATTATGATGAAATGCTGAGACACTCATATTCACAT
CTGCGGCTAATTGTTCGACATTCAAGTTATCTGCAAACTGATTTTCGATCCGCCGCAATG
TCTTGGTAATTTGATTGAAATGACCGTGGCGATTAACTAATGCCTGTAATGCCCCGCCAC
ACTGACCACATAACACGTAGTAGATAATTTCTCGCACGATTTGTGGGCCAAGCACCCTGG
CATCACGGGGATTAGACATCACATCCAGCAGCCGCTCGGTGGCGCATAGCATCTCTTCAG
TCAGTGCCGATGAATTCACGCCAGAGGTATTGCCGAAAGGCTTGTCTAGCTCGTCATCAC
CGATATCTATAATCAAGTCTTGTAACATCTGGCTGTCTATATGAATGGAAATACCGGCCA
ACGGCACTTCCGGGCTGGCGAAGGTTTCACATTCAAACGGCAACGGAACTGTCAGAATCA
GGTAGTTCGTCGGATCGTACTGAAACACCTTACTACCCAGATAGCCCACTTTATGGCCCT
GAAAAATAATAACCACACTCGGGGTATACATCACTGGCGTGCGCGGTTGATGCACGGTGG
AGTACAGAATTTTTACTTTTGGCACCGTACTGGGGGTTAAACCATTACCTTGAGCCAAAC
CTGCAATCATCCCGGCCATCTGTGCCTGGATATCAGTAACCTCAACCATTGCGCCCTCGC
CTGCTTCTGCTATCTAAAACGATCTGACATAAATAGTGCAGTATTTTGCGTGTTTTCTAC
AGTCTTTTGGAGAAATAGGCAAGAGCAAGGCAGGAATGTGCATTGAGGTATGGTATCAAG
TTACCGACAATGGCTAACACTGATACGGCGGTGAATAACTCTTGCGCCGTAAGCTAATCT
TTTAGTTCTTATTGTTCATTACCCAACGCTGGAAGACAAATCATGCAAAATTTCACCCTT
CATACCCCAACTAAAGTGCTGTTCGGTACTGGCCAAATTGCGCAACTGACTAAAGAAATT
CCTGCTGATGCACGTATTTTGATTACCTATGGCGGCGGCAGCATTAAACAAAATGGTGTG
CTCGACCAGGTTCACCAAGCACTGAAAGGCTTTGATTTCCTGGAGTTTGGTGGCATTGAG
CCGAATCCTACCTATGAAACCCTGATGAAAGCGGTTGAAGTTTGCCGGAAAGAGAACATT
ACTTTCCTGCTGGCCGTTGGCGGTGGCTCTGTATTGGATGGCACTAAATTTATCGCCGCA
GCCGTCAATTATCCACAAGACCCGTGGCATATTCTGGAAACTACTGGCAGCGATATCAAA
CAAGCTCTGCCGATGGGTTCAGTATTGACCTTACCCGCCACAGGCTCCGAAGCTAACAAC
GGCGCAGTTATCAGCCGCCGTAGCACCGGTGATAAACAGCATTTCTTCTCCGCTCATGTA
CAGCCGCTATTTGCCGTGCTGGACCCAGAGGTGACTTATACTTTGCCACCGCGTCAGATC
GCCAATGGCGTGGTCGATGCTTTTGTTCACACTATCGAGCAATATCTGACTTACCCGGTC
GATGCCAAGGTGCAAGACAGATTTGCTGAAGGCTTGTTGCTAACCCTGATTGAAGACGGC
CCTAAAGCTTTAAGCGACCCTAAAAATTACCATGTACGTGCCAATATTATGTGGAGCGCG
ACCATGGCATTAAATGGCCTGATTGGCGCGGGTGTCCCGCAGGATTGGGCGACACATATG
CTGGGCCACGAACTGACCGCACGTCACGGGCTGGATCATGCACAAACTTTAGCGGTGGTA
TTACCGGCTTTGTTGATGGCGAAGAAACAACAAAAACGCGCCAAACTACTGCAATACGCA
GAACGTGTTTGGGGGCTGCAGGGCGGTAGTGAAGAACAACGTATTAATGCTGCCATTCAA
GCGACCCGTGATTTCTTTGAAAGCATGGGTGTTGCCACTCGTTTGTCCGCTTACAAACTG
GATGGCAGTACCATTCCTGATCTCATTAAAAAGCTAGAAGAGCATGGTATGACTGCGCTT
GGTGAGCACAGTGATATCACTTTAGCCGATAGCAAACGTATCTACGAAGCTGCGGTCTAA
CAGTCATAGCTTGGCGGAATGTTAAGAGGTTAATAATATGGTTCTTTACAGTCCGCGTTT
GAGCTATTTCCAGGCAAGCTAATAAGTCGAGTCATCACGACTAAACTTAGGTAATCGGCA
ACTGGCTGATACAGCCCAATCACTACCCCAAGACATCACAGTTGTAGGCTTTCCTGCAAC
TGTGAATACGAAGGGTACGTATGCTAAGGAGATAATATATGGCGACGCAACCCATTATCA
AATTGCACGATGGAAATCTGATGCCACAACTCGGCCTTGGCGTTTGGCAAGCAAGTATTG
AAGAAACTCAACTTGCTGTCAGCAAGGCGCTGGAGGTCGGCTATCGATCAATCGATACAG
CCGCTATTTATAAAAATGAAGAGGGTGTGGGTCAGGCGCTGAAATCAACGCATATCGCCC
GTGATGAGCTATTTATCACCACTAAGCTGTGGAATAGCGACCAGGATAATCCGCAACAAG
CACTGGAAGAGAGCCTGAAAAAACTTCAGCTCGATTATGTGGATCTCTATCTGATCCACT
GGCCAGATCCAACGCAAGATCGCTATGTCAGCGCCTGGCGTGAGCTGATCGCATTGAAAG
AGCAAGGATTGATCCGCAGTATCGGCGTTTGTAACTTTAATATCCCCCATCTACAGCGGT
TAATTGATGAAACTGGCGTTGCGCCTGCCGTCAATCAGATTGAGCTTCACCCCTTACTAC
AGCAACGGCAAATCCATGCCTGGAATGCCACGCATCATATTGCGACAGAATCCTGGAGCC
CGCTGGCCCAAGGTGGCGATGGCGTTTTTGATCAGGCAGTTATCCGTCAGTTAGCGCAGA
AATACAGCAAAACGCCAGCGCAGATAGTGATCCGTTGGCATCTGGACAGTGGGTTGATTG
TGATTCCGAAATCGGTGACACCTGCGCGTATCAGAGAAAACTTTGAAGTGTTTGATTTTA
AACTGCACAAAGATGAACTGACGGCAATTTCGAAATTGGATAGCGGCAAACGGCTGGGGC
CAGACCCGGATGTCTTCGGATCTGACCGCTAGTTTAATGCCTGGCTTTCCCTCTGGCTGT
TGTACCACCGGAAGGTTTATTCACCGGCGCTCTGTTTGCGCCGGTTTTATTGCCTGTCGT
CTTCGGCTCTGAACTGCCCGCCGTTGTCTGCGCCGCTTTGCCCGAAGGTGCTTTACTCGC
AGGAACCTTACCTGCTGGAGCCACATTTGTTCGGTTACCCGGCTGACGCTGACGCGTGAT
CGAGGTGTGCTTGGTCAGCGCTGGCGTATGCTGACGATACGCCCGACGTGCTTCACGTTG
TTCTTCCAGCGTAGGTGCAGGAACCAAACATTCACGGCGGCTACCAATCAAATGTTGTAA
CCCCATATCCTCTAATGCTGTGCGGATCATCGGCCAATTGACAGGATCATGATAACGTAG
CAATGCCTTATGCAACCGACGCTGACGATCGCCTTTCGGCACCACAACATCCTCACTCTT
GTAGTCCACTTTACTCAACGGGTTCTTGCCGGTGTAATACATGGTGGTGGAGTTAGCCAA
CGGTGATGGATAGAAGTTCTGCACCTGATCCAAACGGAAGCGGTTTTTCTTCAACCAAAG
CGCCAAATTGACCATATCTTTATCTTCGGTTCCCGGATGAGCCGAGATGAAATACGGAAT
CAAATATTGCTCTTTACCCGCCTGCCTGGAATAGGTATCAAACAGCTCTTTAAAGCGCTG
ATAGCTGCCCATTCCCGGTTTCATCATTTTTGAAAGAGGCCCTTCTTCAGTGTGCTCCGG
GGCTATTTTCAAGTAACCGCCCACATGGTGGCTGGCTAATTCTTTGATATAACGCGGATC
TTCTACTGCCAAGTCATAGCGGACACCGGAGGCAATCAGGATTTTTTTAATCCCTTTCAA
ATCACGCGCTCGCCGATACAGAGAAATGGTCGGCTGATGGTTAGTGTCCATGTGCTGGCA
GATTTCAGGATAAACGCAGGATGCGCGGCGGCATGTTTGCTCGGCTCGCGGCGACTGGCA
ACGCAGCATATACATGTTGGCTGTCGGGCCACCCAAATCAGAGATAATGCCGGTAAAACC
AGGAACTTTATCGCGAATTTCTTCTATTTCACGAATGATGGAATCTTCAGAACGGCTCTG
GATAATGCGCCCTTCATGTTCGGTAATTGAACAGAATGAGCAACCGCCATAGCAGCCACG
CATGATATTAATTGAGAAACGAATCATATCGTAAGCCGGGATCGGCGATTTCCCATAAGA
GGGATGCGGCACACGTTGATAAGGCAGGGCAAAAACGCTGTCCATTTCTTCGGTGCTAAG
CGGGATTGCCGGCGGATTAATCCAGATATAGCGGTCGCCATGTTTTTGCATCAAAGCCCG
GGCACAACCGGGGTTGGTTTCATGATGTAAAATCCGCGAGGTGTGGGCATATAGCACTTT
GTCTGCTTTCACTTTTTCATAAGAGGGCAGCAAGACATAGGTTTTTTCCCACGGCTTAGG
TTTGGCAGCCCGCACAGTAATCGGCTGGGCTTCTGACTCGGGAACGTTGTCTGTTGCACA
GGGTAAATCTTCACCGTAAGGGTTGGGAATCGCTTCGATACGGCCCGGTTTATCCAGCCG
GGTAGAATCCACACCACTCCAGCCCGGCAATGCCGTTTTGCGCATCACCACGGTGTTACG
GACATCCTGAATATCAGCAATTTTCTCACCCGCAGCCAGACGGTGTGCCACTTCAACTAG
CGGCCGTTCACCATTACCATATACCAGCATATCGGCTTTGGCATCGACGATAACCGAGCG
GCGCACAGTATCCGACCAATAATCATAATGAGCGATGCGGCGCAAGCTGGCTTCAATACC
ACCAAGTAAAACCGGCACATGGCTATAAGCCTCTTTACAGCGCTGGCTATATACCAATGT
GGCGCGGTCTGGCCGCTTACCACTTTGATTATCGGGTGTATAAGCATCGTCATGGCGTAA
CTTGCGATCAGCGGTATAGCGGTTGATCATCGAATCCATATTGCCCGCCGTGACCCCGAA
GAATAGATTCGGCTCCCCCAATCGCATGAAATCGTTTTTATTGGTCCAATCAGGCTGAGC
AATGATTCCCACACGGAAACCCTGAGCTTCCAGCATGCGGCCAATGATAGCCATACCAAA
ACTGGGGTGGTCAACGTAAGCATCGCCGGTGATAACAATAATATCGCAGCTATCCCAGCC
TAATATGTCCATTTCTGCGCGAGACATCGGTAAAAATGGCGCTGTGCCATAGCATTCAGC
CCAATATGGCTGATAAGAAAACAGGTCACGCTCTGGCTGGATCAGGCTGGTACTCATGGC
AATACTCTTTGAATTGGGGAAAGTTGAGGTGGTTCGGGTTAAGAAATCATCACCGGGCGG
CGATTATACGCATTTATCCATGAAAAGAGGAAGGATATATCTTTTGATAACGTGATTAAC
GCTATCAGTTAAAACAGGATCACTGGACGATTATTCATCGAAACAATGATCCCATTCTTC
TTAACCGAGCGTCGGTGCCGCTTGTGTCACTAATTGCCCTGCGGAGCCACGATCTGCCAT
CTCAAGGCTCTGGCTGTAGAATAGGAATGGAAAATGCTCGGAAGAAACCTGATTGAAGTA
CACCAGTAACTCCACACTCCCATCAACCCAGACGGTATCTTTCCAGCCACGATCCTCGGC
CATCGCCGGTGCACCATTCACATTTTTCACCAGGAACGAGACGCCCTGTATATGGAATGC
TTGCGGCATATCTGCGTGTATGATCCAACGCTCCCAAGTCCCTTGCTGTGCTTGAGCATC
GACCCGACTCATATCCCAGATAACGCCATTGATTCCCGGCAGATCATCCCCCAGGCGGAA
CTCTCGGGTGCGCACCACACTGCCATCCAGAATCTGATCAGAGAGCAAACGCATTGGTAG
GTTATCAGTGACCAACGGCAGCAAGCCGGTCGGTTTTAATGTCAGTACTAAAGTGGAAAT
TAAAATACTCGATGGCTCAAATAGCCCACGTAACCTGTCCATAATCCCGGCAGACTCCCC
CGCCGTGATGGACACCTCACTACCCTGCGACATATCGATAACCACTTCACGCCGCTCACC
GGGAGCCAGTGAGAGCTGTTGTACCGCAACTGGCGCAGGCAGAAAACCTTGATCACTGGC
CACCACATGCAATGGGCGGCCGTCACTCAATTGCAAGGTATAGCGGCGGGCATTGGACGC
ATTGAGTAAACGTAAGCGCACCCAACCACGGGAAACCTCAACAAACGGGCTTTGCACCCC
GTTAACCAGCAATGTATCGCCGATAAAGCCGCCTTTGGCTGGCGGGTCGTATTCCGGCAC
ACCAAAGTTATCCAGCCGCTTATCCTGAATAATAATCGGAAAATCATCTACGCCGTAATG
GCTTGGCAATGGCATCGCTTTGCTGACTTCATCTTCCACCAGCCACATCCCCGCCAGCCC
ATTATAAACATGGGGTGCCATGCGGTTAGGCGTATTGGCATGATACCAACAAGTTGCAGC
GGGTTGGCGTACAGGCAAAACCGGTGACCAGTCGACGCCAGGGGAAATCATACGTGCGGC
CCCCCCCATCAACGTGCCAGGCACCTGTAACCCGCTAATCGTCATTGATACCGGCTCAGC
CAAACGGTTGCTGTAAATGAGCTTAACATCATCACCGCTGTACACCCGAACGGTCGGCCC
CAGATACATCCCGTTAATACCCCATACCGCAGCTTTCTGCCTGCCACTGAATGCCCAATG
CGCTCGCTGTAAAGTCAAAAACAGCGGTTGGCCACGACGAGACTCCAGTAAAGGTGGAAC
AGGTAACGAGGGTTGCTGGGTACTATTAGCCTGTGCCCTCAATGGCAACGAACCCGCGCC
TAGCGCTAAGCCCGTAGCCTGAATGAACTGGCGACGACTGAGTGACATATCTTCTCCGTG
AAAACCACAATCAAACCTACTGCAAAATTTTGCCTGACTGCGAATAACGCTGAAAGACGG
CAAAACGCTCACGACCAGAGTCGTTTAAATAAAAATGGATTCAGGCAAAATAATCAATGC
AGAATCAACCTACGGCAAACAACGAATAGATTATTTTTCAGTTGCTGCCTGCTGGGCAAT
TTCTGCATCAAGTTGCTCAATTTTAGCCAGCATTAAATTGCGGCAATGCTCTGACAACTC
GCGCACACGTTCTTTACCATAACCAGTGGTATCAACGGGCGGCATTATTTCTACGATAAC
TTTGCCATTTGACCAACGGTTTAACTTGATATTATTGGTGCTGGATACGCAGATTGGCAC
AATGGGCACCCCAGCAGCGATAGCGGCATGGAAGGCTCCGGTCTTAAACGGCAGCAAACC
ACGGCCACGGCTACGCGTCCCTTCAGGGAACATCCAGATAGAAACGTTCTTTTTTTTCAC
TTGCTCAACGACTTGAGCAATAGTGCCATGTGCTTTGGCGCGATTATCACGGTCAATAAG
CAGGTTGCCAGTCAGCCAATACAGTGGGCCAAATAAAGGTATCCACAACAAGCTCTTTTT
GCCCACGGTGACAGTGCCGGATTGAACCACATTAGACATCGTGACCATATCGTAGTTATT
TTGATGGTTAGCGATGTAAATGCAGGTACCGTAGTTCGCTGCTTCCGCCGGAATCCGCTG
TTCAACGGTAATCCCAAATAACACTGACATCCGGCCAAATAGATGGGCGAACGTGGCGAG
ATTACGCGGATTTCGTGGGCGAAACAGGCAATAAATTGAACCAAACACACACACCAGAAC
ACAATATAAAACTGCCAGTACCGTGCGCAAAATTAATAGCATAACAACCTCTTAAACACT
TATTTTTATGAAACACTCACTTCTAGTAAACACAGACTCTTAGATTTGTAATCGGCGCTA
GTATAGCGGCTTCCTGATAAAACACCGCGCAGATTCATTACCTAATGATGTTACGCGAAA
GCGCGCGAATGATGCGCGCTCCCTGTTACATTAACTGGCTACCTCATGACTCTTCATTAT
CTGTTGGTGTCGCCCGCTCAGGCGCATCAACATCAACGCGGTCAATCCGCTGTAGCCCTC
GAGGCAGTGGTGAACCTTTGCGACCACGTTCGGCACGGAATTTCTGCAAATCTTCCGGCC
GTAAGGTTAGCTTACGTTTACCGAAGTGAAGTGTAATTGAGGTTTGCGGAGGTAAGACAA
ATAACCATACCAAGCGATCTTTACCCGTCGCCGCATCCGCTGCCGGGATCGAGACGATTT
TATTACCCTTACCTTTTGATAATTCAGGTAGATCTGCCACCGGGAACATCAACATACGGC
CAGCCGCAGTGATGGATAACAACATGTCATCCGGCCCATAAATCTCTAATGGTGGTAGCG
CTTTGGCATTTTCCGGCAAGGTAATCATGGTCTTGCCTGCACGGTTTTTGGCGACCAAAT
CATTGAAAGTACATACAAAGCCATAACCGGCATCTGAAGCCATCAATAATTTCTGGTCAT
CTGCGGCCATGAGCACGTGTTCAATATTGGCTCCCGGCGGCAGAGTCAACTTGCCGGTCA
ACGGCTCCCCTTGCCCACGCGCAGATGGCAAGGTCAGTGGATCTAATGCGTAGCTGCGAC
CGGTGGAGTCCATAAACACCACCGGCTGGTTACTCTTACCGCGAGCCGCTGCACGGAAAC
TGTCGCCAGCTTTATAACTTAACCCACTCGGGTCAATATCATGGCCTTTGGCACTGCGCA
CCCACCCCATTTCTGACAGCACGATGGTCACCGGCTCAGACGGCACAATATCATGCTCAC
TCATGGCTTTGGCTTCTTCACGTTCAGTCAGCGGCGAACGGCGATCATCGCCATAAGCGG
CTGCATCAGCCAGAATTTCTTTCTTAATCAGGGTATTAAGTTTGCGTTCTGACGCCAATA
AAGCTTGTAACTGGTCACGTTCTTTGGCTAATTCATCTTGCTCACCACGAATCTTCATCT
CTTCCAATTTAGCTAAATGGCGGAGTTTCAGTTCGAGGATCGCTTCAGCCTGAGTTTCAG
AAATCGCGAAACGCTGCATCAGCAGCGGTTTTGGCTCATCTTCAGTACGGATGATATGAA
TAACTTCGTCGATATTCAGGAAGGCAATCAATAAGCCTTCTAAAATATGTAGCCGCTTCA
GTACTTTTTCCAGGCGATAATTCAACCGGTTACGTACAGTTTGACGACGGAATACCAACC
ACTCGGTCAGGATCTCCACCAGCCCTTTCACCGTTGGGCGATGATCCAGGCCGATCATAT
TCATGTTGATACGGTAACTTCTTTCCAGATCCGTGGTGGCGAACAGATGGTTCATCACTT
GATCCAGATCGACACGATTGGTACGTGGAACTATTACCAGGCGAGTAGGGTTTTCATGGT
CAGATTCATCACGTAAATCTTCAACCATTGGCAATTTCTTGGCGCGCATCTGGCTGGCAA
TCTGTTCCAACACCTTAGCGCCAGAAACCTGATGCGGTAGTGCAGTGATGACCGCACTGC
CATCTTCTTTTTTCCACAAGGCGCGCATCCGCACCGAGCCACGACCACTCTGGTAAATCT
TACGAATCTCATTACGTGGCGTGATAATTTCCGCTTCAGTCGGGAAATCAGGCCCTTGCA
CAAACTCCAGCAACTCTTCCAGTGAAGACGTTGGCTTATCAATCAACGCAAGCACCGCCT
GCGCAATTTCTCGCACGTTATGTGGCGGAATATCGGTTGCCATACCCACAGCAATACCAG
TAGTGCCATTGAGCAGAATATTGGGCAGGCGTGCAGGTAGCATTTTCGGCTCCTGCATGG
TGCCATCAAAGTTCGGCACCCAATCAACAGTTCCCTGCCCCAACTCACCCAACAACACTT
CTGCATATTTGGATAAGCGAGATTCGGTGTAACGCATTGCCGCAAAGGATTTAGGGTCAT
CTGGTGCCCCCCAGTTCCCTTGTCCATCGACTAATGGATAACGGTAAGAGAATGGCTGTG
CCATCAGCACCATTGCTTCATAACACGCGCTGTCACCATGTGGGTGATATTTACCCAACA
CGTCACCCACGGTACGGGCTGATTTTTTGAATTTAGCGCTATTGTTCAGCCCCAGTTCGG
ACATTGCGTAGATAATGCGCCGTTGCACCGGCTTCAAACCATCGCCGATAAACGGCAACG
CCCGATCCATGATGACGTACATGGAATAGTTCAGATAGGCGTTTTCAGTAAAGGTGTGCA
GCGGTAAGCGTTCTGCACCGTCATGAGTCAAATCACTCATTACTCAATTATCCTCAGACT
CTGGAGGCGATCACTGTCAGTCAGCAGATCGGCACCGCAAGTTCATTGTCAATTTCTGCC
CGCGATAGTACCTCATCTGCGGGGCTACTGTCACAACCCACAGAAGCAATGTCGTGTCGG
CTGATGCGCAATTTTGCAGCTAAAACGCCGCAATCCAGGTGCTTTATTGCTTATTAAGCA
ACAGTGTTATGCATTGTTGTCTCTTTTTCTCTGGTAAAAAAACCATTAGCATGCTGAGTA
TTCCAGGTTGGCCAGTATCAGGCTTCCTTATGTTCTATAAAGGTTATATCAATGAGCAAC
GTACTAATTATTAACGCAATGAAAGAGTTTGCGCACTCCAAAGGGGCGCTCAATCTGACT
CTTACTAATGTCGCTGCCGAGTTTCTTCAGGAAAATGGCCATCAGGTTAAAATCACGACG
GTTGACCAAGGCTATGATATTGAAAGTGAAATTGAAAATTATCTGTGGGCCGATACTGTC
ATTTATCAAATGCCGGGTTGGTGGATGGGCGAGCCTTGGATTTTGAAAAAATACATTGAT
GAAGTCTTTACTTATGGTCATGGCAAACTGTACCAAAGTGATGGCCGTACTCGCTCCGAT
GCAACTAAGGGCTATGGTTCTGGCGGTTTAATTCAGGGTAAAACCTATATGCTTTCAGTG
ACCTGGAATGCACCTCTTGAAGCGTTTACTGATCCGAATCAGTTCTTCGAAGGGGTCGGT
GTAGACGGTGTTTACTTGCATTTCCATAAAGCAAACCAGTTCCTTGGCATGAAGCCATTG
CCGACATTTATGTGTAACGATGTGATTAAACAACCCGATATTGAAGGTGACATTAGCCGT
TATCGTCAGCATTTGGCCGAAAACTTTAAGTGTCAGGCTATTTGATATCACAGCATCACA
CCTAAGTTGGAGTCACTATGATTACCGTTTTTGCAGAAATAAAGGTCAAACCGGGCCGTC
GCCAGGCGGTGTTGAACGCCATTGAAAAACTGATACCTGCGGTGCTGGCAGAAGAAGGTT
GTGGCGGCTACGTGCCGATGATTGACGTACCAACCCAGCTCGACTGGCAAAAGAATTCGC
CAGACTCAATTTTCATGCTGGAGAAATGGCAAAGTGTTCACCATCTGGAACTGCATTTAC
AGATGGAACACATGCATCAGCATCGTGAAGTGATTAAAGACGATGTACTGGATGTGAATA
TTCACATCCTTGATAACGCTTAACCTTTAGGTTGATGTTGCAGTGGCGTTATTGGCTGTT
TTTCAACCAGTGACTGCCCTGCAACTTGATCTGTTCACTCACATAATCCAGAAAACAGGT
AATCCGCGCTGCAAGCTGAGTATTGCGATAATAAACCGCGTTAATCGGCTGCCAGGTTTC
CAGGATTTGATCTGCCATTACCTCAACTAAACGCCCCGCCAGCTGATCTTCTCGGGTCAT
AAAATCAGAGAGTTCGACGATCCCTTCGCCCTGTAAAGCCAACAAACGCAGTGTTTCACC
ACTGGAAGCGGCCAGATTAGGGGTGATTAATGTGCGCCCACCGGGCAAATGAGGTAGCGA
CCACTGATTAAGGAATTCCGGCTGAGTGAAGCCGAGCAGACTGTGATTTGCCAGGTCATC
AATGGTGTGAGGGGTGCCGTGGCGTTGCAGATAATCAGGGCTGGCGAGGATACGCACCCG
ACTGGCTCCCAGCAGACGTGCATGGATAGTCGAATCGCGCAACGCACCAATACGAATCGC
AATATCAGTGCGTTGTTCCAGTAAATCGATATTCAGGTCATCGGTATTCAGTTCAAGAAT
GATTTGCGGATATAACGCGCGAAAACCGCTGATCATCGGCACAATCACATGCTGCATAAA
AGGAGCCGCCGCATTTATTCGCAACCGCCCGGCAGGTTTTAGCCGCCGTAGCGCAATCTG
CTCTTCAGCATCATCAACCGCACCGAGGATCTGCCGTGCATGAGTGAGAAACAACTCCCC
CTCTTCCGTCAATTCCAATCGCCGAGTGGTGCGGCGCAGCAAGGTGGTCGCCAGCTTCTG
TTCCAGCCGACTTAATGCCCGGCTGATGCCCGATGTGGTTTGGCTGCGCTGTTCCGCAGC
CGCCGTAATAGAGCCACAGTCGACGACCGAGGTAAACGCCTGCAACTCTTCTAAGGTGAC
CTTCATCGATCAGACCTCAATCTCGGCGGTATCCCCTTTCTCTTGCAGCCAATTGCGGCG
ATCTTCTGAGCGTTTCTTCGCCAATAGCATGTCCATCATCGCCATTGTTTTATCAATATC
GTCATCACCAATGGTCAATTGCACCAAGCGACGAGTATTGGGATCAAGGGTGGTTTCGCG
TAACTGCAACGGGTTCATTTCACCCAACCCTTTAAAGCGTTGCACATTCGGCTTGCCACG
TTTGCGTTTTAGTTGCTCCAACACACCGGCTTTCTCTTCTTCATCCAGCGCATAAAACAC
TTCTTTGCCTAAATCGATGCGGTATAACGGCGGCATGGCCACATACACATGGCCATTGCG
CACCAAAGCACGGAAGTGACGCACAAACAGCGCGCACAGCAAAGTGGCGATATGCAAACC
ATCGGAATCCGCATCCGCGAGGATACAGATTTTGCCGTAGCGCAGTTGGCTCAAATCTTC
GCTGTCGGGATCAATACCAATCGCAACTGAGATATCATGGACTTCCTGCGAGGCCAGGAC
TTCATCTGAAGACACTTCCCAGGTATTCAGGATCTTCCCTTTCAGCGGCATGATCGCCTG
ATATTCGCGGTCACGTGCTTGCTTGGCAGAACCACCCGCGGAATCCCCTTCCACCAGAAA
CAGTTCAGTCATGCTCAAATCTTGCGAAGTACAGTCGGCCAGTTTACCGGGCAGTGCCGG
GCCGCTGGTCAGTTTTTTACGCACCACTTTCTTGGCCGCACGCATGCGGCGCTGGGCACT
GGAAATCGCCAACTCAGCTAACTGTTCAGCCGCTTGTACGTTCTGATTCAGCCATAAGCT
GAATGCATCTTTTACTACGCCGGACACAAAGGCCGCGCACTGACGTGAGGAAAGTCGCTC
TTTCGTCTGGCCGGCAAACTGTGGATCTTGCATTTTAACTGACAACACATAGGCACAGCG
TTCCCAGATATCATCTGCCGAGAGTTTGACGCCACGTGGCAGAATATTGCGGTATTCACA
AAATTCGCGCATCGCATCAAGCAAACCCTGACGTAAGCCATTAACGTGAGTACCGCCCTG
CATGGTTGGGATCAAGTTGACATAACTTTCAGTCAGCAACTCGCCGCCTTCCGGCAACCA
TAACAGCGCCCAATCAATCGCTTCGGTATCTCCGGCAAAAGAGCCGACAAACGGCACTTC
TGGCAAGGTAATCAAGCCGTTAACCGCTTCCATTAGATAATCGGTTAAACCATCGGCATA
ACACCAGCGCTGCTCGGTATTATTGACCTGATCTTTAAAGACGATTTCCACGCCAGGACA
CAGTACCGCTTTCGCTTTGAGCAAATGAGATAAGCGAGATACAGAGAAACGCGGGCTATC
GAAGAAAGAAACATCTGGCCAGAAATGTACGCTGGTACCGGTATTGCGCTTGCCGCATGT
ACCGATAACCTGTAGTTCCTGCACTTTGTCGCCATTTTCAAAGGCAATGCTGTAGATTTG
GCTATCGCGACGCACCGTCACTTCTACACGCTTGGATAAGGCATTCACAACTGAAATACC
TACACCATGCAAACCACCAGAAAATTGATAGTTTTTATTCGAGAATTTGCCGCCTGCATG
TAAACGACACAAAATCAGTTCAACCGCAGGAACACCTTCTTCAGGATGGATATCAACCGG
CATCCCACGGCCATCATCAATCACTTCCAGTGATTGATCGGCGTGCAGGATGACATCAAT
GCGATGGGCATGGCCTGCCAGCGCCTCATCGACGCTGTTATCAATCACCTCTTGACCAAG
GTGGTTTGGTCGCGTGGTGTCCGTATACATTCCCGGACGACGACGCACTGGTTCTAAACC
GCTGAGTACTTCAATGGCATCAGCGTTATAGCTGGATTCAGTCATGGTTTGATTAATATT
CGGCTAATGGTTGGAAGGCTAGCGGCGATATGCCCGACAGGCCATAACGGCCTGCGGTAC
TCTACCCGCTGTATTGGGTGATGCTTAAACCGCCAGATATCAAGCGGTCGCTAGCCCTAA
AAAAGTCACAATCGGGGAGAAATAATGATCAAAACCGACAAAGGCATGATTCCCACCTGA
TTCTACTGTTTGCCGACAAGGGGTATAATAGGCAACCGCTTGACGGTAATCGAGGACTTC
ATCCCCGGTTTGTTGCAATAACCAGAGTAAATCCGGTGATTCCAACTTTTCAATCTGCAT
AGCTTTCAGATCGTAAATATGCCGAGACTCTAACACATATTTTTGCCCGGTGTAGGGGTT
CTGATTTTCCCCCAGATAATCACTGAGCAGCTCGAATGGGCGCACTGCCGGGTTAACCAC
CACTGCGGGAATACTAAAGCGCTGGGAAAGCCAGGTCGCAAAATAACCGCCAAGGGAAGA
ACCTACAATGCCGATGGATTGCCCAGCTTTATCCATCACGATGCTTTCCAGCATTTCTGC
GGCCTCCGCCGGATAAGGCGGTAATTGTGGTATCTGCATCTCAATATGGGGATGGTGTTG
CTGCAACCAACTTTTGAAGGTGGTTGCTTTGGCCGAGCTGGGTGAGCTATTAAAGCCATG
AATGTATAGAAGCGTACTCATCAATAACCATCCGAGTCCATGTCCGGGCAGAACTCATCA
CTGGCTAACCGACGAACCTCAGTTTCAAGTCTTCCATCAGGCAGTAAGTCGAGGTAGCGC
CATCCCGGTGCCACGGTATCAAGTGTAAAATTAGTACAGTGCGGTTTGAACTGCACACAG
GTAGAAGGGCTGGCAAGCAGCCGCTTACCATACCAATCAAGATCCAAGTCCTGATGAATA
TGGCCGCACAACAGGGTAGTCACGCGCGGATAACGGGTCATACTGCCGCCAGCATATGCG
CATTGCGCAAACTGTGCTGATCAAGCCAGGTACAGCCCGATGGCATTGGGTGATGGTGTA
ATAATATCAGTGTGTAGCGCTCTGGATGTGCCATCAGGCAGCGCTCCATCCACTCCAGCT
GATACTCGCTCAATTCACCATAAGGAACACCAAAAACCTGACTGTCCAATAGCAGAATTT
GCCAGTTTTCTCCGACCAGAACCTGCTTTGAAGGTGCAATACCGGCAGCGGCCAAGGCAT
CCACCATCGCCGGTTGGAAGTCATGATTACCGGGTAGCCAGACACAAGGTGCTGGCAAAC
GGGAGATGCCGCTGGCAAAATTCTGATAAGCCGCAACCGAATGATCCTGAGCTAAATCAC
CGGTTGCAACAATAAGATCAAAGGGGTGCTGCTCAGCAATAATCGCATCCAGCACAGCGC
GATAACTGCGAGAAGTATTTACACCCAGCAAGGTCTCATGTTCCCCCGCAAAGAGGTGGG
TATCTGTTATTTGTAAAATTCTAACCCTGGCCCCACTCGCCATAGGCAGTTTAAACAGGC
TTTCCAAATGGTGTCCTTGTTTTTGCACCCTTCCCAACCAGATTTATTACATACCTTCAT
ATCTGTAGGTGAGGTTATAAGTCTGTCTAACAAACCGGAACTGCCACCGCTCCATGCGCC
AAGCAATAGCGCAACCAGTCAGCAAGAAACTGGTTAATTTGATGCTTTTCGTCCCGCTGA
TGCAACTTTTTATTCGGATAATCATAACTTGCTTTGAAGCGGAAGATCTGCTGACTGGCA
CACACTTCCGCGACCATAGCATCATGATAAAGCCGTACCACCATAGAGGGTAGGCTCCAA
TATCTGACTGCGGGCTTTATTTGGACAATCTCAACAACAGAAGTGTAGCGTGTCGATTCA
ATAATTGTCAGTTGATAACTGGCGCCATTAACCTGATAAGCCACGCTTTCGCCCACTTCG
TCGACTCGCGGTATCAAACGACGTAATTGGGCGAAGTTAGTTTCGCATACCCGCATCATC
TCAGGAAAATCAGGTGTGTAGCGCTTATTCATTATTTTTCTCTTTATGACTGCCATTCTG
CTCGTAGCGCTTGATGGTGCAACGCCAGCCATTGTAATGCAATGATTGAGGCTGCGTTAT
CAATGGCACCTTCGTCAACCCAGCGACAAGCCTGTTCACGGCTGACAACATGCACCCGGA
TATCTTCATTTTCATCGGCCAGCCCATGAATCCCACTCGCGGTTGTTGCATCGACTTCCC
CGACCATAATGGACAAACGTTCACTGGTGCCACCCGGGCTGGCTAAGTAACTCAGTACCG
GCTTACAGCGGCCAATATGAATTCCCGCTTCTTCCTCAGCCTCGCGCCGCGCTACTTCCT
CAACGGTTTCGCCCTCTTCAATCATCCCTGCAACCATTTCTAATAACCAAGGTGATGGGC
TGCTGTCAATGGCGGCAATGCGTAACTGTTCAACAAGTACCACTTCATCACGCACCGGAT
CGTAAGGTAATAGTACCGCGGCGTGACCGCGCTCAAAAATCTCGCGTTTAACTTCTCCAC
TCATTTCGCCATTAAACAAACGATGACGAAATCGGTATAAATTCAGTGAAAAAAAACCAC
TGTACAGTGTTTCACGTGCAATAATTTCCACATCCTTCTTGTCGAAGGTCACCGGTGAAG
GTTGTTTTGACGTCATAAACTTCTTTCCTTACTTAAGTATCTAGCCTGAATAATGACTTT
TTATGACACTTTAATTAATGCCAGTCAGGCTAATAGAGGTTAGCAACTTTATAAAGGTGG
TTTTATAAAGATTGTTTGACAAAAATGGCGTGATACGGGTTAGTTGTCTGAATAGTCATT
TAGCTTTGTGTTAGATTTAAGTAAATTAAGGCAGGATGGCACAATCAGCCACCTTATCCC
ATTGGCAGACTCTGATAGAATCGGCAACAATTCGTCTATCGACAGCTACCATAGTAATAT
TGCCGCACAACTGCTGCACAACAAGGACTGCAAATGAAGAAACTGCTCCCCCTTCTTATC
GGGCTGAGTCTGGCTGGTTTCAGTAGCATGAGCCAGGCAGAGAACTTGCTGCAAGTTTAT
AAGCAAGCCAGGGATAGTAACCCGGATTTACGCAAATCAGCGGCTGACCGCGATGCTGCA
TATGAAAAAATTAATGAAGCTCGCAGCCCGCTGTTACCACAGTTAGGTTTAGGTGCGGGT
TACACCCATACCAATGGCTTCCGTGATGCTTCTGATAACCCGGATAGCAATGCCACGTCA
GGCTCACTGCAACTGACGCAAACCATTTTTGACATGTCCAAATGGCGTGCTCTGACCTTG
CAAGAGAAAGCCGCAGGTATTCAGGACGTCACGTTTCAGACCAATGAACAAGCACTGATT
CTCAATACAGCAACCGCCTACTTCAATGTCCTTAGAGCCATTGATAGCCTGTCTTATACC
GAAGCGCAGAAACAATCCGTTTATCGCCAGTTAGACCAAACAACCCAGCGCTTTAATGTG
GGTTTAGTGGCTATTACCGATGTGCAAAACGCCCGCGCTAGCTACGATACCGTGTTAGCA
GACGAAGTTACGGCGCGTAATAATCTCGATAATGCGCTGGAAAACTTGCGCCAAATTACC
GGTGTTTACTACCCAGAACTGGCATCACTCAATGTTTCTCGTTTGAAGACTGAACGCCCT
CAAGCCGTCACTAACCTGCTGAAAGAAGCTGAAAAACGTAATCTTTCGTTGCTTTCTGCC
CGTTTGAGCCAAGATTTGGCCCGTGAGCAAATTAAGTCAGCAGAAACTGGCTATATGCCA
ACCATCGATTTGACGGCATCAACTTCAGTCACCAATACTCGTTACAGCGGCGGCACACCA
AGCACTCAGCAACTGAATAACGATGCGGGTCAGAACAAAATTGGCGTGCAATTGAGCTTA
CCGCTGTACAGCGGTGGTGCGACGAATTCTGCCGTGAAACAGGCGCAATACAATTTCGTC
GGCGCCAGTGAGCAGTTGGAAAGCGCACACCGTAGTGTGGTGCAAACCGTACGTTCCTCA
TTTAATAATATCTCAGCCTCCATCAGCAGCATCAAGGCTTATGAGCAGGTGGTTATTTCT
AACCAAAGCTCATTAGATGCAATGGAAGCGGGTTATCAGGTGGGTACTCGTACTATTCTG
GATGTATTGACTGCAACAACTAACTTGTATCAATCTAAACAGCAACTCGCGGATGCGCGT
TATAACTACCTGATCAATCAGTTAAATATCAAGTCTGCTCTGGGCACGTTGAATATGAAC
GACTTGATGGCACTGAACGGTGTACTGGATAAACCCGTCCCGACATCGGCCACCAGCCTG
GCACCAGATAACGCTGACCAAAATGCGTATGCTGATGGTACCAGCACGCAGGCTGCACCG
CGTGTCACCACGGTTAGCCAACCGACGACCGCAGCGCCAGCCGCTGCACGTAACGGCAAC
CCTTTCCGTAACTGATTTTTACGCGATTGGACTCACCGGGCATAGCATCAAGCCGTGCCC
GGTTTATTTTTTTTATTCCCTCTTTTGGCTCCCCAGCATTTTTCGGCGATGAAAAAAGCG
AACTTACTCGCAGCATTTCGTATAGCTTTGTAAAGTCTGCCGCTCATCAGCCCTCGCGCT
TTAATTTCATACACATTTCCCCTATTCTTAGGACACTTACTGGGAAAGGGCATTGAACGC
CCGGAAATGAGACAAATAAAGATGAAACGGACTCAAAACATCAATCAAGAGACTTTCCGT
AAATCCTGGCGCAGCTATCGCCTGGCGCCAGTAGCTTTAGCTATCAGTGCCGTATTTATG
CTGGCTGGCTGCGAAAAAACCGATGAAACCGTCTCTTTGTACCAAAATGCTGATGATTGC
TCAGCGGCAAATCCGTCCAAGAGCGCAGAATGTACTACTGCTTACAACACGGCTTTGCAG
GAAGCAGCTAAAACTGCGCCCAAGTATGCAACTCGTGAAGATTGCGTGGCTGAATTCGGT
GAATCACAGTGTACTCAAGCTCCTGCACAAGCAGGTATGGTACCAACATCTTCGTCATCT
TCTGAAACAACTGCCGCTGCACCACAGCAAAGCGGTAGCATGTGGATGCCACTGATGGCG
GGTTATATGATGGGCCGAATGATGGGCGGCGGTGCAAGTCAGCCGTTGTTTACCTCTAAA
GCACCGAATAGCCCGGCTAACGGCAAGTTTGTCGATGCAACTGGCAAAAACTTTGGTTCA
GCCACTACTGGCCGTACTATGACAGTACCAAGAACGGCGATGGCTCCGAAGCCCGCTGTG
ACCAATACCATCACCCGTGGCGGTTTTGGTGAGTCAGTAGCTAAACAGTCTTCGATGCAA
CGCAGTGCGGCAACATCATCTAAAACCAGCACACGCAGCATGGGTGGCTAAGGTCTGATT
AATGAAACGTTTAGCGATTAGCGAACGCCCGGACTGGCGCGAAAAAGCCACTGAATTTGG
TTTCCGTTTCCACACCATGTATGGCGAACCATACTGGTGTGAAGATGCATATTACCAATT
CACACTCGCACAAATCGAAGAGCTAGAAGATACCACCGCAGAGTTGCATCAGATGTGTCT
GCAAGTGGTTGAGAAAGTAGTTAATAGCGATCAACTGATGGCAAAATTCCGTATTCCAAA
ACATTGCTGGGATTTTGTTCGTAGCTCATGGAAAACCAATCAGCCTTCACTCTATTCGCG
TCTTGATCTGGCCTATGACGGTGTAAATCCAGCTAAATTGCTGGAAAACAATGCTGACAC
CCCAACTTCATTGTATGAGGCGGCTTTTTTCCAATGGCTGTGGTTGGAAGATCAGATCAA
TGCGGGCAATCTGGACTCAGAGTCTGATCAGTTCAACAGCATGCAAGAGAAACTGATTGA
GCGTTTTGCTGATTTGCGTGATAACCACGGTTTTAGTTTGCTGCATCTGGCTTGCTGCCA
GGACAGCGAAGAAGATCGTGGGACTGTGCAGTATCTGCAAGATTGCGCATTAGAAGCTGG
TTTGCCAACTGAATTCATGTTTATGGAAGAAATTGGCCTAGGGGAAAAAGGGCAATTTAC
CGATCTGGATAATCAGGTTATCAGTAATTTGTTCAAGCTCTATCCGTGGGAATTTATGTT
CCGCGAAATGTTCTCCACCAAACTGGAAGATGCAGGTGTACGCTGGCTGGAACCGGCCTG
GAAGAGCATTATCTCCAATAAAGCCTTGCTGCCACTGCTGTGGGAAATGTTCCCAAATCA
CCCTAATCTGTTGCCTGCGTATTTTGCTGAAGATGATCATCCAGCGATGGATCATTATGT
CACCAAACCGTTATTCTCACGGGAAGGGGCCAATATTCAGATAGTCGAAAATGGTAAAGA
AGTGGCGCGAGTTGATGGGCCATATGGTGAGGAGGGCATGATTGTTCAGCAATTTCATCC
TTTACCTAAGTTTGGTGACAGCTACACGTTGATTGGTAGCTGGTTGGTTAACGATCAACC
ATGCGGTATTGGCTTGCGTGAAGACCGTGAATTGATCACCCAAGATCTGTCACGCTTTTA
CCCACATATCATTTTGGGTTAAGCCTGCGCAAGAATAGGTATAAAGGCTAATACCTTAAA
ATTATTGATAAAACTGAACCAAGGGGAAACACTCCGTTGGGGCTGTAGCGGCTTATGCCG
CCGGAGTGCCCGTAGGAGTGGTCAACCCTTGGCTCACTGACTTTATCAGTTCAAGCGCTT
TTTATAACACCTAACTATCCAATTCTTACCGACAACATACTAAGCGACCCCATCTCAATT
CCATCGGTCGGAATCGAAATCGGCTCTTTACCATCCCAGCTCCCCAACACATACAGTAAT
GGCAGATAATGCTCTGGTGACGGATTAGACAACGCCGCCCCTTCATGTTGCATAAAGTTA
ACCAATGGGTGGTTATCACCTTGATAACTCAAATTATCCCGTACAAATTGGTTGAAAGAT
TCTGCCCACGGATACGGACTACTTTCCCCCTGCCATCTCACCATACGCAGGTTATGTACC
ACGTTGCCGCTAGCGACAATCATCACGCCCTGCTCACGTAGTGCAGCCAGCTTACGACCT
AATTCATAGTGATACTCTGCCGGTTGGGTGCCATCGATACTCAATTGCACCACGGGAATA
TCAGCATCAGGGTACATCTTGATCAACACTCCCCAGCTGCCGTGGTCCAAACCCCATTCA
CTGGTATCAGCTTGCACCGCAATAGGTGCCAATAGTTGCTGAATCTGGGTTGCCAACTCT
GGCGAACCAGGAGCCGGGTATTGCGTATCAAACAACGCCTGTGGGAAGCCACCAAAATCA
TGAATCGTCCGAGGTTTCTCCATCGCTGTCACCGCGGTGCCACGGGTATACCAGTGAGCG
GAAATAGCCAAAATCGCCTTTGGACGCGGCAATGTCTCACCCAACGCACGCCATGCCTGA
GTGTGACTGTTTTCTTCCAGCACGTTCATCGGGCTACCGTGGCCGAGAAACAGTGCAGGC
ATACGAGAGGTGTTCATAGAGAATCCTTACTGTTAAGAAAAAGTGTGGCGCTAAAATCAT
AAACAGTACATTACGCGCTTTTTTTTCATTACACAGCCGGATAACAGTGATGAAGATATT
CAAGAAATTTGAAGAGGAAAAATCGTGGGGAAATATCAAAGATAGAGTGTGAAGGCACGA
AATAACCGGGCAGCGATCTATTCAATAGAATAATGGCAACCCGGTGTGTAAACCACGTTA
TCAATAGACAATATCAGTAGATATTGCCACAGACTGCTGACAAAGTTGATAAAAGGGGAA
ATGTGCCGAATGGGTCGTAACGGCGTGAGCCGTCGGAGCGCCCATCGGTGCAGTCGCCCC
GTTAGTCTCAGTGCAGCAAAATAGGTTTGTCATTAACCTCAGGCAATATCAGTCGATATT
GCCATCAGAAATCAGCTGGCTTTTTTCTCTTGAGACTGGCGGTACTCAGCCAAGTCATCA
ATAGTCACGACTGGCATATCATGCAATTTGGCAAACTCAATCACTTCTGGTGCATGCGCC
ATGCTGCCGTCATCATTGGTCAGTTCACACAAAACGCCCGCGGATTTGTAGCCTGCCAGG
GTAGCTAAATCGATAGAAGCTTCAGTATGACCACGGCGTGATAATACACCACCCGGCTGA
CCGCGCAGTGGGAATACATGGCCCGGGCGATTAAGGTCAGTAGGTTTCGCGTTATCAGCA
ATTGCCGCACGGATAGTGGTCAAACGGTCAGCCGCAGAAACCCCAGTTGTCACACCTTTA
GCCGCTTCGATTGTTACGGTAAATGCAGTTTGGAACTGGCTGGAGTTATTGGCTACCATC
ATTGGTAAATCAAGCTGTTGGCGACGTTCATCAGTGATACACAGACACACAATGCCACTG
CCGTGGCGGATAGTCAGTGCCATTTGCTCTACAGTCATTGCTTCAGCAGCAAAAACCATA
TCGCCTTCGTTTTCACGACTTTCGTCATCCAACACCATAACACCACGGCCATGACGCAGC
GCGTCAATAGCACGTTCTACACGCTCAACAGGCGTGCCGAAATCTGATAGAAGGGTCTGA
TTCATGGTAAAAAACCTCATTGAAATTATGGATTACCAGAATCAGGGCGGTCTTGAGGAG
TAAATGGCCATTTTAATATATCAATAACAGCATATATCAATAGAAATAGCCGAAATAACG
CAAGCGAGCTATTTAATACCATAAATAAGCTCGGCAGATACCGTTACTCTCTCCCATCCG
GACTATAACCGTCGGCCCCGGAATTACACCGGATCTGCTGACCTCTACCCTGCTCTCTTT
GATAAGAGAAACAACGTGAGCGCTCGCGGGCTTTTGCACCACGACATGATATGCCGCAAC
ACAATTTACCGCCGGTGGGGACTTGCACCCCGCCCTGAGAATAAGCCCTATGACTATAGC
GCTATTGATTCGTCGGAGCAATTACCAAAATGGTGATTGAGGAGGTTTATACATTCGGCA
TCAAGCATTACACTAGTAGGAGTAACTTCACATCTAATTAGGGAAATACCATGATTGACC
CGAAAAAAATTGAACAAATCGCCCGCCAGGTGCATGAGTCTATGCCGAAAGGTATTCGCG
AATTCGGGGACGACGTCGAAAAGAAAATTCGGATGGTGCTGCAATCGCAGTTAACCCGTT
TGGATTTGGTTAATCGTGAAGAGTTCGACGTGCAAACTCAAGTCCTGCTGCGTACCAGAG
AAAAACTGGCATTGTTGGAGCAACGCATGGGCGAACTGGAAGCCAGGTTCAACAGTGCTC
CGGCCGCCGTTGGAGCAACGGCCACTATTGATGATAAAACCGGCGAGTAATCTGAGCCGT
TTATTACGATTGGGGTGCCATCTGGCGCCCTTTTTAGGGCTGTATTATGGCTCCACGCGA
CTTCGACATTAGCATCCACAACAGCGCAAACATCAGTAAAGCATATAAGCTCTTCCAACC
AATCATCACCAGTAATACACAACACAGAATACTGCCAATCACCGACATCACCCGCGAGCG
CCCACTTAATAAGCGAATACCCGCCAGCATGCACAGCAAATAAATTAGTACAAAAATACC
GTTGGCGTACACAATCAGCAGATCTAAAGGCAGGGACAGCCAGTAAGTCAGCAAAGTAAA
CAGCAGGCAACTGCCGACCACTACCGTCAGTGCATTCACCGGTGTTTGCCCGACAGACAG
CTGCGCTAACTTGCTTTGTGGGCGCGCCTGCGACCACACCATGCGAGCGAAACTCTGGGT
ATAGATATTCACACTGGCAAAACAAGCTAAATAACCAATAATGCAGGCAATCCATAGCGC
ATGCTCACCGAACAGTTGCACCACAATTCGCGGCAAAGAGGCAGCAGCAGCTTGCTGCTC
ACCATAGGCATGGAAATGCAGCACCGCCACGGTACATCCCCAATAGACCGCTCCCGCGAC
CAATAGTCCGACCATTAGGGCGCGCGGAAAATCACGTTTTGGGTGACGGAATTCGGTCGC
CAGATGTGCGAAAGCTTCCAGCCCGACAAAGCACCAGAACATCACTGCCAGCGCACTGAA
CATATTCGACGGGATAATATCTTGTGGTGTAGGCCAAGGAATTTGTGATGGCTGAATGTC
ACCCTGCCACCAAATAGCTACCACCAGCGCGATGACCAACAAGGCAATCAATGTTTGCAC
ATTGGCACTGGAGCCAGCACTGCGGGTTCCCAGCAACCAAATAACCAGCAAAGTTACCAG
TTGTACCATCAATAATCCGCTATCACTCCAACCCAAAGTGGCTTGCCAGAAACCAGCAGC
AATTTGGAGCGCGGCAGGTAAACCGACCGGAATGACGGACAAAAATAGCCAACCGGTGAC
TTTGCCAAGCTTCGGCCCGAATGCCATGGTGACAAAGTGGGCCGCACCACCGGCACTGGG
AAAGTGGCGACCTAAAGCAGCAAAGGCGATAGCAATCGGGAAAACCAGCACAATCAATAG
CGGCCAGGCCCATAAACTATCTTCACCGGCCAGCATTGCCGCCAGTGCGGGCACAGCAAA
GACACCAGTTCCCAACAGTGAAGTGGACAATAACCCGACTCCCTGGGCCAGACTCAACTC
CTGTTTTAGTCCACTCACACTTATCCCCTTCTTAATTGAAGCTGCAGCGCTGTTGGCTGC
TCTCTCTCAACCGAATCACTGACTCAAGTCAGCTCATCGGGATTCATTCGTTTGCCGCCT
ACCTGCAACTCCAATTAATTTGGGTATAACACGACTAGACTAGAGCAGATTCACCCCAGG
CCATTCTTGATGGACTGAATAATATTGGTGGTAGAAACACCATCCTCAAAATTCAGCACT
TTCACTTCCCCACCAGCGGCCCATACTTCGGCACTACCGGCAATTTCATCAGGTTTATAA
TCCCCGCCCTTCACCAGTAAATCCGGCAAAATATCAGCAATTAAGCGCTGCGGAGTATCT
TCTTCAAATGGCACCACCCAATCCACCGCTTCCAGCGCACCCAACACAATCATGCGCTGA
TCCAGTGGATTGACTGGGCGTTTTTCGCCTTTCAACCGTTTGGTGGAAGCATCACTGTTC
ACTGCCACAATCAGGCGATCACCCAGCTTGCGGGCATTGGCTAAGTAAGAGACATGACCG
GCATGAAGGATGTCAAAGATACCGTTAGTCATGACGACTTTTTCACCACGCTGGCGGGCC
TGAGCCACCGCTTTTTTCAGTTGCTGCTCGTCCATCACGCCGAAACCAGTTTCAGCACGA
CCACGAATCGCATTTTCCAGTTCAATCGGGGAAACAGTAGATGTCCCCAATTTACCGACC
ACCACACCGGCTGCGGCATTAGCCAAGAAACATGACTCTTCAAGCGAATTTCCAGCTGCT
AATGCAGCCGCCAGCACACCAATGACCGTGTCACCGGCACCGGTCACATCAAACACTTCT
TGTGCCTGAGTCGCTAAATGTAGTGGAGGTTTGCCCGGCTGTAGCAAGGTCATCCCTTGC
TCAGAGCGGGTTACCAGTAAAGCGGAAAGTTCAAAGTCAGCTACCAGCTTCATGCCACGG
CTCACCAACTCTTCTTCGTTTTTGCAATGCCCCACCACCGCTTCAAACTCGGATAGATTT
GGTGTCAGTAGCGTTGCGCCACGATATCGCTCGAAATCGCTGCCTTTGGGATCGATAAGC
ACCGGAACTTTTGCTTTTCGCGCCAATTGGATCATCGTCTGCACACTGTTCAATGCACCT
TTGGCATAGTCGGACAGCACCAGAGCACCAATCTGTGGCAGCGCTTGTTGAATGCGCTCA
AAGATAGGTTGAGGGTCAACACCATCAAAACCTTCTTCGAAATCCAGACGGATGAGCTGC
TGGTTACGAGAAAGTACCCGCAACTTGGTGATGGTTGGGTGAGTCGGCACCGAGACAAAA
TCACAACGCACCTGCACTTCGTTTAGCTTGCTGGTCAGTGCGCGTGCGGCATCATCAATA
CCCGTCAACCCGACTAACCGGGAGATTGCGCCAAGGGAGGCGATGTTCATCGCGACGTTC
GCGGCACCACCGGGGCGTTCTTCGATGGTATCGACTTTGACAACCGGCACCGGTGCTTCT
GGTGAAATGCGGCTGGTTGGGCCATACCAATAACGGTCTAACATGACATCACCAACGACT
AATACACCGGCGCGGCGAAAATCAGGCAGCGTGACTTTCATACGTTAGCCCCCAAAGTGA
GCTGTTATTAACCCCGAAAACACACATCCCTTCGCTCCAATTTTGTGTTTATTATGCTCT
AAATAATTCGAGTTGCAGGAAGGCGGCAAACGAGTAAATCCCGACGAGCTTACTGTAGTA
AGTGATTCGGGTGATTGAGCGCGGCCAACACACATGCAGCTTGAAGTATGACGAGTATAT
ATTGTGCCAGATAATATCACAGACACCTTGTATACCATTAATAACTGGAATCTATACGTC
CGAAGGCGCTGCAACCAACCATTTATGCCAACTGGCGGCTACTTGTTCTCTTTCTGCGGC
AAAACAATCAGCAGAAACCTTGCTTGATTGTTCCTGCAATGCCAGATGATGAATCTCATC
ACGCATGGTGACATAAGCGCGAGTCAATGCCGCCGCTTCCGCCTCCGGCATAATGTCGTA
ATTAGCCATTAGCTCGAAAATTCGCACATTATCAGACCAACGGGTCAAGCGCGGTTCGGT
GGCGGCATAGCGCAGCACCAAATATTGAGCGATAAACTCAATATCGGTGATTCCCCCCTC
ATCGGCTTTGATATCAAAGATATCACGCTGTTTACTGCCTAAATGATTGCGCATCTTCTC
GCGCATTTCGCGAACTTCCTGCTGTAATTGCGAGCCTTCGCGCGGGCGACAAAGAATTTG
CTGGCGAATAGCGTCAAACTTTTGCTGCAATTCAGGGCAACCATAGACAATACGCGCGCG
CACCAGCGCCTGATGCTCCCACGTCCAGGCTTCATTTTGCTGATAGTCAGCAAAGGCCTC
GATGGTACTCACCAACATACCTGCTTCACCGGATGGTCTTAGCCGCGCATCTACTTCATA
CAAAATACCTGACGAGGTGCGAGTGCTGAATAAATGCATCACGCGTTGCGCCAAACGCAA
ATAGAACTGGCGGCCATCAATACTACGCTCACCGTCTGTCATCACGTCCAGCGGGCAATC
AAGCAGGAACACCAAGTCCAAATCTGAGCTGTAACCCAGTTCCCAGCCCCCCAACTTGCC
ATAACCAATCACAGCAAAACCACGACCTTCGCGCTGTTGCAAATGACTTGGCTGACCATA
ACGGGCCACCATTTGATTCCATGCTTGTTGGATAACTGCATCAATCATAGCTTCTGCCAG
ATAAGTTAAGTGATCACTCACTTTCATTACCGGCAGCGCCTCGGTGATATCTCCAGCGGC
AATACGCAATTGTTGAGCCTGCTTAAACTGACGTAACGCCTCCAGTTGTTGCTCCTCATC
ATCGGGTGGCACCCGTAACAAGTATTGACGCAATTCATCACGGTAGGCGCTGGGTTCCAA
AGGTTGATAGAGCGATTGCGGATCAAGCAATTCGTCCAATAACAGTGGGTAACGGGCGAG
CTGGCTGGCGACCATCGGGGAGGCAGAACATAAGCGAATAACATGTTTCAGTGCCGCGTG
GTATTCCACCAACAATTCCAGATAGGTGGTACGAGTCACAATACTTAACAACAGTTGAAT
CAGTCGGCTAAGAGCAACATTAGCATCTGGGCGTGGGCAGACTTCAGCGAACAGGCGTGG
CATCAGTTGATCCAGCACCTCGCGGCCACGCGGGCCAATGGTGCGTTTATCCACATCATG
ACGAAAATGATTAATTGTGACCAATAATTGGCTGCGCGCAGCTTCATCTAAATGTGGTGT
CAGTGGCGCTAAATCACTCTCTTCCAATACATCTTGCCACAAACTTTTATACAAACCGTG
GCTGGGATCTTCGCCAATATCGGGGGCATCGTCACCAATCAGATGATCAAATACCAAACG
CACCGCTTGCATATGCTGCTCTAGCGCAGCATTCATCGCCGCCCAGTCCACATAGCCCAT
ACCACAAGCTAACCGGGCTTGGTTCAAGCTATCACTGGGCAAAGTCTGAGTTTGCTCGTC
GGCAATGGCTTGCAGTAAATTTTCCAAACGGCGCAAAAATAGATAGCTACCACTGAGATC
CGCCACCTGTTGTTCCGGCAATAACCCCAACTCGGCCACGGCCTGTAAGGTCGGCAGCAA
AGCACGCTCTTGTAGACGCGGTTCACGGCCCCCCCGAATCAACTGAAATACCTGGGTAAT
GAACTCGATTTCACGAATTCCACCCGCGCCCAGTTTGATATTGTCTTTCAAGCCGCGCCG
GCGAACTTCACGGGCGATCATCCCTTTCATATTACGCAGCGACTGAATCACACTGAAATC
AATATAACGGCGGAAAACAAAGGGGCGTAAAGTTTGGCGCAGTTCCTTGCTGTAATGGTC
TTCCGCTCCCCCCATCAAGCGAGCTTTCACCATAGCGTAGCGCTCCCAGTCGCGCCCTTG
CTCTTGGTAATAATCTTCCAGTGCAGCGAAGCTCAACACCAGTGGGCCACTATCGCCAAA
CGGGCGCAGGCGCATATCTACCCGATAGACAAAGCCGTCTATCGTTTGCTGGTCTAATGC
CTTAATCAGCCGTTGCCCCAGACGAGTAAAGAACTGGGCATTATCCAACTGACGCCGCCC
TCCCTGAGTCTGGCCGTTTTCTGGATAAGCAAAGATCAAGTCGATATCCGACGAAAAATT
CAGCTCGCCGCCACCTAATTTCCCCATACCTAAAATGAGCAAAGGCTGCGGCACGCCTTC
ACTGTTACAGGGTGTACCGAATTCACGACAGCACGCCTGATATAACCAGTCGCGTGCGGC
AATAATCAAGCTTTCGGCCAACCAACTTAGCTGTTGCAGGGTATCTGTCGTGCTGCTGGT
TTCCAGTGCCTGCGACCAGGCGATACGCACCATAATTCGGCGGCGAAATAGTCGCAATGC
TGCTAGCAACGCGGCTTCATCTTGCACCTCGGCCAGTGCCTGACTGAGCCATTGTTGATA
AAATTGCCACTCCTGCGGTTGTGGCGGCTGCTGATGCAGCTCATCCAGCCAATCAGGGTG
AATCAGTAACATATCACTGACAAAATCACTCAATACCAATACTGCGATATCTTCTTCACG
TAAGCTCAGTGGCGCTGGTAACTCATAAAAGCGCTGCTGTATATTCTGCGCCTGAATCTG
TAATTCTGAAGGGAGTGGCAACATATCATTCCTTATATACCCTCCGTATTTGAAGCCGCA
ACGGTGTTGCCCGCACTCACGCGCCCGAATCACTTACCCATGTAAGCCATCGGGACTTAT
TCGCTTGCCGCCGACCTGCGACTTCAACGACTTTGGGTATAAATTCTATTAACGCACAGC
CCCATTCAACCAGAACGCGGGCTGAGACAGCGCTTCTTTACGGGCGGTATCACGCCAGTG
ACCCTGCCGCTCCATAATGGCCTGTTGTAAACCAAACCAGCCATCAATGTATGGATGCCA
TTCACTTTGTGGATAGAAACCGGAGAGCAACTGGAAAGACATAATCTGCCGGTTTAAACG
CGGCAGTTGTGCCAGATAACCATCATCATCCAGGTTGTGACCAAAGGCCTCTTTTAGGTC
AGCAGCACTGCGGCTCAGCATGATGTCGCAGAAGCGTTTGAACGAACCCTCAAACTTGGC
[truncated: 4,264,276 more chars]
