# Supplementary material for: Mucin modulates phage infection dynamics and biofilm formation in enteropathogenic Yersinia enterocolitica
Source: Curr Res Microb Sci. 2026 Jun 3;11:100618. doi: 10.1016/j.crmicr.2026.100618 (PMC13284502; doi:10.1016/j.crmicr.2026.100618)
Supplement: Supplementary file 6 [file mmc6.xlsx]

## Sheet: Bacterial Strains
Supporting Table 1. Bacterial Strains used in the study and their sensitivity to phage fMtkYen801
Storage No.	Strain Code	Serotype	Source / Reference	References	Phage sensitivity (EOP)
Y. enterocolitica
1	277/74	9	Human	Leon-Velarde et al., 2016	-
2	20373/79	3	Human	Leon-Velarde et al., 2016	-
3	5854	3	Human	Leon-Velarde et al., 2016	-
4	9568/79	3	Human	Leon-Velarde et al., 2016	-
16	1309/80	6,31	Human	Skurnik, 1984	-
21	4945/74	9	Human	Leon-Velarde et al., 2016	-
28	22848/79	7,8	Human	Skurnik, 1984	-
54	767/73	9	Human	Leon-Velarde et al., 2016	-
55	467/73	9	Human	Kiljunen et al., 2005a	-
92	189/80	6,30	Human	Skurnik, 1984	-
96	590/80	6	Human	Skurnik, 1984	-
97	3672/74	9	Human	Leon-Velarde et al., 2016	-
106	3102/80	10	Human	Skurnik, 1984	-
137	13752/73	9	Human	Leon-Velarde et al., 2016	-
200	6737/80	6,30	Human	Skurnik, 1984	0.1
201	3604/80	6,30	Human	Skurnik, 1984	1.7
209	3229	50	Human	Skurnik and Toivanen, 1991	-
210	3788/80	10	Human	Skurnik et al., 1983	-
217	438/80	6,31	Human	Skurnik, 1984	-
252	p310	8	Lab strain	Leon-Velarde et al., 2016	-
277	CDCA2635	8	Human	Gemski et al., 1980	-
278	TAMU	8	Human	Gemski et al., 1980	0.17
286	1539		Human	Leon-Velarde et al., 2016	-
322	WA+	8	Human	Gemski et al., 1980	0.06
533	4367/83	K1 nt	Human	Leon-Velarde et al., 2016	-
568	7104/83	35,36	Human	Skurnik, 1985	-
590	9613/83	41,(27)K1	Human	Leon-Velarde et al., 2016	-
664	14779/83	5	Human	Skurnik and Toivanen, 1991	-
679	15712/83	14	Human	Skurnik and Toivonen, 2011	0.03
693	17223/83	5	Human	Leon-Velarde et al., 2016	-
698	17869/83	7,8	Human	Leon-Velarde et al., 2016	0.07
704	18425/83	25,26,44	Human	Skurnik, 1985	-
709	18710/83	5	Human	Leon-Velarde et al., 2016	1.3
1255	6471/76-c (YeO3-c)	3	pYV-	Skurnik, 1984	-
1259	8081-c	8	pYV-	Portnoy et al., 1981	1
	YeO8c-WbcEGB	8		Bengoechea et al., 2004
	8081-c-R2	8		Jun et al., 2018
	8081-c BIM1	8		This study	-
	8081-c BIM6	8		This study	-
Y. aleksiciae
284	404/81	16	Human	Skurnik and Toivonen, 2011	-
390	317/82	16	Human	Leon-Velarde et al., 2016	-
Y. pseudotuberculosis
192	2812/79	1b	Human	Skurnik, 1984	-
214	324/80	3	Human	Skurnik and Toivanen, 1991	-
245	1261/79	3	Human	Skurnik, 1984	-
407	677/82	1b	Human	Leon-Velarde et al., 2016	-
Y. frederikseni
502	38/83	48	Human	Skurnik and Toivonen, 2011	-
532	3400/83	16	Human	Skurnik and Toivonen, 2011	-
