# Supplementary material for: Mucin modulates phage infection dynamics and biofilm formation in enteropathogenic Yersinia enterocolitica
Source: Curr Res Microb Sci. 2026 Jun 3;11:100618. doi: 10.1016/j.crmicr.2026.100618 (PMC13284502; doi:10.1016/j.crmicr.2026.100618)
Supplement: Supplementary file 7 [file mmc7.xlsx]

## Sheet: Sheet1
0RF number	Name	Type	Minimum	Maximum	Length	Direction
1	terminase large subunit CDS	CDS	1	2613	2613	forward
2	hypothetical protein CDS	CDS	2610	3038	429	reverse
	tRNA	tRNA	3291	3363	73	reverse
3	portal protein CDS	CDS	3919	5676	1758	forward
4	hypothetical protein CDS	CDS	5959	7041	1083	forward
5	head maturation protease CDS	CDS	7102	7983	882	forward
6	hypothetical protein CDS	CDS	7987	8694	708	forward
7	major head protein CDS	CDS	8751	10283	1533	forward
8	hypothetical protein CDS	CDS	10345	10776	432	forward
9	Ig domain containing protein CDS	CDS	10801	11466	666	forward
10	tail fiber protein CDS	CDS	11527	12642	1116	forward
11	virion structural protein CDS	CDS	12653	13312	660	forward
12	hypothetical protein CDS	CDS	13313	14164	852	reverse
13	hypothetical protein CDS	CDS	14228	15070	843	forward
14	hypothetical protein CDS	CDS	15063	15275	213	forward
15	tail sheath CDS	CDS	15286	17061	1776	forward
16	virion structural protein CDS	CDS	17074	17496	423	forward
17	hypothetical protein CDS	CDS	17554	17970	417	forward
18	hypothetical protein CDS	CDS	18011	18193	183	forward
19	endolysin CDS	CDS	18183	20972	2790	forward
20	hypothetical protein CDS	CDS	20974	22584	1611	forward
21	baseplate assembly protein CDS	CDS	22584	23408	825	forward
22	virion structural protein CDS	CDS	23420	24607	1188	forward
23	baseplate protein CDS	CDS	24597	25217	621	forward
24	baseplate wedge subunit CDS	CDS	25267	26370	1104	forward
25	tail protein CDS	CDS	26367	27704	1338	forward
26	virion structural protein CDS	CDS	27751	28275	525	forward
27	hypothetical protein CDS	CDS	28285	30321	2037	forward
28	hypothetical protein CDS	CDS	30333	31613	1281	forward
29	tail fiber protein CDS	CDS	31626	33491	1866	forward
30	holin CDS	CDS	33560	33877	318	forward
31	endolysin CDS	CDS	33874	34551	678	forward
32	hypothetical protein CDS	CDS	34554	34769	216	forward
33	Rz-like spanin CDS	CDS	35019	35465	447	forward
34	hypothetical protein CDS	CDS	35462	35719	258	forward
35	Dda-like helicase CDS	CDS	35720	36748	1029	reverse
36	hypothetical protein CDS	CDS	36768	37142	375	reverse
37	DNA binding protein CDS	CDS	37223	37501	279	reverse
38	hypothetical protein CDS	CDS	37519	38790	1272	reverse
39	hypothetical protein CDS	CDS	38841	40172	1332	reverse
40	exonuclease VIII CDS	CDS	40185	41069	885	reverse
41	hypothetical protein CDS	CDS	41203	41460	258	forward
42	DNA helicase CDS	CDS	41493	43220	1728	forward
43	single strand DNA binding protein CDS	CDS	43235	43768	534	forward
44	hypothetical protein CDS	CDS	43832	44170	339	forward
45	endonuclease CDS	CDS	44170	44631	462	forward
46	DNA primase CDS	CDS	44815	47700	2886	forward
47	hypothetical protein CDS	CDS	47734	47967	234	reverse
48	hypothetical protein CDS	CDS	47964	48353	390	reverse
49	hypothetical protein CDS	CDS	48331	48891	561	reverse
50	hypothetical protein CDS	CDS	48881	49180	300	reverse
51	hypothetical protein CDS	CDS	49177	49437	261	reverse
52	hypothetical protein CDS	CDS	49434	49730	297	reverse
53	hypothetical protein CDS	CDS	49730	49993	264	reverse
54	hypothetical protein CDS	CDS	49962	50141	180	reverse
55	hypothetical protein CDS	CDS	50141	50797	657	reverse
56	hypothetical protein CDS	CDS	50872	51099	228	reverse
57	hypothetical protein CDS	CDS	51212	51397	186	forward
58	hypothetical protein CDS	CDS	51417	51875	459	forward
59	hypothetical protein CDS	CDS	51908	52261	354	forward
60	hypothetical protein CDS	CDS	52268	52456	189	forward
61	hypothetical protein CDS	CDS	52453	52830	378	forward
62	hypothetical protein CDS	CDS	52906	53130	225	forward
63	hypothetical protein CDS	CDS	53244	53819	576	forward
64	hypothetical protein CDS	CDS	53819	54088	270	forward
65	hypothetical protein CDS	CDS	54101	54298	198	forward
66	hypothetical protein CDS	CDS	54498	54947	450	forward
67	hypothetical protein CDS	CDS	55456	56010	555	forward
68	hypothetical protein CDS	CDS	56007	56351	345	forward
69	hypothetical protein CDS	CDS	56425	57597	1173	forward
70	hypothetical protein CDS	CDS	57597	57902	306	forward
71	hypothetical protein CDS	CDS	57899	58408	510	forward
72	hypothetical protein CDS	CDS	58411	58851	441	forward
73	hypothetical protein CDS	CDS	58842	59111	270	forward
74	Lar-like restriction alleviation protein CDS	CDS	59108	59320	213	forward
75	hypothetical protein CDS	CDS	59320	60057	738	forward
76	hypothetical protein CDS	CDS	60057	60260	204	forward
77	hypothetical protein CDS	CDS	60250	60657	408	forward
78	hypothetical protein CDS	CDS	60662	60958	297	forward
79	hypothetical protein CDS	CDS	60936	61199	264	forward
80	hypothetical protein CDS	CDS	61274	61525	252	forward
81	hypothetical protein CDS	CDS	61512	61862	351	forward
82	hypothetical protein CDS	CDS	61846	62340	495	forward
83	hypothetical protein CDS	CDS	62409	62639	231	forward
84	hypothetical protein CDS	CDS	62617	62853	237	forward
85	hypothetical protein CDS	CDS	62853	63044	192	forward
86	hypothetical protein CDS	CDS	63093	63302	210	forward
87	adhesin CDS	CDS	63476	64450	975	forward
88	hypothetical protein CDS	CDS	64514	64795	282	forward
89	hypothetical protein CDS	CDS	64798	65283	486	forward
90	hypothetical protein CDS	CDS	65280	65618	339	forward
91	hypothetical protein CDS	CDS	65578	66255	678	forward
92	hypothetical protein CDS	CDS	66292	66522	231	forward
93	hypothetical protein CDS	CDS	66519	66698	180	forward
94	hypothetical protein CDS	CDS	66698	66955	258	forward
95	hypothetical protein CDS	CDS	67022	67492	471	forward
96	hypothetical protein CDS	CDS	67579	68118	540	forward
97	hypothetical protein CDS	CDS	68212	68481	270	forward
98	hypothetical protein CDS	CDS	68465	68686	222	forward
99	hypothetical protein CDS	CDS	68667	68882	216	forward
100	hypothetical protein CDS	CDS	68902	69291	390	forward
101	hypothetical protein CDS	CDS	69291	69641	351	forward
102	hypothetical protein CDS	CDS	69634	70047	414	forward
103	hypothetical protein CDS	CDS	70040	70276	237	forward
104	DNA methyltransferase CDS	CDS	70273	70740	468	forward
105	hypothetical protein CDS	CDS	70742	70948	207	forward
106	hypothetical protein CDS	CDS	70953	71234	282	forward
107	hypothetical protein CDS	CDS	71224	71436	213	forward
108	hypothetical protein CDS	CDS	71472	71618	147	forward
109	DNA methyltransferase CDS	CDS	71608	72474	867	forward
110	hypothetical protein CDS	CDS	72623	72922	300	forward
111	hypothetical protein CDS	CDS	72909	73616	708	forward
112	hypothetical protein CDS	CDS	73657	74223	567	forward
113	DNA methyltransferase CDS	CDS	74216	75718	1503	forward
114	hypothetical protein CDS	CDS	75801	76226	426	forward
115	hypothetical protein CDS	CDS	76235	77791	1557	forward
116	hypothetical protein CDS	CDS	77835	78122	288	forward
117	hypothetical protein CDS	CDS	78247	78540	294	forward
118	hypothetical protein CDS	CDS	78530	79477	948	forward
119	hypothetical protein CDS	CDS	79477	79785	309	forward
120	hypothetical protein CDS	CDS	79785	79949	165	forward
121	hypothetical protein CDS	CDS	79936	80322	387	forward
122	hypothetical protein CDS	CDS	80369	80590	222	forward
123	hypothetical protein CDS	CDS	80593	80802	210	forward
124	endonuclease CDS	CDS	80799	81170	372	forward
125	ADP-ribosyltransferase exoenzyme toxin CDS	CDS	81237	87668	6432	forward
126	hypothetical protein CDS	CDS	87671	88150	480	forward
127	nudix hydrolase CDS	CDS	88182	88973	792	forward
128	hypothetical protein CDS	CDS	89034	89534	501	forward
129	hypothetical protein CDS	CDS	89527	89865	339	forward
130	tail fiber protein CDS	CDS	89956	92544	2589	forward
