# Supplementary material for: Mucin modulates phage infection dynamics and biofilm formation in enteropathogenic Yersinia enterocolitica
Source: Curr Res Microb Sci. 2026 Jun 3;11:100618. doi: 10.1016/j.crmicr.2026.100618 (PMC13284502; doi:10.1016/j.crmicr.2026.100618)
Supplement: Supplementary file 8 [file mmc8.zip]

Archive with 1 entries (1 files):
- Supplementary Table S3_8081c_WT_annotation.tsv
