# Supplementary material for: Mucin modulates phage infection dynamics and biofilm formation in enteropathogenic Yersinia enterocolitica
Source: Curr Res Microb Sci. 2026 Jun 3;11:100618. doi: 10.1016/j.crmicr.2026.100618 (PMC13284502; doi:10.1016/j.crmicr.2026.100618)
Supplement: Supplementary file 8 [file mmc8.zip › Supplementary Table S3_8081c_WT_annotation.tsv]

locus_tag	ftype	length_bp	gene	EC_number	COG	product
KNADDANO_00001	rRNA	111				5S ribosomal RNA
KNADDANO_00002	rRNA	2991				23S ribosomal RNA
KNADDANO_00003	tRNA	76				tRNA-Glu(ttc)
KNADDANO_00004	rRNA	1539				16S ribosomal RNA
KNADDANO_00005	CDS	690	nanR			HTH-type transcriptional repressor NanR
KNADDANO_00006	CDS	1425	hsrA_1			putative transport protein HsrA
KNADDANO_00007	CDS	993	rbsR		COG1609	Ribose operon repressor
KNADDANO_00008	CDS	927	rbsK_1	2.7.1.15	COG0524	Ribokinase
KNADDANO_00009	CDS	888	rbsB_1		COG1879	Ribose import binding protein RbsB
KNADDANO_00010	CDS	969	rbsC_1		COG1172	Ribose import permease protein RbsC
KNADDANO_00011	CDS	1503	rbsA_1	7.5.2.7	COG1129	Ribose import ATP-binding protein RbsA
KNADDANO_00012	CDS	420	rbsD	5.4.99.62	COG1869	D-ribose pyranase
KNADDANO_00013	CDS	1872	kup			Low affinity potassium transport system protein kup
KNADDANO_00014	CDS	1509	ravA	3.6.3.-	COG0714	ATPase RavA
KNADDANO_00015	CDS	1467	viaA		COG2425	Protein ViaA
KNADDANO_00016	CDS	672				hypothetical protein
KNADDANO_00017	CDS	993	asnA	6.3.1.1	COG2502	Aspartate--ammonia ligase
KNADDANO_00018	CDS	462	asnC		COG1522	Regulatory protein AsnC
KNADDANO_00019	CDS	441	mioC		COG0716	Protein MioC
KNADDANO_00020	CDS	1890	mnmG		COG0445	tRNA uridine 5-carboxymethylaminomethyl modification enzyme MnmG
KNADDANO_00021	CDS	621	rsmG	2.1.1.170	COG0357	Ribosomal RNA small subunit methyltransferase G
KNADDANO_00022	CDS	384	atpI		COG3312	ATP synthase protein I
KNADDANO_00023	CDS	825	atpB		COG0356	ATP synthase subunit a
KNADDANO_00024	CDS	240	atpE		COG0636	ATP synthase subunit c
KNADDANO_00025	CDS	471	atpF		COG0711	ATP synthase subunit b
KNADDANO_00026	CDS	534	atpH		COG0712	ATP synthase subunit delta
KNADDANO_00027	CDS	1542	atpA	7.1.2.2		ATP synthase subunit alpha
KNADDANO_00028	CDS	864	atpG		COG0224	ATP synthase gamma chain
KNADDANO_00029	CDS	1383	atpD	7.1.2.2	COG0055	ATP synthase subunit beta
KNADDANO_00030	CDS	423	atpC		COG0355	ATP synthase epsilon chain
KNADDANO_00031	CDS	1371	glmU			Bifunctional protein GlmU
KNADDANO_00032	CDS	1830	glmS_1	2.6.1.16	COG0449	Glutamine--fructose-6-phosphate aminotransferase [isomerizing]
KNADDANO_00033	CDS	294				hypothetical protein
KNADDANO_00034	CDS	1041	pstS_1		COG0226	Phosphate-binding protein PstS
KNADDANO_00035	CDS	957	pstC		COG0573	Phosphate transport system permease protein PstC
KNADDANO_00036	CDS	888	pstA		COG0581	Phosphate transport system permease protein PstA
KNADDANO_00037	CDS	777	pstB	7.3.2.1	COG1117	Phosphate import ATP-binding protein PstB
KNADDANO_00038	CDS	723	phoU		COG0704	Phosphate-specific transport system accessory protein PhoU
KNADDANO_00039	CDS	654				hypothetical protein
KNADDANO_00040	CDS	855	glnH_1		COG0834	ABC transporter glutamine-binding protein GlnH
KNADDANO_00041	CDS	738	glnM		COG0765	putative glutamine ABC transporter permease protein GlnM
KNADDANO_00042	CDS	756				hypothetical protein
KNADDANO_00043	CDS	669	yieH	3.1.3.-	COG0637	6-phosphogluconate phosphatase
KNADDANO_00044	CDS	1329	adeP		COG2252	Adenine permease AdeP
KNADDANO_00045	CDS	492				hypothetical protein
KNADDANO_00046	CDS	603	tmoT			Response regulator protein TmoT
KNADDANO_00047	CDS	1350	sasA_1	2.7.-.-		Adaptive-response sensory-kinase SasA
KNADDANO_00048	CDS	573	chrR	1.6.5.2	COG0431	Quinone reductase
KNADDANO_00049	CDS	1905				hypothetical protein
KNADDANO_00050	CDS	663	metI_1		COG2011	D-methionine transport system permease protein MetI
KNADDANO_00051	CDS	1017	metN_1	3.6.3.-	COG1135	Methionine import ATP-binding protein MetN
KNADDANO_00052	CDS	810	metQ_1		COG1464	putative D-methionine-binding lipoprotein MetQ
KNADDANO_00053	CDS	1200	fabV	1.3.1.9	COG3007	Enoyl-[acyl-carrier-protein] reductase [NADH]
KNADDANO_00054	CDS	1365	mnmE	3.6.-.-	COG0486	tRNA modification GTPase MnmE
KNADDANO_00055	CDS	1647	yidC			Membrane protein insertase YidC
KNADDANO_00056	CDS	258	yidD		COG0759	Putative membrane protein insertion efficiency factor
KNADDANO_00057	CDS	327	rnpA	3.1.26.5	COG0594	Ribonuclease P protein component
KNADDANO_00058	CDS	141	rpmH		COG0230	50S ribosomal protein L34
KNADDANO_00059	CDS	1389	dnaA		COG0593	Chromosomal replication initiator protein DnaA
KNADDANO_00060	CDS	1101	dnaN		COG0592	Beta sliding clamp
KNADDANO_00061	CDS	1113	recF		COG1195	DNA replication and repair protein RecF
KNADDANO_00062	CDS	2415	gyrB	5.6.2.2	COG0187	DNA gyrase subunit B
KNADDANO_00063	CDS	810	yidA_1	3.1.3.23	COG0561	Sugar phosphatase YidA
KNADDANO_00064	CDS	939		1.5.1.49	COG2423	Delta(1)-pyrroline-2-carboxylate reductase
KNADDANO_00065	CDS	960	tdcB_1	4.3.1.19		L-threonine dehydratase catabolic TdcB
KNADDANO_00066	CDS	600	dauR_1		COG2964	Transcriptional regulator DauR
KNADDANO_00067	CDS	1428	dcm	2.1.1.37	COG0270	DNA-cytosine methyltransferase
KNADDANO_00068	CDS	477	vsr	3.1.-.-	COG3727	Very short patch repair protein
KNADDANO_00069	CDS	1203	ecoRIIR	3.1.21.4		Type-2 restriction enzyme EcoRII
KNADDANO_00070	CDS	1284	tolB_1			Tol-Pal system protein TolB
KNADDANO_00071	CDS	339				hypothetical protein
KNADDANO_00072	CDS	414	ibpA		COG0071	Small heat shock protein IbpA
KNADDANO_00073	CDS	474	ibpB		COG0071	Small heat shock protein IbpB
KNADDANO_00074	CDS	234				hypothetical protein
KNADDANO_00075	CDS	1659	aspT_1			Aspartate/alanine antiporter
KNADDANO_00076	CDS	1254	avtA	2.6.1.66	COG3977	Valine--pyruvate aminotransferase
KNADDANO_00077	CDS	2067	malS	3.2.1.1	COG0366	Periplasmic alpha-amylase
KNADDANO_00078	CDS	981	ghrB	1.1.1.79	COG1052	Glyoxylate/hydroxypyruvate reductase B
KNADDANO_00079	CDS	1449				putative multidrug-efflux transporter
KNADDANO_00080	CDS	645				hypothetical protein
KNADDANO_00081	CDS	660	yiaD		COG2885	putative lipoprotein YiaD
KNADDANO_00082	CDS	2208				hypothetical protein
KNADDANO_00083	CDS	1455				hypothetical protein
KNADDANO_00084	CDS	456	yiaC	2.3.1.-	COG0454	Peptidyl-lysine N-acetyltransferase YiaC
KNADDANO_00085	CDS	573	tag	3.2.2.20	COG2818	DNA-3-methyladenine glycosylase 1
KNADDANO_00086	CDS	915	glyQ	6.1.1.14	COG0752	Glycine--tRNA ligase alpha subunit
KNADDANO_00087	CDS	2070	glyS	6.1.1.14	COG0751	Glycine--tRNA ligase beta subunit
KNADDANO_00088	CDS	720				hypothetical protein
KNADDANO_00089	CDS	234				hypothetical protein
KNADDANO_00090	CDS	1923	mtlA		COG2213	PTS system mannitol-specific EIICBA component
KNADDANO_00091	CDS	1164	mtlD	1.1.1.17	COG0246	Mannitol-1-phosphate 5-dehydrogenase
KNADDANO_00092	CDS	555	mtlR		COG3722	Mannitol operon repressor
KNADDANO_00093	CDS	612	eamB_1		COG1280	Cysteine/O-acetylserine efflux protein
KNADDANO_00094	CDS	1482	norG_1		COG1167	HTH-type transcriptional regulator NorG
KNADDANO_00095	CDS	357	yibL			putative protein YibL
KNADDANO_00096	CDS	228				hypothetical protein
KNADDANO_00097	CDS	90				hypothetical protein
KNADDANO_00098	CDS	672	yiiM		COG2258	Protein YiiM
KNADDANO_00099	CDS	1950				hypothetical protein
KNADDANO_00100	CDS	624	sodA	1.15.1.1	COG0605	Superoxide dismutase [Mn]
KNADDANO_00101	CDS	855	fdhD		COG1526	Sulfur carrier protein FdhD
KNADDANO_00102	CDS	588	fdoG_1	1.17.1.9	COG0243	Formate dehydrogenase-O major subunit
KNADDANO_00103	CDS	2412	fdoG_2	1.17.1.9	COG0243	Formate dehydrogenase-O major subunit
KNADDANO_00104	CDS	972	fdoH		COG0437	Formate dehydrogenase-O iron-sulfur subunit
KNADDANO_00105	CDS	651	fdoI		COG2864	Formate dehydrogenase, cytochrome b556(fdo) subunit
KNADDANO_00106	CDS	930	fdhE		COG3058	Protein FdhE
KNADDANO_00107	CDS	1389	selA	2.9.1.1	COG1921	L-seryl-tRNA(Sec) selenium transferase
KNADDANO_00108	CDS	1893	selB		COG3276	Selenocysteine-specific elongation factor
KNADDANO_00109	CDS	351				hypothetical protein
KNADDANO_00110	CDS	1254	hipA_1	2.7.11.1	COG3550	Serine/threonine-protein kinase toxin HipA
KNADDANO_00111	CDS	1230	mdfA			Multidrug transporter MdfA
KNADDANO_00112	CDS	993	wecH	2.3.1.-	COG3274	O-acetyltransferase WecH
KNADDANO_00113	CDS	927	cdhR_1		COG4977	HTH-type transcriptional regulator CdhR
KNADDANO_00114	CDS	1029				hypothetical protein
KNADDANO_00115	CDS	768	papD		COG3121	Chaperone protein PapD
KNADDANO_00116	CDS	1461	xylB	2.7.1.17	COG1070	Xylulose kinase
KNADDANO_00117	CDS	1320	xylA	5.3.1.5		Xylose isomerase
KNADDANO_00118	CDS	996	xylF		COG4213	D-xylose-binding periplasmic protein
KNADDANO_00119	CDS	1533	xylG	7.5.2.10	COG1129	Xylose import ATP-binding protein XylG
KNADDANO_00120	CDS	1185	xylH		COG4214	Xylose transport system permease protein XylH
KNADDANO_00121	CDS	1194	xylR			Xylose operon regulatory protein
KNADDANO_00122	tRNA	95				tRNA-SeC(tca)
KNADDANO_00123	CDS	1215	intS_1		COG0582	Prophage integrase IntS
KNADDANO_00124	CDS	366				hypothetical protein
KNADDANO_00125	CDS	501				hypothetical protein
KNADDANO_00126	CDS	549				hypothetical protein
KNADDANO_00127	CDS	1104	fic	2.7.7.-	COG3177	Protein adenylyltransferase SoFic
KNADDANO_00128	CDS	162				hypothetical protein
KNADDANO_00129	CDS	186				hypothetical protein
KNADDANO_00130	CDS	408				hypothetical protein
KNADDANO_00131	CDS	1092				hypothetical protein
KNADDANO_00132	CDS	348				hypothetical protein
KNADDANO_00133	CDS	963	galR_1		COG1609	HTH-type transcriptional regulator GalR
KNADDANO_00134	CDS	921	mak_1	2.7.1.4	COG1940	Fructokinase
KNADDANO_00135	CDS	306	chbA_1		COG1447	PTS system N,N'-diacetylchitobiose-specific EIIA component
KNADDANO_00136	CDS	1326	licC_1		COG1455	Lichenan permease IIC component
KNADDANO_00137	CDS	315	gmuB	2.7.1.205	COG1440	PTS system oligo-beta-mannoside-specific EIIB component
KNADDANO_00138	CDS	1275	licC_2		COG1455	Lichenan permease IIC component
KNADDANO_00139	CDS	1335	lamB_1		COG4580	Maltoporin
KNADDANO_00140	CDS	2196				hypothetical protein
KNADDANO_00141	CDS	1401	gmuD_1	3.2.1.86	COG2723	6-phospho-beta-glucosidase GmuD
KNADDANO_00142	CDS	1194	manA_1	5.3.1.8	COG1482	Mannose-6-phosphate isomerase
KNADDANO_00143	CDS	1692	hutU	4.2.1.49	COG2987	Urocanate hydratase
KNADDANO_00144	CDS	1536	hutH	4.3.1.3	COG2986	Histidine ammonia-lyase
KNADDANO_00145	CDS	1398	proY_1		COG1113	Proline-specific permease ProY
KNADDANO_00146	CDS	1464				hypothetical protein
KNADDANO_00147	CDS	426	ohrB		COG1764	Organic hydroperoxide resistance protein OhrB
KNADDANO_00148	CDS	1692	eptB	2.7.8.42	COG2194	Kdo(2)-lipid A phosphoethanolamine 7''-transferase
KNADDANO_00149	CDS	591	uhpA_1		COG2197	Transcriptional regulatory protein UhpA
KNADDANO_00150	CDS	1530	uhpB_1	2.7.13.3		Signal transduction histidine-protein kinase/phosphatase UhpB
KNADDANO_00151	CDS	1365	uhpC_1		COG2271	Membrane sensor protein UhpC
KNADDANO_00152	tRNA	77				tRNA-Pro(tgg)
KNADDANO_00153	CDS	1113				hypothetical protein
KNADDANO_00154	CDS	1626				hypothetical protein
KNADDANO_00155	CDS	1383				hypothetical protein
KNADDANO_00156	CDS	1608	dppA		COG0747	Periplasmic dipeptide transport protein
KNADDANO_00157	CDS	1020	dppB		COG0601	Dipeptide transport system permease protein DppB
KNADDANO_00158	CDS	903	dppC_1		COG1173	Dipeptide transport system permease protein DppC
KNADDANO_00159	CDS	981	dppD_1		COG0444	Dipeptide transport ATP-binding protein DppD
KNADDANO_00160	CDS	1023	gsiA	7.4.2.10	COG1123	Glutathione import ATP-binding protein GsiA
KNADDANO_00161	CDS	1653	bcsG			Cellulose biosynthesis protein BcsG
KNADDANO_00162	CDS	189				hypothetical protein
KNADDANO_00163	CDS	1506	bcsE			Cyclic di-GMP binding protein BcsE
KNADDANO_00164	CDS	123				hypothetical protein
KNADDANO_00165	CDS	192				hypothetical protein
KNADDANO_00166	CDS	738	bcsQ			Cellulose biosynthesis protein BcsQ
KNADDANO_00167	CDS	2628	bcsA	2.4.1.12	COG1215	Cellulose synthase catalytic subunit [UDP-forming]
KNADDANO_00168	CDS	2304	bcsB			Cyclic di-GMP-binding protein
KNADDANO_00169	CDS	1119	bcsZ	3.2.1.4	COG3405	Endoglucanase
KNADDANO_00170	CDS	3486	bcsC		COG0457	Cellulose synthase operon protein C
KNADDANO_00171	CDS	1536				hypothetical protein
KNADDANO_00172	CDS	705	kdgM_1			Oligogalacturonate-specific porin KdgM
KNADDANO_00173	CDS	1719	pelW_1	4.2.2.9		Pectate disaccharide-lyase
KNADDANO_00174	CDS	480				hypothetical protein
KNADDANO_00175	CDS	1293	dctA_1		COG1301	Aerobic C4-dicarboxylate transport protein
KNADDANO_00176	CDS	1506	yhjJ		COG0612	Protein YhjJ
KNADDANO_00177	CDS	945	kdgK	2.7.1.45	COG0524	2-dehydro-3-deoxygluconokinase
KNADDANO_00178	CDS	201		5.3.2.-	COG1942	putative tautomerase
KNADDANO_00179	CDS	792	pdeH_1	3.1.4.52		Cyclic di-GMP phosphodiesterase PdeH
KNADDANO_00180	CDS	2121				hypothetical protein
KNADDANO_00181	CDS	765	cdh	3.6.1.26	COG2134	CDP-diacylglycerol pyrophosphatase
KNADDANO_00182	CDS	990	yhjD		COG1295	Inner membrane protein YhjD
KNADDANO_00183	CDS	3246				hypothetical protein
KNADDANO_00184	CDS	1419	gor	1.8.1.7	COG1249	Glutathione reductase
KNADDANO_00185	CDS	843	rlmJ	2.1.1.266	COG2961	Ribosomal RNA large subunit methyltransferase J
KNADDANO_00186	CDS	2043	prlC	3.4.24.70	COG0339	Oligopeptidase A
KNADDANO_00187	CDS	759	rsmJ	2.1.1.242		Ribosomal RNA small subunit methyltransferase J
KNADDANO_00188	CDS	1479	prtC	3.4.24.40		Serralysin C
KNADDANO_00189	CDS	1344	gdhA	1.4.1.4	COG0334	NADP-specific glutamate dehydrogenase
KNADDANO_00190	CDS	447	uspA		COG0589	Universal stress protein A
KNADDANO_00191	CDS	336	uspB			Universal stress protein B
KNADDANO_00192	CDS	1497	pitA		COG0306	Low-affinity inorganic phosphate transporter 1
KNADDANO_00193	CDS	1200			COG2081	putative protein
KNADDANO_00194	CDS	1326	dctA_2		COG1301	C4-dicarboxylate transport protein
KNADDANO_00195	CDS	318				hypothetical protein
KNADDANO_00196	CDS	1374				hypothetical protein
KNADDANO_00197	CDS	1245		4.3.1.2		Methylaspartate ammonia-lyase
KNADDANO_00198	CDS	1446	glmE	5.4.99.1		Glutamate mutase epsilon subunit
KNADDANO_00199	CDS	1392				hypothetical protein
KNADDANO_00200	CDS	447	glmS_2	5.4.99.1		Glutamate mutase sigma subunit
KNADDANO_00201	CDS	861	pduX_1	2.7.1.177	COG4542	L-threonine kinase
KNADDANO_00202	CDS	783	sumT	2.1.1.107	COG0007	Uroporphyrinogen-III C-methyltransferase
KNADDANO_00203	CDS	921	gcvA_1			Glycine cleavage system transcriptional activator
KNADDANO_00204	CDS	1647	fumB	4.2.1.2	COG1838	Fumarate hydratase class I, anaerobic
KNADDANO_00205	CDS	591	btuR_1	2.5.1.17	COG2109	Corrinoid adenosyltransferase
KNADDANO_00206	CDS	798	ybjI_1	3.1.3.104	COG0561	5-amino-6-(5-phospho-D-ribitylamino)uracil phosphatase YbjI
KNADDANO_00207	CDS	954	dmlR_1			HTH-type transcriptional regulator DmlR
KNADDANO_00208	CDS	1215	nepI			Purine ribonucleoside efflux pump NepI
KNADDANO_00209	CDS	108				hypothetical protein
KNADDANO_00210	CDS	1506	bauC	1.2.1.-	COG1012	Putative 3-oxopropanoate dehydrogenase
KNADDANO_00211	CDS	825	iolB	5.3.1.30	COG3718	5-deoxy-glucuronate isomerase
KNADDANO_00212	CDS	834	ybbH_1		COG1737	putative HTH-type transcriptional regulator YbbH
KNADDANO_00213	CDS	1920	iolC	2.7.1.92		5-dehydro-2-deoxygluconokinase
KNADDANO_00214	CDS	1941	iolD	3.7.1.22	COG3962	3D-(3,5/4)-trihydroxycyclohexane-1,2-dione hydrolase
KNADDANO_00215	CDS	1014	iolG_1	1.1.1.18	COG0673	Inositol 2-dehydrogenase/D-chiro-inositol 3-dehydrogenase
KNADDANO_00216	CDS	897	iolE	4.2.1.44	COG1082	Inosose dehydratase
KNADDANO_00217	CDS	507	aaaT	2.3.1.-	COG0454	L-amino acid N-acetyltransferase AaaT
KNADDANO_00218	CDS	696	yhhW	1.13.11.24	COG1741	Quercetin 2,3-dioxygenase
KNADDANO_00219	CDS	996	gntR_1			HTH-type transcriptional regulator GntR
KNADDANO_00220	CDS	1317	gntT		COG2610	High-affinity gluconate transporter
KNADDANO_00221	CDS	513	gntK_1	2.7.1.12	COG3265	Thermoresistant gluconokinase
KNADDANO_00222	CDS	594				hypothetical protein
KNADDANO_00223	CDS	1104	asd	1.2.1.11	COG0136	Aspartate-semialdehyde dehydrogenase
KNADDANO_00224	CDS	1680	budB	2.2.1.6	COG0028	Acetolactate synthase, catabolic
KNADDANO_00225	CDS	786	budA	4.1.1.5		Alpha-acetolactate decarboxylase
KNADDANO_00226	CDS	897	benM			HTH-type transcriptional regulator BenM
KNADDANO_00227	CDS	1698	btsS	2.7.13.3	COG3275	Sensor histidine kinase BtsS
KNADDANO_00228	CDS	2184	glgB	2.4.1.18		1,4-alpha-glucan branching enzyme GlgB
KNADDANO_00229	CDS	1989	glgX	3.2.1.196	COG1523	Glycogen debranching enzyme
KNADDANO_00230	CDS	1287	glgC_1	2.7.7.27	COG0448	Glucose-1-phosphate adenylyltransferase
KNADDANO_00231	CDS	1431	glgA	2.4.1.21	COG0297	Glycogen synthase
KNADDANO_00232	CDS	2448	malP_1	2.4.1.1	COG0058	Maltodextrin phosphorylase
KNADDANO_00233	CDS	1515	glpD	1.1.5.3	COG0578	Aerobic glycerol-3-phosphate dehydrogenase
KNADDANO_00234	CDS	135				hypothetical protein
KNADDANO_00235	CDS	1353	envZ	2.7.13.3		Osmolarity sensor protein EnvZ
KNADDANO_00236	CDS	720	ompR_1			Transcriptional regulatory protein OmpR
KNADDANO_00237	CDS	498	greB		COG0782	Transcription elongation factor GreB
KNADDANO_00238	CDS	582				hypothetical protein
KNADDANO_00239	CDS	618				hypothetical protein
KNADDANO_00240	CDS	2379	yhgF		COG2183	Protein YhgF
KNADDANO_00241	CDS	225	feoA		COG1918	Fe(2+) transport protein A
KNADDANO_00242	CDS	2316	feoB		COG0370	Fe(2+) transporter FeoB
KNADDANO_00243	CDS	309				hypothetical protein
KNADDANO_00244	CDS	264				hypothetical protein
KNADDANO_00245	CDS	777	bioH	3.1.1.85	COG0596	Pimeloyl-[acyl-carrier protein] methyl ester esterase
KNADDANO_00246	CDS	684				hypothetical protein
KNADDANO_00247	CDS	576	nfuA		COG0316	Fe/S biogenesis protein NfuA
KNADDANO_00248	CDS	2097	malQ	2.4.1.25	COG1640	4-alpha-glucanotransferase
KNADDANO_00249	CDS	2406	malP_2	2.4.1.1	COG0058	Maltodextrin phosphorylase
KNADDANO_00250	CDS	2712	malT_1		COG2909	HTH-type transcriptional regulator MalT
KNADDANO_00251	CDS	327	glpE	2.8.1.1	COG0607	Thiosulfate sulfurtransferase GlpE
KNADDANO_00252	CDS	837	glpG	3.4.21.105	COG0705	Rhomboid protease GlpG
KNADDANO_00253	CDS	759	glpR_1		COG1349	Glycerol-3-phosphate regulon repressor
KNADDANO_00254	CDS	1620	pckA	4.1.1.49	COG1866	Phosphoenolpyruvate carboxykinase (ATP)
KNADDANO_00255	CDS	915	hslO		COG1281	33 kDa chaperonin
KNADDANO_00256	CDS	408	hslR		COG1188	Heat shock protein 15
KNADDANO_00257	CDS	678	yrfG	3.1.3.5	COG1011	GMP/IMP nucleotidase YrfG
KNADDANO_00258	CDS	2148	igaA			Intracellular growth attenuator protein igaA
KNADDANO_00259	CDS	558	nudE	3.6.1.-	COG0494	ADP compounds hydrolase NudE
KNADDANO_00260	CDS	2556	mrcA		COG5009	Penicillin-binding protein 1A
KNADDANO_00261	CDS	873				hypothetical protein
KNADDANO_00262	CDS	549				hypothetical protein
KNADDANO_00263	CDS	567				hypothetical protein
KNADDANO_00264	CDS	378				hypothetical protein
KNADDANO_00265	CDS	1320	pilQ		COG4796	Type IV pilus biogenesis and competence protein PilQ
KNADDANO_00266	CDS	522	aroK	2.7.1.71	COG0703	Shikimate kinase 1
KNADDANO_00267	CDS	1089	aroB	4.2.3.4	COG0337	3-dehydroquinate synthase
KNADDANO_00268	CDS	996	damX		COG3266	Cell division protein DamX
KNADDANO_00269	CDS	813	dam	2.1.1.72	COG0338	DNA adenine methylase
KNADDANO_00270	CDS	678	rpe	5.1.3.1	COG0036	Ribulose-phosphate 3-epimerase
KNADDANO_00271	CDS	699	gph	3.1.3.18	COG0546	Phosphoglycolate phosphatase
KNADDANO_00272	CDS	1041	trpS	6.1.1.2	COG0180	Tryptophan--tRNA ligase
KNADDANO_00273	CDS	1419	cysG_1		COG0007	Siroheme synthase
KNADDANO_00274	CDS	807	nirC		COG2116	Nitrite transporter NirC
KNADDANO_00275	CDS	327	nirD	1.7.1.15	COG2146	Nitrite reductase (NADH) small subunit
KNADDANO_00276	CDS	2547	nasD	1.7.1.4	COG1251	Nitrite reductase [NAD(P)H]
KNADDANO_00277	CDS	1296	codA	3.5.4.1	COG0402	Cytosine deaminase
KNADDANO_00278	CDS	1185	tsgA		COG0477	Protein TsgA
KNADDANO_00279	CDS	981	galS_1		COG1609	HTH-type transcriptional regulator GalS
KNADDANO_00280	CDS	1314	licH	3.2.1.86	COG1486	putative 6-phospho-beta-glucosidase
KNADDANO_00281	CDS	570	ppiA	5.2.1.8	COG0652	Peptidyl-prolyl cis-trans isomerase A
KNADDANO_00282	CDS	1512				hypothetical protein
KNADDANO_00283	CDS	576	pabA	2.6.1.85	COG0512	Aminodeoxychorismate synthase component 2
KNADDANO_00284	CDS	1218	argD	2.6.1.11	COG4992	Acetylornithine/succinyldiaminopimelate aminotransferase
KNADDANO_00285	CDS	2121				hypothetical protein
KNADDANO_00286	CDS	633	crp		COG0664	cAMP-activated global transcriptional regulator CRP
KNADDANO_00287	CDS	408	yhfA		COG1765	Protein YhfA
KNADDANO_00288	CDS	870	cfxP	2.7.1.19	COG3954	Phosphoribulokinase, plasmid
KNADDANO_00289	CDS	237				hypothetical protein
KNADDANO_00290	CDS	999				hypothetical protein
KNADDANO_00291	CDS	603	eamB_2		COG1280	Cysteine/O-acetylserine efflux protein
KNADDANO_00292	CDS	789	yddE	5.1.-.-	COG0384	putative isomerase YddE
KNADDANO_00293	CDS	1029	tauA		COG4521	Taurine-binding periplasmic protein
KNADDANO_00294	CDS	768	tauB	7.6.2.7	COG4525	Taurine import ATP-binding protein TauB
KNADDANO_00295	CDS	891	ssuC		COG0600	Putative aliphatic sulfonates transport permease protein SsuC
KNADDANO_00296	CDS	849	tauD	1.14.11.17	COG2175	Alpha-ketoglutarate-dependent taurine dioxygenase
KNADDANO_00297	CDS	978	rfaQ_1	2.-.-.-	COG0859	Lipopolysaccharide core heptosyltransferase RfaQ
KNADDANO_00298	CDS	990				hypothetical protein
KNADDANO_00299	CDS	1917	yheS		COG0488	putative ABC transporter ATP-binding protein YheS
KNADDANO_00300	CDS	552	ywrO_1	1.6.99.-	COG2249	General stress protein 14
KNADDANO_00301	CDS	1809	kefC		COG0475	Glutathione-regulated potassium-efflux system protein KefC
KNADDANO_00302	CDS	222				hypothetical protein
KNADDANO_00303	CDS	585	slyD	5.2.1.8	COG1047	FKBP-type peptidyl-prolyl cis-trans isomerase SlyD
KNADDANO_00304	CDS	219	slyX		COG2900	Protein SlyX
KNADDANO_00305	CDS	816	fkpA	5.2.1.8	COG0545	FKBP-type peptidyl-prolyl cis-trans isomerase FkpA
KNADDANO_00306	CDS	723	dauR_2		COG2964	Transcriptional regulator DauR
KNADDANO_00307	CDS	396	tusD	2.8.1.-	COG1553	Sulfurtransferase TusD
KNADDANO_00308	CDS	366	tusC		COG2923	Protein TusC
KNADDANO_00309	CDS	288	tusB		COG2168	Protein TusB
KNADDANO_00310	CDS	375	rpsL		COG0048	30S ribosomal protein S12
KNADDANO_00311	CDS	471	rpsG		COG0049	30S ribosomal protein S7
KNADDANO_00312	CDS	2109	fusA_1		COG0480	Elongation factor G
KNADDANO_00313	CDS	1185	tufB_1		COG0050	Elongation factor Tu 2
KNADDANO_00314	CDS	195	bfd		COG2906	Bacterioferritin-associated ferredoxin
KNADDANO_00315	CDS	474	bfr	1.16.3.1	COG2193	Bacterioferritin
KNADDANO_00316	CDS	141				hypothetical protein
KNADDANO_00317	CDS	312	rpsJ		COG0051	30S ribosomal protein S10
KNADDANO_00318	CDS	630	rplC		COG0087	50S ribosomal protein L3
KNADDANO_00319	CDS	606	rplD		COG0088	50S ribosomal protein L4
KNADDANO_00320	CDS	303	rplW		COG0089	50S ribosomal protein L23
KNADDANO_00321	CDS	825	rplB		COG0090	50S ribosomal protein L2
KNADDANO_00322	CDS	279	rpsS		COG0185	30S ribosomal protein S19
KNADDANO_00323	CDS	333	rplV		COG0091	50S ribosomal protein L22
KNADDANO_00324	CDS	699	rpsC		COG0092	30S ribosomal protein S3
KNADDANO_00325	CDS	411	rplP		COG0197	50S ribosomal protein L16
KNADDANO_00326	CDS	192	rpmC		COG0255	50S ribosomal protein L29
KNADDANO_00327	CDS	255	rpsQ		COG0186	30S ribosomal protein S17
KNADDANO_00328	CDS	372	rplN		COG0093	50S ribosomal protein L14
KNADDANO_00329	CDS	315	rplX		COG0198	50S ribosomal protein L24
KNADDANO_00330	CDS	540	rplE		COG0094	50S ribosomal protein L5
KNADDANO_00331	CDS	306	rpsN		COG0199	30S ribosomal protein S14
KNADDANO_00332	CDS	393	rpsH		COG0096	30S ribosomal protein S8
KNADDANO_00333	CDS	534	rplF		COG0097	50S ribosomal protein L6
KNADDANO_00334	CDS	354	rplR		COG0256	50S ribosomal protein L18
KNADDANO_00335	CDS	504	rpsE		COG0098	30S ribosomal protein S5
KNADDANO_00336	CDS	180	rpmD		COG1841	50S ribosomal protein L30
KNADDANO_00337	CDS	435	rplO		COG0200	50S ribosomal protein L15
KNADDANO_00338	CDS	1332	secY		COG0201	Protein translocase subunit SecY
KNADDANO_00339	CDS	117	rpmJ		COG0257	50S ribosomal protein L36
KNADDANO_00340	CDS	357	rpsM		COG0099	30S ribosomal protein S13
KNADDANO_00341	CDS	390	rpsK		COG0100	30S ribosomal protein S11
KNADDANO_00342	CDS	621	rpsD		COG0522	30S ribosomal protein S4
KNADDANO_00343	CDS	993	rpoA	2.7.7.6		DNA-directed RNA polymerase subunit alpha
KNADDANO_00344	CDS	390	rplQ		COG0203	50S ribosomal protein L17
KNADDANO_00345	CDS	372				hypothetical protein
KNADDANO_00346	CDS	426	zntR		COG0789	HTH-type transcriptional regulator ZntR
KNADDANO_00347	CDS	207	arfA		COG3036	Alternative ribosome-rescue factor A
KNADDANO_00348	CDS	411	mscL		COG1970	Large-conductance mechanosensitive channel
KNADDANO_00349	CDS	1377	trkA		COG0569	Trk system potassium uptake protein TrkA
KNADDANO_00350	CDS	1290	rsmB	2.1.1.176	COG0144	Ribosomal RNA small subunit methyltransferase B
KNADDANO_00351	CDS	948	fmt	2.1.2.9	COG0223	Methionyl-tRNA formyltransferase
KNADDANO_00352	CDS	513	def	3.5.1.88	COG0242	Peptide deformylase
KNADDANO_00353	CDS	1122				hypothetical protein
KNADDANO_00354	CDS	474	smg			Protein Smg
KNADDANO_00355	CDS	537	topA_1	5.6.2.1	COG0550	DNA topoisomerase 1
KNADDANO_00356	CDS	588	tsaC	2.7.7.87	COG0009	Threonylcarbamoyl-AMP synthase
KNADDANO_00357	CDS	822	aroE	1.1.1.25	COG0169	Shikimate dehydrogenase (NADP(+))
KNADDANO_00358	CDS	543	yrdA		COG0663	Protein YrdA
KNADDANO_00359	CDS	141				hypothetical protein
KNADDANO_00360	rRNA	1539				16S ribosomal RNA
KNADDANO_00361	tRNA	77				tRNA-Ile(gat)
KNADDANO_00362	tRNA	76				tRNA-Ala(tgc)
KNADDANO_00363	rRNA	2991				23S ribosomal RNA
KNADDANO_00364	rRNA	111				5S ribosomal RNA
KNADDANO_00365	tRNA	76				tRNA-Thr(ggt)
KNADDANO_00366	rRNA	111				5S ribosomal RNA
KNADDANO_00367	CDS	930	metAS	2.3.1.46	COG1897	Homoserine O-succinyltransferase
KNADDANO_00368	CDS	1599	aceB	2.3.3.9	COG2225	Malate synthase A
KNADDANO_00369	CDS	1308	aceA	4.1.3.1	COG2224	Isocitrate lyase
KNADDANO_00370	CDS	1761	aceK	2.7.11.5	COG4579	Isocitrate dehydrogenase kinase/phosphatase
KNADDANO_00371	CDS	840	iclR		COG1414	Transcriptional repressor IclR
KNADDANO_00372	CDS	3888	metH	2.1.1.13	COG0646	Methionine synthase
KNADDANO_00373	CDS	258				hypothetical protein
KNADDANO_00374	CDS	1416	lysC	2.7.2.4	COG0527	Lysine-sensitive aspartokinase 3
KNADDANO_00375	CDS	1647	pgi	5.3.1.9	COG0166	Glucose-6-phosphate isomerase
KNADDANO_00376	CDS	408	psiE		COG3223	Protein PsiE
KNADDANO_00377	CDS	891	malG		COG3833	Maltose/maltodextrin transport system permease protein MalG
KNADDANO_00378	CDS	1578	malF		COG1175	Maltose/maltodextrin transport system permease protein MalF
KNADDANO_00379	CDS	1212	malE_1		COG2182	Maltose/maltodextrin-binding periplasmic protein
KNADDANO_00380	CDS	1116	malK	7.5.2.1		Maltose/maltodextrin import ATP-binding protein MalK
KNADDANO_00381	CDS	1287	lamB_2		COG4580	Maltoporin
KNADDANO_00382	CDS	918				hypothetical protein
KNADDANO_00383	CDS	2937				hypothetical protein
KNADDANO_00384	CDS	507	ubiC	4.1.3.40	COG3161	Chorismate pyruvate-lyase
KNADDANO_00385	CDS	867	ubiA	2.5.1.39	COG0382	4-hydroxybenzoate octaprenyltransferase
KNADDANO_00386	CDS	2469	plsB	2.3.1.15	COG2937	Glycerol-3-phosphate acyltransferase
KNADDANO_00387	CDS	369	dgkA	2.7.1.107	COG0818	Diacylglycerol kinase
KNADDANO_00388	CDS	609	lexA_1	3.4.21.88	COG1974	LexA repressor
KNADDANO_00389	CDS	210				hypothetical protein
KNADDANO_00390	CDS	513	zur		COG0735	Zinc uptake regulation protein
KNADDANO_00391	CDS	1029	dusA	1.3.1.-	COG0042	tRNA-dihydrouridine(20/20a) synthase
KNADDANO_00392	CDS	219	pspG			Phage shock protein G
KNADDANO_00393	CDS	327				hypothetical protein
KNADDANO_00394	CDS	984	qorA_1	1.6.5.5	COG0604	Quinone oxidoreductase 1
KNADDANO_00395	CDS	1407	dnaB	3.6.4.12	COG0305	Replicative DNA helicase
KNADDANO_00396	CDS	1080	alr	5.1.1.1	COG0787	Alanine racemase, biosynthetic
KNADDANO_00397	CDS	1194	tyrB	2.6.1.57	COG1448	Aromatic-amino-acid aminotransferase
KNADDANO_00398	CDS	354	yjbR		COG2315	putative protein YjbR
KNADDANO_00399	CDS	2832	uvrA		COG0178	UvrABC system protein A
KNADDANO_00400	CDS	552	ssb			Single-stranded DNA-binding protein
KNADDANO_00401	CDS	1329	hipA_2	2.7.11.1	COG3550	Serine/threonine-protein kinase toxin HipA
KNADDANO_00402	CDS	300				hypothetical protein
KNADDANO_00403	CDS	672	yfcG	1.8.4.-	COG0625	Disulfide-bond oxidoreductase YfcG
KNADDANO_00404	CDS	1368	ghxP		COG2252	Guanine/hypoxanthine permease GhxP
KNADDANO_00405	CDS	1650	nhaK		COG0025	Sodium, potassium, lithium and rubidium/H(+) antiporter
KNADDANO_00406	CDS	927	gltC			HTH-type transcriptional regulator GltC
KNADDANO_00407	CDS	426	cidA			Holin-like protein CidA
KNADDANO_00408	CDS	690	yohK_1		COG1346	Inner membrane protein YohK
KNADDANO_00409	CDS	762	glnQ_1			Glutamine transport ATP-binding protein GlnQ
KNADDANO_00410	CDS	1110	yhdY		COG0765	Inner membrane amino-acid ABC transporter permease protein YhdY
KNADDANO_00411	CDS	1179				hypothetical protein
KNADDANO_00412	CDS	1026	yhdW			Putative amino-acid ABC transporter-binding protein YhdW
KNADDANO_00413	CDS	1539				hypothetical protein
KNADDANO_00414	CDS	921	lpxP	2.3.1.242	COG1560	Lipid A biosynthesis palmitoleoyltransferase
KNADDANO_00415	CDS	666	yflS_1		COG0471	Putative malate transporter YflS
KNADDANO_00416	CDS	768	yflS_2		COG0471	Putative malate transporter YflS
KNADDANO_00417	CDS	1194			COG3385	IS4 family transposase ISSfl1
KNADDANO_00418	CDS	213	cspG_1		COG1278	Cold shock-like protein CspG
KNADDANO_00419	CDS	213	cspG_2		COG1278	Cold shock-like protein CspG
KNADDANO_00420	CDS	213	cspG_3		COG1278	Cold shock-like protein CspG
KNADDANO_00421	CDS	471	slyB_1		COG3133	Outer membrane lipoprotein SlyB
KNADDANO_00422	CDS	1572				hypothetical protein
KNADDANO_00423	CDS	297	fis		COG2901	DNA-binding protein Fis
KNADDANO_00424	CDS	873	dusB	1.3.1.-	COG0042	tRNA-dihydrouridine synthase B
KNADDANO_00425	CDS	882	prmA	2.1.1.-	COG2264	Ribosomal protein L11 methyltransferase
KNADDANO_00426	CDS	1455	panF		COG4145	Sodium/pantothenate symporter
KNADDANO_00427	CDS	243	yhdT		COG3924	putative membrane protein YhdT
KNADDANO_00428	CDS	1350	accC	6.3.4.14	COG0439	Biotin carboxylase
KNADDANO_00429	CDS	465	accB		COG0511	Biotin carboxyl carrier protein of acetyl-CoA carboxylase
KNADDANO_00430	CDS	453	aroQ	4.2.1.10	COG0757	3-dehydroquinate dehydratase
KNADDANO_00431	CDS	600	msrQ		COG2717	Protein-methionine-sulfoxide reductase heme-binding subunit MsrQ
KNADDANO_00432	CDS	1035	msrP	1.8.5.-	COG2041	Protein-methionine-sulfoxide reductase catalytic subunit MsrP
KNADDANO_00433	CDS	978	acuI	1.3.1.84	COG0604	putative acrylyl-CoA reductase AcuI
KNADDANO_00434	CDS	1920	csrD			RNase E specificity factor CsrD
KNADDANO_00435	CDS	1044	mreB		COG1077	Cell shape-determining protein MreB
KNADDANO_00436	CDS	987	mreC		COG1792	Cell shape-determining protein MreC
KNADDANO_00437	CDS	489	mreD		COG2891	Rod shape-determining protein MreD
KNADDANO_00438	CDS	594	yhdE	3.6.1.9	COG0424	dTTP/UTP pyrophosphatase
KNADDANO_00439	CDS	1470	rng	3.1.26.-	COG1530	Ribonuclease G
KNADDANO_00440	CDS	3876				hypothetical protein
KNADDANO_00441	CDS	861	nit1	3.5.1.128		Deaminated glutathione amidase
KNADDANO_00442	CDS	1446	tldD	3.4.-.-	COG0312	Metalloprotease TldD
KNADDANO_00443	CDS	912	dmlR_2			HTH-type transcriptional regulator DmlR
KNADDANO_00444	CDS	204	aaeX			Protein AaeX
KNADDANO_00445	CDS	936	aaeA_1		COG1566	p-hydroxybenzoic acid efflux pump subunit AaeA
KNADDANO_00446	CDS	1956	aaeB_1		COG1289	p-hydroxybenzoic acid efflux pump subunit AaeB
KNADDANO_00447	CDS	1494	gabD	1.2.1.79	COG1012	Succinate-semialdehyde dehydrogenase [NADP(+)] GabD
KNADDANO_00448	CDS	474		3.1.27.-		Ribonuclease
KNADDANO_00449	CDS	267	yhcO		COG2732	putative protein YhcO
KNADDANO_00450	CDS	546				hypothetical protein
KNADDANO_00451	CDS	1341	pmbA	3.4.-.-	COG0312	Metalloprotease PmbA
KNADDANO_00452	CDS	387	cybC		COG3783	Soluble cytochrome b562
KNADDANO_00453	CDS	411	rnk		COG0782	Regulator of nucleoside diphosphate kinase
KNADDANO_00454	CDS	345				hypothetical protein
KNADDANO_00455	CDS	366				hypothetical protein
KNADDANO_00456	CDS	297				hypothetical protein
KNADDANO_00457	CDS	777				hypothetical protein
KNADDANO_00458	CDS	651				hypothetical protein
KNADDANO_00459	CDS	1170		3.1.1.-	COG3964	Deacetylase
KNADDANO_00460	CDS	1113	dgaE	4.3.1.29		D-glucosaminate-6-phosphate ammonia lyase
KNADDANO_00461	CDS	741	dgaF	4.1.2.14		2-dehydro-3-deoxy-phosphogluconate aldolase
KNADDANO_00462	CDS	1224	pgl_1	3.1.1.31	COG2706	6-phosphogluconolactonase
KNADDANO_00463	CDS	1929	licR		COG1762	putative licABCH operon regulator
KNADDANO_00464	CDS	2721	mgtA	7.2.2.14	COG0474	Magnesium-transporting ATPase, P-type 1
KNADDANO_00465	CDS	948	treR		COG1609	HTH-type transcriptional regulator TreR
KNADDANO_00466	CDS	1416	treB		COG1263	PTS system trehalose-specific EIIBC component
KNADDANO_00467	CDS	1662	treC	3.2.1.93	COG0366	Trehalose-6-phosphate hydrolase
KNADDANO_00468	CDS	735				hypothetical protein
KNADDANO_00469	CDS	822			COG1305	putative protein
KNADDANO_00470	CDS	930			COG2307	putative protein
KNADDANO_00471	CDS	1437			COG2308	putative protein
KNADDANO_00472	CDS	387	ridA	3.5.99.10	COG0251	2-iminobutanoate/2-iminopropanoate deaminase
KNADDANO_00473	CDS	465	pyrI		COG1781	Aspartate carbamoyltransferase regulatory chain
KNADDANO_00474	CDS	936	pyrB	2.1.3.2	COG0540	Aspartate carbamoyltransferase
KNADDANO_00475	CDS	129				hypothetical protein
KNADDANO_00476	CDS	786				IS110 family transposase ISYen1
KNADDANO_00477	CDS	795				IS3 family transposase ISBps2
KNADDANO_00478	CDS	309				hypothetical protein
KNADDANO_00479	CDS	249				IS110 family transposase ISYen1
KNADDANO_00480	CDS	273	ptsO		COG1925	Phosphocarrier protein NPr
KNADDANO_00481	CDS	852	rapZ		COG1660	RNase adapter protein RapZ
KNADDANO_00482	CDS	483	ptsN		COG1762	Nitrogen regulatory protein
KNADDANO_00483	CDS	288	hpf		COG1544	Ribosome hibernation promoting factor
KNADDANO_00484	CDS	1434	rpoN		COG1508	RNA polymerase sigma-54 factor
KNADDANO_00485	CDS	726	lptB_1	3.6.3.-	COG1137	Lipopolysaccharide export system ATP-binding protein LptB
KNADDANO_00486	CDS	546	lptA		COG1934	Lipopolysaccharide export system protein LptA
KNADDANO_00487	CDS	564	lptC		COG3117	Lipopolysaccharide export system protein LptC
KNADDANO_00488	CDS	564	kdsC	3.1.3.45	COG1778	3-deoxy-D-manno-octulosonate 8-phosphate phosphatase KdsC
KNADDANO_00489	CDS	1005	kdsD	5.3.1.13	COG0517	Arabinose 5-phosphate isomerase KdsD
KNADDANO_00490	CDS	975	yrbG		COG0530	Inner membrane protein YrbG
KNADDANO_00491	CDS	804	mlaF	3.6.3.-	COG1127	Intermembrane phospholipid transport system ATP-binding protein MlaF
KNADDANO_00492	CDS	783	mlaE		COG0767	Intermembrane phospholipid transport system permease protein MlaE
KNADDANO_00493	CDS	561	mlaD		COG1463	Intermembrane phospholipid transport system binding protein MlaD
KNADDANO_00494	CDS	627	mlaC		COG2854	Intermembrane phospholipid transport system binding protein MlaC
KNADDANO_00495	CDS	324	mlaB		COG3113	Intermembrane phospholipid transport system binding protein MlaB
KNADDANO_00496	CDS	255	ibaG		COG5007	Acid stress protein IbaG
KNADDANO_00497	CDS	1269	murA	2.5.1.7	COG0766	UDP-N-acetylglucosamine 1-carboxyvinyltransferase
KNADDANO_00498	CDS	1131	degS	3.4.21.107	COG0265	Serine endoprotease DegS
KNADDANO_00499	CDS	1374	degQ	3.4.21.107	COG0265	Periplasmic pH-dependent serine endoprotease DegQ
KNADDANO_00500	CDS	405	yhcB		COG3105	Inner membrane protein YhcB
KNADDANO_00501	CDS	1128	zapE		COG1485	Cell division protein ZapE
KNADDANO_00502	CDS	429	rplM		COG0102	50S ribosomal protein L13
KNADDANO_00503	CDS	393	rpsI		COG0103	30S ribosomal protein S9
KNADDANO_00504	CDS	642	sspA		COG0625	Stringent starvation protein A
KNADDANO_00505	CDS	516				hypothetical protein
KNADDANO_00506	CDS	486				hypothetical protein
KNADDANO_00507	CDS	1419	gltD	1.4.1.13	COG0493	Glutamate synthase [NADPH] small chain
KNADDANO_00508	CDS	4461	gltB	1.4.1.13	COG0067	Glutamate synthase [NADPH] large chain
KNADDANO_00509	CDS	903				hypothetical protein
KNADDANO_00510	CDS	2337	arcB	2.7.13.3	COG0642	Aerobic respiration control sensor protein ArcB
KNADDANO_00511	CDS	654	elbB	4.2.1.-	COG3155	Glyoxalase ElbB
KNADDANO_00512	CDS	726	mtgA	2.4.1.129	COG0744	Biosynthetic peptidoglycan transglycosylase
KNADDANO_00513	CDS	576				hypothetical protein
KNADDANO_00514	CDS	591	diaA		COG0279	DnaA initiator-associating protein DiaA
KNADDANO_00515	CDS	354				hypothetical protein
KNADDANO_00516	CDS	1974	lpoA		COG3107	Penicillin-binding protein activator LpoA
KNADDANO_00517	CDS	900	rsmI	2.1.1.198	COG0313	Ribosomal RNA small subunit methyltransferase I
KNADDANO_00518	CDS	894	pgrR_1			HTH-type transcriptional regulator PgrR
KNADDANO_00519	CDS	996	iolS_1	1.1.1.-	COG0667	Aldo-keto reductase IolS
KNADDANO_00520	CDS	1056	adhC2	1.1.1.2	COG1064	NADP-dependent alcohol dehydrogenase C 2
KNADDANO_00521	CDS	705	yhaK		COG1741	Pirin-like protein YhaK
KNADDANO_00522	CDS	897	yhaJ			HTH-type transcriptional regulator YhaJ
KNADDANO_00523	CDS	999	yqjG	1.8.5.7	COG0435	Glutathionyl-hydroquinone reductase YqjG
KNADDANO_00524	CDS	396	yqjF		COG2259	Inner membrane protein YqjF
KNADDANO_00525	CDS	285				hypothetical protein
KNADDANO_00526	CDS	396	yqjE		COG5393	Inner membrane protein YqjE
KNADDANO_00527	CDS	306	yqjD_1		COG4575	putative protein YqjD
KNADDANO_00528	CDS	387	yqjC			Protein YqjC
KNADDANO_00529	CDS	390	mzrA			Modulator protein MzrA
KNADDANO_00530	CDS	693	yqjA		COG0586	Inner membrane protein YqjA
KNADDANO_00531	CDS	177				hypothetical protein
KNADDANO_00532	CDS	495				hypothetical protein
KNADDANO_00533	CDS	795	lutR_1		COG2186	HTH-type transcriptional regulator LutR
KNADDANO_00534	CDS	1305	exuT_1			Hexuronate transporter
KNADDANO_00535	CDS	1410	uxaC	5.3.1.12	COG1904	Uronate isomerase
KNADDANO_00536	CDS	1452	uxaB	1.1.1.58	COG0246	Altronate oxidoreductase
KNADDANO_00537	CDS	1491	uxaA	4.2.1.7	COG2721	Altronate dehydratase
KNADDANO_00538	CDS	537	ygjV			Inner membrane protein YgjV
KNADDANO_00539	CDS	1257	sstT		COG3633	Serine/threonine transporter SstT
KNADDANO_00540	CDS	987	alx		COG0861	Putative membrane-bound redox modulator Alx
KNADDANO_00541	CDS	1002	iolU	1.1.1.371	COG0673	scyllo-inositol 2-dehydrogenase (NADP(+)) IolU
KNADDANO_00542	CDS	504	ygjP	3.6.1.-	COG1451	UTP pyrophosphatase
KNADDANO_00543	CDS	2709				hypothetical protein
KNADDANO_00544	CDS	1191	rlmG	2.1.1.174	COG2813	Ribosomal RNA large subunit methyltransferase G
KNADDANO_00545	CDS	2034	fadH	1.3.1.34	COG0446	2,4-dienoyl-CoA reductase
KNADDANO_00546	CDS	900	eamA		COG0697	putative amino-acid metabolite efflux pump
KNADDANO_00547	CDS	573	hdeD		COG3247	Protein HdeD
KNADDANO_00548	CDS	1239				putative transporter
KNADDANO_00549	CDS	459			COG1733	putative HTH-type transcriptional regulator
KNADDANO_00550	CDS	1401	gadA	4.1.1.15	COG0076	Glutamate decarboxylase alpha
KNADDANO_00551	CDS	1557	gadC		COG0531	Glutamate/gamma-aminobutyrate antiporter
KNADDANO_00552	CDS	942	glsA1_1	3.5.1.2	COG2066	Glutaminase 1
KNADDANO_00553	CDS	1368	murP		COG2190	PTS system N-acetylmuramic acid-specific EIIBC component
KNADDANO_00554	CDS	909	murQ_1	4.2.1.126	COG2103	N-acetylmuramic acid 6-phosphate etherase
KNADDANO_00555	CDS	861	murR_1		COG1737	HTH-type transcriptional regulator MurR
KNADDANO_00556	CDS	1866	nagZ_1	3.2.1.52	COG1472	Beta-hexosaminidase
KNADDANO_00557	CDS	1086				hypothetical protein
KNADDANO_00558	CDS	1332				hypothetical protein
KNADDANO_00559	tRNA	77				tRNA-Met(cat)
KNADDANO_00560	CDS	1839	rpoD		COG0568	RNA polymerase sigma factor RpoD
KNADDANO_00561	CDS	1749	dnaG	2.7.7.-	COG0358	DNA primase
KNADDANO_00562	CDS	216	rpsU		COG0828	30S ribosomal protein S21
KNADDANO_00563	CDS	1014	tsaD	2.3.1.234	COG0533	tRNA N6-adenosine threonylcarbamoyltransferase
KNADDANO_00564	CDS	654	plsY	2.3.1.15	COG0344	putative glycerol-3-phosphate acyltransferase
KNADDANO_00565	CDS	360	folB	4.1.2.25	COG1539	Dihydroneopterin aldolase
KNADDANO_00566	CDS	819	uppP	3.6.1.27	COG1968	Undecaprenyl-diphosphatase
KNADDANO_00567	CDS	1245	cca		COG0617	Multifunctional CCA protein
KNADDANO_00568	CDS	621				hypothetical protein
KNADDANO_00569	CDS	1365	ygiF	3.6.1.25	COG3025	Inorganic triphosphatase
KNADDANO_00570	CDS	2853	glnE		COG1391	Bifunctional glutamine synthetase adenylyltransferase/adenylyl-removing enzyme
KNADDANO_00571	CDS	1431	hldE		COG2870	Bifunctional protein HldE
KNADDANO_00572	CDS	1245	yjeH		COG0531	L-methionine/branched-chain amino acid exporter YjeH
KNADDANO_00573	CDS	300	ubiK		COG2960	Ubiquinone biosynthesis accessory factor UbiK
KNADDANO_00574	CDS	654	ribB	4.1.99.12	COG0108	3,4-dihydroxy-2-butanone 4-phosphate synthase
KNADDANO_00575	CDS	783	ygiD	1.13.11.29	COG3384	4,5-DOPA dioxygenase extradiol
KNADDANO_00576	CDS	1161	ygiC	6.3.1.-	COG0754	Putative acid--amine ligase YgiC
KNADDANO_00577	CDS	690				hypothetical protein
KNADDANO_00578	CDS	1482	tolC			Outer membrane protein TolC
KNADDANO_00579	CDS	633	nudF	3.6.1.13		ADP-ribose pyrophosphatase
KNADDANO_00580	CDS	426				hypothetical protein
KNADDANO_00581	CDS	570	cpdA_1	3.1.4.53	COG1409	3',5'-cyclic adenosine monophosphate phosphodiesterase CpdA
KNADDANO_00582	CDS	261	cpdA_2	3.1.4.53	COG1409	3',5'-cyclic adenosine monophosphate phosphodiesterase CpdA
KNADDANO_00583	CDS	582				hypothetical protein
KNADDANO_00584	CDS	1896	parE	5.6.2.2	COG0187	DNA topoisomerase 4 subunit B
KNADDANO_00585	CDS	918	dmlR_3			HTH-type transcriptional regulator DmlR
KNADDANO_00586	CDS	306	ygiN	1.-.-.-	COG1359	putative quinol monooxygenase YgiN
KNADDANO_00587	CDS	594	mdaB	1.6.5.10	COG2249	NADPH:quinone oxidoreductase MdaB
KNADDANO_00588	CDS	2277	parC	5.6.2.2	COG0188	DNA topoisomerase 4 subunit A
KNADDANO_00589	CDS	732	plsC	2.3.1.51	COG0204	1-acyl-sn-glycerol-3-phosphate acyltransferase
KNADDANO_00590	CDS	1428	ftsP		COG2132	Cell division protein FtsP
KNADDANO_00591	CDS	2304				hypothetical protein
KNADDANO_00592	CDS	834	dkgA	1.1.1.274	COG0656	2,5-diketo-D-gluconic acid reductase A
KNADDANO_00593	CDS	1158	yqhD	1.1.1.-	COG1979	Alcohol dehydrogenase YqhD
KNADDANO_00594	CDS	894	rhaS_1			HTH-type transcriptional activator RhaS
KNADDANO_00595	CDS	663	yghB		COG0586	Inner membrane protein YghB
KNADDANO_00596	CDS	1212	metC_1	4.4.1.13	COG0626	Cystathionine beta-lyase MetC
KNADDANO_00597	CDS	1011	tolQ_1			Tol-Pal system protein TolQ
KNADDANO_00598	CDS	426	exbD		COG0848	Biopolymer transport protein ExbD
KNADDANO_00599	CDS	1380				hypothetical protein
KNADDANO_00600	CDS	579				hypothetical protein
KNADDANO_00601	CDS	465				hypothetical protein
KNADDANO_00602	CDS	750				hypothetical protein
KNADDANO_00603	CDS	825				hypothetical protein
KNADDANO_00604	CDS	882				hypothetical protein
KNADDANO_00605	CDS	1287				hypothetical protein
KNADDANO_00606	CDS	1119				hypothetical protein
KNADDANO_00607	CDS	282				hypothetical protein
KNADDANO_00608	CDS	1362	sctC_1			Type 3 secretion system secretin
KNADDANO_00609	CDS	834				hypothetical protein
KNADDANO_00610	CDS	423				hypothetical protein
KNADDANO_00611	CDS	201				hypothetical protein
KNADDANO_00612	CDS	600				hypothetical protein
KNADDANO_00613	CDS	666	alkB	1.14.11.33	COG3145	Alpha-ketoglutarate-dependent dioxygenase AlkB
KNADDANO_00614	CDS	3132	cusA		COG3696	Cation efflux system protein CusA
KNADDANO_00615	CDS	1530	mdtA_1			Multidrug resistance protein MdtA
KNADDANO_00616	CDS	1299				hypothetical protein
KNADDANO_00617	CDS	390				hypothetical protein
KNADDANO_00618	CDS	414				hypothetical protein
KNADDANO_00619	CDS	954	fhuA_1		COG1629	Ferrichrome outer membrane transporter/phage receptor
KNADDANO_00620	CDS	1272	fhuA_2		COG1629	Ferrichrome outer membrane transporter/phage receptor
KNADDANO_00621	CDS	1356	fes		COG2382	Enterochelin esterase
KNADDANO_00622	CDS	819	fepC_1		COG1120	Ferric enterobactin transport ATP-binding protein FepC
KNADDANO_00623	CDS	1044	fepG		COG4779	Ferric enterobactin transport system permease protein FepG
KNADDANO_00624	CDS	1068	fepD		COG0609	Ferric enterobactin transport system permease protein FepD
KNADDANO_00625	CDS	1044	fepB		COG4592	Ferrienterobactin-binding periplasmic protein
KNADDANO_00626	CDS	1311	nicT			Putative metabolite transport protein NicT
KNADDANO_00627	CDS	984	denD	1.1.1.410	COG0451	D-erythronate dehydrogenase
KNADDANO_00628	CDS	1575	trg_1		COG0840	Methyl-accepting chemotaxis protein III
KNADDANO_00629	CDS	990	sseJ	3.-.-.-	COG3240	Secreted effector protein SseJ
KNADDANO_00630	CDS	717				hypothetical protein
KNADDANO_00631	CDS	468	slyB_2		COG3133	Outer membrane lipoprotein SlyB
KNADDANO_00632	CDS	1116	hybO	1.12.99.6	COG1740	Hydrogenase-2 small chain
KNADDANO_00633	CDS	1029	fdnH		COG0437	Formate dehydrogenase, nitrate-inducible, iron-sulfur subunit
KNADDANO_00634	CDS	1200	hybB		COG5557	putative Ni/Fe-hydrogenase 2 b-type cytochrome subunit
KNADDANO_00635	CDS	1695	hybC	1.12.99.6	COG0374	Hydrogenase-2 large chain
KNADDANO_00636	CDS	492	hybD	3.4.23.-	COG0680	Hydrogenase 2 maturation protease
KNADDANO_00637	CDS	519	hybE			Hydrogenase-2 operon protein HybE
KNADDANO_00638	CDS	342	hybF		COG0375	Hydrogenase maturation factor HybF
KNADDANO_00639	CDS	1101	ureG_1			Urease accessory protein UreG
KNADDANO_00640	CDS	285	hybG		COG0298	Hydrogenase maturation factor HybG
KNADDANO_00641	CDS	1104	hypD		COG0409	Hydrogenase maturation factor HypD
KNADDANO_00642	CDS	1017	hypE	4.2.1.-	COG0309	Carbamoyl dehydratase HypE
KNADDANO_00643	CDS	2277	hypF	6.2.-.-	COG0068	Carbamoyltransferase HypF
KNADDANO_00644	CDS	780	thiM	2.7.1.50	COG2145	Hydroxyethylthiazole kinase
KNADDANO_00645	CDS	672				hypothetical protein
KNADDANO_00646	CDS	2565				hypothetical protein
KNADDANO_00647	CDS	1203	bepF			Efflux pump periplasmic linker BepF
KNADDANO_00648	CDS	3126	bepG			Efflux pump membrane transporter BepG
KNADDANO_00649	CDS	1503	proP_1			Proline/betaine transporter
KNADDANO_00650	CDS	567				hypothetical protein
KNADDANO_00651	CDS	528	rutB_1	3.5.1.110		Peroxyureidoacrylate/ureidoacrylate amidohydrolase RutB
KNADDANO_00652	CDS	495				hypothetical protein
KNADDANO_00653	CDS	1143				hypothetical protein
KNADDANO_00654	CDS	1071	rihA	3.2.-.-		Pyrimidine-specific ribonucleoside hydrolase RihA
KNADDANO_00655	CDS	1020	ccpA_1		COG1609	Catabolite control protein A
KNADDANO_00656	CDS	1404	ydfJ			Putative transporter YdfJ
KNADDANO_00657	CDS	315	mmcR_1	2.1.1.316		Mitomycin biosynthesis 6-O-methyltransferase
KNADDANO_00658	CDS	954	yclQ		COG4607	Petrobactin-binding protein YclQ
KNADDANO_00659	CDS	960	fatD		COG4606	Petrobactin import system permease protein FatD
KNADDANO_00660	CDS	1008	yclO		COG4605	Petrobactin import system permease protein YclO
KNADDANO_00661	CDS	759	yclP	7.2.2.-	COG4604	Petrobactin import ATP-binding protein YclP
KNADDANO_00662	CDS	786	map_1	3.4.11.18	COG0024	Methionine aminopeptidase
KNADDANO_00663	CDS	252				hypothetical protein
KNADDANO_00664	CDS	2352	rcsC_1	2.7.13.3		Sensor histidine kinase RcsC
KNADDANO_00665	CDS	705	uvrY_1		COG2197	Response regulator UvrY
KNADDANO_00666	CDS	1380				hypothetical protein
KNADDANO_00667	CDS	1485	gbpA_1		COG3397	GlcNAc-binding protein A
KNADDANO_00668	CDS	402				hypothetical protein
KNADDANO_00669	CDS	798	outO_1			Type 4 prepilin-like proteins leader peptide-processing enzyme
KNADDANO_00670	CDS	495				hypothetical protein
KNADDANO_00671	CDS	1200				hypothetical protein
KNADDANO_00672	CDS	1038				hypothetical protein
KNADDANO_00673	CDS	600	xcpW		COG4795	Type II secretion system protein J
KNADDANO_00674	CDS	363				hypothetical protein
KNADDANO_00675	CDS	570	gspH		COG2165	Putative type II secretion system protein H
KNADDANO_00676	CDS	468	pulG_1			Type II secretion system protein G
KNADDANO_00677	CDS	1218	epsF_1		COG1459	Type II secretion system protein F
KNADDANO_00678	CDS	1497	epsE_1		COG2804	Type II secretion system protein E
KNADDANO_00679	CDS	1977	pulD_1			Secretin PulD
KNADDANO_00680	CDS	543				hypothetical protein
KNADDANO_00681	CDS	486				hypothetical protein
KNADDANO_00682	CDS	510				hypothetical protein
KNADDANO_00683	CDS	132				hypothetical protein
KNADDANO_00684	CDS	1194			COG3385	IS4 family transposase ISSfl1
KNADDANO_00685	CDS	249				hypothetical protein
KNADDANO_00686	CDS	2370	rcsC_2	2.7.13.3		Sensor histidine kinase RcsC
KNADDANO_00687	CDS	711	rcsB_1			Transcriptional regulatory protein RcsB
KNADDANO_00688	CDS	435				hypothetical protein
KNADDANO_00689	CDS	486				hypothetical protein
KNADDANO_00690	CDS	477				hypothetical protein
KNADDANO_00691	CDS	492				hypothetical protein
KNADDANO_00692	CDS	696				hypothetical protein
KNADDANO_00693	CDS	549				hypothetical protein
KNADDANO_00694	CDS	744	prgK		COG4669	Lipoprotein PrgK
KNADDANO_00695	CDS	303				hypothetical protein
KNADDANO_00696	CDS	309				hypothetical protein
KNADDANO_00697	CDS	1365	prgH			Protein PrgH
KNADDANO_00698	CDS	786				hypothetical protein
KNADDANO_00699	CDS	1692	sctC_2		COG1450	Type 3 secretion system secretin
KNADDANO_00700	CDS	1110				hypothetical protein
KNADDANO_00701	CDS	2073	invA		COG4789	Invasion protein InvA
KNADDANO_00702	CDS	408				hypothetical protein
KNADDANO_00703	CDS	1293	spaL	7.1.2.2	COG1157	putative ATP synthase SpaL
KNADDANO_00704	CDS	456				hypothetical protein
KNADDANO_00705	CDS	1113				hypothetical protein
KNADDANO_00706	CDS	939				hypothetical protein
KNADDANO_00707	CDS	675	spaP		COG4790	Surface presentation of antigens protein SpaP
KNADDANO_00708	CDS	270	spaQ		COG4794	Surface presentation of antigens protein SpaQ
KNADDANO_00709	CDS	801	spaR		COG4791	Surface presentation of antigens protein SpaR
KNADDANO_00710	CDS	1125	spaS		COG1377	Surface presentation of antigens protein SpaS
KNADDANO_00711	CDS	510	sicA		COG0457	Chaperone protein SicA
KNADDANO_00712	CDS	2031				hypothetical protein
KNADDANO_00713	CDS	1335				hypothetical protein
KNADDANO_00714	CDS	1047				hypothetical protein
KNADDANO_00715	CDS	1932				hypothetical protein
KNADDANO_00716	CDS	252				hypothetical protein
KNADDANO_00717	CDS	1464				hypothetical protein
KNADDANO_00718	CDS	336				hypothetical protein
KNADDANO_00719	CDS	1056	mdtN		COG1566	Multidrug resistance protein MdtN
KNADDANO_00720	CDS	1905				hypothetical protein
KNADDANO_00721	CDS	1521				hypothetical protein
KNADDANO_00722	CDS	2163	speF_1	4.1.1.17	COG1982	Inducible ornithine decarboxylase
KNADDANO_00723	CDS	1320	potE_1		COG0531	Putrescine transporter PotE
KNADDANO_00724	CDS	258				IS3 family transposase ISSpr1
KNADDANO_00725	CDS	1071				IS110 family transposase ISEc21
KNADDANO_00726	CDS	207				IS3 family transposase ISShfr6
KNADDANO_00727	CDS	561				hypothetical protein
KNADDANO_00728	CDS	264				IS3 family transposase IS1222
KNADDANO_00729	CDS	750				IS3 family transposase ISYen3
KNADDANO_00730	CDS	96				hypothetical protein
KNADDANO_00731	CDS	1233				hypothetical protein
KNADDANO_00732	CDS	168				hypothetical protein
KNADDANO_00733	CDS	186				hypothetical protein
KNADDANO_00734	CDS	228				hypothetical protein
KNADDANO_00735	CDS	963	xerC_1			Tyrosine recombinase XerC
KNADDANO_00736	tRNA	76				tRNA-Phe(gaa)
KNADDANO_00737	CDS	2163	speC	4.1.1.17	COG1982	Constitutive ornithine decarboxylase
KNADDANO_00738	CDS	750				hypothetical protein
KNADDANO_00739	CDS	1089	mltC	4.2.2.-	COG0741	Membrane-bound lytic murein transglycosylase C
KNADDANO_00740	CDS	273	yggX		COG2924	putative Fe(2+)-trafficking protein
KNADDANO_00741	CDS	1092	mutY	3.2.2.31	COG1194	Adenine DNA glycosylase
KNADDANO_00742	CDS	798	trmB	2.1.1.33	COG0220	tRNA (guanine-N(7)-)-methyltransferase
KNADDANO_00743	CDS	327			COG3171	putative protein
KNADDANO_00744	CDS	1017	glsA2	3.5.1.2	COG2066	Glutaminase 2
KNADDANO_00745	CDS	741				hypothetical protein
KNADDANO_00746	CDS	1131	hemW		COG0635	Heme chaperone HemW
KNADDANO_00747	CDS	594	rdgB	3.6.1.66	COG0127	dITP/XTP pyrophosphatase
KNADDANO_00748	CDS	303				hypothetical protein
KNADDANO_00749	CDS	555				hypothetical protein
KNADDANO_00750	CDS	822	proC	1.5.1.2	COG0345	Pyrroline-5-carboxylate reductase
KNADDANO_00751	CDS	696	yggS		COG0325	Pyridoxal phosphate homeostasis protein
KNADDANO_00752	CDS	1134	yggR		COG2805	putative protein YggR
KNADDANO_00753	CDS	1125	aguA	3.5.3.12	COG2957	Agmatine deiminase
KNADDANO_00754	CDS	885		3.5.1.77		N-carbamoyl-D-amino acid hydrolase
KNADDANO_00755	CDS	423	yqgF	3.1.-.-	COG0816	Putative pre-16S rRNA nuclease
KNADDANO_00756	CDS	507				hypothetical protein
KNADDANO_00757	CDS	954	gshB	6.3.2.3	COG0189	Glutathione synthetase
KNADDANO_00758	CDS	732	rsmE	2.1.1.193	COG1385	Ribosomal RNA small subunit methyltransferase E
KNADDANO_00759	CDS	708	nucM	3.1.21.-	COG2356	Nuclease NucM
KNADDANO_00760	CDS	513	sprT			Protein SprT
KNADDANO_00761	CDS	330	bigR		COG0640	Biofilm growth-associated repressor
KNADDANO_00762	CDS	432				hypothetical protein
KNADDANO_00763	CDS	420				hypothetical protein
KNADDANO_00764	CDS	1155	metK	2.5.1.6	COG0192	S-adenosylmethionine synthase
KNADDANO_00765	CDS	1980	speA	4.1.1.19	COG1166	Biosynthetic arginine decarboxylase
KNADDANO_00766	CDS	321	hcaC			3-phenylpropionate/cinnamic acid dioxygenase ferredoxin subunit
KNADDANO_00767	CDS	753	loiP	3.4.24.-	COG0501	Metalloprotease LoiP
KNADDANO_00768	CDS	1995	tktA	2.2.1.1	COG0021	Transketolase 1
KNADDANO_00769	CDS	138				hypothetical protein
KNADDANO_00770	CDS	1470				IS1182 family transposase ISYen4
KNADDANO_00771	CDS	1503				hypothetical protein
KNADDANO_00772	CDS	396	traM_1			Relaxosome protein TraM
KNADDANO_00773	CDS	459				hypothetical protein
KNADDANO_00774	CDS	1470				IS1182 family transposase ISYen4
KNADDANO_00775	CDS	1503				hypothetical protein
KNADDANO_00776	CDS	396	traM_2			Relaxosome protein TraM
KNADDANO_00777	CDS	459				hypothetical protein
KNADDANO_00778	CDS	1470				IS1182 family transposase ISYen4
KNADDANO_00779	CDS	1017	epd	1.2.1.72	COG0057	D-erythrose-4-phosphate dehydrogenase
KNADDANO_00780	CDS	1164	pgk	2.7.2.3	COG0126	Phosphoglycerate kinase
KNADDANO_00781	CDS	1080	fbaA	4.1.2.13	COG0191	Fructose-bisphosphate aldolase class 2
KNADDANO_00782	CDS	870	mscS		COG0668	Small-conductance mechanosensitive channel
KNADDANO_00783	CDS	618	argO		COG1279	Arginine exporter protein ArgO
KNADDANO_00784	CDS	756			COG2968	26 kDa periplasmic immunogenic protein
KNADDANO_00785	CDS	894	argP_1		COG0583	HTH-type transcriptional regulator ArgP
KNADDANO_00786	CDS	663	rpiA	5.3.1.6	COG0120	Ribose-5-phosphate isomerase A
KNADDANO_00787	CDS	1242	serA	1.1.1.95	COG0111	D-3-phosphoglycerate dehydrogenase
KNADDANO_00788	CDS	597	ygfA	6.3.3.2	COG0212	5-formyltetrahydrofolate cyclo-ligase
KNADDANO_00789	CDS	330	zapA		COG3027	Cell division protein ZapA
KNADDANO_00790	CDS	579				hypothetical protein
KNADDANO_00791	CDS	1314	pepP	3.4.11.9	COG0006	Xaa-Pro aminopeptidase
KNADDANO_00792	CDS	1170	ubiH	1.14.13.-	COG0654	2-octaprenyl-6-methoxyphenol hydroxylase
KNADDANO_00793	CDS	1215	ubiI	1.14.13.240	COG0654	2-octaprenylphenol hydroxylase
KNADDANO_00794	CDS	1098	gcvT	2.1.2.10	COG0404	Aminomethyltransferase
KNADDANO_00795	CDS	387	gcvH		COG0509	Glycine cleavage system H protein
KNADDANO_00796	CDS	2880	gcvP	1.4.4.2	COG0403	Glycine dehydrogenase (decarboxylating)
KNADDANO_00797	CDS	438				hypothetical protein
KNADDANO_00798	CDS	603				hypothetical protein
KNADDANO_00799	CDS	684				hypothetical protein
KNADDANO_00800	CDS	993	ygfZ		COG0354	tRNA-modifying protein YgfZ
KNADDANO_00801	CDS	267	sdhE		COG2938	FAD assembly factor SdhE
KNADDANO_00802	CDS	426	ygfX			Inner membrane protein YgfX
KNADDANO_00803	CDS	699	creB		COG0745	Transcriptional regulatory protein CreB
KNADDANO_00804	CDS	1428	creC	2.7.13.3	COG0642	Sensor protein CreC
KNADDANO_00805	CDS	1422	creD		COG4452	Inner membrane protein CreD
KNADDANO_00806	CDS	519	fldB		COG0716	Flavodoxin 2
KNADDANO_00807	CDS	900	xerD_1		COG4974	Tyrosine recombinase XerD
KNADDANO_00808	CDS	717	dsbC		COG1651	Thiol:disulfide interchange protein DsbC
KNADDANO_00809	CDS	1734	recJ	3.1.-.-	COG0608	Single-stranded-DNA-specific exonuclease RecJ
KNADDANO_00810	CDS	870	prfB		COG1186	Peptide chain release factor RF2
KNADDANO_00811	CDS	1518	lysS	6.1.1.6	COG1190	Lysine--tRNA ligase
KNADDANO_00812	tRNA	74				tRNA-Gly(ccc)
KNADDANO_00813	CDS	435				hypothetical protein
KNADDANO_00814	CDS	1143				hypothetical protein
KNADDANO_00815	CDS	351				hypothetical protein
KNADDANO_00816	CDS	1290	arsB		COG1055	Arsenical pump membrane protein
KNADDANO_00817	CDS	426	arsC	1.20.4.1		Arsenate reductase
KNADDANO_00818	CDS	396	yybH		COG4319	putative protein YybH
KNADDANO_00819	CDS	1245	dgcM	2.7.7.65	COG2199	Diguanylate cyclase DgcM
KNADDANO_00820	CDS	471	decR_1		COG1522	DNA-binding transcriptional activator DecR
KNADDANO_00821	CDS	417				hypothetical protein
KNADDANO_00822	CDS	2376		2.4.1.161	COG1501	Oligosaccharide 4-alpha-D-glucosyltransferase
KNADDANO_00823	CDS	1308	exuT_2			Hexuronate transporter
KNADDANO_00824	CDS	1083	cytR_1		COG1609	HTH-type transcriptional repressor CytR
KNADDANO_00825	CDS	954	cbpA		COG2214	Curved DNA-binding protein
KNADDANO_00826	CDS	306	cbpM			Chaperone modulatory protein CbpM
KNADDANO_00827	CDS	750	lvr	1.1.1.-		Levodione reductase
KNADDANO_00828	CDS	384	yybR		COG1733	putative HTH-type transcriptional regulator YybR
KNADDANO_00829	CDS	756				hypothetical protein
KNADDANO_00830	CDS	417				hypothetical protein
KNADDANO_00831	CDS	522				hypothetical protein
KNADDANO_00832	CDS	1947	pulD_2			Secretin PulD
KNADDANO_00833	CDS	1506	epsE_2		COG2804	Type II secretion system protein E
KNADDANO_00834	CDS	1209	epsF_2		COG1459	Type II secretion system protein F
KNADDANO_00835	CDS	450	pulG_2			Type II secretion system protein G
KNADDANO_00836	CDS	363				hypothetical protein
KNADDANO_00837	CDS	594				hypothetical protein
KNADDANO_00838	CDS	882				hypothetical protein
KNADDANO_00839	CDS	1197				hypothetical protein
KNADDANO_00840	CDS	444				hypothetical protein
KNADDANO_00841	CDS	834	outO_2			Type 4 prepilin-like proteins leader peptide-processing enzyme
KNADDANO_00842	CDS	660				hypothetical protein
KNADDANO_00843	CDS	471				hypothetical protein
KNADDANO_00844	CDS	1665	tsr_1		COG0840	Methyl-accepting chemotaxis protein I
KNADDANO_00845	CDS	645				hypothetical protein
KNADDANO_00846	CDS	888				hypothetical protein
KNADDANO_00847	CDS	897	dmlR_4			HTH-type transcriptional regulator DmlR
KNADDANO_00848	CDS	1161	ydhP_1		COG2814	Inner membrane transport protein YdhP
KNADDANO_00849	CDS	954	occR			Octopine catabolism/uptake operon regulatory protein OccR
KNADDANO_00850	CDS	1263	lysA	4.1.1.20		Diaminopimelate decarboxylase
KNADDANO_00851	CDS	1071	galR_2		COG1609	HTH-type transcriptional regulator GalR
KNADDANO_00852	CDS	2259	dorA_1	1.7.2.3	COG0243	Dimethyl sulfoxide/trimethylamine N-oxide reductase
KNADDANO_00853	CDS	1020				IS110 family transposase ISYen1
KNADDANO_00854	CDS	2157	aas		COG0204	Bifunctional protein Aas
KNADDANO_00855	CDS	1215	lplT			Lysophospholipid transporter LplT
KNADDANO_00856	CDS	1041	tas		COG0667	Protein tas
KNADDANO_00857	CDS	717				hypothetical protein
KNADDANO_00858	CDS	687	mutH		COG3066	DNA mismatch repair protein MutH
KNADDANO_00859	CDS	528	rppH_1	3.6.1.-	COG0494	RNA pyrophosphohydrolase
KNADDANO_00860	CDS	2208	ptsP	2.7.3.9	COG3605	Phosphoenolpyruvate-dependent phosphotransferase system
KNADDANO_00861	CDS	873	lgt	2.5.1.145	COG0682	Phosphatidylglycerol--prolipoprotein diacylglyceryl transferase
KNADDANO_00862	CDS	795	thyA	2.1.1.45	COG0207	Thymidylate synthase
KNADDANO_00863	CDS	537				hypothetical protein
KNADDANO_00864	CDS	627				hypothetical protein
KNADDANO_00865	CDS	468				hypothetical protein
KNADDANO_00866	CDS	387				hypothetical protein
KNADDANO_00867	CDS	3372	recC	3.1.11.5	COG1330	RecBCD enzyme subunit RecC
KNADDANO_00868	CDS	2892	ptrA	3.4.24.55	COG1025	Protease 3
KNADDANO_00869	CDS	3630	recB	3.1.11.5	COG1074	RecBCD enzyme subunit RecB
KNADDANO_00870	CDS	1902	recD	3.1.11.5	COG0507	RecBCD enzyme subunit RecD
KNADDANO_00871	CDS	1326	argA	2.3.1.1	COG0548	Amino-acid acetyltransferase
KNADDANO_00872	CDS	1251	amiC_1	3.5.1.28	COG0860	N-acetylmuramoyl-L-alanine amidase AmiC
KNADDANO_00873	tRNA	77				tRNA-Met(cat)
KNADDANO_00874	tRNA	77				tRNA-Met(cat)
KNADDANO_00875	tRNA	77				tRNA-Met(cat)
KNADDANO_00876	CDS	1173	mltA	4.2.2.-	COG2821	Membrane-bound lytic murein transglycosylase A
KNADDANO_00877	CDS	879	tcdA	6.1.-.-	COG1179	tRNA threonylcarbamoyladenosine dehydratase
KNADDANO_00878	CDS	438	csdE		COG2166	Sulfur acceptor protein CsdE
KNADDANO_00879	CDS	1290	csdA	2.8.1.7	COG0520	Cysteine desulfurase CsdA
KNADDANO_00880	CDS	222	ygdR			putative lipoprotein YgdR
KNADDANO_00881	CDS	918	gcvA_2			Glycine cleavage system transcriptional activator
KNADDANO_00882	CDS	396				hypothetical protein
KNADDANO_00883	CDS	1107	rlmM	2.1.1.186	COG2933	Ribosomal RNA large subunit methyltransferase M
KNADDANO_00884	CDS	459				IS200/IS605 family transposase IS1541D
KNADDANO_00885	CDS	756	ygdG	3.1.-.-	COG0258	Flap endonuclease Xni
KNADDANO_00886	CDS	1365	ppnN	3.2.2.-	COG1611	Pyrimidine/purine nucleotide 5'-monophosphate nucleosidase
KNADDANO_00887	CDS	846	queF	1.7.1.13	COG0780	NADPH-dependent 7-cyano-7-deazaguanine reductase
KNADDANO_00888	CDS	552	syd			Protein Syd
KNADDANO_00889	CDS	333	yqcC		COG3098	putative protein YqcC
KNADDANO_00890	CDS	774	truC	5.4.99.26	COG0564	tRNA pseudouridine synthase C
KNADDANO_00891	CDS	450			COG0716	putative protein
KNADDANO_00892	CDS	390				hypothetical protein
KNADDANO_00893	CDS	825	dapD	2.3.1.117	COG2171	2,3,4,5-tetrahydropyridine-2,6-dicarboxylate N-succinyltransferase
KNADDANO_00894	CDS	2679	glnD		COG2844	Bifunctional uridylyltransferase/uridylyl-removing enzyme
KNADDANO_00895	CDS	792	map_2	3.4.11.18	COG0024	Methionine aminopeptidase
KNADDANO_00896	CDS	726	rpsB		COG0052	30S ribosomal protein S2
KNADDANO_00897	CDS	858	tsf		COG0264	Elongation factor Ts
KNADDANO_00898	CDS	747	pyrH	2.7.4.22	COG0528	Uridylate kinase
KNADDANO_00899	CDS	558	frr		COG0233	Ribosome-recycling factor
KNADDANO_00900	CDS	1197	dxr	1.1.1.267		1-deoxy-D-xylulose 5-phosphate reductoisomerase
KNADDANO_00901	CDS	759	ispU	2.5.1.31	COG0020	Ditrans,polycis-undecaprenyl-diphosphate synthase ((2E,6E)-farnesyl-diphosphate specific)
KNADDANO_00902	CDS	849	cdsA	2.7.7.41	COG0575	Phosphatidate cytidylyltransferase
KNADDANO_00903	CDS	1356	rseP	3.4.24.-	COG0750	Regulator of sigma-E protease RseP
KNADDANO_00904	CDS	2385	bamA		COG4775	Outer membrane protein assembly factor BamA
KNADDANO_00905	CDS	498	skp		COG2825	Chaperone protein Skp
KNADDANO_00906	CDS	1023	lpxD	2.3.1.191	COG1044	UDP-3-O-(3-hydroxymyristoyl)glucosamine N-acyltransferase
KNADDANO_00907	CDS	591				hypothetical protein
KNADDANO_00908	CDS	789	lpxA_1	2.3.1.129	COG1043	Acyl-[acyl-carrier-protein]--UDP-N-acetylglucosamine O-acyltransferase
KNADDANO_00909	CDS	1185	lpxB	2.4.1.182	COG0763	Lipid-A-disaccharide synthase
KNADDANO_00910	CDS	597	rnhB	3.1.26.4	COG0164	Ribonuclease HII
KNADDANO_00911	CDS	3516	dnaE	2.7.7.7	COG0587	DNA polymerase III subunit alpha
KNADDANO_00912	CDS	960	accA	2.1.3.15	COG0825	Acetyl-coenzyme A carboxylase carboxyl transferase subunit alpha
KNADDANO_00913	CDS	2142	ldcC	4.1.1.18	COG1982	Constitutive lysine decarboxylase
KNADDANO_00914	CDS	399				hypothetical protein
KNADDANO_00915	CDS	1386	tilS	6.3.4.19	COG0037	tRNA(Ile)-lysidine synthase
KNADDANO_00916	CDS	312				hypothetical protein
KNADDANO_00917	CDS	261	rof		COG4568	Protein rof
KNADDANO_00918	CDS	201				hypothetical protein
KNADDANO_00919	CDS	549	yaeQ		COG4681	putative protein YaeQ
KNADDANO_00920	CDS	441	arfB	3.1.1.29	COG1186	Peptidyl-tRNA hydrolase ArfB
KNADDANO_00921	CDS	684	nlpE		COG3015	Lipoprotein NlpE
KNADDANO_00922	CDS	1719	proS	6.1.1.15	COG0442	Proline--tRNA ligase
KNADDANO_00923	CDS	708	trmO	2.1.1.-	COG1720	tRNA (adenine(37)-N6)-methyltransferase
KNADDANO_00924	CDS	408	rcsF			Outer membrane lipoprotein RcsF
KNADDANO_00925	CDS	816	metQ_2		COG1464	D-methionine-binding lipoprotein MetQ
KNADDANO_00926	CDS	654	metI_2		COG2011	D-methionine transport system permease protein MetI
KNADDANO_00927	CDS	1032	metN_2	3.6.3.-	COG1135	Methionine import ATP-binding protein MetN
KNADDANO_00928	CDS	567	gmhB	3.1.3.82	COG0241	D-glycero-beta-D-manno-heptose-1,7-bisphosphate 7-phosphatase
KNADDANO_00929	rRNA	1539				16S ribosomal RNA
KNADDANO_00930	tRNA	77				tRNA-Ile(gat)
KNADDANO_00931	tRNA	76				tRNA-Ala(tgc)
KNADDANO_00932	rRNA	2991				23S ribosomal RNA
KNADDANO_00933	rRNA	111				5S ribosomal RNA
KNADDANO_00934	CDS	171				hypothetical protein
KNADDANO_00935	CDS	366			COG3385	IS4 family transposase ISPcc3
KNADDANO_00936	CDS	453			COG3385	IS4 family transposase IS4
KNADDANO_00937	CDS	1338			COG3385	IS4 family transposase ISPcc3
KNADDANO_00938	CDS	342				hypothetical protein
KNADDANO_00939	CDS	810				IS3 family transposase IS1664
KNADDANO_00940	CDS	159				hypothetical protein
KNADDANO_00941	CDS	141				hypothetical protein
KNADDANO_00942	CDS	1356	pssA	2.7.8.8	COG1502	CDP-diacylglycerol--serine O-phosphatidyltransferase
KNADDANO_00943	CDS	2643	pat	2.3.1.-	COG0454	Peptidyl-lysine N-acetyltransferase Pat
KNADDANO_00944	CDS	750				hypothetical protein
KNADDANO_00945	CDS	441	trxC	1.8.1.8	COG0526	Thioredoxin 2
KNADDANO_00946	CDS	1107	yfiF	2.1.1.-	COG0566	putative tRNA/rRNA methyltransferase YfiF
KNADDANO_00947	CDS	399				IS3 family transposase ISVisp4
KNADDANO_00948	CDS	798				IS3 family transposase ISSen1
KNADDANO_00949	CDS	1536	emrB			Multidrug export protein EmrB
KNADDANO_00950	CDS	1173	emrA		COG1566	Multidrug export protein EmrA
KNADDANO_00951	CDS	1467	oprM_1		COG1538	Outer membrane protein OprM
KNADDANO_00952	CDS	513	mprA		COG1846	Transcriptional repressor MprA
KNADDANO_00953	CDS	342				hypothetical protein
KNADDANO_00954	CDS	345	ygaZ_1		COG1296	Inner membrane protein YgaZ
KNADDANO_00955	CDS	348	ygaZ_2		COG1296	Inner membrane protein YgaZ
KNADDANO_00956	CDS	1203				putative transporter
KNADDANO_00957	CDS	771	yafV	3.5.1.3		Omega-amidase YafV
KNADDANO_00958	CDS	1161	ybdL	2.6.1.88	COG0436	Methionine aminotransferase
KNADDANO_00959	CDS	633	mtnB	4.2.1.109	COG0235	Methylthioribulose-1-phosphate dehydratase
KNADDANO_00960	CDS	690	mtnC	3.1.3.77		Enolase-phosphatase E1
KNADDANO_00961	CDS	543	mtnD	1.13.11.54	COG1791	Acireductone dioxygenase
KNADDANO_00962	CDS	1041	mtnA	5.3.1.23	COG0182	Methylthioribose-1-phosphate isomerase
KNADDANO_00963	CDS	1200	mtnK	2.7.1.100	COG4857	Methylthioribose kinase
KNADDANO_00964	CDS	1794	hxuB		COG2831	Heme/hemopexin transporter protein HuxB
KNADDANO_00965	CDS	6198				hypothetical protein
KNADDANO_00966	CDS	1851		2.4.1.-		UDP-glucose:protein N-beta-glucosyltransferase
KNADDANO_00967	CDS	2448	fadE	1.3.8.7	COG1960	Acyl-coenzyme A dehydrogenase
KNADDANO_00968	CDS	582	gmhA	5.3.1.28	COG0279	Phosphoheptose isomerase
KNADDANO_00969	CDS	765	yafJ	2.4.2.-	COG0121	Putative glutamine amidotransferase YafJ
KNADDANO_00970	CDS	774				hypothetical protein
KNADDANO_00971	CDS	1344	nqrA	7.2.1.1	COG1726	Na(+)-translocating NADH-quinone reductase subunit A
KNADDANO_00972	CDS	1242	nqrB	7.2.1.1	COG1805	Na(+)-translocating NADH-quinone reductase subunit B
KNADDANO_00973	CDS	801	nqrC	7.2.1.1	COG2869	Na(+)-translocating NADH-quinone reductase subunit C
KNADDANO_00974	CDS	630	nqrD	7.2.1.1	COG1347	Na(+)-translocating NADH-quinone reductase subunit D
KNADDANO_00975	CDS	600	nqrE	7.2.1.1	COG2209	Na(+)-translocating NADH-quinone reductase subunit E
KNADDANO_00976	CDS	1224	nqrF	7.2.1.1	COG2871	Na(+)-translocating NADH-quinone reductase subunit F
KNADDANO_00977	CDS	996	apbE	2.7.1.180	COG1477	FAD:protein FMN transferase
KNADDANO_00978	CDS	228				hypothetical protein
KNADDANO_00979	CDS	951			COG0584	putative protein
KNADDANO_00980	CDS	1101	ddlA	6.3.2.4	COG1181	D-alanine--D-alanine ligase A
KNADDANO_00981	CDS	633	dauR_3		COG2964	Transcriptional regulator DauR
KNADDANO_00982	CDS	969	thadh	4.3.1.16		L-threo-3-hydroxyaspartate ammonia-lyase
KNADDANO_00983	CDS	393	yabJ	3.5.99.10	COG0251	2-iminobutanoate/2-iminopropanoate deaminase
KNADDANO_00984	CDS	1059	dinB	2.7.7.7	COG0389	DNA polymerase IV
KNADDANO_00985	CDS	1461	pepD	3.4.13.18	COG2195	Cytosol non-specific dipeptidase
KNADDANO_00986	CDS	459	gpt	2.4.2.22	COG0503	Xanthine phosphoribosyltransferase
KNADDANO_00987	CDS	1248				hypothetical protein
KNADDANO_00988	CDS	402	crl			Sigma factor-binding protein Crl
KNADDANO_00989	CDS	1104	proB	2.7.2.11	COG0263	Glutamate 5-kinase
KNADDANO_00990	CDS	1260	proA	1.2.1.41	COG0014	Gamma-glutamyl phosphate reductase
KNADDANO_00991	CDS	711	mngR		COG2188	Mannosyl-D-glycerate transport/metabolism system repressor MngR
KNADDANO_00992	CDS	1545	malP_3		COG1263	PTS system maltose-specific EIICB component
KNADDANO_00993	CDS	1323	malH	3.2.1.122	COG1486	Maltose-6'-phosphate glucosidase MalH
KNADDANO_00994	CDS	750	ycgR		COG5581	Flagellar brake protein YcgR
KNADDANO_00995	CDS	153				hypothetical protein
KNADDANO_00996	CDS	8625	ndvB	2.4.1.-	COG3459	Cyclic beta-(1,2)-glucan synthase NdvB
KNADDANO_00997	CDS	255				hypothetical protein
KNADDANO_00998	CDS	495	yycN	2.3.1.-	COG0454	putative N-acetyltransferase YycN
KNADDANO_00999	CDS	768	ycgJ	2.1.1.-		putative methyltransferase YcgJ
KNADDANO_01000	CDS	270				hypothetical protein
KNADDANO_01001	CDS	558	olsG	2.1.1.344		Ornithine lipid N-methyltransferase
KNADDANO_01002	CDS	1119			COG0614	putative protein
KNADDANO_01003	CDS	2142	cntO			Metal-pseudopaline receptor CntO
KNADDANO_01004	CDS	525	aroL	2.7.1.71		Shikimate kinase 2
KNADDANO_01005	CDS	288	ppnP	2.4.2.1	COG3123	Pyrimidine/purine nucleoside phosphorylase
KNADDANO_01006	CDS	912	rdgC		COG2974	Recombination-associated protein RdgC
KNADDANO_01007	CDS	915	mak_2	2.7.1.4	COG1940	Fructokinase
KNADDANO_01008	CDS	3690	sbcC		COG0419	Nuclease SbcCD subunit C
KNADDANO_01009	CDS	1239	sbcD		COG0420	Nuclease SbcCD subunit D
KNADDANO_01010	CDS	690	phoB		COG0745	Phosphate regulon transcriptional regulatory protein PhoB
KNADDANO_01011	CDS	1317	phoR	2.7.13.3		Phosphate regulon sensor protein PhoR
KNADDANO_01012	CDS	978	pstS_2		COG0226	Phosphate-binding protein PstS
KNADDANO_01013	CDS	1320	brnQ		COG1114	Branched-chain amino acid transport system 2 carrier protein
KNADDANO_01014	CDS	1392	proY_2		COG1113	Proline-specific permease ProY
KNADDANO_01015	CDS	1839	malZ	3.2.1.20	COG0366	Maltodextrin glucosidase
KNADDANO_01016	CDS	684				hypothetical protein
KNADDANO_01017	CDS	1764	ggt	3.4.19.13		Glutathione hydrolase proenzyme
KNADDANO_01018	CDS	603	ahpC	1.11.1.15	COG0450	Alkyl hydroperoxide reductase C
KNADDANO_01019	CDS	600	acpH	3.1.4.14	COG3124	Acyl carrier protein phosphodiesterase
KNADDANO_01020	CDS	1089	queA	2.4.99.17	COG0809	S-adenosylmethionine:tRNA ribosyltransferase-isomerase
KNADDANO_01021	CDS	690				hypothetical protein
KNADDANO_01022	CDS	1137	tgt	2.4.2.29	COG0343	Queuine tRNA-ribosyltransferase
KNADDANO_01023	CDS	333	yajC		COG1862	Sec translocon accessory complex subunit YajC
KNADDANO_01024	CDS	1815	secD		COG0342	Protein translocase subunit SecD
KNADDANO_01025	CDS	969	secF		COG0341	Protein translocase subunit SecF
KNADDANO_01026	CDS	450	nrdR		COG1327	Transcriptional repressor NrdR
KNADDANO_01027	CDS	1110	ribD		COG0117	Riboflavin biosynthesis protein RibD
KNADDANO_01028	CDS	471	ribE	2.5.1.78	COG0054	6,7-dimethyl-8-ribityllumazine synthase
KNADDANO_01029	CDS	417	nusB		COG0781	Transcription antitermination protein NusB
KNADDANO_01030	CDS	990	thiL	2.7.4.16	COG0611	Thiamine-monophosphate kinase
KNADDANO_01031	CDS	498	pgpA	3.1.3.27	COG1267	Phosphatidylglycerophosphatase A
KNADDANO_01032	CDS	1860	dxs	2.2.1.7	COG1154	1-deoxy-D-xylulose-5-phosphate synthase
KNADDANO_01033	CDS	921	ispA	2.5.1.10	COG0142	Farnesyl diphosphate synthase
KNADDANO_01034	CDS	258	xseB	3.1.11.6	COG1722	Exodeoxyribonuclease 7 small subunit
KNADDANO_01035	CDS	1452	thiI	2.8.1.4	COG0301	tRNA sulfurtransferase
KNADDANO_01036	CDS	597	yajL	3.1.2.-	COG0693	Protein/nucleic acid deglycase 3
KNADDANO_01037	CDS	912	panE	1.1.1.169	COG1893	2-dehydropantoate 2-reductase
KNADDANO_01038	CDS	492				hypothetical protein
KNADDANO_01039	CDS	1365	yajR		COG0477	Inner membrane transport protein YajR
KNADDANO_01040	CDS	888	cyoE	2.5.1.141	COG0109	Protoheme IX farnesyltransferase
KNADDANO_01041	CDS	348	cyoD		COG3125	Cytochrome bo(3) ubiquinol oxidase subunit 4
KNADDANO_01042	CDS	615	cyoC		COG1845	Cytochrome bo(3) ubiquinol oxidase subunit 3
KNADDANO_01043	CDS	1992	cyoB	7.1.1.3	COG0843	Cytochrome bo(3) ubiquinol oxidase subunit 1
KNADDANO_01044	CDS	957	cyoA		COG1622	Cytochrome bo(3) ubiquinol oxidase subunit 2
KNADDANO_01045	CDS	780				hypothetical protein
KNADDANO_01046	CDS	1479	ampG_1		COG0477	Anhydromuropeptide permease
KNADDANO_01047	CDS	579				hypothetical protein
KNADDANO_01048	CDS	333	bolA		COG0271	DNA-binding transcriptional regulator BolA
KNADDANO_01049	CDS	1305	tig	5.2.1.8	COG0544	Trigger factor
KNADDANO_01050	CDS	624	clpP	3.4.21.92	COG0740	ATP-dependent Clp protease proteolytic subunit
KNADDANO_01051	CDS	1272	clpX		COG1219	ATP-dependent Clp protease ATP-binding subunit ClpX
KNADDANO_01052	CDS	2355	lon_1	3.4.21.53	COG0466	Lon protease
KNADDANO_01053	CDS	273	hupB		COG0776	DNA-binding protein HU-beta
KNADDANO_01054	CDS	117				hypothetical protein
KNADDANO_01055	CDS	1887	ppiD	5.2.1.8	COG0760	Peptidyl-prolyl cis-trans isomerase D
KNADDANO_01056	CDS	423				hypothetical protein
KNADDANO_01057	CDS	408	fadM	3.1.2.-	COG0824	Long-chain acyl-CoA thioesterase FadM
KNADDANO_01058	CDS	699	queC	6.3.4.20	COG0603	7-cyano-7-deazaguanine synthase
KNADDANO_01059	CDS	1704	sgrR_1		COG4533	HTH-type transcriptional regulator SgrR
KNADDANO_01060	CDS	822	cof	3.6.1.-	COG0561	HMP-PP phosphatase
KNADDANO_01061	CDS	1116	sbnA	2.5.1.140		N-(2-amino-2-carboxyethyl)-L-glutamate synthase
KNADDANO_01062	CDS	462	decR_2		COG1522	DNA-binding transcriptional activator DecR
KNADDANO_01063	CDS	1767	yheI	3.6.3.-	COG1132	putative multidrug resistance ABC transporter ATP-binding/permease protein YheI
KNADDANO_01064	CDS	1779	mdlB	7.6.2.2	COG1132	Multidrug resistance-like ATP-binding protein MdlB
KNADDANO_01065	CDS	339	glnK		COG0347	Nitrogen regulatory protein P-II 2
KNADDANO_01066	CDS	1293	amtB			Ammonia channel
KNADDANO_01067	CDS	864	tesB	3.1.2.-	COG1946	Acyl-CoA thioesterase 2
KNADDANO_01068	CDS	531	ybaY		COG3126	putative lipoprotein YbaY
KNADDANO_01069	CDS	363	atl		COG3695	DNA base-flipping protein
KNADDANO_01070	CDS	204	ymoA			Modulating protein YmoA
KNADDANO_01071	CDS	369	tomB			Hha toxicity modulator TomB
KNADDANO_01072	CDS	354				hypothetical protein
KNADDANO_01073	CDS	132				hypothetical protein
KNADDANO_01074	CDS	762	scaC	7.2.2.5	COG1121	Manganese import ATP-binding protein ScaC
KNADDANO_01075	CDS	858	mntB_1			Manganese transport system membrane protein MntB
KNADDANO_01076	CDS	879	mntA		COG0803	Manganese-binding lipoprotein MntA
KNADDANO_01077	CDS	144	ykgO		COG0257	50S ribosomal protein L36 2
KNADDANO_01078	CDS	261	rpmE2		COG0254	50S ribosomal protein L31 type B
KNADDANO_01079	CDS	1284				hypothetical protein
KNADDANO_01080	CDS	366				hypothetical protein
KNADDANO_01081	CDS	1266	deoB_1	5.4.2.7	COG1015	Phosphopentomutase
KNADDANO_01082	CDS	1176	yhfX_1		COG3457	putative protein YhfX
KNADDANO_01083	CDS	363				hypothetical protein
KNADDANO_01084	CDS	3153	acrB_1		COG0841	Multidrug efflux pump subunit AcrB
KNADDANO_01085	CDS	1188	acrA			Multidrug efflux pump subunit AcrA
KNADDANO_01086	CDS	657	acrR		COG1309	HTH-type transcriptional regulator AcrR
KNADDANO_01087	CDS	366	ychN		COG1553	Protein YchN
KNADDANO_01088	CDS	3450	mscK		COG3264	Mechanosensitive channel MscK
KNADDANO_01089	CDS	537	priC		COG3923	Primosomal replication protein N''
KNADDANO_01090	CDS	381	ybaN		COG2832	Inner membrane protein YbaN
KNADDANO_01091	CDS	564	apt	2.4.2.7		Adenine phosphoribosyltransferase
KNADDANO_01092	CDS	1971	dnaX	2.7.7.7	COG2812	DNA polymerase III subunit tau
KNADDANO_01093	CDS	333	ybaB		COG0718	Nucleoid-associated protein YbaB
KNADDANO_01094	CDS	606	recR		COG0353	Recombination protein RecR
KNADDANO_01095	CDS	1875	htpG		COG0326	Chaperone protein HtpG
KNADDANO_01096	CDS	645	adk	2.7.4.3	COG0563	Adenylate kinase
KNADDANO_01097	CDS	969	hemH	4.99.1.1	COG0276	Ferrochelatase
KNADDANO_01098	CDS	774	rfbF	2.7.7.33	COG1208	Glucose-1-phosphate cytidylyltransferase
KNADDANO_01099	CDS	1098	rfbG	4.2.1.45	COG0451	CDP-glucose 4,6-dehydratase
KNADDANO_01100	CDS	525	rfbC	5.1.3.13	COG1898	dTDP-4-dehydrorhamnose 3,5-epimerase
KNADDANO_01101	CDS	879	rfbJ	1.1.1.341	COG0451	CDP-abequose synthase
KNADDANO_01102	CDS	852	rfbV	2.4.1.60	COG0463	Abequosyltransferase RfbV
KNADDANO_01103	CDS	1290				hypothetical protein
KNADDANO_01104	CDS	966				hypothetical protein
KNADDANO_01105	CDS	1020				hypothetical protein
KNADDANO_01106	CDS	969				hypothetical protein
KNADDANO_01107	CDS	867				hypothetical protein
KNADDANO_01108	CDS	849	wbnK	2.4.1.308		O-antigen biosynthesis glycosyltransferase WbnK
KNADDANO_01109	CDS	1077	pglA	2.4.1.290		N,N'-diacetylbacillosaminyl-diphospho-undecaprenol alpha-1,3-N-acetylgalactosaminyltransferase
KNADDANO_01110	CDS	1119	gmd	4.2.1.47	COG1089	GDP-mannose 4,6-dehydratase
KNADDANO_01111	CDS	966	fcl	1.1.1.271	COG0451	GDP-L-fucose synthase
KNADDANO_01112	CDS	1398	manC1	2.7.7.13	COG0662	Mannose-1-phosphate guanylyltransferase 1
KNADDANO_01113	CDS	1371	algC	5.4.2.2	COG1109	Phosphomannomutase/phosphoglucomutase
KNADDANO_01114	CDS	1011	galE_1	5.1.3.2	COG1087	UDP-glucose 4-epimerase
KNADDANO_01115	CDS	918	fepE		COG3765	Ferric enterobactin transport protein FepE
KNADDANO_01116	CDS	1374	gsk	2.7.1.73	COG0524	Inosine-guanosine kinase
KNADDANO_01117	CDS	1692	ybaL		COG1226	Putative cation/proton antiporter YbaL
KNADDANO_01118	CDS	1233	fsr			Fosmidomycin resistance protein
KNADDANO_01119	CDS	1653	ushA		COG0737	Protein UshA
KNADDANO_01120	CDS	267				hypothetical protein
KNADDANO_01121	CDS	480	ybaK	4.2.-.-	COG2606	Cys-tRNA(Pro)/Cys-tRNA(Cys) deacylase YbaK
KNADDANO_01122	CDS	810				hypothetical protein
KNADDANO_01123	CDS	2757	copA	7.2.2.8	COG2217	Copper-exporting P-type ATPase
KNADDANO_01124	CDS	420	cueR		COG0789	HTH-type transcriptional regulator CueR
KNADDANO_01125	CDS	450	ybbJ		COG1585	Inner membrane protein YbbJ
KNADDANO_01126	CDS	915	qmcA		COG0330	Protein QmcA
KNADDANO_01127	CDS	870	cnoX		COG3118	Chaperedoxin
KNADDANO_01128	CDS	777				hypothetical protein
KNADDANO_01129	CDS	573	tesA	3.1.2.2	COG2755	Thioesterase 1/protease 1/lysophospholipase L1
KNADDANO_01130	CDS	687	lolD_1	3.6.3.-	COG1136	Lipoprotein-releasing system ATP-binding protein LolD
KNADDANO_01131	CDS	2427				hypothetical protein
KNADDANO_01132	CDS	1065	purK	6.3.4.18	COG0026	N5-carboxyaminoimidazole ribonucleotide synthase
KNADDANO_01133	CDS	525	purE	5.4.99.18	COG0041	N5-carboxyaminoimidazole ribonucleotide mutase
KNADDANO_01134	CDS	723	lpxH	3.6.1.54	COG2908	UDP-2,3-diacylglucosamine hydrolase
KNADDANO_01135	CDS	495	ppiB	5.2.1.8	COG0652	Peptidyl-prolyl cis-trans isomerase B
KNADDANO_01136	CDS	1386	cysS	6.1.1.16	COG0215	Cysteine--tRNA ligase
KNADDANO_01137	CDS	213	ybcJ		COG2501	putative protein YbcJ
KNADDANO_01138	CDS	882	folD		COG0190	Bifunctional protein FolD protein
KNADDANO_01139	tRNA	77				tRNA-Arg(tct)
KNADDANO_01140	CDS	1167	xerD_2			Tyrosine recombinase XerD
KNADDANO_01141	CDS	315				hypothetical protein
KNADDANO_01142	CDS	423				hypothetical protein
KNADDANO_01143	CDS	1194			COG3385	IS4 family transposase ISSfl1
KNADDANO_01144	CDS	1005				IS110 family transposase IS1328
KNADDANO_01145	CDS	1185				hypothetical protein
KNADDANO_01146	CDS	627				hypothetical protein
KNADDANO_01147	CDS	1338				hypothetical protein
KNADDANO_01148	CDS	579	tfaE_1			Prophage tail fiber assembly protein TfaE
KNADDANO_01149	CDS	990	arnC_1	2.4.2.53		Undecaprenyl-phosphate 4-deoxy-4-formamido-L-arabinose transferase
KNADDANO_01150	CDS	876				hypothetical protein
KNADDANO_01151	CDS	654				hypothetical protein
KNADDANO_01152	CDS	570				hypothetical protein
KNADDANO_01153	CDS	393				hypothetical protein
KNADDANO_01154	CDS	300				IS3 family transposase ISSty2
KNADDANO_01155	CDS	960				hypothetical protein
KNADDANO_01156	CDS	219				hypothetical protein
KNADDANO_01157	CDS	648				hypothetical protein
KNADDANO_01158	CDS	408				hypothetical protein
KNADDANO_01159	CDS	1116	nemA_1	1.3.1.-	COG1902	N-ethylmaleimide reductase
KNADDANO_01160	CDS	972	argP_2			HTH-type transcriptional regulator ArgP
KNADDANO_01161	CDS	327				hypothetical protein
KNADDANO_01162	CDS	852	yvgN	1.1.1.-	COG0656	Glyoxal reductase
KNADDANO_01163	CDS	1059				hypothetical protein
KNADDANO_01164	CDS	765				hypothetical protein
KNADDANO_01165	CDS	357				hypothetical protein
KNADDANO_01166	CDS	1476	sasA_2	2.7.-.-		Adaptive-response sensory-kinase SasA
KNADDANO_01167	CDS	690	czcR			Transcriptional activator protein CzcR
KNADDANO_01168	CDS	1050	ycjY		COG1073	putative protein YcjY
KNADDANO_01169	CDS	1122	roxA_1	1.14.11.47	COG2850	50S ribosomal protein L16 3-hydroxylase
KNADDANO_01170	CDS	1596		4.3.1.23	COG2986	Tyrosine ammonia-lyase
KNADDANO_01171	CDS	1476	hudA	4.1.1.-	COG0043	UbiD-like decarboxylase
KNADDANO_01172	CDS	156				hypothetical protein
KNADDANO_01173	CDS	1773	atm1		COG5265	ATM1-type heavy metal exporter
KNADDANO_01174	CDS	288				hypothetical protein
KNADDANO_01175	CDS	195	glgS			Surface composition regulator
KNADDANO_01176	CDS	645	pphA	3.1.3.16	COG0639	Serine/threonine-protein phosphatase 1
KNADDANO_01177	CDS	855				hypothetical protein
KNADDANO_01178	CDS	603	rcsB_2			Transcriptional regulatory protein RcsB
KNADDANO_01179	CDS	480				hypothetical protein
KNADDANO_01180	CDS	210	cspE_1			Cold shock-like protein CspE
KNADDANO_01181	CDS	384	crcB_1		COG0239	Putative fluoride ion transporter CrcB
KNADDANO_01182	CDS	1053	dgcC	2.7.7.65		putative diguanylate cyclase DgcC
KNADDANO_01183	CDS	216	tatA_1		COG1826	Sec-independent protein translocase protein TatA
KNADDANO_01184	CDS	966	lipA	2.8.1.8	COG0320	Lipoyl synthase
KNADDANO_01185	CDS	684	lipB	2.3.1.181	COG0321	Octanoyltransferase
KNADDANO_01186	CDS	264				hypothetical protein
KNADDANO_01187	CDS	1212	dacA	3.4.16.4	COG1686	D-alanyl-D-alanine carboxypeptidase DacA
KNADDANO_01188	CDS	1098	rlpA	4.2.2.-	COG0797	Endolytic peptidoglycan transglycosylase RlpA
KNADDANO_01189	CDS	1113	mrdB	2.4.1.129	COG0772	Peptidoglycan glycosyltransferase MrdB
KNADDANO_01190	CDS	1896	mrdA	3.4.16.4	COG0768	Peptidoglycan D,D-transpeptidase MrdA
KNADDANO_01191	CDS	471	rlmH	2.1.1.177	COG1576	Ribosomal RNA large subunit methyltransferase H
KNADDANO_01192	CDS	318	rsfS		COG0799	Ribosomal silencing factor RsfS
KNADDANO_01193	CDS	663	nadD	2.7.7.18	COG1057	Nicotinate-nucleotide adenylyltransferase
KNADDANO_01194	CDS	1035	holA	2.7.7.7	COG1466	DNA polymerase III subunit delta
KNADDANO_01195	CDS	624	lptE		COG2980	LPS-assembly lipoprotein LptE
KNADDANO_01196	CDS	2583	leuS	6.1.1.4	COG0495	Leucine--tRNA ligase
KNADDANO_01197	CDS	483				hypothetical protein
KNADDANO_01198	CDS	726	glnQ_2	3.6.3.-	COG1126	Glutamine transport ATP-binding protein GlnQ
KNADDANO_01199	CDS	675	gltK		COG0765	Glutamate/aspartate import permease protein GltK
KNADDANO_01200	CDS	741	gltJ		COG0765	Glutamate/aspartate import permease protein GltJ
KNADDANO_01201	CDS	915	gltI		COG0834	Glutamate/aspartate import solute-binding protein
KNADDANO_01202	CDS	585				hypothetical protein
KNADDANO_01203	CDS	1578	lnt	2.3.1.269	COG0815	Apolipoprotein N-acyltransferase
KNADDANO_01204	CDS	879	corC		COG4535	Magnesium and cobalt efflux protein CorC
KNADDANO_01205	CDS	474	ybeY	3.1.-.-	COG0319	Endoribonuclease YbeY
KNADDANO_01206	CDS	1074	ybeZ		COG1702	PhoH-like protein
KNADDANO_01207	CDS	1425	miaB	2.8.4.3	COG0621	tRNA-2-methylthio-N(6)-dimethylallyladenosine synthase
KNADDANO_01208	CDS	1191	ubiF	1.14.99.60	COG0654	3-demethoxyubiquinol 3-hydroxylase
KNADDANO_01209	tRNA	75				tRNA-Gln(ctg)
KNADDANO_01210	tRNA	77				tRNA-Met(cat)
KNADDANO_01211	tRNA	75				tRNA-Gln(ttg)
KNADDANO_01212	tRNA	75				tRNA-Gln(ttg)
KNADDANO_01213	tRNA	85				tRNA-Leu(tag)
KNADDANO_01214	tRNA	77				tRNA-Met(cat)
KNADDANO_01215	CDS	1665	asnB	6.3.5.4	COG0367	Asparagine synthetase B [glutamine-hydrolyzing]
KNADDANO_01216	CDS	753	nagD	3.1.3.5	COG0647	Ribonucleotide monophosphatase NagD
KNADDANO_01217	CDS	1221	nagC		COG1940	N-acetylglucosamine repressor
KNADDANO_01218	CDS	1146	nagA	3.5.1.25	COG1820	N-acetylglucosamine-6-phosphate deacetylase
KNADDANO_01219	CDS	801	nagB	3.5.99.6	COG0363	Glucosamine-6-phosphate deaminase
KNADDANO_01220	CDS	2034	nagE		COG1263	PTS system N-acetylglucosamine-specific EIICBA component
KNADDANO_01221	CDS	1668	glnS	6.1.1.18	COG0008	Glutamine--tRNA ligase
KNADDANO_01222	CDS	1404	chiP			Chitoporin
KNADDANO_01223	CDS	327	chiQ			putative lipoprotein ChiQ
KNADDANO_01224	CDS	2676	chb	3.2.1.52		Chitobiase
KNADDANO_01225	CDS	447	fur		COG0735	Ferric uptake regulation protein
KNADDANO_01226	CDS	528	fldA		COG0716	Flavodoxin
KNADDANO_01227	CDS	1173	trg_2		COG0840	Methyl-accepting chemotaxis protein III
KNADDANO_01228	CDS	468	tsr_2		COG0840	Methyl-accepting chemotaxis protein I
KNADDANO_01229	CDS	288	ybfE			putative protein YbfE
KNADDANO_01230	CDS	108				hypothetical protein
KNADDANO_01231	CDS	807	ybfF	3.1.-.-	COG0596	Esterase YbfF
KNADDANO_01232	CDS	540	seqA		COG3057	Negative modulator of initiation of replication
KNADDANO_01233	CDS	1641	pgm	5.4.2.2	COG0033	Phosphoglucomutase
KNADDANO_01234	CDS	1452				hypothetical protein
KNADDANO_01235	CDS	429				hypothetical protein
KNADDANO_01236	CDS	690	kdpE		COG0745	KDP operon transcriptional regulatory protein KdpE
KNADDANO_01237	CDS	2700	kdpD	2.7.13.3	COG2205	Sensor protein KdpD
KNADDANO_01238	CDS	657	kdpC		COG2156	Potassium-transporting ATPase KdpC subunit
KNADDANO_01239	CDS	2067	kdpB	7.2.2.6	COG2216	Potassium-transporting ATPase ATP-binding subunit
KNADDANO_01240	CDS	1689	kdpA		COG2060	Potassium-transporting ATPase potassium-binding subunit
KNADDANO_01241	CDS	207				hypothetical protein
KNADDANO_01242	CDS	486				hypothetical protein
KNADDANO_01243	CDS	1446	phrB	4.1.99.3	COG0415	Deoxyribodipyrimidine photo-lyase
KNADDANO_01244	CDS	1056				hypothetical protein
KNADDANO_01245	CDS	744	ybgI		COG0327	GTP cyclohydrolase 1 type 2
KNADDANO_01246	CDS	129				hypothetical protein
KNADDANO_01247	CDS	657	pxpB	3.5.2.9	COG2049	5-oxoprolinase subunit B
KNADDANO_01248	CDS	987	pxpC	3.5.2.9	COG1984	5-oxoprolinase subunit C
KNADDANO_01249	CDS	738	pxpA	3.5.2.9	COG1540	5-oxoprolinase subunit A
KNADDANO_01250	CDS	732				hypothetical protein
KNADDANO_01251	CDS	1020				hypothetical protein
KNADDANO_01252	CDS	648	pcp	3.4.19.3	COG2039	Pyrrolidone-carboxylate peptidase
KNADDANO_01253	CDS	1281	gltA	2.3.3.16	COG0372	Citrate synthase
KNADDANO_01254	CDS	285	sdhC		COG2009	Succinate dehydrogenase cytochrome b556 subunit
KNADDANO_01255	CDS	348	sdhD		COG2142	Succinate dehydrogenase hydrophobic membrane anchor subunit
KNADDANO_01256	CDS	1767	sdhA	1.3.5.1		Succinate dehydrogenase flavoprotein subunit
KNADDANO_01257	CDS	717	sdhB	1.3.5.1	COG0479	Succinate dehydrogenase iron-sulfur subunit
KNADDANO_01258	CDS	2808	sucA	1.2.4.2	COG0567	2-oxoglutarate dehydrogenase E1 component
KNADDANO_01259	CDS	1224	sucB	2.3.1.61	COG0508	Dihydrolipoyllysine-residue succinyltransferase component of 2-oxoglutarate dehydrogenase complex
KNADDANO_01260	CDS	1167	sucC	6.2.1.5	COG0045	Succinate--CoA ligase [ADP-forming] subunit beta
KNADDANO_01261	CDS	879	sucD	6.2.1.5	COG0074	Succinate--CoA ligase [ADP-forming] subunit alpha
KNADDANO_01262	CDS	1899	yfkN		COG0737	Trifunctional nucleotide phosphoesterase protein YfkN
KNADDANO_01263	CDS	1569	cydA_1	7.1.1.7	COG1271	Cytochrome bd-I ubiquinol oxidase subunit 1
KNADDANO_01264	CDS	1140	cydB	7.1.1.7	COG1294	Cytochrome bd-I ubiquinol oxidase subunit 2
KNADDANO_01265	CDS	138	cydX	7.1.1.7	COG4890	Cytochrome bd-I ubiquinol oxidase subunit X
KNADDANO_01266	CDS	324				hypothetical protein
KNADDANO_01267	CDS	402	ybgC	3.1.2.-	COG0824	Acyl-CoA thioester hydrolase YbgC
KNADDANO_01268	CDS	687	tolQ_2		COG0811	Tol-Pal system protein TolQ
KNADDANO_01269	CDS	429	tolR		COG0848	Tol-Pal system protein TolR
KNADDANO_01270	CDS	1161				hypothetical protein
KNADDANO_01271	CDS	1293	tolB_2		COG0823	Tol-Pal system protein TolB
KNADDANO_01272	CDS	507	pal_1		COG2885	Peptidoglycan-associated lipoprotein
KNADDANO_01273	CDS	810	cpoB		COG1729	Cell division coordinator CpoB
KNADDANO_01274	tRNA	73				tRNA-Lys(ttt)
KNADDANO_01275	tRNA	76				tRNA-Lys(ttt)
KNADDANO_01276	tRNA	76				tRNA-Lys(ttt)
KNADDANO_01277	tRNA	76				tRNA-Lys(ttt)
KNADDANO_01278	tRNA	76				tRNA-Lys(ttt)
KNADDANO_01279	CDS	1062	nadA	2.5.1.72	COG0379	Quinolinate synthase A
KNADDANO_01280	CDS	729	pnuC		COG3201	Nicotinamide riboside transporter PnuC
KNADDANO_01281	CDS	933	zitB		COG1230	Zinc transporter ZitB
KNADDANO_01282	CDS	1053	aroG	2.5.1.54	COG0722	Phospho-2-dehydro-3-deoxyheptonate aldolase, Phe-sensitive
KNADDANO_01283	CDS	753	gpmA	5.4.2.11	COG0588	2,3-bisphosphoglycerate-dependent phosphoglycerate mutase
KNADDANO_01284	CDS	852	nucA_1	3.1.30.2		Nuclease
KNADDANO_01285	CDS	240				hypothetical protein
KNADDANO_01286	CDS	1056				hypothetical protein
KNADDANO_01287	CDS	336	psiF			Phosphate starvation-inducible protein PsiF
KNADDANO_01288	CDS	1065	galM	5.1.3.3	COG2017	Aldose 1-epimerase
KNADDANO_01289	CDS	1152	galK	2.7.1.6	COG0153	Galactokinase
KNADDANO_01290	CDS	1107	galT	2.7.7.12	COG1085	Galactose-1-phosphate uridylyltransferase
KNADDANO_01291	CDS	1017	galE_2	5.1.3.2	COG1087	UDP-glucose 4-epimerase
KNADDANO_01292	CDS	819				hypothetical protein
KNADDANO_01293	CDS	1494	modF		COG1119	ABC transporter ATP-binding protein ModF
KNADDANO_01294	CDS	792	modE		COG2005	DNA-binding transcriptional dual regulator ModE
KNADDANO_01295	CDS	141	acrZ			Multidrug efflux pump accessory protein AcrZ
KNADDANO_01296	CDS	777	modA		COG0725	Molybdate-binding protein ModA
KNADDANO_01297	CDS	696	modB		COG4149	Molybdenum transport system permease protein ModB
KNADDANO_01298	CDS	1065	cysA_1	7.3.2.3	COG1118	Sulfate/thiosulfate import ATP-binding protein CysA
KNADDANO_01299	CDS	822	ybhA	3.1.3.74	COG0561	Pyridoxal phosphate phosphatase YbhA
KNADDANO_01300	CDS	1002	pgl_2	3.1.1.31	COG2706	6-phosphogluconolactonase
KNADDANO_01301	CDS	1278	bioA	2.6.1.62	COG0161	Adenosylmethionine-8-amino-7-oxononanoate aminotransferase
KNADDANO_01302	CDS	1053	bioB	2.8.1.6	COG0502	Biotin synthase
KNADDANO_01303	CDS	1152	bioF	2.3.1.47	COG0156	8-amino-7-oxononanoate synthase
KNADDANO_01304	CDS	813	bioC	2.1.1.197		Malonyl-[acyl-carrier protein] O-methyltransferase
KNADDANO_01305	CDS	729	bioD1_1	6.3.3.3	COG0132	ATP-dependent dethiobiotin synthetase BioD 1
KNADDANO_01306	CDS	708	livF_1		COG0410	High-affinity branched-chain amino acid transport ATP-binding protein LivF
KNADDANO_01307	CDS	2013	uvrB		COG0556	UvrABC system protein B
KNADDANO_01308	CDS	249				hypothetical protein
KNADDANO_01309	CDS	924	ybhK		COG0391	Putative gluconeogenesis factor
KNADDANO_01310	CDS	981	moaA	4.1.99.22	COG2896	GTP 3',8-cyclase
KNADDANO_01311	CDS	480	moaC	4.6.1.17	COG0315	Cyclic pyranopterin monophosphate synthase
KNADDANO_01312	CDS	246	moaD		COG1977	Molybdopterin synthase sulfur carrier subunit
KNADDANO_01313	CDS	453	moaE	2.8.1.12	COG0314	Molybdopterin synthase catalytic subunit
KNADDANO_01314	CDS	711	ybhL		COG0670	Inner membrane protein YbhL
KNADDANO_01315	CDS	1107	ybhR		COG0842	putative multidrug ABC transporter permease YbhR
KNADDANO_01316	CDS	1191	ybhS		COG0842	putative multidrug ABC transporter permease YbhS
KNADDANO_01317	CDS	1752	ybhF		COG1131	putative multidrug ABC transporter ATP-binding protein YbhF
KNADDANO_01318	CDS	987				hypothetical protein
KNADDANO_01319	CDS	708	cecR		COG1309	HTH-type transcriptional dual regulator CecR
KNADDANO_01320	CDS	1356	rhlE	3.6.4.13	COG0513	ATP-dependent RNA helicase RhlE
KNADDANO_01321	CDS	453			COG3385	IS4 family transposase IS4
KNADDANO_01322	CDS	366			COG3385	IS4 family transposase ISPcc3
KNADDANO_01323	CDS	939	dusC	1.3.1.-	COG0042	tRNA-dihydrouridine(16) synthase
KNADDANO_01324	CDS	630				hypothetical protein
KNADDANO_01325	CDS	177				hypothetical protein
KNADDANO_01326	CDS	969	pbpG	3.4.21.-	COG1686	D-alanyl-D-alanine endopeptidase
KNADDANO_01327	CDS	1713	dld	1.1.5.12	COG0277	Quinone-dependent D-lactate dehydrogenase
KNADDANO_01328	CDS	540	cyaB	4.6.1.1		Adenylate cyclase CyaB
KNADDANO_01329	CDS	342				hypothetical protein
KNADDANO_01330	CDS	1104				hypothetical protein
KNADDANO_01331	CDS	249				hypothetical protein
KNADDANO_01332	CDS	837	ftsE_1		COG2884	Cell division ATP-binding protein FtsE
KNADDANO_01333	CDS	930				hypothetical protein
KNADDANO_01334	CDS	864				hypothetical protein
KNADDANO_01335	CDS	906				hypothetical protein
KNADDANO_01336	CDS	471				hypothetical protein
KNADDANO_01337	CDS	1269	amiC_2			Aliphatic amidase expression-regulating protein
KNADDANO_01338	CDS	1653				hypothetical protein
KNADDANO_01339	CDS	1077				hypothetical protein
KNADDANO_01340	CDS	837	lptB_2	3.6.3.-	COG1137	Lipopolysaccharide export system ATP-binding protein LptB
KNADDANO_01341	CDS	699	livF_2		COG0410	High-affinity branched-chain amino acid transport ATP-binding protein LivF
KNADDANO_01342	CDS	855	sseA	2.8.1.2	COG2897	3-mercaptopyruvate sulfurtransferase
KNADDANO_01343	CDS	1131	iolG_2	1.1.1.369		Inositol 2-dehydrogenase/D-chiro-inositol 3-dehydrogenase
KNADDANO_01344	CDS	1059				hypothetical protein
KNADDANO_01345	CDS	933	yehZ		COG1732	Glycine betaine-binding protein YehZ
KNADDANO_01346	CDS	1155	yehY		COG1174	Glycine betaine uptake system permease protein YehY
KNADDANO_01347	CDS	945	yehX	3.6.3.-	COG1125	Glycine betaine uptake system ATP-binding protein YehX
KNADDANO_01348	CDS	831	yehW		COG1174	Glycine betaine uptake system permease protein YehW
KNADDANO_01349	CDS	780				hypothetical protein
KNADDANO_01350	CDS	747	fabG2	1.-.-.-		putative oxidoreductase
KNADDANO_01351	CDS	915	dmlR_5			HTH-type transcriptional regulator DmlR
KNADDANO_01352	CDS	891	yedA			putative inner membrane transporter YedA
KNADDANO_01353	CDS	1311				hypothetical protein
KNADDANO_01354	CDS	1116	phoE_1		COG3203	Outer membrane porin PhoE
KNADDANO_01355	CDS	2184	dinG	3.6.4.12	COG1199	ATP-dependent DNA helicase DinG
KNADDANO_01356	CDS	705	aqpZ		COG0580	Aquaporin Z
KNADDANO_01357	CDS	981	ybiB		COG0547	putative protein YbiB
KNADDANO_01358	CDS	1863				hypothetical protein
KNADDANO_01359	CDS	144				hypothetical protein
KNADDANO_01360	CDS	261	bhsA_1			Multiple stress resistance protein BhsA
KNADDANO_01361	CDS	642				hypothetical protein
KNADDANO_01362	CDS	963	rlmF	2.1.1.181	COG3129	Ribosomal RNA large subunit methyltransferase F
KNADDANO_01363	CDS	1305	bdlA		COG0840	Biofilm dispersion protein BdlA
KNADDANO_01364	CDS	723	glnQ_3		COG1126	Glutamine transport ATP-binding protein GlnQ
KNADDANO_01365	CDS	657	glnP		COG0765	Glutamine transport system permease protein GlnP
KNADDANO_01366	CDS	744	glnH_2		COG0834	Glutamine-binding periplasmic protein
KNADDANO_01367	CDS	267	ybiI		COG1734	putative protein YbiI
KNADDANO_01368	CDS	618	dps	1.16.-.-	COG0783	DNA protection during starvation protein
KNADDANO_01369	CDS	777	tam_1	2.1.1.144	COG4106	Trans-aconitate 2-methyltransferase
KNADDANO_01370	CDS	666				hypothetical protein
KNADDANO_01371	CDS	555	sigK		COG1595	ECF RNA polymerase sigma factor SigK
KNADDANO_01372	CDS	561				hypothetical protein
KNADDANO_01373	CDS	492				hypothetical protein
KNADDANO_01374	CDS	888	rhtA		COG5006	Threonine/homoserine exporter RhtA
KNADDANO_01375	CDS	528	ompX		COG3637	Outer membrane protein X
KNADDANO_01376	CDS	693				hypothetical protein
KNADDANO_01377	CDS	939				hypothetical protein
KNADDANO_01378	CDS	1413				hypothetical protein
KNADDANO_01379	CDS	1707	ybiT		COG0488	putative ABC transporter ATP-binding protein YbiT
KNADDANO_01380	CDS	2427	gbpA_2			GlcNAc-binding protein A
KNADDANO_01381	CDS	789	moeB	2.7.7.80	COG0476	Molybdopterin-synthase adenylyltransferase
KNADDANO_01382	CDS	1236	moeA	2.10.1.1	COG0303	Molybdopterin molybdenumtransferase
KNADDANO_01383	CDS	540				hypothetical protein
KNADDANO_01384	CDS	1311				hypothetical protein
KNADDANO_01385	CDS	660	yknY	3.6.3.-	COG1136	putative ABC transporter ATP-binding protein YknY
KNADDANO_01386	CDS	1263				hypothetical protein
KNADDANO_01387	CDS	2373				hypothetical protein
KNADDANO_01388	CDS	201				hypothetical protein
KNADDANO_01389	CDS	1020				IS110 family transposase ISYen1
KNADDANO_01390	CDS	843	yeiG	3.1.2.12	COG0627	S-formylglutathione hydrolase YeiG
KNADDANO_01391	CDS	1155	frmA	1.1.1.284	COG1062	S-(hydroxymethyl)glutathione dehydrogenase
KNADDANO_01392	CDS	870	gltR		COG0583	HTH-type transcriptional regulator GltR
KNADDANO_01393	CDS	1173				hypothetical protein
KNADDANO_01394	CDS	663	folE	3.5.4.16	COG0302	GTP cyclohydrolase 1
KNADDANO_01395	CDS	1167				hypothetical protein
KNADDANO_01396	CDS	1038	galS_2		COG1609	HTH-type transcriptional regulator GalS
KNADDANO_01397	CDS	993	mglB		COG1879	D-galactose-binding periplasmic protein
KNADDANO_01398	CDS	1521	mglA_1	7.5.2.11	COG1129	Galactose/methyl galactoside import ATP-binding protein MglA
KNADDANO_01399	CDS	1011	mglC		COG4211	Galactoside transport system permease protein MglC
KNADDANO_01400	CDS	855	focA_1		COG2116	putative formate transporter 1
KNADDANO_01401	CDS	2160	fhlA		COG3604	Formate hydrogenlyase transcriptional activator FhlA
KNADDANO_01402	CDS	2148	fdhF	1.17.1.9	COG0243	Formate dehydrogenase H
KNADDANO_01403	CDS	543	hyfA_1	1.-.-.-	COG1142	Hydrogenase-4 component A
KNADDANO_01404	CDS	474	hycI	3.4.23.51	COG0680	Hydrogenase 3 maturation protease
KNADDANO_01405	CDS	402				hypothetical protein
KNADDANO_01406	CDS	804	hycG		COG3260	Formate hydrogenlyase subunit 7
KNADDANO_01407	CDS	588	ndhI	7.1.1.-		NAD(P)H-quinone oxidoreductase subunit I, chloroplastic
KNADDANO_01408	CDS	1806	hycE		COG3261	Formate hydrogenlyase subunit 5
KNADDANO_01409	CDS	1638	ndhB_1	7.1.1.-		NAD(P)H-quinone oxidoreductase subunit 2, chloroplastic
KNADDANO_01410	CDS	666	hyfE	1.-.-.-	COG4237	Hydrogenase-4 component E
KNADDANO_01411	CDS	1470	ndhB_2	7.1.1.-		NAD(P)H-quinone oxidoreductase subunit 2, chloroplastic
KNADDANO_01412	CDS	954	hyfC	1.-.-.-	COG0650	Hydrogenase-4 component C
KNADDANO_01413	CDS	2028	hyfB	1.-.-.-	COG0651	Hydrogenase-4 component B
KNADDANO_01414	CDS	642	hyfA_2	1.-.-.-	COG1142	Hydrogenase-4 component A
KNADDANO_01415	CDS	348	hypA		COG0375	Hydrogenase maturation factor HypA
KNADDANO_01416	CDS	279	hypC		COG0298	Hydrogenase maturation factor HypC
KNADDANO_01417	CDS	822				hypothetical protein
KNADDANO_01418	CDS	1698	maeA	1.1.1.38	COG0281	NAD-dependent malic enzyme
KNADDANO_01419	CDS	348				hypothetical protein
KNADDANO_01420	CDS	885	cdd	3.5.4.5	COG0295	Cytidine deaminase
KNADDANO_01421	CDS	696	yohK_2		COG1346	Inner membrane protein YohK
KNADDANO_01422	CDS	408				hypothetical protein
KNADDANO_01423	CDS	1221	mdrP			Na(+), Li(+), K(+)/H(+) antiporter
KNADDANO_01424	CDS	1254				hypothetical protein
KNADDANO_01425	CDS	1077				hypothetical protein
KNADDANO_01426	CDS	837				hypothetical protein
KNADDANO_01427	CDS	2028	metG	6.1.1.10	COG0073	Methionine--tRNA ligase
KNADDANO_01428	CDS	1113	apbC		COG0489	Iron-sulfur cluster carrier protein
KNADDANO_01429	CDS	642	udk	2.7.1.48	COG0572	Uridine kinase
KNADDANO_01430	CDS	582	dcd	3.5.4.13	COG0717	dCTP deaminase
KNADDANO_01431	CDS	1848				hypothetical protein
KNADDANO_01432	CDS	1359	dcuD		COG3069	Putative cryptic C4-dicarboxylate transporter DcuD
KNADDANO_01433	CDS	1587				hypothetical protein
KNADDANO_01434	CDS	894	galU_1	2.7.7.9	COG1210	UTP--glucose-1-phosphate uridylyltransferase
KNADDANO_01435	CDS	894	galU_2	2.7.7.9	COG1210	UTP--glucose-1-phosphate uridylyltransferase
KNADDANO_01436	CDS	1338			COG3385	IS4 family transposase ISPcc3
KNADDANO_01437	CDS	453			COG3385	IS4 family transposase IS4
KNADDANO_01438	CDS	366			COG3385	IS4 family transposase ISPcc3
KNADDANO_01439	CDS	1407	gnd	1.1.1.44	COG0362	6-phosphogluconate dehydrogenase, decarboxylating
KNADDANO_01440	CDS	615	hisI	3.5.4.19		Histidine biosynthesis bifunctional protein HisIE
KNADDANO_01441	CDS	777	hisF	4.3.2.10	COG0107	Imidazole glycerol phosphate synthase subunit HisF
KNADDANO_01442	CDS	738	hisA	5.3.1.16	COG0106	1-(5-phosphoribosyl)-5-[(5-phosphoribosylamino)methylideneamino] imidazole-4-carboxamide isomerase
KNADDANO_01443	CDS	591	hisH	4.3.2.10	COG0118	Imidazole glycerol phosphate synthase subunit HisH
KNADDANO_01444	CDS	1068	hisB		COG0131	Histidine biosynthesis bifunctional protein HisB
KNADDANO_01445	CDS	1125	hisC_1	2.6.1.9	COG0079	Histidinol-phosphate aminotransferase
KNADDANO_01446	CDS	1326	hisD	1.1.1.23	COG0141	Histidinol dehydrogenase
KNADDANO_01447	CDS	900	hisG	2.4.2.17	COG0040	ATP phosphoribosyltransferase
KNADDANO_01448	CDS	828	yeeZ		COG0451	Protein YeeZ
KNADDANO_01449	CDS	999	rbsC_2		COG1172	Ribose import permease protein RbsC
KNADDANO_01450	CDS	1512	mglA_2	7.5.2.11	COG1129	Galactose/methyl galactoside import ATP-binding protein MglA
KNADDANO_01451	CDS	1092	hcxA	1.1.1.-	COG0371	Hydroxycarboxylate dehydrogenase A
KNADDANO_01452	CDS	216				hypothetical protein
KNADDANO_01453	CDS	1389	plaP		COG0531	Low-affinity putrescine importer PlaP
KNADDANO_01454	CDS	1431	sbcB	3.1.11.1	COG2925	Exodeoxyribonuclease I
KNADDANO_01455	CDS	1110				hypothetical protein
KNADDANO_01456	CDS	1059	yeeA		COG1289	Inner membrane protein YeeA
KNADDANO_01457	CDS	318				hypothetical protein
KNADDANO_01458	CDS	984	lsrD_1			Autoinducer 2 import system permease protein LsrD
KNADDANO_01459	CDS	1023	rbsC_3		COG1172	Ribose import permease protein RbsC
KNADDANO_01460	CDS	1482	rbsA_2	7.5.2.7	COG1129	Ribose import ATP-binding protein RbsA
KNADDANO_01461	CDS	984	lsrB_1			Autoinducer 2-binding protein LsrB
KNADDANO_01462	CDS	1500				hypothetical protein
KNADDANO_01463	CDS	729				hypothetical protein
KNADDANO_01464	CDS	861	pduX_2	2.7.1.177	COG4542	L-threonine kinase
KNADDANO_01465	CDS	1074	cobD_1	4.1.1.81	COG0079	Threonine-phosphate decarboxylase
KNADDANO_01466	CDS	768	nasF	2.1.1.107	COG0007	Uroporphyrinogen-III C-methyltransferase
KNADDANO_01467	CDS	1239	pduW	2.7.2.15	COG0282	putative propionate kinase
KNADDANO_01468	CDS	435	pduV		COG4917	Propanediol utilization protein PduV
KNADDANO_01469	CDS	351	pduU		COG4810	Propanediol utilization protein PduU
KNADDANO_01470	CDS	558				hypothetical protein
KNADDANO_01471	CDS	1392	rsxC_1	7.-.-.-		Ion-translocating oxidoreductase complex subunit C
KNADDANO_01472	CDS	1116	adhE_1		COG1012	Aldehyde-alcohol dehydrogenase
KNADDANO_01473	CDS	1389	astD_1	1.2.1.71		N-succinylglutamate 5-semialdehyde dehydrogenase
KNADDANO_01474	CDS	1017				hypothetical protein
KNADDANO_01475	CDS	276	eutN		COG4576	Ethanolamine utilization protein EutN
KNADDANO_01476	CDS	498				hypothetical protein
KNADDANO_01477	CDS	648	pduL	2.3.1.222	COG4869	Phosphate propanoyltransferase
KNADDANO_01478	CDS	603				hypothetical protein
KNADDANO_01479	CDS	276	pduA_1		COG4577	Propanediol utilization protein PduA
KNADDANO_01480	CDS	342				hypothetical protein
KNADDANO_01481	CDS	1827	ddrA			Diol dehydratase-reactivating factor alpha subunit
KNADDANO_01482	CDS	525	pduE	4.2.1.28	COG4910	Propanediol dehydratase small subunit
KNADDANO_01483	CDS	672	pduD	4.2.1.28		Propanediol dehydratase medium subunit
KNADDANO_01484	CDS	1665	pduC	4.2.1.28	COG4909	Propanediol dehydratase large subunit
KNADDANO_01485	CDS	828	pduB		COG4816	Propanediol utilization protein PduB
KNADDANO_01486	CDS	297	pduA_2		COG4577	Propanediol utilization protein PduA
KNADDANO_01487	CDS	816	pduF		COG0580	Propanediol diffusion facilitator
KNADDANO_01488	CDS	903	rhaS_2			HTH-type transcriptional activator RhaS
KNADDANO_01489	CDS	1404	cbiA	6.3.5.11	COG1797	Cobyrinate a,c-diamide synthase
KNADDANO_01490	CDS	957	cobD_2		COG1270	Cobalamin biosynthesis protein CobD
KNADDANO_01491	CDS	648	cbiC	5.4.99.60	COG2082	Cobalt-precorrin-8 methylmutase
KNADDANO_01492	CDS	1167	cbiD	2.1.1.195	COG1903	Cobalt-precorrin-5B C(1)-methyltransferase
KNADDANO_01493	CDS	603	cbiE	2.1.1.289	COG2241	Cobalt-precorrin-7 C(5)-methyltransferase
KNADDANO_01494	CDS	570	cbiT	2.1.1.196	COG2242	Cobalt-precorrin-6B C(15)-methyltransferase (decarboxylating)
KNADDANO_01495	CDS	792	cbiF	2.1.1.271	COG2875	Cobalt-precorrin-4 C(11)-methyltransferase
KNADDANO_01496	CDS	1098	cbiG	3.7.1.12	COG2073	Cobalt-precorrin-5A hydrolase
KNADDANO_01497	CDS	726	cbiH	2.1.1.-	COG1010	putative cobalt-factor III C(17)-methyltransferase
KNADDANO_01498	CDS	828	cbiJ	1.3.1.106	COG2099	Cobalt-precorrin-6A reductase
KNADDANO_01499	CDS	795	cbiK	4.99.1.3	COG4822	Sirohydrochlorin cobaltochelatase
KNADDANO_01500	CDS	714	cbiL	2.1.1.151	COG2243	Cobalt-precorrin-2 C(20)-methyltransferase
KNADDANO_01501	CDS	690	cbiM		COG0310	Cobalt transport protein CbiM
KNADDANO_01502	CDS	282	cbiN		COG1930	Cobalt transport protein CbiN
KNADDANO_01503	CDS	678	cbiQ		COG0619	Cobalt transport protein CbiQ
KNADDANO_01504	CDS	816	cbiO	7.-.-.-	COG1122	Cobalt import ATP-binding protein CbiO
KNADDANO_01505	CDS	1554	cobQ			Cobyric acid synthase
KNADDANO_01506	CDS	546	cobU	2.7.1.156	COG2087	Bifunctional adenosylcobalamin biosynthesis protein CobU
KNADDANO_01507	CDS	747	cobS	2.7.8.26	COG0368	Adenosylcobinamide-GDP ribazoletransferase
KNADDANO_01508	CDS	633	cobC	3.1.3.73	COG0406	Adenosylcobalamin/alpha-ribazole phosphatase
KNADDANO_01509	CDS	1059	cobT	2.4.2.21	COG2038	Nicotinate-nucleotide--dimethylbenzimidazole phosphoribosyltransferase
KNADDANO_01510	CDS	603	rcsB_3			Transcriptional regulatory protein RcsB
KNADDANO_01511	CDS	486				hypothetical protein
KNADDANO_01512	CDS	1671	pal_2			Peptidoglycan-associated lipoprotein
KNADDANO_01513	CDS	648				hypothetical protein
KNADDANO_01514	CDS	1338				hypothetical protein
KNADDANO_01515	CDS	1005				hypothetical protein
KNADDANO_01516	CDS	1164				hypothetical protein
KNADDANO_01517	CDS	1026				hypothetical protein
KNADDANO_01518	CDS	1881				hypothetical protein
KNADDANO_01519	CDS	156				hypothetical protein
KNADDANO_01520	CDS	2673	clpV1		COG0542	Protein ClpV1
KNADDANO_01521	CDS	552	lpfA_1			putative major fimbrial subunit LpfA
KNADDANO_01522	CDS	747	yadV_1			putative fimbrial chaperone YadV
KNADDANO_01523	CDS	2676	htrE		COG3188	Outer membrane usher protein HtrE
KNADDANO_01524	CDS	603				hypothetical protein
KNADDANO_01525	CDS	525				hypothetical protein
KNADDANO_01526	CDS	1497				hypothetical protein
KNADDANO_01527	CDS	486	hcp1		COG3157	Protein hcp1
KNADDANO_01528	CDS	537				hypothetical protein
KNADDANO_01529	CDS	1350				hypothetical protein
KNADDANO_01530	CDS	1377	ompA_1			Outer membrane protein A
KNADDANO_01531	CDS	3834				hypothetical protein
KNADDANO_01532	CDS	3024				hypothetical protein
KNADDANO_01533	CDS	261	tre1	2.4.2.31		NAD(+)--protein-arginine ADP-ribosyltransferase Tre1
KNADDANO_01534	CDS	843				hypothetical protein
KNADDANO_01535	CDS	828				hypothetical protein
KNADDANO_01536	CDS	480				hypothetical protein
KNADDANO_01537	CDS	1365	argG	6.3.4.5	COG0137	Argininosuccinate synthase
KNADDANO_01538	CDS	1398	yeeO		COG0534	putative FMN/FAD exporter YeeO
KNADDANO_01539	CDS	1605				hypothetical protein
KNADDANO_01540	CDS	840				hypothetical protein
KNADDANO_01541	CDS	810	yidA_2	3.1.3.23	COG0561	Sugar phosphatase YidA
KNADDANO_01542	CDS	762	glcR		COG1349	HTH-type transcriptional repressor GlcR
KNADDANO_01543	CDS	1173	estB	3.1.1.-	COG1680	Esterase EstB
KNADDANO_01544	CDS	975	cheV		COG0784	Chemotaxis protein CheV
KNADDANO_01545	CDS	585				hypothetical protein
KNADDANO_01546	CDS	306				hypothetical protein
KNADDANO_01547	CDS	1476	gabR_1		COG1167	HTH-type transcriptional regulatory protein GabR
KNADDANO_01548	CDS	459				hypothetical protein
KNADDANO_01549	CDS	891		1.1.1.169	COG1893	2-dehydropantoate 2-reductase
KNADDANO_01550	tRNA	76				tRNA-Asn(gtt)
KNADDANO_01551	CDS	741	yadV_2			putative fimbrial chaperone YadV
KNADDANO_01552	CDS	1335				hypothetical protein
KNADDANO_01553	CDS	2625	elfC_1		COG3188	putative outer membrane usher protein ElfC
KNADDANO_01554	CDS	735	yadV_3			putative fimbrial chaperone YadV
KNADDANO_01555	CDS	531	smf-1		COG3539	Major fimbrial subunit SMF-1
KNADDANO_01556	CDS	3825	bvgS	2.7.13.3		Virulence sensor protein BvgS
KNADDANO_01557	CDS	633	bvgA			Virulence factors putative positive transcription regulator BvgA
KNADDANO_01558	tRNA	76				tRNA-Asn(gtt)
KNADDANO_01559	CDS	1092	ugpC_1	7.6.2.10	COG3839	sn-glycerol-3-phosphate import ATP-binding protein UgpC
KNADDANO_01560	CDS	2079				hypothetical protein
KNADDANO_01561	CDS	1032			COG1840	putative protein
KNADDANO_01562	CDS	1332	uhpC_2		COG2271	Membrane sensor protein UhpC
KNADDANO_01563	CDS	1578	uhpB_2	2.7.13.3		Signal transduction histidine-protein kinase/phosphatase UhpB
KNADDANO_01564	CDS	630	uhpA_2		COG2197	Transcriptional regulatory protein UhpA
KNADDANO_01565	CDS	687	dpiA		COG4565	Transcriptional regulatory protein DpiA
KNADDANO_01566	CDS	1578	dpiB	2.7.13.3	COG3290	Sensor histidine kinase DpiB
KNADDANO_01567	CDS	1077	citC	6.2.1.22	COG3053	[Citrate [pro-3S]-lyase] ligase
KNADDANO_01568	CDS	294	citD		COG3052	Citrate lyase acyl carrier protein
KNADDANO_01569	CDS	894	citE	4.1.3.6	COG2301	Citrate lyase subunit beta
KNADDANO_01570	CDS	1518	citF	4.1.3.6	COG3051	Citrate lyase alpha chain
KNADDANO_01571	CDS	549	citX	2.7.7.61	COG3697	Apo-citrate lyase phosphoribosyl-dephospho-CoA transferase
KNADDANO_01572	CDS	996	citG	2.4.2.52	COG1767	2-(5''-triphosphoribosyl)-3'-dephosphocoenzyme-A synthase
KNADDANO_01573	CDS	1464	ttdT		COG0471	L-tartrate/succinate antiporter
KNADDANO_01574	CDS	1293	dctM		COG1593	C4-dicarboxylate TRAP transporter large permease protein DctM
KNADDANO_01575	CDS	507				hypothetical protein
KNADDANO_01576	CDS	978	dctP		COG1638	Solute-binding protein
KNADDANO_01577	CDS	750				hypothetical protein
KNADDANO_01578	CDS	903				hypothetical protein
KNADDANO_01579	CDS	1389	iolT			Major myo-inositol transporter IolT
KNADDANO_01580	CDS	432	fruB_1		COG1925	Multiphosphoryl transfer protein
KNADDANO_01581	CDS	540				hypothetical protein
KNADDANO_01582	CDS	702	rluA_1	5.4.99.28	COG0564	Dual-specificity RNA pseudouridine synthase RluA
KNADDANO_01583	CDS	1140				hypothetical protein
KNADDANO_01584	CDS	1440				hypothetical protein
KNADDANO_01585	CDS	312				hypothetical protein
KNADDANO_01586	CDS	1353				hypothetical protein
KNADDANO_01587	CDS	450				hypothetical protein
KNADDANO_01588	CDS	1377				hypothetical protein
KNADDANO_01589	CDS	486				IS3 family transposase ISYen3
KNADDANO_01590	CDS	309				hypothetical protein
KNADDANO_01591	CDS	795				IS3 family transposase ISBps2
KNADDANO_01592	CDS	99				hypothetical protein
KNADDANO_01593	CDS	1005				IS110 family transposase IS1328
KNADDANO_01594	CDS	1470				IS1182 family transposase ISYen4
KNADDANO_01595	CDS	2022	fyuA		COG1629	Pesticin receptor
KNADDANO_01596	CDS	1578	dhbE	6.3.2.-	COG1021	2,3-dihydroxybenzoate-AMP ligase
KNADDANO_01597	CDS	804	pikAV	3.1.2.-		Thioesterase PikA5
KNADDANO_01598	CDS	1101				hypothetical protein
KNADDANO_01599	CDS	9486	COQ5	2.1.1.163		2-methoxy-6-polyprenyl-1,4-benzoquinol methylase, mitochondrial
KNADDANO_01600	CDS	6108	dltA_1	6.2.1.54		D-alanine--D-alanyl carrier protein ligase
KNADDANO_01601	CDS	960				hypothetical protein
KNADDANO_01602	CDS	1803	btuD_1	7.6.2.8		Vitamin B12 import ATP-binding protein BtuD
KNADDANO_01603	CDS	1803		3.6.3.-	COG1132	Putative multidrug export ATP-binding/permease protein
KNADDANO_01604	CDS	1281	ampG_2		COG0477	Anhydromuropeptide permease
KNADDANO_01605	CDS	1305	mbtI	5.4.99.5	COG0147	Salicylate synthase
KNADDANO_01606	CDS	750	intA_1		COG0582	Prophage integrase IntA
KNADDANO_01607	CDS	417	intS_2		COG0582	Prophage integrase IntS
KNADDANO_01608	tRNA	76				tRNA-Asn(gtt)
KNADDANO_01609	CDS	804	mtfA		COG3228	Protein MtfA
KNADDANO_01610	CDS	993				hypothetical protein
KNADDANO_01611	CDS	1521	rbsA_3	7.5.2.7	COG1129	Ribose import ATP-binding protein RbsA
KNADDANO_01612	CDS	1017	frcC		COG1172	Fructose import permease protein FrcC
KNADDANO_01613	CDS	1011	rbsC_4		COG1172	Ribose import permease protein RbsC
KNADDANO_01614	CDS	945	ydjH	2.7.1.-	COG0524	putative sugar kinase YdjH
KNADDANO_01615	CDS	1017	yoaD	1.1.1.-	COG0111	Putative 2-hydroxyacid dehydrogenase YoaD
KNADDANO_01616	CDS	1518	lyx	2.7.1.-	COG1070	L-xylulose/3-keto-L-gulonate kinase
KNADDANO_01617	CDS	90				hypothetical protein
KNADDANO_01618	CDS	513				hypothetical protein
KNADDANO_01619	CDS	93				hypothetical protein
KNADDANO_01620	CDS	1278	glgC_2	2.7.7.27	COG0448	Glucose-1-phosphate adenylyltransferase
KNADDANO_01621	CDS	1326	appA			Periplasmic AppA protein
KNADDANO_01622	CDS	201	ydfZ			Putative selenoprotein YdfZ
KNADDANO_01623	CDS	903				hypothetical protein
KNADDANO_01624	CDS	459	lrpC		COG1522	HTH-type transcriptional regulator LrpC
KNADDANO_01625	CDS	534	ylaC			Inner membrane protein YlaC
KNADDANO_01626	CDS	1011	qorA_2	1.6.5.5	COG0604	Quinone oxidoreductase 1
KNADDANO_01627	CDS	855				hypothetical protein
KNADDANO_01628	CDS	3153	lacZ	3.2.1.23		Beta-galactosidase
KNADDANO_01629	CDS	1035	lacI		COG1609	Lactose operon repressor
KNADDANO_01630	CDS	213	cspC_1			Cold shock-like protein CspC
KNADDANO_01631	CDS	147				hypothetical protein
KNADDANO_01632	CDS	192	dsrB			Protein DsrB
KNADDANO_01633	CDS	1740	trg_3		COG0840	Methyl-accepting chemotaxis protein III
KNADDANO_01634	CDS	123				hypothetical protein
KNADDANO_01635	CDS	699	mgtC		COG1285	Protein MgtC
KNADDANO_01636	CDS	2703	mgtB	7.2.2.14	COG0474	Magnesium-transporting ATPase, P-type 1
KNADDANO_01637	CDS	915	curA	1.3.1.-	COG2130	NADPH-dependent curcumin reductase
KNADDANO_01638	CDS	420	uspC		COG0589	Universal stress protein C
KNADDANO_01639	CDS	351	flhD			Flagellar transcriptional regulator FlhD
KNADDANO_01640	CDS	582	flhC			Flagellar transcriptional regulator FlhC
KNADDANO_01641	CDS	888	motA		COG1291	Motility protein A
KNADDANO_01642	CDS	1245				hypothetical protein
KNADDANO_01643	CDS	2055	cheA	2.7.13.3	COG0643	Chemotaxis protein CheA
KNADDANO_01644	CDS	498	cheW		COG0835	Chemotaxis protein CheW
KNADDANO_01645	CDS	1674	tsr_3		COG0840	Methyl-accepting chemotaxis protein I
KNADDANO_01646	CDS	1638	tap		COG0840	Methyl-accepting chemotaxis protein IV
KNADDANO_01647	tRNA	92				tRNA-Asp(gtc)
KNADDANO_01648	CDS	1050	cheB	3.1.1.61	COG2201	Protein-glutamate methylesterase/protein-glutamine glutaminase
KNADDANO_01649	CDS	390	cheY		COG0784	Chemotaxis protein CheY
KNADDANO_01650	CDS	645	cheZ	3.1.3.-	COG3143	Protein phosphatase CheZ
KNADDANO_01651	CDS	1650	prcA	3.4.21.-	COG1404	Calcium-dependent protease
KNADDANO_01652	CDS	1152	flhB		COG1377	Flagellar biosynthetic protein FlhB
KNADDANO_01653	CDS	2079	flhA		COG1298	Flagellar biosynthesis protein FlhA
KNADDANO_01654	CDS	423	flhE			Flagellar protein FlhE
KNADDANO_01655	CDS	2508				Invasin
KNADDANO_01656	CDS	441	flgN		COG3418	Flagella synthesis protein FlgN
KNADDANO_01657	CDS	300	flgM		COG2747	Negative regulator of flagellin synthesis
KNADDANO_01658	CDS	675	flgA		COG1261	Flagella basal body P-ring formation protein FlgA
KNADDANO_01659	CDS	414	flgB		COG1815	Flagellar basal body rod protein FlgB
KNADDANO_01660	CDS	405	flgC		COG1558	Flagellar basal-body rod protein FlgC
KNADDANO_01661	CDS	687	flgD		COG1843	Basal-body rod modification protein FlgD
KNADDANO_01662	CDS	1260	flgE		COG1749	Flagellar hook protein FlgE
KNADDANO_01663	CDS	756	flgF		COG4787	Flagellar basal-body rod protein FlgF
KNADDANO_01664	CDS	783	flgG		COG4786	Flagellar basal-body rod protein FlgG
KNADDANO_01665	CDS	717	flgH			Flagellar L-ring protein
KNADDANO_01666	CDS	1122	flgI			Flagellar P-ring protein
KNADDANO_01667	CDS	963	flgJ	3.2.1.-	COG1705	Peptidoglycan hydrolase FlgJ
KNADDANO_01668	CDS	1665	flgK		COG1256	Flagellar hook-associated protein 1
KNADDANO_01669	CDS	981	flgL		COG1344	Flagellar hook-associated protein 3
KNADDANO_01670	CDS	783	fliR		COG1684	Flagellar biosynthetic protein FliR
KNADDANO_01671	CDS	270	fliQ		COG1987	Flagellar biosynthetic protein FliQ
KNADDANO_01672	CDS	753	fliP		COG1338	Flagellar biosynthetic protein FliP
KNADDANO_01673	CDS	585				hypothetical protein
KNADDANO_01674	CDS	417	fliN		COG1886	Flagellar motor switch protein FliN
KNADDANO_01675	CDS	1005	fliM		COG1868	Flagellar motor switch protein FliM
KNADDANO_01676	CDS	471				hypothetical protein
KNADDANO_01677	CDS	1359				hypothetical protein
KNADDANO_01678	CDS	447	fliJ		COG2882	Flagellar FliJ protein
KNADDANO_01679	CDS	1365	fliI	7.1.2.2	COG1157	Flagellum-specific ATP synthase
KNADDANO_01680	CDS	723	fliH		COG1317	Flagellar assembly protein FliH
KNADDANO_01681	CDS	993	fliG		COG1536	Flagellar motor switch protein FliG
KNADDANO_01682	CDS	1701	fliF		COG1766	Flagellar M-ring protein
KNADDANO_01683	CDS	312	fliE		COG1677	Flagellar hook-basal body complex protein FliE
KNADDANO_01684	CDS	237				hypothetical protein
KNADDANO_01685	CDS	396				hypothetical protein
KNADDANO_01686	CDS	603	alkA	3.2.2.21	COG0122	DNA-3-methyladenine glycosylase 2
KNADDANO_01687	CDS	2958				hypothetical protein
KNADDANO_01688	CDS	870	ureR		COG2207	Urease operon transcriptional activator
KNADDANO_01689	CDS	363	fliT			Flagellar protein FliT
KNADDANO_01690	CDS	399	fliS		COG1516	Flagellar secretion chaperone FliS
KNADDANO_01691	CDS	1401	fliD		COG1345	Flagellar hook-associated protein 2
KNADDANO_01692	CDS	1110	flaA_1		COG1344	Flagellin
KNADDANO_01693	CDS	1101	flaA_2		COG1344	Flagellin
KNADDANO_01694	CDS	1146	flaA_3		COG1344	Flagellin
KNADDANO_01695	CDS	1206				hypothetical protein
KNADDANO_01696	CDS	723	fliA		COG1191	RNA polymerase sigma factor FliA
KNADDANO_01697	CDS	510	fliZ			Regulator of sigma S factor FliZ
KNADDANO_01698	CDS	993	dcyD	4.4.1.15	COG2515	D-cysteine desulfhydrase
KNADDANO_01699	CDS	801	fliY_1		COG0834	L-cystine-binding protein FliY
KNADDANO_01700	CDS	663	yecS_1		COG0765	L-cystine transport system permease protein YecS
KNADDANO_01701	CDS	756	occP			Octopine permease ATP-binding protein P
KNADDANO_01702	CDS	813	ybjI_2	3.1.3.104	COG0561	5-amino-6-(5-phospho-D-ribitylamino)uracil phosphatase YbjI
KNADDANO_01703	CDS	1173	ybjJ_1			Inner membrane protein YbjJ
KNADDANO_01704	CDS	1038				hypothetical protein
KNADDANO_01705	CDS	366				hypothetical protein
KNADDANO_01706	CDS	354				hypothetical protein
KNADDANO_01707	CDS	1515	ansP2		COG1113	L-asparagine permease 2
KNADDANO_01708	CDS	1359	cimH		COG3493	Citrate/malate transporter
KNADDANO_01709	CDS	720	dcuR		COG4565	Transcriptional regulatory protein DcuR
KNADDANO_01710	CDS	1677	dcuS	2.7.13.3	COG3290	Sensor histidine kinase DcuS
KNADDANO_01711	CDS	780	glpR_2		COG1349	Glycerol-3-phosphate regulon repressor
KNADDANO_01712	CDS	1263	otnK	2.7.1.217	COG3395	3-oxo-tetronate kinase
KNADDANO_01713	CDS	624	otnC	4.1.1.104	COG0235	3-oxo-tetronate 4-phosphate decarboxylase
KNADDANO_01714	CDS	780	otnI	5.3.1.35	COG3622	2-oxo-tetronate isomerase
KNADDANO_01715	CDS	1008	glsA1_2	3.5.1.2	COG2066	Glutaminase 1
KNADDANO_01716	CDS	1641	jefA_1			Drug efflux pump JefA
KNADDANO_01717	CDS	519				hypothetical protein
KNADDANO_01718	CDS	1938				hypothetical protein
KNADDANO_01719	CDS	528	tpd		COG3470	34 kDa membrane antigen
KNADDANO_01720	CDS	1404				hypothetical protein
KNADDANO_01721	CDS	1293				hypothetical protein
KNADDANO_01722	CDS	1158				hypothetical protein
KNADDANO_01723	CDS	714	macB_1	3.6.3.-		Macrolide export ATP-binding/permease protein MacB
KNADDANO_01724	CDS	489	resA_1			Thiol-disulfide oxidoreductase ResA
KNADDANO_01725	CDS	315				hypothetical protein
KNADDANO_01726	CDS	870	tehB	2.1.1.-		putative S-adenosyl-L-methionine-dependent methyltransferase TehB
KNADDANO_01727	CDS	933	dmlR_6			HTH-type transcriptional regulator DmlR
KNADDANO_01728	CDS	627	alaS_1	6.1.1.7	COG0013	Alanine--tRNA ligase
KNADDANO_01729	CDS	768	fhuF		COG4114	Ferric iron reductase protein FhuF
KNADDANO_01730	CDS	1218		3.4.11.18		Methionine aminopeptidase 1, mitochondrial
KNADDANO_01731	CDS	2469	pgaA			Poly-beta-1,6-N-acetyl-D-glucosamine export protein
KNADDANO_01732	CDS	2025	pgaB	3.5.1.-	COG0726	Poly-beta-1,6-N-acetyl-D-glucosamine N-deacetylase
KNADDANO_01733	CDS	1374	pgaC	2.4.1.-	COG1215	Poly-beta-1,6-N-acetyl-D-glucosamine synthase
KNADDANO_01734	CDS	468	pgaD			Biofilm PGA synthesis protein PgaD
KNADDANO_01735	CDS	708				hypothetical protein
KNADDANO_01736	CDS	789	phoH		COG1702	Protein PhoH
KNADDANO_01737	CDS	1098	chaA		COG0387	Sodium-potassium/proton antiporter ChaA
KNADDANO_01738	CDS	837	viuB		COG2375	Vibriobactin utilization protein ViuB
KNADDANO_01739	CDS	1167	ydhP_2		COG2814	Inner membrane transport protein YdhP
KNADDANO_01740	CDS	957	cbl			HTH-type transcriptional regulator cbl
KNADDANO_01741	CDS	1782	narX	2.7.13.3		Nitrate/nitrite sensor protein NarX
KNADDANO_01742	CDS	1008	appB	7.1.1.3	COG1294	Cytochrome bd-II ubiquinol oxidase subunit 2
KNADDANO_01743	CDS	1449	cydA_2	1.10.3.-	COG1271	Cytochrome bd ubiquinol oxidase subunit 1
KNADDANO_01744	CDS	1434	hisC_2	2.6.1.9		Histidinol-phosphate aminotransferase
KNADDANO_01745	CDS	1245	astC	2.6.1.81	COG4992	Succinylornithine transaminase
KNADDANO_01746	CDS	1032	astA	2.3.1.109	COG3138	Arginine N-succinyltransferase
KNADDANO_01747	CDS	1482	astD_2	1.2.1.71	COG1012	N-succinylglutamate 5-semialdehyde dehydrogenase
KNADDANO_01748	CDS	1344	astB	3.5.3.23	COG3724	N-succinylarginine dihydrolase
KNADDANO_01749	CDS	891	astE	3.5.1.96	COG2988	Succinylglutamate desuccinylase
KNADDANO_01750	CDS	1083	phoE_2		COG3203	Outer membrane porin PhoE
KNADDANO_01751	CDS	810				hypothetical protein
KNADDANO_01752	CDS	1221	hutI	3.5.2.7	COG1228	Imidazolonepropionase
KNADDANO_01753	CDS	768	nagR		COG2188	HTH-type transcriptional repressor NagR
KNADDANO_01754	CDS	1371		3.5.4.32	COG0402	8-oxoguanine deaminase
KNADDANO_01755	CDS	573	ves		COG3758	Protein Ves
KNADDANO_01756	CDS	660	zinT		COG3443	Metal-binding protein ZinT
KNADDANO_01757	CDS	195				hypothetical protein
KNADDANO_01758	CDS	402				hypothetical protein
KNADDANO_01759	CDS	639				hypothetical protein
KNADDANO_01760	CDS	729	nlpD_1			Murein hydrolase activator NlpD
KNADDANO_01761	CDS	423	kbaY	4.1.2.40	COG0191	D-tagatose-1,6-bisphosphate aldolase subunit KbaY
KNADDANO_01762	CDS	480	kbaZ			D-tagatose-1,6-bisphosphate aldolase subunit KbaZ
KNADDANO_01763	CDS	810	srlR_1		COG1349	Glucitol operon repressor
KNADDANO_01764	CDS	390	ospG	2.7.-.-		Protein kinase OspG
KNADDANO_01765	CDS	240				ISL3 family transposase ISCfr12
KNADDANO_01766	CDS	978				ISL3 family transposase ISCfr12
KNADDANO_01767	CDS	606				hypothetical protein
KNADDANO_01768	CDS	432				hypothetical protein
KNADDANO_01769	CDS	657	yebE		COG2979	Inner membrane protein YebE
KNADDANO_01770	CDS	885	ampR			HTH-type transcriptional activator AmpR
KNADDANO_01771	CDS	1167	ampC	3.5.2.6	COG1680	Beta-lactamase
KNADDANO_01772	CDS	1092	ychF		COG0012	Ribosome-binding ATPase YchF
KNADDANO_01773	CDS	459				hypothetical protein
KNADDANO_01774	CDS	594	pth	3.1.1.29	COG0193	Peptidyl-tRNA hydrolase
KNADDANO_01775	CDS	273				hypothetical protein
KNADDANO_01776	CDS	948	prs	2.7.6.1	COG0462	Ribose-phosphate pyrophosphokinase
KNADDANO_01777	CDS	882	ispE	2.7.1.148	COG1947	4-diphosphocytidyl-2-C-methyl-D-erythritol kinase
KNADDANO_01778	CDS	624	lolB		COG3017	Outer-membrane lipoprotein LolB
KNADDANO_01779	CDS	1263	hemA	1.2.1.70	COG0373	Glutamyl-tRNA reductase
KNADDANO_01780	CDS	1083	prfA		COG0216	Peptide chain release factor RF1
KNADDANO_01781	CDS	855	prmC	2.1.1.297	COG2890	Release factor glutamine methyltransferase
KNADDANO_01782	CDS	402	ychQ		COG3094	Protein YchQ
KNADDANO_01783	CDS	810				hypothetical protein
KNADDANO_01784	CDS	855	kdsA	2.5.1.55	COG2877	2-dehydro-3-deoxyphosphooctonate aldolase
KNADDANO_01785	CDS	1698	dauA_1		COG0659	C4-dicarboxylic acid transporter DauA
KNADDANO_01786	CDS	1116				hypothetical protein
KNADDANO_01787	tRNA	90				tRNA-Ser(gga)
KNADDANO_01788	CDS	885			COG0584	putative protein
KNADDANO_01789	tRNA	90				tRNA-Ser(gga)
KNADDANO_01790	CDS	942	ghrA	1.1.1.79	COG0111	Glyoxylate/hydroxypyruvate reductase A
KNADDANO_01791	CDS	738	ycdX	3.1.3.-	COG1387	putative phosphatase YcdX
KNADDANO_01792	CDS	564	ycdY		COG3381	Chaperone protein YcdY
KNADDANO_01793	CDS	564	yceB			putative lipoprotein YceB
KNADDANO_01794	CDS	1206	mdtH			Multidrug resistance protein MdtH
KNADDANO_01795	CDS	318				hypothetical protein
KNADDANO_01796	CDS	792				hypothetical protein
KNADDANO_01797	CDS	585	rimJ	2.3.1.267	COG1670	[Ribosomal protein S5]-alanine N-acetyltransferase
KNADDANO_01798	CDS	642				hypothetical protein
KNADDANO_01799	CDS	942	yceM	1.-.-.-	COG0673	Putative oxidoreductase YceM
KNADDANO_01800	CDS	1536	murJ		COG0728	putative lipid II flippase MurJ
KNADDANO_01801	CDS	1662	shlB			Hemolysin transporter protein ShlB
KNADDANO_01802	CDS	4878	shlA			Hemolysin
KNADDANO_01803	CDS	1731	argS	6.1.1.19	COG0018	Arginine--tRNA ligase
KNADDANO_01804	CDS	561	yecM		COG3102	Protein YecM
KNADDANO_01805	CDS	765	cutC		COG3142	Copper homeostasis protein CutC
KNADDANO_01806	CDS	972	cmoB	2.5.1.-	COG0500	tRNA U34 carboxymethyltransferase
KNADDANO_01807	CDS	810	cmoA	2.1.3.-	COG0500	Carboxy-S-adenosyl-L-methionine synthase
KNADDANO_01808	CDS	396	yecN		COG3788	Inner membrane protein YecN
KNADDANO_01809	CDS	816				hypothetical protein
KNADDANO_01810	CDS	576	yecD	3.-.-.-	COG1335	Isochorismatase family protein YecD
KNADDANO_01811	CDS	1797	aspS	6.1.1.12	COG0173	Aspartate--tRNA ligase
KNADDANO_01812	CDS	96				hypothetical protein
KNADDANO_01813	CDS	495	nudB	3.6.1.67	COG0494	Dihydroneopterin triphosphate diphosphatase
KNADDANO_01814	CDS	744	yebC		COG0217	putative transcriptional regulatory protein YebC
KNADDANO_01815	CDS	522	ruvC	3.1.22.4	COG0817	Crossover junction endodeoxyribonuclease RuvC
KNADDANO_01816	CDS	618	ruvA	3.6.4.12	COG0632	Holliday junction ATP-dependent DNA helicase RuvA
KNADDANO_01817	CDS	1005	ruvB	3.6.4.12	COG2255	Holliday junction ATP-dependent DNA helicase RuvB
KNADDANO_01818	CDS	1482	dtpB		COG3104	Dipeptide and tripeptide permease B
KNADDANO_01819	CDS	786	znuB		COG1108	High-affinity zinc uptake system membrane protein ZnuB
KNADDANO_01820	CDS	759	znuC	7.2.2.-	COG1121	Zinc import ATP-binding protein ZnuC
KNADDANO_01821	CDS	963	znuA		COG4531	High-affinity zinc uptake system protein ZnuA
KNADDANO_01822	CDS	1317	mepM	3.4.24.-	COG0739	Murein DD-endopeptidase MepM
KNADDANO_01823	CDS	963	lpxM	2.3.1.243	COG1560	Lipid A biosynthesis myristoyltransferase
KNADDANO_01824	CDS	1443	pykA	2.7.1.40	COG0469	Pyruvate kinase II
KNADDANO_01825	CDS	888	hexR		COG1737	HTH-type transcriptional regulator HexR
KNADDANO_01826	CDS	1485	zwf	1.1.1.49	COG0364	Glucose-6-phosphate 1-dehydrogenase
KNADDANO_01827	CDS	642	eda		COG0800	KHG/KDPG aldolase
KNADDANO_01828	CDS	378	mdtJ		COG2076	Spermidine export protein MdtJ
KNADDANO_01829	CDS	330	mdtI		COG2076	Spermidine export protein MdtI
KNADDANO_01830	CDS	345	rutC_1	1.-.-.-		Putative aminoacrylate peracid reductase RutC
KNADDANO_01831	CDS	1905	yoaA	3.6.4.12	COG1199	putative ATP-dependent DNA helicase YoaA
KNADDANO_01832	CDS	699	tsaB		COG1214	tRNA threonylcarbamoyladenosine biosynthesis protein TsaB
KNADDANO_01833	CDS	606	slp		COG3065	Outer membrane protein Slp
KNADDANO_01834	CDS	1695	fadD	6.2.1.3	COG0318	Long-chain-fatty-acid--CoA ligase
KNADDANO_01835	CDS	1122	rnd	3.1.13.5	COG0349	Ribonuclease D
KNADDANO_01836	CDS	270	minE		COG0851	Cell division topological specificity factor
KNADDANO_01837	CDS	813	minD		COG2894	Septum site-determining protein MinD
KNADDANO_01838	CDS	687	minC		COG0850	Septum site-determining protein MinC
KNADDANO_01839	CDS	366				hypothetical protein
KNADDANO_01840	CDS	273	ycgL		COG3100	Protein YcgL
KNADDANO_01841	CDS	1074				Tn3 family transposase TnXax1
KNADDANO_01842	CDS	657	ycgM		COG0179	putative protein YcgM
KNADDANO_01843	CDS	447				hypothetical protein
KNADDANO_01844	CDS	798	intQ		COG0582	Putative defective protein IntQ
KNADDANO_01845	CDS	231				hypothetical protein
KNADDANO_01846	CDS	330				hypothetical protein
KNADDANO_01847	CDS	219				hypothetical protein
KNADDANO_01848	CDS	642				hypothetical protein
KNADDANO_01849	CDS	357				hypothetical protein
KNADDANO_01850	CDS	789	lpxA_2	2.3.1.129	COG1043	Acyl-[acyl-carrier-protein]--UDP-N-acetylglucosamine O-acyltransferase
KNADDANO_01851	CDS	531	dsbB		COG1495	Disulfide bond formation protein B
KNADDANO_01852	CDS	1575	nhaB		COG3067	Na(+)/H(+) antiporter NhaB
KNADDANO_01853	CDS	720	fadR		COG2186	Fatty acid metabolism regulator protein
KNADDANO_01854	CDS	1536				hypothetical protein
KNADDANO_01855	CDS	1305	dadA	1.4.99.-	COG0665	D-amino acid dehydrogenase
KNADDANO_01856	CDS	1068	dadX	5.1.1.1	COG0787	Alanine racemase, catabolic
KNADDANO_01857	CDS	1191	mdtL			Multidrug resistance protein MdtL
KNADDANO_01858	CDS	2595	dosP	3.1.4.52	COG2199	Oxygen sensor protein DosP
KNADDANO_01859	CDS	873				hypothetical protein
KNADDANO_01860	CDS	906	dmlR_7			HTH-type transcriptional regulator DmlR
KNADDANO_01861	CDS	447				hypothetical protein
KNADDANO_01862	CDS	1050				hypothetical protein
KNADDANO_01863	CDS	1278				hypothetical protein
KNADDANO_01864	CDS	1935				hypothetical protein
KNADDANO_01865	CDS	771	mipA		COG3713	MltA-interacting protein
KNADDANO_01866	CDS	1194			COG3385	IS4 family transposase ISSfl1
KNADDANO_01867	CDS	879	yeaD	5.1.3.15	COG0676	Putative glucose-6-phosphate 1-epimerase
KNADDANO_01868	CDS	606				hypothetical protein
KNADDANO_01869	CDS	378				hypothetical protein
KNADDANO_01870	CDS	996	gapA	1.2.1.12	COG0057	Glyceraldehyde-3-phosphate dehydrogenase A
KNADDANO_01871	CDS	414	msrB	1.8.4.12	COG0229	Peptide methionine sulfoxide reductase MsrB
KNADDANO_01872	CDS	273				hypothetical protein
KNADDANO_01873	CDS	654	pncA	3.5.1.19	COG1335	Nicotinamidase
KNADDANO_01874	CDS	1017	ansA	3.5.1.1	COG0252	L-asparaginase 1
KNADDANO_01875	CDS	1851	sppA	3.4.21.-	COG0616	Protease 4
KNADDANO_01876	CDS	552	ydjA	1.-.-.-	COG0778	Putative NAD(P)H nitroreductase YdjA
KNADDANO_01877	CDS	1047	selD	2.7.9.3	COG0709	Selenide, water dikinase
KNADDANO_01878	CDS	1926	topB	5.6.2.1	COG0550	DNA topoisomerase 3
KNADDANO_01879	CDS	291				hypothetical protein
KNADDANO_01880	CDS	387	nudG	3.6.1.65	COG0494	CTP pyrophosphohydrolase
KNADDANO_01881	CDS	807	xthA	3.1.11.2	COG0708	Exodeoxyribonuclease III
KNADDANO_01882	CDS	861				hypothetical protein
KNADDANO_01883	tRNA	85				tRNA-Tyr(gta)
KNADDANO_01884	CDS	129				hypothetical protein
KNADDANO_01885	tRNA	85				tRNA-Tyr(gta)
KNADDANO_01886	CDS	849	purU	3.5.1.10	COG0788	Formyltetrahydrofolate deformylase
KNADDANO_01887	CDS	465				hypothetical protein
KNADDANO_01888	CDS	438	ysnE	2.3.1.-		putative N-acetyltransferase YsnE
KNADDANO_01889	CDS	903			COG1752	putative NTE family protein
KNADDANO_01890	CDS	1017	rssB		COG0784	Regulator of RpoS
KNADDANO_01891	CDS	1350	rkpK	1.1.1.22	COG1004	UDP-glucose 6-dehydrogenase
KNADDANO_01892	CDS	411	hns			DNA-binding protein H-NS
KNADDANO_01893	CDS	600	tdk	2.7.1.21	COG1435	Thymidine kinase
KNADDANO_01894	CDS	180				hypothetical protein
KNADDANO_01895	CDS	2676	adhE_2		COG1012	Aldehyde-alcohol dehydrogenase
KNADDANO_01896	CDS	645				hypothetical protein
KNADDANO_01897	CDS	1638	oppA_1		COG4166	Periplasmic oligopeptide-binding protein
KNADDANO_01898	CDS	1638	oppA_2		COG4166	Periplasmic oligopeptide-binding protein
KNADDANO_01899	CDS	921	oppB		COG0601	Oligopeptide transport system permease protein OppB
KNADDANO_01900	CDS	906	oppC		COG1173	Oligopeptide transport system permease protein OppC
KNADDANO_01901	CDS	1002	oppD_1		COG0444	Oligopeptide transport ATP-binding protein OppD
KNADDANO_01902	CDS	1002	oppF_1		COG4608	Oligopeptide transport ATP-binding protein OppF
KNADDANO_01903	CDS	324				hypothetical protein
KNADDANO_01904	CDS	1461	clsA	2.7.8.-	COG1502	Cardiolipin synthase A
KNADDANO_01905	CDS	723	ydiV		COG2200	Putative anti-FlhC(2)FlhD(4) factor YdiV
KNADDANO_01906	CDS	264				hypothetical protein
KNADDANO_01907	CDS	297	yciI		COG2350	Protein YciI
KNADDANO_01908	CDS	762				hypothetical protein
KNADDANO_01909	CDS	471		3.1.2.-	COG1607	putative acyl-CoA thioester hydrolase
KNADDANO_01910	CDS	543	yciB		COG2917	putative intracellular septation protein A
KNADDANO_01911	CDS	1755			COG0659	putative sulfate transporter
KNADDANO_01912	CDS	768				hypothetical protein
KNADDANO_01913	CDS	408				hypothetical protein
KNADDANO_01914	CDS	636	ompW		COG3047	Outer membrane protein W
KNADDANO_01915	CDS	315	osmY_1		COG2823	Osmotically-inducible protein Y
KNADDANO_01916	CDS	807	trpA	4.2.1.20	COG0159	Tryptophan synthase alpha chain
KNADDANO_01917	CDS	1191	trpB	4.2.1.20	COG0133	Tryptophan synthase beta chain
KNADDANO_01918	CDS	1377	trpC		COG0134	Tryptophan biosynthesis protein TrpCF
KNADDANO_01919	CDS	1017	trpGD		COG0512	Bifunctional protein TrpGD
KNADDANO_01920	CDS	606	trpG	4.1.3.27		Anthranilate synthase component 2
KNADDANO_01921	CDS	1563	trpE	4.1.3.27		Anthranilate synthase component 1
KNADDANO_01922	CDS	951	yciV	3.1.13.-	COG0613	5'-3' exoribonuclease
KNADDANO_01923	CDS	621	yciO		COG0009	putative protein YciO
KNADDANO_01924	CDS	1050	rluB	5.4.99.22	COG1187	Ribosomal large subunit pseudouridine synthase B
KNADDANO_01925	CDS	591	btuR_2	2.5.1.17	COG2109	Corrinoid adenosyltransferase
KNADDANO_01926	CDS	762	yciK	1.-.-.-	COG1028	putative oxidoreductase YciK
KNADDANO_01927	CDS	1047	sohB	3.4.21.-	COG0616	putative protease SohB
KNADDANO_01928	CDS	252	yciN			Protein YciN
KNADDANO_01929	CDS	2616	topA_2	5.6.2.1	COG0550	DNA topoisomerase 1
KNADDANO_01930	CDS	975	cysB			HTH-type transcriptional regulator CysB
KNADDANO_01931	CDS	495				hypothetical protein
KNADDANO_01932	CDS	1008	btuC		COG4139	Vitamin B12 import system permease protein BtuC
KNADDANO_01933	CDS	555	btuE	1.11.1.15	COG0386	Thioredoxin/glutathione peroxidase BtuE
KNADDANO_01934	CDS	759	btuD_2	7.6.2.8	COG4138	Vitamin B12 import ATP-binding protein BtuD
KNADDANO_01935	CDS	1149	arnB	2.6.1.87		UDP-4-amino-4-deoxy-L-arabinose--oxoglutarate aminotransferase
KNADDANO_01936	CDS	984	arnC_2	2.4.2.53		Undecaprenyl-phosphate 4-deoxy-4-formamido-L-arabinose transferase
KNADDANO_01937	CDS	2034	arnA			Bifunctional polymyxin resistance protein ArnA
KNADDANO_01938	CDS	903	arnD	3.5.1.-		putative 4-deoxy-4-formamido-L-arabinose-phosphoundecaprenol deformylase ArnD
KNADDANO_01939	CDS	1665	arnT	2.4.2.43		Undecaprenyl phosphate-alpha-4-amino-4-deoxy-L-arabinose arabinosyl transferase
KNADDANO_01940	CDS	345	arnE			putative 4-amino-4-deoxy-L-arabinose-phosphoundecaprenol flippase subunit ArnE
KNADDANO_01941	CDS	387	arnF			putative 4-amino-4-deoxy-L-arabinose-phosphoundecaprenol flippase subunit ArnF
KNADDANO_01942	CDS	432	mepS_1	3.4.-.-	COG0791	Murein DD-endopeptidase MepS/Murein LD-carboxypeptidase
KNADDANO_01943	CDS	1017	lplA	6.3.1.20	COG0095	Lipoate-protein ligase A
KNADDANO_01944	CDS	1500	selO	2.7.7.-	COG0397	Protein adenylyltransferase SelO
KNADDANO_01945	CDS	834	hmuT_1		COG4558	Hemin-binding periplasmic protein HmuT
KNADDANO_01946	CDS	1062	hemS_1		COG3720	Hemin transport protein HemS
KNADDANO_01947	CDS	2031	hemR_1		COG1629	Hemin receptor
KNADDANO_01948	CDS	1050	aroH	2.5.1.54	COG0722	Phospho-2-dehydro-3-deoxyheptonate aldolase, Trp-sensitive
KNADDANO_01949	CDS	822	ppsR	2.7.11.33	COG1806	Phosphoenolpyruvate synthase regulatory protein
KNADDANO_01950	CDS	2382	ppsA	2.7.9.2	COG0574	Phosphoenolpyruvate synthase
KNADDANO_01951	CDS	1104	ydiK		COG0628	Putative transport protein YdiK
KNADDANO_01952	CDS	3057			COG0247	putative protein
KNADDANO_01953	CDS	423	menI	3.1.2.28	COG2050	1,4-dihydroxy-2-naphthoyl-CoA hydrolase
KNADDANO_01954	CDS	372	sufA		COG0316	Protein SufA
KNADDANO_01955	CDS	1512	sufB		COG0719	FeS cluster assembly protein SufB
KNADDANO_01956	CDS	747	sufC		COG0396	putative ATP-dependent transporter SufC
KNADDANO_01957	CDS	1332	sufD		COG0719	FeS cluster assembly protein SufD
KNADDANO_01958	CDS	1251	sufS	2.8.1.7	COG0520	Cysteine desulfurase
KNADDANO_01959	CDS	423	sufE		COG2166	Cysteine desulfuration protein SufE
KNADDANO_01960	CDS	1068	ycfS	2.-.-.-	COG1376	putative L,D-transpeptidase YcfS
KNADDANO_01961	CDS	237	lpp1			Major outer membrane lipoprotein Lpp 1
KNADDANO_01962	CDS	1413	pykF	2.7.1.40	COG0469	Pyruvate kinase I
KNADDANO_01963	tRNA	77				tRNA-Val(gac)
KNADDANO_01964	tRNA	77				tRNA-Val(gac)
KNADDANO_01965	tRNA	77				tRNA-Val(gac)
KNADDANO_01966	CDS	1413	mdtK		COG0534	Multidrug resistance protein MdtK
KNADDANO_01967	CDS	651	ribC	2.5.1.9	COG0307	Riboflavin synthase
KNADDANO_01968	CDS	1152	cfa	2.1.1.79	COG2230	Cyclopropane-fatty-acyl-phospholipid synthase
KNADDANO_01969	CDS	1218	ydhC			Inner membrane transport protein YdhC
KNADDANO_01970	CDS	939	yahB_1			putative HTH-type transcriptional regulator YahB
KNADDANO_01971	CDS	1026	purR		COG1609	HTH-type transcriptional repressor PurR
KNADDANO_01972	CDS	90				hypothetical protein
KNADDANO_01973	CDS	579	sodB	1.15.1.1	COG0605	Superoxide dismutase [Fe]
KNADDANO_01974	CDS	891	mepH	3.4.-.-	COG0791	Murein DD-endopeptidase MepH
KNADDANO_01975	CDS	351	grxD		COG0278	Glutaredoxin 4
KNADDANO_01976	CDS	681	rnt	3.1.13.-	COG0847	Ribonuclease T
KNADDANO_01977	CDS	408	gloA	4.4.1.5	COG0346	Lactoylglutathione lyase
KNADDANO_01978	CDS	1098	nemA_2	1.3.1.-	COG1902	N-ethylmaleimide reductase
KNADDANO_01979	CDS	603	nemR			HTH-type transcriptional repressor NemR
KNADDANO_01980	CDS	1641	eptA	2.7.-.-	COG2194	Phosphoethanolamine transferase EptA
KNADDANO_01981	CDS	240				hypothetical protein
KNADDANO_01982	CDS	897	ydhF	1.-.-.-	COG4989	Oxidoreductase YdhF
KNADDANO_01983	CDS	2025	aaeB_2			p-hydroxybenzoic acid efflux pump subunit AaeB
KNADDANO_01984	CDS	771	aaeA_2		COG1566	p-hydroxybenzoic acid efflux pump subunit AaeA
KNADDANO_01985	CDS	237				hypothetical protein
KNADDANO_01986	CDS	432	slyA			Transcriptional regulator SlyA
KNADDANO_01987	CDS	468	slyB_3		COG3133	Outer membrane lipoprotein SlyB
KNADDANO_01988	CDS	1113	anmK	2.7.1.170	COG2377	Anhydro-N-acetylmuramic acid kinase
KNADDANO_01989	CDS	354				hypothetical protein
KNADDANO_01990	CDS	654	pdxH	1.4.3.5	COG0259	Pyridoxine/pyridoxamine 5'-phosphate oxidase
KNADDANO_01991	CDS	1275	tyrS	6.1.1.1	COG0162	Tyrosine--tRNA ligase
KNADDANO_01992	CDS	861	pdxY	2.7.1.35	COG2240	Pyridoxal kinase PdxY
KNADDANO_01993	CDS	609	gstB_1	2.5.1.18	COG0625	Glutathione S-transferase GST-6.0
KNADDANO_01994	CDS	264				hypothetical protein
KNADDANO_01995	CDS	591	yohC			Inner membrane protein YohC
KNADDANO_01996	CDS	354				hypothetical protein
KNADDANO_01997	CDS	1533	dtpA		COG3104	Dipeptide and tripeptide permease A
KNADDANO_01998	CDS	909	cmpR			HTH-type transcriptional activator CmpR
KNADDANO_01999	CDS	1212				hypothetical protein
[truncated: 2,228 more rows]
