# Supplementary material for: Mucin modulates phage infection dynamics and biofilm formation in enteropathogenic Yersinia enterocolitica
Source: Curr Res Microb Sci. 2026 Jun 3;11:100618. doi: 10.1016/j.crmicr.2026.100618 (PMC13284502; doi:10.1016/j.crmicr.2026.100618)
Supplement: Supplementary file 9 [file mmc9.zip › Supplementary Table S4_BIM1_annotation.tsv]

locus_tag	ftype	length_bp	gene	EC_number	COG	product
IMDDDFDM_00001	gene	111
IMDDDFDM_00001	rRNA	111				5S ribosomal RNA
IMDDDFDM_00002	gene	2991
IMDDDFDM_00002	rRNA	2991				23S ribosomal RNA
IMDDDFDM_00003	gene	76
IMDDDFDM_00003	tRNA	76				tRNA-Ala(tgc)
IMDDDFDM_00004	gene	77
IMDDDFDM_00004	tRNA	77				tRNA-Ile(gat)
IMDDDFDM_00005	gene	1539
IMDDDFDM_00005	rRNA	1539				16S ribosomal RNA
IMDDDFDM_00006	gene	567	gmhB
IMDDDFDM_00006	CDS	567	gmhB	3.1.3.82	COG0241	D-glycero-beta-D-manno-heptose-1,7-bisphosphate 7-phosphatase
IMDDDFDM_00007	gene	1032	metN_1
IMDDDFDM_00007	CDS	1032	metN_1	3.6.3.-	COG1135	Methionine import ATP-binding protein MetN
IMDDDFDM_00008	gene	654	metI_1
IMDDDFDM_00008	CDS	654	metI_1		COG2011	D-methionine transport system permease protein MetI
IMDDDFDM_00009	gene	816	metQ_1
IMDDDFDM_00009	CDS	816	metQ_1		COG1464	D-methionine-binding lipoprotein MetQ
IMDDDFDM_00010	gene	408	rcsF
IMDDDFDM_00010	CDS	408	rcsF			Outer membrane lipoprotein RcsF
IMDDDFDM_00011	gene	708	trmO
IMDDDFDM_00011	CDS	708	trmO	2.1.1.-	COG1720	tRNA (adenine(37)-N6)-methyltransferase
IMDDDFDM_00012	gene	1719	proS
IMDDDFDM_00012	CDS	1719	proS	6.1.1.15	COG0442	Proline--tRNA ligase
IMDDDFDM_00013	gene	684	nlpE
IMDDDFDM_00013	CDS	684	nlpE		COG3015	Lipoprotein NlpE
IMDDDFDM_00014	gene	441	arfB
IMDDDFDM_00014	CDS	441	arfB	3.1.1.29	COG1186	Peptidyl-tRNA hydrolase ArfB
IMDDDFDM_00015	gene	549	yaeQ
IMDDDFDM_00015	CDS	549	yaeQ		COG4681	putative protein YaeQ
IMDDDFDM_00016	gene	201
IMDDDFDM_00016	CDS	201				hypothetical protein
IMDDDFDM_00017	gene	261	rof
IMDDDFDM_00017	CDS	261	rof		COG4568	Protein rof
IMDDDFDM_00018	gene	312
IMDDDFDM_00018	CDS	312				hypothetical protein
IMDDDFDM_00019	gene	1386	tilS
IMDDDFDM_00019	CDS	1386	tilS	6.3.4.19	COG0037	tRNA(Ile)-lysidine synthase
IMDDDFDM_00020	gene	399
IMDDDFDM_00020	CDS	399				hypothetical protein
IMDDDFDM_00021	gene	2142	ldcC
IMDDDFDM_00021	CDS	2142	ldcC	4.1.1.18	COG1982	Constitutive lysine decarboxylase
IMDDDFDM_00022	gene	960	accA
IMDDDFDM_00022	CDS	960	accA	2.1.3.15	COG0825	Acetyl-coenzyme A carboxylase carboxyl transferase subunit alpha
IMDDDFDM_00023	gene	3516	dnaE
IMDDDFDM_00023	CDS	3516	dnaE	2.7.7.7	COG0587	DNA polymerase III subunit alpha
IMDDDFDM_00024	gene	597	rnhB
IMDDDFDM_00024	CDS	597	rnhB	3.1.26.4	COG0164	Ribonuclease HII
IMDDDFDM_00025	gene	1185	lpxB
IMDDDFDM_00025	CDS	1185	lpxB	2.4.1.182	COG0763	Lipid-A-disaccharide synthase
IMDDDFDM_00026	gene	789	lpxA_1
IMDDDFDM_00026	CDS	789	lpxA_1	2.3.1.129	COG1043	Acyl-[acyl-carrier-protein]--UDP-N-acetylglucosamine O-acyltransferase
IMDDDFDM_00027	gene	591
IMDDDFDM_00027	CDS	591				hypothetical protein
IMDDDFDM_00028	gene	1023	lpxD
IMDDDFDM_00028	CDS	1023	lpxD	2.3.1.191	COG1044	UDP-3-O-(3-hydroxymyristoyl)glucosamine N-acyltransferase
IMDDDFDM_00029	gene	291	skp_1
IMDDDFDM_00029	CDS	291	skp_1		COG2825	Chaperone protein Skp
IMDDDFDM_00030	gene	228	skp_2
IMDDDFDM_00030	CDS	228	skp_2		COG2825	Chaperone protein Skp
IMDDDFDM_00031	gene	2385	bamA
IMDDDFDM_00031	CDS	2385	bamA		COG4775	Outer membrane protein assembly factor BamA
IMDDDFDM_00032	gene	1356	rseP
IMDDDFDM_00032	CDS	1356	rseP	3.4.24.-	COG0750	Regulator of sigma-E protease RseP
IMDDDFDM_00033	gene	849	cdsA
IMDDDFDM_00033	CDS	849	cdsA	2.7.7.41	COG0575	Phosphatidate cytidylyltransferase
IMDDDFDM_00034	gene	759	ispU
IMDDDFDM_00034	CDS	759	ispU	2.5.1.31	COG0020	Ditrans,polycis-undecaprenyl-diphosphate synthase ((2E,6E)-farnesyl-diphosphate specific)
IMDDDFDM_00035	gene	1197	dxr
IMDDDFDM_00035	CDS	1197	dxr	1.1.1.267		1-deoxy-D-xylulose 5-phosphate reductoisomerase
IMDDDFDM_00036	gene	558	frr
IMDDDFDM_00036	CDS	558	frr		COG0233	Ribosome-recycling factor
IMDDDFDM_00037	gene	747	pyrH
IMDDDFDM_00037	CDS	747	pyrH	2.7.4.22	COG0528	Uridylate kinase
IMDDDFDM_00038	gene	858	tsf
IMDDDFDM_00038	CDS	858	tsf		COG0264	Elongation factor Ts
IMDDDFDM_00039	gene	726	rpsB
IMDDDFDM_00039	CDS	726	rpsB		COG0052	30S ribosomal protein S2
IMDDDFDM_00040	gene	792	map_1
IMDDDFDM_00040	CDS	792	map_1	3.4.11.18	COG0024	Methionine aminopeptidase
IMDDDFDM_00041	gene	2679	glnD
IMDDDFDM_00041	CDS	2679	glnD		COG2844	Bifunctional uridylyltransferase/uridylyl-removing enzyme
IMDDDFDM_00042	gene	825	dapD
IMDDDFDM_00042	CDS	825	dapD	2.3.1.117	COG2171	2,3,4,5-tetrahydropyridine-2,6-dicarboxylate N-succinyltransferase
IMDDDFDM_00043	gene	390
IMDDDFDM_00043	CDS	390				hypothetical protein
IMDDDFDM_00044	gene	450
IMDDDFDM_00044	CDS	450			COG0716	putative protein
IMDDDFDM_00045	gene	774	truC
IMDDDFDM_00045	CDS	774	truC	5.4.99.26	COG0564	tRNA pseudouridine synthase C
IMDDDFDM_00046	gene	333	yqcC
IMDDDFDM_00046	CDS	333	yqcC		COG3098	putative protein YqcC
IMDDDFDM_00047	gene	552	syd
IMDDDFDM_00047	CDS	552	syd			Protein Syd
IMDDDFDM_00048	gene	846	queF
IMDDDFDM_00048	CDS	846	queF	1.7.1.13	COG0780	NADPH-dependent 7-cyano-7-deazaguanine reductase
IMDDDFDM_00049	gene	1365	ppnN
IMDDDFDM_00049	CDS	1365	ppnN	3.2.2.-	COG1611	Pyrimidine/purine nucleotide 5'-monophosphate nucleosidase
IMDDDFDM_00050	gene	756	ygdG
IMDDDFDM_00050	CDS	756	ygdG	3.1.-.-	COG0258	Flap endonuclease Xni
IMDDDFDM_00051	gene	459
IMDDDFDM_00051	CDS	459				IS200/IS605 family transposase IS1541D
IMDDDFDM_00052	gene	1107	rlmM
IMDDDFDM_00052	CDS	1107	rlmM	2.1.1.186	COG2933	Ribosomal RNA large subunit methyltransferase M
IMDDDFDM_00053	gene	396
IMDDDFDM_00053	CDS	396				hypothetical protein
IMDDDFDM_00054	gene	918	gcvA_1
IMDDDFDM_00054	CDS	918	gcvA_1			Glycine cleavage system transcriptional activator
IMDDDFDM_00055	gene	222	ygdR
IMDDDFDM_00055	CDS	222	ygdR			putative lipoprotein YgdR
IMDDDFDM_00056	gene	1290	csdA
IMDDDFDM_00056	CDS	1290	csdA	2.8.1.7	COG0520	Cysteine desulfurase CsdA
IMDDDFDM_00057	gene	438	csdE
IMDDDFDM_00057	CDS	438	csdE		COG2166	Sulfur acceptor protein CsdE
IMDDDFDM_00058	gene	879	tcdA
IMDDDFDM_00058	CDS	879	tcdA	6.1.-.-	COG1179	tRNA threonylcarbamoyladenosine dehydratase
IMDDDFDM_00059	gene	1173	mltA
IMDDDFDM_00059	CDS	1173	mltA	4.2.2.-	COG2821	Membrane-bound lytic murein transglycosylase A
IMDDDFDM_00060	gene	77
IMDDDFDM_00060	tRNA	77				tRNA-Met(cat)
IMDDDFDM_00061	gene	77
IMDDDFDM_00061	tRNA	77				tRNA-Met(cat)
IMDDDFDM_00062	gene	77
IMDDDFDM_00062	tRNA	77				tRNA-Met(cat)
IMDDDFDM_00063	gene	1251	amiC_1
IMDDDFDM_00063	CDS	1251	amiC_1	3.5.1.28	COG0860	N-acetylmuramoyl-L-alanine amidase AmiC
IMDDDFDM_00064	gene	1326	argA
IMDDDFDM_00064	CDS	1326	argA	2.3.1.1	COG0548	Amino-acid acetyltransferase
IMDDDFDM_00065	gene	1902	recD
IMDDDFDM_00065	CDS	1902	recD	3.1.11.5	COG0507	RecBCD enzyme subunit RecD
IMDDDFDM_00066	gene	3630	recB
IMDDDFDM_00066	CDS	3630	recB	3.1.11.5	COG1074	RecBCD enzyme subunit RecB
IMDDDFDM_00067	gene	2892	ptrA
IMDDDFDM_00067	CDS	2892	ptrA	3.4.24.55	COG1025	Protease 3
IMDDDFDM_00068	gene	3372	recC
IMDDDFDM_00068	CDS	3372	recC	3.1.11.5	COG1330	RecBCD enzyme subunit RecC
IMDDDFDM_00069	gene	387
IMDDDFDM_00069	CDS	387				hypothetical protein
IMDDDFDM_00070	gene	468
IMDDDFDM_00070	CDS	468				hypothetical protein
IMDDDFDM_00071	gene	627
IMDDDFDM_00071	CDS	627				hypothetical protein
IMDDDFDM_00072	gene	537
IMDDDFDM_00072	CDS	537				hypothetical protein
IMDDDFDM_00073	gene	795	thyA
IMDDDFDM_00073	CDS	795	thyA	2.1.1.45	COG0207	Thymidylate synthase
IMDDDFDM_00074	gene	873	lgt
IMDDDFDM_00074	CDS	873	lgt	2.5.1.145	COG0682	Phosphatidylglycerol--prolipoprotein diacylglyceryl transferase
IMDDDFDM_00075	gene	2208	ptsP
IMDDDFDM_00075	CDS	2208	ptsP	2.7.3.9	COG3605	Phosphoenolpyruvate-dependent phosphotransferase system
IMDDDFDM_00076	gene	528	rppH_1
IMDDDFDM_00076	CDS	528	rppH_1	3.6.1.-	COG0494	RNA pyrophosphohydrolase
IMDDDFDM_00077	gene	687	mutH
IMDDDFDM_00077	CDS	687	mutH		COG3066	DNA mismatch repair protein MutH
IMDDDFDM_00078	gene	717
IMDDDFDM_00078	CDS	717				hypothetical protein
IMDDDFDM_00079	gene	1041	tas
IMDDDFDM_00079	CDS	1041	tas		COG0667	Protein tas
IMDDDFDM_00080	gene	1215	lplT
IMDDDFDM_00080	CDS	1215	lplT			Lysophospholipid transporter LplT
IMDDDFDM_00081	gene	2157	aas
IMDDDFDM_00081	CDS	2157	aas		COG0204	Bifunctional protein Aas
IMDDDFDM_00082	gene	1020
IMDDDFDM_00082	CDS	1020				IS110 family transposase ISYen1
IMDDDFDM_00083	gene	2259	dorA_1
IMDDDFDM_00083	CDS	2259	dorA_1	1.7.2.3	COG0243	Dimethyl sulfoxide/trimethylamine N-oxide reductase
IMDDDFDM_00084	gene	1071	galR_1
IMDDDFDM_00084	CDS	1071	galR_1		COG1609	HTH-type transcriptional regulator GalR
IMDDDFDM_00085	gene	1263	lysA
IMDDDFDM_00085	CDS	1263	lysA	4.1.1.20		Diaminopimelate decarboxylase
IMDDDFDM_00086	gene	954	occR
IMDDDFDM_00086	CDS	954	occR			Octopine catabolism/uptake operon regulatory protein OccR
IMDDDFDM_00087	gene	1161	ydhP_1
IMDDDFDM_00087	CDS	1161	ydhP_1		COG2814	Inner membrane transport protein YdhP
IMDDDFDM_00088	gene	897	dmlR_1
IMDDDFDM_00088	CDS	897	dmlR_1			HTH-type transcriptional regulator DmlR
IMDDDFDM_00089	gene	888
IMDDDFDM_00089	CDS	888				hypothetical protein
IMDDDFDM_00090	gene	645
IMDDDFDM_00090	CDS	645				hypothetical protein
IMDDDFDM_00091	gene	1665	tsr_1
IMDDDFDM_00091	CDS	1665	tsr_1		COG0840	Methyl-accepting chemotaxis protein I
IMDDDFDM_00092	gene	471
IMDDDFDM_00092	CDS	471				hypothetical protein
IMDDDFDM_00093	gene	660
IMDDDFDM_00093	CDS	660				hypothetical protein
IMDDDFDM_00094	gene	834	outO_1
IMDDDFDM_00094	CDS	834	outO_1			Type 4 prepilin-like proteins leader peptide-processing enzyme
IMDDDFDM_00095	gene	444
IMDDDFDM_00095	CDS	444				hypothetical protein
IMDDDFDM_00096	gene	1197
IMDDDFDM_00096	CDS	1197				hypothetical protein
IMDDDFDM_00097	gene	942
IMDDDFDM_00097	CDS	942				hypothetical protein
IMDDDFDM_00098	gene	594
IMDDDFDM_00098	CDS	594				hypothetical protein
IMDDDFDM_00099	gene	363
IMDDDFDM_00099	CDS	363				hypothetical protein
IMDDDFDM_00100	gene	450	pulG_1
IMDDDFDM_00100	CDS	450	pulG_1			Type II secretion system protein G
IMDDDFDM_00101	gene	1209	epsF_1
IMDDDFDM_00101	CDS	1209	epsF_1		COG1459	Type II secretion system protein F
IMDDDFDM_00102	gene	1506	epsE_1
IMDDDFDM_00102	CDS	1506	epsE_1		COG2804	Type II secretion system protein E
IMDDDFDM_00103	gene	1947	pulD_1
IMDDDFDM_00103	CDS	1947	pulD_1			Secretin PulD
IMDDDFDM_00104	gene	522
IMDDDFDM_00104	CDS	522				hypothetical protein
IMDDDFDM_00105	gene	417
IMDDDFDM_00105	CDS	417				hypothetical protein
IMDDDFDM_00106	gene	756
IMDDDFDM_00106	CDS	756				hypothetical protein
IMDDDFDM_00107	gene	384	yybR
IMDDDFDM_00107	CDS	384	yybR		COG1733	putative HTH-type transcriptional regulator YybR
IMDDDFDM_00108	gene	750	lvr
IMDDDFDM_00108	CDS	750	lvr	1.1.1.-		Levodione reductase
IMDDDFDM_00109	gene	306	cbpM
IMDDDFDM_00109	CDS	306	cbpM			Chaperone modulatory protein CbpM
IMDDDFDM_00110	gene	954	cbpA
IMDDDFDM_00110	CDS	954	cbpA		COG2214	Curved DNA-binding protein
IMDDDFDM_00111	gene	1083	cytR_1
IMDDDFDM_00111	CDS	1083	cytR_1		COG1609	HTH-type transcriptional repressor CytR
IMDDDFDM_00112	gene	1308	exuT_1
IMDDDFDM_00112	CDS	1308	exuT_1			Hexuronate transporter
IMDDDFDM_00113	gene	2376
IMDDDFDM_00113	CDS	2376		2.4.1.161	COG1501	Oligosaccharide 4-alpha-D-glucosyltransferase
IMDDDFDM_00114	gene	417
IMDDDFDM_00114	CDS	417				hypothetical protein
IMDDDFDM_00115	gene	471	decR_1
IMDDDFDM_00115	CDS	471	decR_1		COG1522	DNA-binding transcriptional activator DecR
IMDDDFDM_00116	gene	1245	dgcM
IMDDDFDM_00116	CDS	1245	dgcM	2.7.7.65	COG2199	Diguanylate cyclase DgcM
IMDDDFDM_00117	gene	396	yybH
IMDDDFDM_00117	CDS	396	yybH		COG4319	putative protein YybH
IMDDDFDM_00118	gene	426	arsC
IMDDDFDM_00118	CDS	426	arsC	1.20.4.1		Arsenate reductase
IMDDDFDM_00119	gene	1290	arsB
IMDDDFDM_00119	CDS	1290	arsB		COG1055	Arsenical pump membrane protein
IMDDDFDM_00120	gene	351
IMDDDFDM_00120	CDS	351				hypothetical protein
IMDDDFDM_00121	gene	1143
IMDDDFDM_00121	CDS	1143				hypothetical protein
IMDDDFDM_00122	gene	435
IMDDDFDM_00122	CDS	435				hypothetical protein
IMDDDFDM_00123	gene	74
IMDDDFDM_00123	tRNA	74				tRNA-Gly(ccc)
IMDDDFDM_00124	gene	1518	lysS
IMDDDFDM_00124	CDS	1518	lysS	6.1.1.6	COG1190	Lysine--tRNA ligase
IMDDDFDM_00125	gene	870	prfB
IMDDDFDM_00125	CDS	870	prfB		COG1186	Peptide chain release factor RF2
IMDDDFDM_00126	gene	1734	recJ
IMDDDFDM_00126	CDS	1734	recJ	3.1.-.-	COG0608	Single-stranded-DNA-specific exonuclease RecJ
IMDDDFDM_00127	gene	717	dsbC
IMDDDFDM_00127	CDS	717	dsbC		COG1651	Thiol:disulfide interchange protein DsbC
IMDDDFDM_00128	gene	900	xerD_1
IMDDDFDM_00128	CDS	900	xerD_1		COG4974	Tyrosine recombinase XerD
IMDDDFDM_00129	gene	519	fldB
IMDDDFDM_00129	CDS	519	fldB		COG0716	Flavodoxin 2
IMDDDFDM_00130	gene	1422	creD
IMDDDFDM_00130	CDS	1422	creD		COG4452	Inner membrane protein CreD
IMDDDFDM_00131	gene	1428	creC
IMDDDFDM_00131	CDS	1428	creC	2.7.13.3	COG0642	Sensor protein CreC
IMDDDFDM_00132	gene	699	creB
IMDDDFDM_00132	CDS	699	creB		COG0745	Transcriptional regulatory protein CreB
IMDDDFDM_00133	gene	426	ygfX
IMDDDFDM_00133	CDS	426	ygfX			Inner membrane protein YgfX
IMDDDFDM_00134	gene	267	sdhE
IMDDDFDM_00134	CDS	267	sdhE		COG2938	FAD assembly factor SdhE
IMDDDFDM_00135	gene	993	ygfZ
IMDDDFDM_00135	CDS	993	ygfZ		COG0354	tRNA-modifying protein YgfZ
IMDDDFDM_00136	gene	684
IMDDDFDM_00136	CDS	684				hypothetical protein
IMDDDFDM_00137	gene	603
IMDDDFDM_00137	CDS	603				hypothetical protein
IMDDDFDM_00138	gene	438
IMDDDFDM_00138	CDS	438				hypothetical protein
IMDDDFDM_00139	gene	2880	gcvP
IMDDDFDM_00139	CDS	2880	gcvP	1.4.4.2	COG0403	Glycine dehydrogenase (decarboxylating)
IMDDDFDM_00140	gene	387	gcvH
IMDDDFDM_00140	CDS	387	gcvH		COG0509	Glycine cleavage system H protein
IMDDDFDM_00141	gene	1098	gcvT
IMDDDFDM_00141	CDS	1098	gcvT	2.1.2.10	COG0404	Aminomethyltransferase
IMDDDFDM_00142	gene	1215	ubiI
IMDDDFDM_00142	CDS	1215	ubiI	1.14.13.240	COG0654	2-octaprenylphenol hydroxylase
IMDDDFDM_00143	gene	1170	ubiH
IMDDDFDM_00143	CDS	1170	ubiH	1.14.13.-	COG0654	2-octaprenyl-6-methoxyphenol hydroxylase
IMDDDFDM_00144	gene	1314	pepP
IMDDDFDM_00144	CDS	1314	pepP	3.4.11.9	COG0006	Xaa-Pro aminopeptidase
IMDDDFDM_00145	gene	579
IMDDDFDM_00145	CDS	579				hypothetical protein
IMDDDFDM_00146	gene	330	zapA
IMDDDFDM_00146	CDS	330	zapA		COG3027	Cell division protein ZapA
IMDDDFDM_00147	gene	597	ygfA
IMDDDFDM_00147	CDS	597	ygfA	6.3.3.2	COG0212	5-formyltetrahydrofolate cyclo-ligase
IMDDDFDM_00148	gene	1242	serA
IMDDDFDM_00148	CDS	1242	serA	1.1.1.95	COG0111	D-3-phosphoglycerate dehydrogenase
IMDDDFDM_00149	gene	663	rpiA
IMDDDFDM_00149	CDS	663	rpiA	5.3.1.6	COG0120	Ribose-5-phosphate isomerase A
IMDDDFDM_00150	gene	894	argP_1
IMDDDFDM_00150	CDS	894	argP_1		COG0583	HTH-type transcriptional regulator ArgP
IMDDDFDM_00151	gene	756
IMDDDFDM_00151	CDS	756			COG2968	26 kDa periplasmic immunogenic protein
IMDDDFDM_00152	gene	618	argO
IMDDDFDM_00152	CDS	618	argO		COG1279	Arginine exporter protein ArgO
IMDDDFDM_00153	gene	870	mscS
IMDDDFDM_00153	CDS	870	mscS		COG0668	Small-conductance mechanosensitive channel
IMDDDFDM_00154	gene	1080	fbaA
IMDDDFDM_00154	CDS	1080	fbaA	4.1.2.13	COG0191	Fructose-bisphosphate aldolase class 2
IMDDDFDM_00155	gene	1164	pgk
IMDDDFDM_00155	CDS	1164	pgk	2.7.2.3	COG0126	Phosphoglycerate kinase
IMDDDFDM_00156	gene	1017	epd
IMDDDFDM_00156	CDS	1017	epd	1.2.1.72	COG0057	D-erythrose-4-phosphate dehydrogenase
IMDDDFDM_00157	gene	1470
IMDDDFDM_00157	CDS	1470				IS1182 family transposase ISYen4
IMDDDFDM_00158	gene	459
IMDDDFDM_00158	CDS	459				hypothetical protein
IMDDDFDM_00159	gene	396	traM_1
IMDDDFDM_00159	CDS	396	traM_1			Relaxosome protein TraM
IMDDDFDM_00160	gene	1503
IMDDDFDM_00160	CDS	1503				hypothetical protein
IMDDDFDM_00161	gene	1470
IMDDDFDM_00161	CDS	1470				IS1182 family transposase ISYen4
IMDDDFDM_00162	gene	459
IMDDDFDM_00162	CDS	459				hypothetical protein
IMDDDFDM_00163	gene	396	traM_2
IMDDDFDM_00163	CDS	396	traM_2			Relaxosome protein TraM
IMDDDFDM_00164	gene	1503
IMDDDFDM_00164	CDS	1503				hypothetical protein
IMDDDFDM_00165	gene	1470
IMDDDFDM_00165	CDS	1470				IS1182 family transposase ISYen4
IMDDDFDM_00166	gene	138
IMDDDFDM_00166	CDS	138				hypothetical protein
IMDDDFDM_00167	gene	1995	tktA
IMDDDFDM_00167	CDS	1995	tktA	2.2.1.1	COG0021	Transketolase 1
IMDDDFDM_00168	gene	753	loiP
IMDDDFDM_00168	CDS	753	loiP	3.4.24.-	COG0501	Metalloprotease LoiP
IMDDDFDM_00169	gene	321	hcaC
IMDDDFDM_00169	CDS	321	hcaC			3-phenylpropionate/cinnamic acid dioxygenase ferredoxin subunit
IMDDDFDM_00170	gene	1980	speA
IMDDDFDM_00170	CDS	1980	speA	4.1.1.19	COG1166	Biosynthetic arginine decarboxylase
IMDDDFDM_00171	gene	1155	metK
IMDDDFDM_00171	CDS	1155	metK	2.5.1.6	COG0192	S-adenosylmethionine synthase
IMDDDFDM_00172	gene	420
IMDDDFDM_00172	CDS	420				hypothetical protein
IMDDDFDM_00173	gene	432
IMDDDFDM_00173	CDS	432				hypothetical protein
IMDDDFDM_00174	gene	330	bigR
IMDDDFDM_00174	CDS	330	bigR		COG0640	Biofilm growth-associated repressor
IMDDDFDM_00175	gene	513	sprT
IMDDDFDM_00175	CDS	513	sprT			Protein SprT
IMDDDFDM_00176	gene	708	nucM
IMDDDFDM_00176	CDS	708	nucM	3.1.21.-	COG2356	Nuclease NucM
IMDDDFDM_00177	gene	732	rsmE
IMDDDFDM_00177	CDS	732	rsmE	2.1.1.193	COG1385	Ribosomal RNA small subunit methyltransferase E
IMDDDFDM_00178	gene	954	gshB
IMDDDFDM_00178	CDS	954	gshB	6.3.2.3	COG0189	Glutathione synthetase
IMDDDFDM_00179	gene	507
IMDDDFDM_00179	CDS	507				hypothetical protein
IMDDDFDM_00180	gene	423	yqgF
IMDDDFDM_00180	CDS	423	yqgF	3.1.-.-	COG0816	Putative pre-16S rRNA nuclease
IMDDDFDM_00181	gene	885
IMDDDFDM_00181	CDS	885		3.5.1.77		N-carbamoyl-D-amino acid hydrolase
IMDDDFDM_00182	gene	1125	aguA
IMDDDFDM_00182	CDS	1125	aguA	3.5.3.12	COG2957	Agmatine deiminase
IMDDDFDM_00183	gene	1134	yggR
IMDDDFDM_00183	CDS	1134	yggR		COG2805	putative protein YggR
IMDDDFDM_00184	gene	696	yggS
IMDDDFDM_00184	CDS	696	yggS		COG0325	Pyridoxal phosphate homeostasis protein
IMDDDFDM_00185	gene	822	proC
IMDDDFDM_00185	CDS	822	proC	1.5.1.2	COG0345	Pyrroline-5-carboxylate reductase
IMDDDFDM_00186	gene	555
IMDDDFDM_00186	CDS	555				hypothetical protein
IMDDDFDM_00187	gene	312
IMDDDFDM_00187	CDS	312				hypothetical protein
IMDDDFDM_00188	gene	594	rdgB
IMDDDFDM_00188	CDS	594	rdgB	3.6.1.66	COG0127	dITP/XTP pyrophosphatase
IMDDDFDM_00189	gene	1131	hemW
IMDDDFDM_00189	CDS	1131	hemW		COG0635	Heme chaperone HemW
IMDDDFDM_00190	gene	741
IMDDDFDM_00190	CDS	741				hypothetical protein
IMDDDFDM_00191	gene	1017	glsA2
IMDDDFDM_00191	CDS	1017	glsA2	3.5.1.2	COG2066	Glutaminase 2
IMDDDFDM_00192	gene	327
IMDDDFDM_00192	CDS	327			COG3171	putative protein
IMDDDFDM_00193	gene	798	trmB
IMDDDFDM_00193	CDS	798	trmB	2.1.1.33	COG0220	tRNA (guanine-N(7)-)-methyltransferase
IMDDDFDM_00194	gene	1092	mutY
IMDDDFDM_00194	CDS	1092	mutY	3.2.2.31	COG1194	Adenine DNA glycosylase
IMDDDFDM_00195	gene	273	yggX
IMDDDFDM_00195	CDS	273	yggX		COG2924	putative Fe(2+)-trafficking protein
IMDDDFDM_00196	gene	1089	mltC
IMDDDFDM_00196	CDS	1089	mltC	4.2.2.-	COG0741	Membrane-bound lytic murein transglycosylase C
IMDDDFDM_00197	gene	750
IMDDDFDM_00197	CDS	750				hypothetical protein
IMDDDFDM_00198	gene	2163	speC
IMDDDFDM_00198	CDS	2163	speC	4.1.1.17	COG1982	Constitutive ornithine decarboxylase
IMDDDFDM_00199	gene	76
IMDDDFDM_00199	tRNA	76				tRNA-Phe(gaa)
IMDDDFDM_00200	gene	963	xerC_1
IMDDDFDM_00200	CDS	963	xerC_1			Tyrosine recombinase XerC
IMDDDFDM_00201	gene	228
IMDDDFDM_00201	CDS	228				hypothetical protein
IMDDDFDM_00202	gene	186
IMDDDFDM_00202	CDS	186				hypothetical protein
IMDDDFDM_00203	gene	168
IMDDDFDM_00203	CDS	168				hypothetical protein
IMDDDFDM_00204	gene	1233
IMDDDFDM_00204	CDS	1233				hypothetical protein
IMDDDFDM_00205	gene	96
IMDDDFDM_00205	CDS	96				hypothetical protein
IMDDDFDM_00206	gene	750
IMDDDFDM_00206	CDS	750				IS3 family transposase ISYen3
IMDDDFDM_00207	gene	264
IMDDDFDM_00207	CDS	264				IS3 family transposase IS1222
IMDDDFDM_00208	gene	561
IMDDDFDM_00208	CDS	561				hypothetical protein
IMDDDFDM_00209	gene	1071
IMDDDFDM_00209	CDS	1071				IS110 family transposase ISEc21
IMDDDFDM_00210	gene	258
IMDDDFDM_00210	CDS	258				IS3 family transposase ISSpr1
IMDDDFDM_00211	gene	1320	potE_1
IMDDDFDM_00211	CDS	1320	potE_1		COG0531	Putrescine transporter PotE
IMDDDFDM_00212	gene	2163	speF_1
IMDDDFDM_00212	CDS	2163	speF_1	4.1.1.17	COG1982	Inducible ornithine decarboxylase
IMDDDFDM_00213	gene	1521
IMDDDFDM_00213	CDS	1521				hypothetical protein
IMDDDFDM_00214	gene	1905
IMDDDFDM_00214	CDS	1905				hypothetical protein
IMDDDFDM_00215	gene	1056	mdtN
IMDDDFDM_00215	CDS	1056	mdtN		COG1566	Multidrug resistance protein MdtN
IMDDDFDM_00216	gene	336
IMDDDFDM_00216	CDS	336				hypothetical protein
IMDDDFDM_00217	gene	1464
IMDDDFDM_00217	CDS	1464				hypothetical protein
IMDDDFDM_00218	gene	252
IMDDDFDM_00218	CDS	252				hypothetical protein
IMDDDFDM_00219	gene	1932
IMDDDFDM_00219	CDS	1932				hypothetical protein
IMDDDFDM_00220	gene	1047
IMDDDFDM_00220	CDS	1047				hypothetical protein
IMDDDFDM_00221	gene	1335
IMDDDFDM_00221	CDS	1335				hypothetical protein
IMDDDFDM_00222	gene	2031
IMDDDFDM_00222	CDS	2031				hypothetical protein
IMDDDFDM_00223	gene	510	sicA
IMDDDFDM_00223	CDS	510	sicA		COG0457	Chaperone protein SicA
IMDDDFDM_00224	gene	1125	spaS
IMDDDFDM_00224	CDS	1125	spaS		COG1377	Surface presentation of antigens protein SpaS
IMDDDFDM_00225	gene	228
IMDDDFDM_00225	CDS	228				hypothetical protein
IMDDDFDM_00226	gene	558	spaR
IMDDDFDM_00226	CDS	558	spaR		COG4791	Surface presentation of antigens protein SpaR
IMDDDFDM_00227	gene	270	spaQ
IMDDDFDM_00227	CDS	270	spaQ		COG4794	Surface presentation of antigens protein SpaQ
IMDDDFDM_00228	gene	702	spaP
IMDDDFDM_00228	CDS	702	spaP		COG4790	Surface presentation of antigens protein SpaP
IMDDDFDM_00229	gene	939
IMDDDFDM_00229	CDS	939				hypothetical protein
IMDDDFDM_00230	gene	1113
IMDDDFDM_00230	CDS	1113				hypothetical protein
IMDDDFDM_00231	gene	456
IMDDDFDM_00231	CDS	456				hypothetical protein
IMDDDFDM_00232	gene	1293	spaL
IMDDDFDM_00232	CDS	1293	spaL	7.1.2.2	COG1157	putative ATP synthase SpaL
IMDDDFDM_00233	gene	408
IMDDDFDM_00233	CDS	408				hypothetical protein
IMDDDFDM_00234	gene	2073	invA
IMDDDFDM_00234	CDS	2073	invA		COG4789	Invasion protein InvA
IMDDDFDM_00235	gene	1110
IMDDDFDM_00235	CDS	1110				hypothetical protein
IMDDDFDM_00236	gene	1692	sctC_1
IMDDDFDM_00236	CDS	1692	sctC_1		COG1450	Type 3 secretion system secretin
IMDDDFDM_00237	gene	786
IMDDDFDM_00237	CDS	786				hypothetical protein
IMDDDFDM_00238	gene	1365	prgH
IMDDDFDM_00238	CDS	1365	prgH			Protein PrgH
IMDDDFDM_00239	gene	309
IMDDDFDM_00239	CDS	309				hypothetical protein
IMDDDFDM_00240	gene	303
IMDDDFDM_00240	CDS	303				hypothetical protein
IMDDDFDM_00241	gene	744	prgK
IMDDDFDM_00241	CDS	744	prgK		COG4669	Lipoprotein PrgK
IMDDDFDM_00242	gene	549
IMDDDFDM_00242	CDS	549				hypothetical protein
IMDDDFDM_00243	gene	696
IMDDDFDM_00243	CDS	696				hypothetical protein
IMDDDFDM_00244	gene	492
IMDDDFDM_00244	CDS	492				hypothetical protein
IMDDDFDM_00245	gene	477
IMDDDFDM_00245	CDS	477				hypothetical protein
IMDDDFDM_00246	gene	486
IMDDDFDM_00246	CDS	486				hypothetical protein
IMDDDFDM_00247	gene	435
IMDDDFDM_00247	CDS	435				hypothetical protein
IMDDDFDM_00248	gene	711	rcsB_1
IMDDDFDM_00248	CDS	711	rcsB_1			Transcriptional regulatory protein RcsB
IMDDDFDM_00249	gene	2370	rcsC_1
IMDDDFDM_00249	CDS	2370	rcsC_1	2.7.13.3		Sensor histidine kinase RcsC
IMDDDFDM_00250	gene	249
IMDDDFDM_00250	CDS	249				hypothetical protein
IMDDDFDM_00251	gene	1194
IMDDDFDM_00251	CDS	1194			COG3385	IS4 family transposase ISSfl1
IMDDDFDM_00252	gene	132
IMDDDFDM_00252	CDS	132				hypothetical protein
IMDDDFDM_00253	gene	510
IMDDDFDM_00253	CDS	510				hypothetical protein
IMDDDFDM_00254	gene	486
IMDDDFDM_00254	CDS	486				hypothetical protein
IMDDDFDM_00255	gene	543
IMDDDFDM_00255	CDS	543				hypothetical protein
IMDDDFDM_00256	gene	1977	pulD_2
IMDDDFDM_00256	CDS	1977	pulD_2			Secretin PulD
IMDDDFDM_00257	gene	1497	epsE_2
IMDDDFDM_00257	CDS	1497	epsE_2		COG2804	Type II secretion system protein E
IMDDDFDM_00258	gene	1218	epsF_2
IMDDDFDM_00258	CDS	1218	epsF_2		COG1459	Type II secretion system protein F
IMDDDFDM_00259	gene	468	pulG_2
IMDDDFDM_00259	CDS	468	pulG_2			Type II secretion system protein G
IMDDDFDM_00260	gene	570	gspH
IMDDDFDM_00260	CDS	570	gspH		COG2165	Putative type II secretion system protein H
IMDDDFDM_00261	gene	363
IMDDDFDM_00261	CDS	363				hypothetical protein
IMDDDFDM_00262	gene	600	xcpW
IMDDDFDM_00262	CDS	600	xcpW		COG4795	Type II secretion system protein J
IMDDDFDM_00263	gene	1038
IMDDDFDM_00263	CDS	1038				hypothetical protein
IMDDDFDM_00264	gene	1200
IMDDDFDM_00264	CDS	1200				hypothetical protein
IMDDDFDM_00265	gene	495
IMDDDFDM_00265	CDS	495				hypothetical protein
IMDDDFDM_00266	gene	798	outO_2
IMDDDFDM_00266	CDS	798	outO_2			Type 4 prepilin-like proteins leader peptide-processing enzyme
IMDDDFDM_00267	gene	402
IMDDDFDM_00267	CDS	402				hypothetical protein
IMDDDFDM_00268	gene	1485	gbpA_1
IMDDDFDM_00268	CDS	1485	gbpA_1		COG3397	GlcNAc-binding protein A
IMDDDFDM_00269	gene	1380
IMDDDFDM_00269	CDS	1380				hypothetical protein
IMDDDFDM_00270	gene	705	uvrY_1
IMDDDFDM_00270	CDS	705	uvrY_1		COG2197	Response regulator UvrY
IMDDDFDM_00271	gene	2352	rcsC_2
IMDDDFDM_00271	CDS	2352	rcsC_2	2.7.13.3		Sensor histidine kinase RcsC
IMDDDFDM_00272	gene	252
IMDDDFDM_00272	CDS	252				hypothetical protein
IMDDDFDM_00273	gene	786	map_2
IMDDDFDM_00273	CDS	786	map_2	3.4.11.18	COG0024	Methionine aminopeptidase
IMDDDFDM_00274	gene	759	yclP
IMDDDFDM_00274	CDS	759	yclP	7.2.2.-	COG4604	Petrobactin import ATP-binding protein YclP
IMDDDFDM_00275	gene	1008	yclO
IMDDDFDM_00275	CDS	1008	yclO		COG4605	Petrobactin import system permease protein YclO
IMDDDFDM_00276	gene	960	fatD
IMDDDFDM_00276	CDS	960	fatD		COG4606	Petrobactin import system permease protein FatD
IMDDDFDM_00277	gene	954	yclQ
IMDDDFDM_00277	CDS	954	yclQ		COG4607	Petrobactin-binding protein YclQ
IMDDDFDM_00278	gene	315	mmcR_1
IMDDDFDM_00278	CDS	315	mmcR_1	2.1.1.316		Mitomycin biosynthesis 6-O-methyltransferase
IMDDDFDM_00279	gene	1404	ydfJ
IMDDDFDM_00279	CDS	1404	ydfJ			Putative transporter YdfJ
IMDDDFDM_00280	gene	1020	ccpA_1
IMDDDFDM_00280	CDS	1020	ccpA_1		COG1609	Catabolite control protein A
IMDDDFDM_00281	gene	1071	rihA
IMDDDFDM_00281	CDS	1071	rihA	3.2.-.-		Pyrimidine-specific ribonucleoside hydrolase RihA
IMDDDFDM_00282	gene	1143
IMDDDFDM_00282	CDS	1143				hypothetical protein
IMDDDFDM_00283	gene	495
IMDDDFDM_00283	CDS	495				hypothetical protein
IMDDDFDM_00284	gene	528	rutB_1
IMDDDFDM_00284	CDS	528	rutB_1	3.5.1.110		Peroxyureidoacrylate/ureidoacrylate amidohydrolase RutB
IMDDDFDM_00285	gene	567
IMDDDFDM_00285	CDS	567				hypothetical protein
IMDDDFDM_00286	gene	1503	proP_1
IMDDDFDM_00286	CDS	1503	proP_1			Proline/betaine transporter
IMDDDFDM_00287	gene	3126	bepG
IMDDDFDM_00287	CDS	3126	bepG			Efflux pump membrane transporter BepG
IMDDDFDM_00288	gene	1203	bepF
IMDDDFDM_00288	CDS	1203	bepF			Efflux pump periplasmic linker BepF
IMDDDFDM_00289	gene	2565
IMDDDFDM_00289	CDS	2565				hypothetical protein
IMDDDFDM_00290	gene	672
IMDDDFDM_00290	CDS	672				hypothetical protein
IMDDDFDM_00291	gene	780	thiM
IMDDDFDM_00291	CDS	780	thiM	2.7.1.50	COG2145	Hydroxyethylthiazole kinase
IMDDDFDM_00292	gene	2277	hypF
IMDDDFDM_00292	CDS	2277	hypF	6.2.-.-	COG0068	Carbamoyltransferase HypF
IMDDDFDM_00293	gene	1017	hypE
IMDDDFDM_00293	CDS	1017	hypE	4.2.1.-	COG0309	Carbamoyl dehydratase HypE
IMDDDFDM_00294	gene	1104	hypD
IMDDDFDM_00294	CDS	1104	hypD		COG0409	Hydrogenase maturation factor HypD
IMDDDFDM_00295	gene	285	hybG
IMDDDFDM_00295	CDS	285	hybG		COG0298	Hydrogenase maturation factor HybG
IMDDDFDM_00296	gene	1101	ureG_1
IMDDDFDM_00296	CDS	1101	ureG_1			Urease accessory protein UreG
IMDDDFDM_00297	gene	342	hybF
IMDDDFDM_00297	CDS	342	hybF		COG0375	Hydrogenase maturation factor HybF
IMDDDFDM_00298	gene	519	hybE
IMDDDFDM_00298	CDS	519	hybE			Hydrogenase-2 operon protein HybE
IMDDDFDM_00299	gene	492	hybD
IMDDDFDM_00299	CDS	492	hybD	3.4.23.-	COG0680	Hydrogenase 2 maturation protease
IMDDDFDM_00300	gene	1695	hybC
IMDDDFDM_00300	CDS	1695	hybC	1.12.99.6	COG0374	Hydrogenase-2 large chain
IMDDDFDM_00301	gene	1200	hybB
IMDDDFDM_00301	CDS	1200	hybB		COG5557	putative Ni/Fe-hydrogenase 2 b-type cytochrome subunit
IMDDDFDM_00302	gene	1029	fdnH
IMDDDFDM_00302	CDS	1029	fdnH		COG0437	Formate dehydrogenase, nitrate-inducible, iron-sulfur subunit
IMDDDFDM_00303	gene	1116	hybO
IMDDDFDM_00303	CDS	1116	hybO	1.12.99.6	COG1740	Hydrogenase-2 small chain
IMDDDFDM_00304	gene	468	slyB_1
IMDDDFDM_00304	CDS	468	slyB_1		COG3133	Outer membrane lipoprotein SlyB
IMDDDFDM_00305	gene	717
IMDDDFDM_00305	CDS	717				hypothetical protein
IMDDDFDM_00306	gene	990	sseJ
IMDDDFDM_00306	CDS	990	sseJ	3.-.-.-	COG3240	Secreted effector protein SseJ
IMDDDFDM_00307	gene	1575	trg_1
IMDDDFDM_00307	CDS	1575	trg_1		COG0840	Methyl-accepting chemotaxis protein III
IMDDDFDM_00308	gene	984	denD
IMDDDFDM_00308	CDS	984	denD	1.1.1.410	COG0451	D-erythronate dehydrogenase
IMDDDFDM_00309	gene	1311	nicT
IMDDDFDM_00309	CDS	1311	nicT			Putative metabolite transport protein NicT
IMDDDFDM_00310	gene	1044	fepB
IMDDDFDM_00310	CDS	1044	fepB		COG4592	Ferrienterobactin-binding periplasmic protein
IMDDDFDM_00311	gene	1068	fepD
IMDDDFDM_00311	CDS	1068	fepD		COG0609	Ferric enterobactin transport system permease protein FepD
IMDDDFDM_00312	gene	1044	fepG
IMDDDFDM_00312	CDS	1044	fepG		COG4779	Ferric enterobactin transport system permease protein FepG
IMDDDFDM_00313	gene	819	fepC_1
IMDDDFDM_00313	CDS	819	fepC_1		COG1120	Ferric enterobactin transport ATP-binding protein FepC
IMDDDFDM_00314	gene	1356	fes
IMDDDFDM_00314	CDS	1356	fes		COG2382	Enterochelin esterase
IMDDDFDM_00315	gene	1272	fhuA_1
IMDDDFDM_00315	CDS	1272	fhuA_1		COG1629	Ferrichrome outer membrane transporter/phage receptor
IMDDDFDM_00316	gene	954	fhuA_2
IMDDDFDM_00316	CDS	954	fhuA_2		COG1629	Ferrichrome outer membrane transporter/phage receptor
IMDDDFDM_00317	gene	414
IMDDDFDM_00317	CDS	414				hypothetical protein
IMDDDFDM_00318	gene	390
IMDDDFDM_00318	CDS	390				hypothetical protein
IMDDDFDM_00319	gene	1299
IMDDDFDM_00319	CDS	1299				hypothetical protein
IMDDDFDM_00320	gene	1530	mdtA_1
IMDDDFDM_00320	CDS	1530	mdtA_1			Multidrug resistance protein MdtA
IMDDDFDM_00321	gene	3132	cusA
IMDDDFDM_00321	CDS	3132	cusA		COG3696	Cation efflux system protein CusA
IMDDDFDM_00322	gene	666	alkB
IMDDDFDM_00322	CDS	666	alkB	1.14.11.33	COG3145	Alpha-ketoglutarate-dependent dioxygenase AlkB
IMDDDFDM_00323	gene	600
IMDDDFDM_00323	CDS	600				hypothetical protein
IMDDDFDM_00324	gene	201
IMDDDFDM_00324	CDS	201				hypothetical protein
IMDDDFDM_00325	gene	240
IMDDDFDM_00325	CDS	240				hypothetical protein
IMDDDFDM_00326	gene	834
IMDDDFDM_00326	CDS	834				hypothetical protein
IMDDDFDM_00327	gene	1362	sctC_2
IMDDDFDM_00327	CDS	1362	sctC_2			Type 3 secretion system secretin
IMDDDFDM_00328	gene	282
IMDDDFDM_00328	CDS	282				hypothetical protein
IMDDDFDM_00329	gene	1119
IMDDDFDM_00329	CDS	1119				hypothetical protein
IMDDDFDM_00330	gene	1287
IMDDDFDM_00330	CDS	1287				hypothetical protein
IMDDDFDM_00331	gene	882
IMDDDFDM_00331	CDS	882				hypothetical protein
IMDDDFDM_00332	gene	825
IMDDDFDM_00332	CDS	825				hypothetical protein
IMDDDFDM_00333	gene	750
IMDDDFDM_00333	CDS	750				hypothetical protein
IMDDDFDM_00334	gene	465
IMDDDFDM_00334	CDS	465				hypothetical protein
IMDDDFDM_00335	gene	579
IMDDDFDM_00335	CDS	579				hypothetical protein
IMDDDFDM_00336	gene	1380
IMDDDFDM_00336	CDS	1380				hypothetical protein
IMDDDFDM_00337	gene	426	exbD
IMDDDFDM_00337	CDS	426	exbD		COG0848	Biopolymer transport protein ExbD
IMDDDFDM_00338	gene	1011	tolQ_1
IMDDDFDM_00338	CDS	1011	tolQ_1			Tol-Pal system protein TolQ
IMDDDFDM_00339	gene	1212	metC_1
IMDDDFDM_00339	CDS	1212	metC_1	4.4.1.13	COG0626	Cystathionine beta-lyase MetC
IMDDDFDM_00340	gene	663	yghB
IMDDDFDM_00340	CDS	663	yghB		COG0586	Inner membrane protein YghB
IMDDDFDM_00341	gene	894	rhaS_1
IMDDDFDM_00341	CDS	894	rhaS_1			HTH-type transcriptional activator RhaS
IMDDDFDM_00342	gene	1158	yqhD
IMDDDFDM_00342	CDS	1158	yqhD	1.1.1.-	COG1979	Alcohol dehydrogenase YqhD
IMDDDFDM_00343	gene	834	dkgA
IMDDDFDM_00343	CDS	834	dkgA	1.1.1.274	COG0656	2,5-diketo-D-gluconic acid reductase A
IMDDDFDM_00344	gene	2304
IMDDDFDM_00344	CDS	2304				hypothetical protein
IMDDDFDM_00345	gene	1428	ftsP
IMDDDFDM_00345	CDS	1428	ftsP		COG2132	Cell division protein FtsP
IMDDDFDM_00346	gene	732	plsC
IMDDDFDM_00346	CDS	732	plsC	2.3.1.51	COG0204	1-acyl-sn-glycerol-3-phosphate acyltransferase
IMDDDFDM_00347	gene	2277	parC
IMDDDFDM_00347	CDS	2277	parC	5.6.2.2	COG0188	DNA topoisomerase 4 subunit A
IMDDDFDM_00348	gene	594	mdaB
IMDDDFDM_00348	CDS	594	mdaB	1.6.5.10	COG2249	NADPH:quinone oxidoreductase MdaB
IMDDDFDM_00349	gene	306	ygiN
IMDDDFDM_00349	CDS	306	ygiN	1.-.-.-	COG1359	putative quinol monooxygenase YgiN
IMDDDFDM_00350	gene	918	dmlR_2
IMDDDFDM_00350	CDS	918	dmlR_2			HTH-type transcriptional regulator DmlR
IMDDDFDM_00351	gene	1896	parE
IMDDDFDM_00351	CDS	1896	parE	5.6.2.2	COG0187	DNA topoisomerase 4 subunit B
IMDDDFDM_00352	gene	582
IMDDDFDM_00352	CDS	582				hypothetical protein
IMDDDFDM_00353	gene	261	cpdA_1
IMDDDFDM_00353	CDS	261	cpdA_1	3.1.4.53	COG1409	3',5'-cyclic adenosine monophosphate phosphodiesterase CpdA
IMDDDFDM_00354	gene	570	cpdA_2
IMDDDFDM_00354	CDS	570	cpdA_2	3.1.4.53	COG1409	3',5'-cyclic adenosine monophosphate phosphodiesterase CpdA
IMDDDFDM_00355	gene	426
IMDDDFDM_00355	CDS	426				hypothetical protein
IMDDDFDM_00356	gene	633	nudF
IMDDDFDM_00356	CDS	633	nudF	3.6.1.13		ADP-ribose pyrophosphatase
IMDDDFDM_00357	gene	1482	tolC
IMDDDFDM_00357	CDS	1482	tolC			Outer membrane protein TolC
IMDDDFDM_00358	gene	690
IMDDDFDM_00358	CDS	690				hypothetical protein
IMDDDFDM_00359	gene	1161	ygiC
IMDDDFDM_00359	CDS	1161	ygiC	6.3.1.-	COG0754	Putative acid--amine ligase YgiC
IMDDDFDM_00360	gene	783	ygiD
IMDDDFDM_00360	CDS	783	ygiD	1.13.11.29	COG3384	4,5-DOPA dioxygenase extradiol
IMDDDFDM_00361	gene	654	ribB
IMDDDFDM_00361	CDS	654	ribB	4.1.99.12	COG0108	3,4-dihydroxy-2-butanone 4-phosphate synthase
IMDDDFDM_00362	gene	300	ubiK
IMDDDFDM_00362	CDS	300	ubiK		COG2960	Ubiquinone biosynthesis accessory factor UbiK
IMDDDFDM_00363	gene	1245	yjeH
IMDDDFDM_00363	CDS	1245	yjeH		COG0531	L-methionine/branched-chain amino acid exporter YjeH
IMDDDFDM_00364	gene	1431	hldE
IMDDDFDM_00364	CDS	1431	hldE		COG2870	Bifunctional protein HldE
IMDDDFDM_00365	gene	2853	glnE
IMDDDFDM_00365	CDS	2853	glnE		COG1391	Bifunctional glutamine synthetase adenylyltransferase/adenylyl-removing enzyme
IMDDDFDM_00366	gene	1365	ygiF
IMDDDFDM_00366	CDS	1365	ygiF	3.6.1.25	COG3025	Inorganic triphosphatase
IMDDDFDM_00367	gene	621
IMDDDFDM_00367	CDS	621				hypothetical protein
IMDDDFDM_00368	gene	1245	cca
IMDDDFDM_00368	CDS	1245	cca		COG0617	Multifunctional CCA protein
IMDDDFDM_00369	gene	819	uppP
IMDDDFDM_00369	CDS	819	uppP	3.6.1.27	COG1968	Undecaprenyl-diphosphatase
IMDDDFDM_00370	gene	360	folB
IMDDDFDM_00370	CDS	360	folB	4.1.2.25	COG1539	Dihydroneopterin aldolase
IMDDDFDM_00371	gene	654	plsY
IMDDDFDM_00371	CDS	654	plsY	2.3.1.15	COG0344	putative glycerol-3-phosphate acyltransferase
IMDDDFDM_00372	gene	1014	tsaD
IMDDDFDM_00372	CDS	1014	tsaD	2.3.1.234	COG0533	tRNA N6-adenosine threonylcarbamoyltransferase
IMDDDFDM_00373	gene	216	rpsU
IMDDDFDM_00373	CDS	216	rpsU		COG0828	30S ribosomal protein S21
IMDDDFDM_00374	gene	1749	dnaG
IMDDDFDM_00374	CDS	1749	dnaG	2.7.7.-	COG0358	DNA primase
IMDDDFDM_00375	gene	1839	rpoD
IMDDDFDM_00375	CDS	1839	rpoD		COG0568	RNA polymerase sigma factor RpoD
IMDDDFDM_00376	gene	77
IMDDDFDM_00376	tRNA	77				tRNA-Met(cat)
IMDDDFDM_00377	gene	1332
IMDDDFDM_00377	CDS	1332				hypothetical protein
IMDDDFDM_00378	gene	1086
IMDDDFDM_00378	CDS	1086				hypothetical protein
IMDDDFDM_00379	gene	1866	nagZ_1
IMDDDFDM_00379	CDS	1866	nagZ_1	3.2.1.52	COG1472	Beta-hexosaminidase
IMDDDFDM_00380	gene	861	murR_1
IMDDDFDM_00380	CDS	861	murR_1		COG1737	HTH-type transcriptional regulator MurR
IMDDDFDM_00381	gene	909	murQ_1
IMDDDFDM_00381	CDS	909	murQ_1	4.2.1.126	COG2103	N-acetylmuramic acid 6-phosphate etherase
IMDDDFDM_00382	gene	1368	murP
IMDDDFDM_00382	CDS	1368	murP		COG2190	PTS system N-acetylmuramic acid-specific EIIBC component
IMDDDFDM_00383	gene	942	glsA1_1
IMDDDFDM_00383	CDS	942	glsA1_1	3.5.1.2	COG2066	Glutaminase 1
IMDDDFDM_00384	gene	1557	gadC
IMDDDFDM_00384	CDS	1557	gadC		COG0531	Glutamate/gamma-aminobutyrate antiporter
IMDDDFDM_00385	gene	1401	gadA
IMDDDFDM_00385	CDS	1401	gadA	4.1.1.15	COG0076	Glutamate decarboxylase alpha
IMDDDFDM_00386	gene	459
IMDDDFDM_00386	CDS	459			COG1733	putative HTH-type transcriptional regulator
IMDDDFDM_00387	gene	1239
IMDDDFDM_00387	CDS	1239				putative transporter
IMDDDFDM_00388	gene	573	hdeD
IMDDDFDM_00388	CDS	573	hdeD		COG3247	Protein HdeD
IMDDDFDM_00389	gene	900	eamA
IMDDDFDM_00389	CDS	900	eamA		COG0697	putative amino-acid metabolite efflux pump
IMDDDFDM_00390	gene	2034	fadH
IMDDDFDM_00390	CDS	2034	fadH	1.3.1.34	COG0446	2,4-dienoyl-CoA reductase
IMDDDFDM_00391	gene	1191	rlmG
IMDDDFDM_00391	CDS	1191	rlmG	2.1.1.174	COG2813	Ribosomal RNA large subunit methyltransferase G
IMDDDFDM_00392	gene	2709
IMDDDFDM_00392	CDS	2709				hypothetical protein
IMDDDFDM_00393	gene	504	ygjP
IMDDDFDM_00393	CDS	504	ygjP	3.6.1.-	COG1451	UTP pyrophosphatase
IMDDDFDM_00394	gene	1002	iolU
IMDDDFDM_00394	CDS	1002	iolU	1.1.1.371	COG0673	scyllo-inositol 2-dehydrogenase (NADP(+)) IolU
IMDDDFDM_00395	gene	987	alx
IMDDDFDM_00395	CDS	987	alx		COG0861	Putative membrane-bound redox modulator Alx
IMDDDFDM_00396	gene	1257	sstT
IMDDDFDM_00396	CDS	1257	sstT		COG3633	Serine/threonine transporter SstT
IMDDDFDM_00397	gene	537	ygjV
IMDDDFDM_00397	CDS	537	ygjV			Inner membrane protein YgjV
IMDDDFDM_00398	gene	1491	uxaA
IMDDDFDM_00398	CDS	1491	uxaA	4.2.1.7	COG2721	Altronate dehydratase
IMDDDFDM_00399	gene	1452	uxaB
IMDDDFDM_00399	CDS	1452	uxaB	1.1.1.58	COG0246	Altronate oxidoreductase
IMDDDFDM_00400	gene	1410	uxaC
IMDDDFDM_00400	CDS	1410	uxaC	5.3.1.12	COG1904	Uronate isomerase
IMDDDFDM_00401	gene	1305	exuT_2
IMDDDFDM_00401	CDS	1305	exuT_2			Hexuronate transporter
IMDDDFDM_00402	gene	795	lutR_1
IMDDDFDM_00402	CDS	795	lutR_1		COG2186	HTH-type transcriptional regulator LutR
IMDDDFDM_00403	gene	495
IMDDDFDM_00403	CDS	495				hypothetical protein
IMDDDFDM_00404	gene	177
IMDDDFDM_00404	CDS	177				hypothetical protein
IMDDDFDM_00405	gene	693	yqjA
IMDDDFDM_00405	CDS	693	yqjA		COG0586	Inner membrane protein YqjA
IMDDDFDM_00406	gene	390	mzrA
IMDDDFDM_00406	CDS	390	mzrA			Modulator protein MzrA
IMDDDFDM_00407	gene	387	yqjC
IMDDDFDM_00407	CDS	387	yqjC			Protein YqjC
IMDDDFDM_00408	gene	306	yqjD_1
IMDDDFDM_00408	CDS	306	yqjD_1		COG4575	putative protein YqjD
IMDDDFDM_00409	gene	396	yqjE
IMDDDFDM_00409	CDS	396	yqjE		COG5393	Inner membrane protein YqjE
IMDDDFDM_00410	gene	285
IMDDDFDM_00410	CDS	285				hypothetical protein
IMDDDFDM_00411	gene	396	yqjF
IMDDDFDM_00411	CDS	396	yqjF		COG2259	Inner membrane protein YqjF
IMDDDFDM_00412	gene	999	yqjG
IMDDDFDM_00412	CDS	999	yqjG	1.8.5.7	COG0435	Glutathionyl-hydroquinone reductase YqjG
IMDDDFDM_00413	gene	897	yhaJ
IMDDDFDM_00413	CDS	897	yhaJ			HTH-type transcriptional regulator YhaJ
IMDDDFDM_00414	gene	705	yhaK
IMDDDFDM_00414	CDS	705	yhaK		COG1741	Pirin-like protein YhaK
IMDDDFDM_00415	gene	1056	adhC2
IMDDDFDM_00415	CDS	1056	adhC2	1.1.1.2	COG1064	NADP-dependent alcohol dehydrogenase C 2
IMDDDFDM_00416	gene	996	iolS_1
IMDDDFDM_00416	CDS	996	iolS_1	1.1.1.-	COG0667	Aldo-keto reductase IolS
IMDDDFDM_00417	gene	894	pgrR_1
IMDDDFDM_00417	CDS	894	pgrR_1			HTH-type transcriptional regulator PgrR
IMDDDFDM_00418	gene	900	rsmI
IMDDDFDM_00418	CDS	900	rsmI	2.1.1.198	COG0313	Ribosomal RNA small subunit methyltransferase I
IMDDDFDM_00419	gene	1974	lpoA
IMDDDFDM_00419	CDS	1974	lpoA		COG3107	Penicillin-binding protein activator LpoA
IMDDDFDM_00420	gene	354
IMDDDFDM_00420	CDS	354				hypothetical protein
IMDDDFDM_00421	gene	591	diaA
IMDDDFDM_00421	CDS	591	diaA		COG0279	DnaA initiator-associating protein DiaA
IMDDDFDM_00422	gene	576
IMDDDFDM_00422	CDS	576				hypothetical protein
IMDDDFDM_00423	gene	726	mtgA
IMDDDFDM_00423	CDS	726	mtgA	2.4.1.129	COG0744	Biosynthetic peptidoglycan transglycosylase
IMDDDFDM_00424	gene	654	elbB
IMDDDFDM_00424	CDS	654	elbB	4.2.1.-	COG3155	Glyoxalase ElbB
IMDDDFDM_00425	gene	2337	arcB
IMDDDFDM_00425	CDS	2337	arcB	2.7.13.3	COG0642	Aerobic respiration control sensor protein ArcB
IMDDDFDM_00426	gene	903
IMDDDFDM_00426	CDS	903				hypothetical protein
IMDDDFDM_00427	gene	4461	gltB
IMDDDFDM_00427	CDS	4461	gltB	1.4.1.13	COG0067	Glutamate synthase [NADPH] large chain
IMDDDFDM_00428	gene	1419	gltD
IMDDDFDM_00428	CDS	1419	gltD	1.4.1.13	COG0493	Glutamate synthase [NADPH] small chain
IMDDDFDM_00429	gene	486
IMDDDFDM_00429	CDS	486				hypothetical protein
IMDDDFDM_00430	gene	516
IMDDDFDM_00430	CDS	516				hypothetical protein
IMDDDFDM_00431	gene	642	sspA
IMDDDFDM_00431	CDS	642	sspA		COG0625	Stringent starvation protein A
IMDDDFDM_00432	gene	393	rpsI
IMDDDFDM_00432	CDS	393	rpsI		COG0103	30S ribosomal protein S9
IMDDDFDM_00433	gene	429	rplM
IMDDDFDM_00433	CDS	429	rplM		COG0102	50S ribosomal protein L13
IMDDDFDM_00434	gene	1128	zapE
IMDDDFDM_00434	CDS	1128	zapE		COG1485	Cell division protein ZapE
IMDDDFDM_00435	gene	405	yhcB
IMDDDFDM_00435	CDS	405	yhcB		COG3105	Inner membrane protein YhcB
IMDDDFDM_00436	gene	1374	degQ
IMDDDFDM_00436	CDS	1374	degQ	3.4.21.107	COG0265	Periplasmic pH-dependent serine endoprotease DegQ
IMDDDFDM_00437	gene	1131	degS
IMDDDFDM_00437	CDS	1131	degS	3.4.21.107	COG0265	Serine endoprotease DegS
IMDDDFDM_00438	gene	1269	murA
IMDDDFDM_00438	CDS	1269	murA	2.5.1.7	COG0766	UDP-N-acetylglucosamine 1-carboxyvinyltransferase
IMDDDFDM_00439	gene	255	ibaG
IMDDDFDM_00439	CDS	255	ibaG		COG5007	Acid stress protein IbaG
IMDDDFDM_00440	gene	324	mlaB
IMDDDFDM_00440	CDS	324	mlaB		COG3113	Intermembrane phospholipid transport system binding protein MlaB
IMDDDFDM_00441	gene	627	mlaC
IMDDDFDM_00441	CDS	627	mlaC		COG2854	Intermembrane phospholipid transport system binding protein MlaC
IMDDDFDM_00442	gene	561	mlaD
IMDDDFDM_00442	CDS	561	mlaD		COG1463	Intermembrane phospholipid transport system binding protein MlaD
IMDDDFDM_00443	gene	783	mlaE
IMDDDFDM_00443	CDS	783	mlaE		COG0767	Intermembrane phospholipid transport system permease protein MlaE
IMDDDFDM_00444	gene	804	mlaF
IMDDDFDM_00444	CDS	804	mlaF	3.6.3.-	COG1127	Intermembrane phospholipid transport system ATP-binding protein MlaF
IMDDDFDM_00445	gene	975	yrbG
IMDDDFDM_00445	CDS	975	yrbG		COG0530	Inner membrane protein YrbG
IMDDDFDM_00446	gene	1005	kdsD
IMDDDFDM_00446	CDS	1005	kdsD	5.3.1.13	COG0517	Arabinose 5-phosphate isomerase KdsD
IMDDDFDM_00447	gene	564	kdsC
IMDDDFDM_00447	CDS	564	kdsC	3.1.3.45	COG1778	3-deoxy-D-manno-octulosonate 8-phosphate phosphatase KdsC
IMDDDFDM_00448	gene	564	lptC
IMDDDFDM_00448	CDS	564	lptC		COG3117	Lipopolysaccharide export system protein LptC
IMDDDFDM_00449	gene	546	lptA
IMDDDFDM_00449	CDS	546	lptA		COG1934	Lipopolysaccharide export system protein LptA
IMDDDFDM_00450	gene	726	lptB_1
IMDDDFDM_00450	CDS	726	lptB_1	3.6.3.-	COG1137	Lipopolysaccharide export system ATP-binding protein LptB
IMDDDFDM_00451	gene	1434	rpoN
IMDDDFDM_00451	CDS	1434	rpoN		COG1508	RNA polymerase sigma-54 factor
IMDDDFDM_00452	gene	288	hpf
IMDDDFDM_00452	CDS	288	hpf		COG1544	Ribosome hibernation promoting factor
IMDDDFDM_00453	gene	483	ptsN
IMDDDFDM_00453	CDS	483	ptsN		COG1762	Nitrogen regulatory protein
IMDDDFDM_00454	gene	852	rapZ
IMDDDFDM_00454	CDS	852	rapZ		COG1660	RNase adapter protein RapZ
IMDDDFDM_00455	gene	273	ptsO
IMDDDFDM_00455	CDS	273	ptsO		COG1925	Phosphocarrier protein NPr
IMDDDFDM_00456	gene	249
IMDDDFDM_00456	CDS	249				IS110 family transposase ISYen1
IMDDDFDM_00457	gene	309
IMDDDFDM_00457	CDS	309				hypothetical protein
IMDDDFDM_00458	gene	795
IMDDDFDM_00458	CDS	795				IS3 family transposase ISBps2
IMDDDFDM_00459	gene	786
IMDDDFDM_00459	CDS	786				IS110 family transposase ISYen1
IMDDDFDM_00460	gene	129
IMDDDFDM_00460	CDS	129				hypothetical protein
IMDDDFDM_00461	gene	936	pyrB
IMDDDFDM_00461	CDS	936	pyrB	2.1.3.2	COG0540	Aspartate carbamoyltransferase
IMDDDFDM_00462	gene	465	pyrI
IMDDDFDM_00462	CDS	465	pyrI		COG1781	Aspartate carbamoyltransferase regulatory chain
IMDDDFDM_00463	gene	387	ridA
IMDDDFDM_00463	CDS	387	ridA	3.5.99.10	COG0251	2-iminobutanoate/2-iminopropanoate deaminase
IMDDDFDM_00464	gene	1437
IMDDDFDM_00464	CDS	1437			COG2308	putative protein
IMDDDFDM_00465	gene	930
IMDDDFDM_00465	CDS	930			COG2307	putative protein
IMDDDFDM_00466	gene	822
IMDDDFDM_00466	CDS	822			COG1305	putative protein
IMDDDFDM_00467	gene	735
IMDDDFDM_00467	CDS	735				hypothetical protein
IMDDDFDM_00468	gene	1662	treC
IMDDDFDM_00468	CDS	1662	treC	3.2.1.93	COG0366	Trehalose-6-phosphate hydrolase
IMDDDFDM_00469	gene	1416	treB
IMDDDFDM_00469	CDS	1416	treB		COG1263	PTS system trehalose-specific EIIBC component
IMDDDFDM_00470	gene	948	treR
IMDDDFDM_00470	CDS	948	treR		COG1609	HTH-type transcriptional regulator TreR
IMDDDFDM_00471	gene	2721	mgtA
IMDDDFDM_00471	CDS	2721	mgtA	7.2.2.14	COG0474	Magnesium-transporting ATPase, P-type 1
IMDDDFDM_00472	gene	1929	licR
IMDDDFDM_00472	CDS	1929	licR		COG1762	putative licABCH operon regulator
IMDDDFDM_00473	gene	1224	pgl_1
IMDDDFDM_00473	CDS	1224	pgl_1	3.1.1.31	COG2706	6-phosphogluconolactonase
IMDDDFDM_00474	gene	741	dgaF
IMDDDFDM_00474	CDS	741	dgaF	4.1.2.14		2-dehydro-3-deoxy-phosphogluconate aldolase
IMDDDFDM_00475	gene	1113	dgaE
IMDDDFDM_00475	CDS	1113	dgaE	4.3.1.29		D-glucosaminate-6-phosphate ammonia lyase
IMDDDFDM_00476	gene	1170
IMDDDFDM_00476	CDS	1170		3.1.1.-	COG3964	Deacetylase
IMDDDFDM_00477	gene	651
IMDDDFDM_00477	CDS	651				hypothetical protein
IMDDDFDM_00478	gene	777
IMDDDFDM_00478	CDS	777				hypothetical protein
IMDDDFDM_00479	gene	297
IMDDDFDM_00479	CDS	297				hypothetical protein
IMDDDFDM_00480	gene	366
IMDDDFDM_00480	CDS	366				hypothetical protein
IMDDDFDM_00481	gene	345
IMDDDFDM_00481	CDS	345				hypothetical protein
IMDDDFDM_00482	gene	411	rnk
IMDDDFDM_00482	CDS	411	rnk		COG0782	Regulator of nucleoside diphosphate kinase
IMDDDFDM_00483	gene	387	cybC
IMDDDFDM_00483	CDS	387	cybC		COG3783	Soluble cytochrome b562
IMDDDFDM_00484	gene	1341	pmbA
IMDDDFDM_00484	CDS	1341	pmbA	3.4.-.-	COG0312	Metalloprotease PmbA
IMDDDFDM_00485	gene	546
IMDDDFDM_00485	CDS	546				hypothetical protein
IMDDDFDM_00486	gene	267	yhcO
IMDDDFDM_00486	CDS	267	yhcO		COG2732	putative protein YhcO
IMDDDFDM_00487	gene	474
IMDDDFDM_00487	CDS	474		3.1.27.-		Ribonuclease
IMDDDFDM_00488	gene	1494	gabD
IMDDDFDM_00488	CDS	1494	gabD	1.2.1.79	COG1012	Succinate-semialdehyde dehydrogenase [NADP(+)] GabD
IMDDDFDM_00489	gene	1956	aaeB_1
IMDDDFDM_00489	CDS	1956	aaeB_1		COG1289	p-hydroxybenzoic acid efflux pump subunit AaeB
IMDDDFDM_00490	gene	936	aaeA_1
IMDDDFDM_00490	CDS	936	aaeA_1		COG1566	p-hydroxybenzoic acid efflux pump subunit AaeA
IMDDDFDM_00491	gene	204	aaeX
IMDDDFDM_00491	CDS	204	aaeX			Protein AaeX
IMDDDFDM_00492	gene	912	dmlR_3
IMDDDFDM_00492	CDS	912	dmlR_3			HTH-type transcriptional regulator DmlR
IMDDDFDM_00493	gene	1446	tldD
IMDDDFDM_00493	CDS	1446	tldD	3.4.-.-	COG0312	Metalloprotease TldD
IMDDDFDM_00494	gene	861	nit1
IMDDDFDM_00494	CDS	861	nit1	3.5.1.128		Deaminated glutathione amidase
IMDDDFDM_00495	gene	3876
IMDDDFDM_00495	CDS	3876				hypothetical protein
IMDDDFDM_00496	gene	1470	rng
IMDDDFDM_00496	CDS	1470	rng	3.1.26.-	COG1530	Ribonuclease G
IMDDDFDM_00497	gene	594	yhdE
IMDDDFDM_00497	CDS	594	yhdE	3.6.1.9	COG0424	dTTP/UTP pyrophosphatase
IMDDDFDM_00498	gene	489	mreD
IMDDDFDM_00498	CDS	489	mreD		COG2891	Rod shape-determining protein MreD
IMDDDFDM_00499	gene	987	mreC
IMDDDFDM_00499	CDS	987	mreC		COG1792	Cell shape-determining protein MreC
IMDDDFDM_00500	gene	1044	mreB
IMDDDFDM_00500	CDS	1044	mreB		COG1077	Cell shape-determining protein MreB
IMDDDFDM_00501	gene	186
IMDDDFDM_00501	CDS	186				hypothetical protein
IMDDDFDM_00502	gene	1920	csrD
IMDDDFDM_00502	CDS	1920	csrD			RNase E specificity factor CsrD
IMDDDFDM_00503	gene	978	acuI
IMDDDFDM_00503	CDS	978	acuI	1.3.1.84	COG0604	putative acrylyl-CoA reductase AcuI
IMDDDFDM_00504	gene	1035	msrP
IMDDDFDM_00504	CDS	1035	msrP	1.8.5.-	COG2041	Protein-methionine-sulfoxide reductase catalytic subunit MsrP
IMDDDFDM_00505	gene	600	msrQ
IMDDDFDM_00505	CDS	600	msrQ		COG2717	Protein-methionine-sulfoxide reductase heme-binding subunit MsrQ
IMDDDFDM_00506	gene	453	aroQ
IMDDDFDM_00506	CDS	453	aroQ	4.2.1.10	COG0757	3-dehydroquinate dehydratase
IMDDDFDM_00507	gene	465	accB
IMDDDFDM_00507	CDS	465	accB		COG0511	Biotin carboxyl carrier protein of acetyl-CoA carboxylase
IMDDDFDM_00508	gene	1350	accC
IMDDDFDM_00508	CDS	1350	accC	6.3.4.14	COG0439	Biotin carboxylase
IMDDDFDM_00509	gene	243	yhdT
IMDDDFDM_00509	CDS	243	yhdT		COG3924	putative membrane protein YhdT
IMDDDFDM_00510	gene	1455	panF
IMDDDFDM_00510	CDS	1455	panF		COG4145	Sodium/pantothenate symporter
IMDDDFDM_00511	gene	882	prmA
IMDDDFDM_00511	CDS	882	prmA	2.1.1.-	COG2264	Ribosomal protein L11 methyltransferase
IMDDDFDM_00512	gene	873	dusB
IMDDDFDM_00512	CDS	873	dusB	1.3.1.-	COG0042	tRNA-dihydrouridine synthase B
IMDDDFDM_00513	gene	297	fis
IMDDDFDM_00513	CDS	297	fis		COG2901	DNA-binding protein Fis
IMDDDFDM_00514	gene	1572
IMDDDFDM_00514	CDS	1572				hypothetical protein
IMDDDFDM_00515	gene	471	slyB_2
IMDDDFDM_00515	CDS	471	slyB_2		COG3133	Outer membrane lipoprotein SlyB
IMDDDFDM_00516	gene	213	cspG_1
IMDDDFDM_00516	CDS	213	cspG_1		COG1278	Cold shock-like protein CspG
IMDDDFDM_00517	gene	213	cspG_2
IMDDDFDM_00517	CDS	213	cspG_2		COG1278	Cold shock-like protein CspG
IMDDDFDM_00518	gene	213	cspG_3
IMDDDFDM_00518	CDS	213	cspG_3		COG1278	Cold shock-like protein CspG
IMDDDFDM_00519	gene	1194
IMDDDFDM_00519	CDS	1194			COG3385	IS4 family transposase ISSfl1
IMDDDFDM_00520	gene	768	yflS_1
IMDDDFDM_00520	CDS	768	yflS_1		COG0471	Putative malate transporter YflS
IMDDDFDM_00521	gene	666	yflS_2
IMDDDFDM_00521	CDS	666	yflS_2		COG0471	Putative malate transporter YflS
IMDDDFDM_00522	gene	921	lpxP
IMDDDFDM_00522	CDS	921	lpxP	2.3.1.242	COG1560	Lipid A biosynthesis palmitoleoyltransferase
IMDDDFDM_00523	gene	1539
IMDDDFDM_00523	CDS	1539				hypothetical protein
IMDDDFDM_00524	gene	1026	yhdW
IMDDDFDM_00524	CDS	1026	yhdW			Putative amino-acid ABC transporter-binding protein YhdW
IMDDDFDM_00525	gene	1179
IMDDDFDM_00525	CDS	1179				hypothetical protein
IMDDDFDM_00526	gene	1110	yhdY
IMDDDFDM_00526	CDS	1110	yhdY		COG0765	Inner membrane amino-acid ABC transporter permease protein YhdY
IMDDDFDM_00527	gene	762	glnQ_1
IMDDDFDM_00527	CDS	762	glnQ_1			Glutamine transport ATP-binding protein GlnQ
IMDDDFDM_00528	gene	690	yohK_1
IMDDDFDM_00528	CDS	690	yohK_1		COG1346	Inner membrane protein YohK
IMDDDFDM_00529	gene	426	cidA
IMDDDFDM_00529	CDS	426	cidA			Holin-like protein CidA
IMDDDFDM_00530	gene	927	gltC
IMDDDFDM_00530	CDS	927	gltC			HTH-type transcriptional regulator GltC
IMDDDFDM_00531	gene	1650	nhaK
IMDDDFDM_00531	CDS	1650	nhaK		COG0025	Sodium, potassium, lithium and rubidium/H(+) antiporter
IMDDDFDM_00532	gene	1368	ghxP
IMDDDFDM_00532	CDS	1368	ghxP		COG2252	Guanine/hypoxanthine permease GhxP
IMDDDFDM_00533	gene	672	yfcG
IMDDDFDM_00533	CDS	672	yfcG	1.8.4.-	COG0625	Disulfide-bond oxidoreductase YfcG
IMDDDFDM_00534	gene	300
IMDDDFDM_00534	CDS	300				hypothetical protein
IMDDDFDM_00535	gene	1329	hipA_1
IMDDDFDM_00535	CDS	1329	hipA_1	2.7.11.1	COG3550	Serine/threonine-protein kinase toxin HipA
IMDDDFDM_00536	gene	552	ssb
IMDDDFDM_00536	CDS	552	ssb			Single-stranded DNA-binding protein
IMDDDFDM_00537	gene	2832	uvrA
IMDDDFDM_00537	CDS	2832	uvrA		COG0178	UvrABC system protein A
IMDDDFDM_00538	gene	354	yjbR
IMDDDFDM_00538	CDS	354	yjbR		COG2315	putative protein YjbR
IMDDDFDM_00539	gene	1194	tyrB
IMDDDFDM_00539	CDS	1194	tyrB	2.6.1.57	COG1448	Aromatic-amino-acid aminotransferase
IMDDDFDM_00540	gene	1080	alr
IMDDDFDM_00540	CDS	1080	alr	5.1.1.1	COG0787	Alanine racemase, biosynthetic
IMDDDFDM_00541	gene	1407	dnaB
IMDDDFDM_00541	CDS	1407	dnaB	3.6.4.12	COG0305	Replicative DNA helicase
IMDDDFDM_00542	gene	984	qorA_1
IMDDDFDM_00542	CDS	984	qorA_1	1.6.5.5	COG0604	Quinone oxidoreductase 1
IMDDDFDM_00543	gene	327
IMDDDFDM_00543	CDS	327				hypothetical protein
IMDDDFDM_00544	gene	219	pspG
IMDDDFDM_00544	CDS	219	pspG			Phage shock protein G
IMDDDFDM_00545	gene	1029	dusA
IMDDDFDM_00545	CDS	1029	dusA	1.3.1.-	COG0042	tRNA-dihydrouridine(20/20a) synthase
IMDDDFDM_00546	gene	513	zur
IMDDDFDM_00546	CDS	513	zur		COG0735	Zinc uptake regulation protein
IMDDDFDM_00547	gene	210
IMDDDFDM_00547	CDS	210				hypothetical protein
IMDDDFDM_00548	gene	609	lexA_1
IMDDDFDM_00548	CDS	609	lexA_1	3.4.21.88	COG1974	LexA repressor
IMDDDFDM_00549	gene	369	dgkA
IMDDDFDM_00549	CDS	369	dgkA	2.7.1.107	COG0818	Diacylglycerol kinase
IMDDDFDM_00550	gene	2469	plsB
IMDDDFDM_00550	CDS	2469	plsB	2.3.1.15	COG2937	Glycerol-3-phosphate acyltransferase
IMDDDFDM_00551	gene	867	ubiA
IMDDDFDM_00551	CDS	867	ubiA	2.5.1.39	COG0382	4-hydroxybenzoate octaprenyltransferase
IMDDDFDM_00552	gene	507	ubiC
IMDDDFDM_00552	CDS	507	ubiC	4.1.3.40	COG3161	Chorismate pyruvate-lyase
IMDDDFDM_00553	gene	2937
IMDDDFDM_00553	CDS	2937				hypothetical protein
IMDDDFDM_00554	gene	918
IMDDDFDM_00554	CDS	918				hypothetical protein
IMDDDFDM_00555	gene	1287	lamB_1
IMDDDFDM_00555	CDS	1287	lamB_1		COG4580	Maltoporin
IMDDDFDM_00556	gene	1116	malK
IMDDDFDM_00556	CDS	1116	malK	7.5.2.1		Maltose/maltodextrin import ATP-binding protein MalK
IMDDDFDM_00557	gene	1212	malE_1
IMDDDFDM_00557	CDS	1212	malE_1		COG2182	Maltose/maltodextrin-binding periplasmic protein
IMDDDFDM_00558	gene	1578	malF
IMDDDFDM_00558	CDS	1578	malF		COG1175	Maltose/maltodextrin transport system permease protein MalF
IMDDDFDM_00559	gene	891	malG
IMDDDFDM_00559	CDS	891	malG		COG3833	Maltose/maltodextrin transport system permease protein MalG
IMDDDFDM_00560	gene	408	psiE
IMDDDFDM_00560	CDS	408	psiE		COG3223	Protein PsiE
IMDDDFDM_00561	gene	1647	pgi
IMDDDFDM_00561	CDS	1647	pgi	5.3.1.9	COG0166	Glucose-6-phosphate isomerase
IMDDDFDM_00562	gene	1416	lysC
IMDDDFDM_00562	CDS	1416	lysC	2.7.2.4	COG0527	Lysine-sensitive aspartokinase 3
IMDDDFDM_00563	gene	258
IMDDDFDM_00563	CDS	258				hypothetical protein
IMDDDFDM_00564	gene	3888	metH
IMDDDFDM_00564	CDS	3888	metH	2.1.1.13	COG0646	Methionine synthase
IMDDDFDM_00565	gene	840	iclR
IMDDDFDM_00565	CDS	840	iclR		COG1414	Transcriptional repressor IclR
IMDDDFDM_00566	gene	1761	aceK
IMDDDFDM_00566	CDS	1761	aceK	2.7.11.5	COG4579	Isocitrate dehydrogenase kinase/phosphatase
IMDDDFDM_00567	gene	1308	aceA
IMDDDFDM_00567	CDS	1308	aceA	4.1.3.1	COG2224	Isocitrate lyase
IMDDDFDM_00568	gene	1599	aceB
IMDDDFDM_00568	CDS	1599	aceB	2.3.3.9	COG2225	Malate synthase A
IMDDDFDM_00569	gene	930	metAS
IMDDDFDM_00569	CDS	930	metAS	2.3.1.46	COG1897	Homoserine O-succinyltransferase
IMDDDFDM_00570	gene	111
IMDDDFDM_00570	rRNA	111				5S ribosomal RNA
IMDDDFDM_00571	gene	76
IMDDDFDM_00571	tRNA	76				tRNA-Thr(ggt)
IMDDDFDM_00572	gene	111
IMDDDFDM_00572	rRNA	111				5S ribosomal RNA
IMDDDFDM_00573	gene	2991
IMDDDFDM_00573	rRNA	2991				23S ribosomal RNA
IMDDDFDM_00574	gene	76
IMDDDFDM_00574	tRNA	76				tRNA-Ala(tgc)
IMDDDFDM_00575	gene	77
IMDDDFDM_00575	tRNA	77				tRNA-Ile(gat)
IMDDDFDM_00576	gene	1539
IMDDDFDM_00576	rRNA	1539				16S ribosomal RNA
IMDDDFDM_00577	gene	141
IMDDDFDM_00577	CDS	141				hypothetical protein
IMDDDFDM_00578	gene	543	yrdA
IMDDDFDM_00578	CDS	543	yrdA		COG0663	Protein YrdA
IMDDDFDM_00579	gene	822	aroE
IMDDDFDM_00579	CDS	822	aroE	1.1.1.25	COG0169	Shikimate dehydrogenase (NADP(+))
IMDDDFDM_00580	gene	588	tsaC
IMDDDFDM_00580	CDS	588	tsaC	2.7.7.87	COG0009	Threonylcarbamoyl-AMP synthase
IMDDDFDM_00581	gene	537	topA_1
IMDDDFDM_00581	CDS	537	topA_1	5.6.2.1	COG0550	DNA topoisomerase 1
IMDDDFDM_00582	gene	474	smg
IMDDDFDM_00582	CDS	474	smg			Protein Smg
IMDDDFDM_00583	gene	1122
IMDDDFDM_00583	CDS	1122				hypothetical protein
IMDDDFDM_00584	gene	513	def
IMDDDFDM_00584	CDS	513	def	3.5.1.88	COG0242	Peptide deformylase
IMDDDFDM_00585	gene	948	fmt
IMDDDFDM_00585	CDS	948	fmt	2.1.2.9	COG0223	Methionyl-tRNA formyltransferase
IMDDDFDM_00586	gene	1290	rsmB
IMDDDFDM_00586	CDS	1290	rsmB	2.1.1.176	COG0144	Ribosomal RNA small subunit methyltransferase B
IMDDDFDM_00587	gene	1377	trkA
IMDDDFDM_00587	CDS	1377	trkA		COG0569	Trk system potassium uptake protein TrkA
IMDDDFDM_00588	gene	411	mscL
IMDDDFDM_00588	CDS	411	mscL		COG1970	Large-conductance mechanosensitive channel
IMDDDFDM_00589	gene	207	arfA
IMDDDFDM_00589	CDS	207	arfA		COG3036	Alternative ribosome-rescue factor A
IMDDDFDM_00590	gene	426	zntR
IMDDDFDM_00590	CDS	426	zntR		COG0789	HTH-type transcriptional regulator ZntR
IMDDDFDM_00591	gene	372
IMDDDFDM_00591	CDS	372				hypothetical protein
IMDDDFDM_00592	gene	390	rplQ
IMDDDFDM_00592	CDS	390	rplQ		COG0203	50S ribosomal protein L17
IMDDDFDM_00593	gene	570	rpoA_1
IMDDDFDM_00593	CDS	570	rpoA_1	2.7.7.6		DNA-directed RNA polymerase subunit alpha
IMDDDFDM_00594	gene	354	rpoA_2
IMDDDFDM_00594	CDS	354	rpoA_2	2.7.7.6	COG0202	DNA-directed RNA polymerase subunit alpha
IMDDDFDM_00595	gene	621	rpsD
IMDDDFDM_00595	CDS	621	rpsD		COG0522	30S ribosomal protein S4
IMDDDFDM_00596	gene	390	rpsK
IMDDDFDM_00596	CDS	390	rpsK		COG0100	30S ribosomal protein S11
IMDDDFDM_00597	gene	357	rpsM
IMDDDFDM_00597	CDS	357	rpsM		COG0099	30S ribosomal protein S13
IMDDDFDM_00598	gene	117	rpmJ
IMDDDFDM_00598	CDS	117	rpmJ		COG0257	50S ribosomal protein L36
IMDDDFDM_00599	gene	1332	secY
IMDDDFDM_00599	CDS	1332	secY		COG0201	Protein translocase subunit SecY
IMDDDFDM_00600	gene	435	rplO
IMDDDFDM_00600	CDS	435	rplO		COG0200	50S ribosomal protein L15
IMDDDFDM_00601	gene	180	rpmD
IMDDDFDM_00601	CDS	180	rpmD		COG1841	50S ribosomal protein L30
IMDDDFDM_00602	gene	504	rpsE
IMDDDFDM_00602	CDS	504	rpsE		COG0098	30S ribosomal protein S5
IMDDDFDM_00603	gene	354	rplR
IMDDDFDM_00603	CDS	354	rplR		COG0256	50S ribosomal protein L18
IMDDDFDM_00604	gene	534	rplF
IMDDDFDM_00604	CDS	534	rplF		COG0097	50S ribosomal protein L6
IMDDDFDM_00605	gene	393	rpsH
IMDDDFDM_00605	CDS	393	rpsH		COG0096	30S ribosomal protein S8
IMDDDFDM_00606	gene	306	rpsN
IMDDDFDM_00606	CDS	306	rpsN		COG0199	30S ribosomal protein S14
IMDDDFDM_00607	gene	540	rplE
IMDDDFDM_00607	CDS	540	rplE		COG0094	50S ribosomal protein L5
IMDDDFDM_00608	gene	315	rplX
IMDDDFDM_00608	CDS	315	rplX		COG0198	50S ribosomal protein L24
IMDDDFDM_00609	gene	372	rplN
IMDDDFDM_00609	CDS	372	rplN		COG0093	50S ribosomal protein L14
IMDDDFDM_00610	gene	255	rpsQ
IMDDDFDM_00610	CDS	255	rpsQ		COG0186	30S ribosomal protein S17
IMDDDFDM_00611	gene	192	rpmC
IMDDDFDM_00611	CDS	192	rpmC		COG0255	50S ribosomal protein L29
IMDDDFDM_00612	gene	411	rplP
IMDDDFDM_00612	CDS	411	rplP		COG0197	50S ribosomal protein L16
IMDDDFDM_00613	gene	699	rpsC
IMDDDFDM_00613	CDS	699	rpsC		COG0092	30S ribosomal protein S3
IMDDDFDM_00614	gene	333	rplV
IMDDDFDM_00614	CDS	333	rplV		COG0091	50S ribosomal protein L22
IMDDDFDM_00615	gene	279	rpsS
IMDDDFDM_00615	CDS	279	rpsS		COG0185	30S ribosomal protein S19
IMDDDFDM_00616	gene	825	rplB
IMDDDFDM_00616	CDS	825	rplB		COG0090	50S ribosomal protein L2
IMDDDFDM_00617	gene	303	rplW
IMDDDFDM_00617	CDS	303	rplW		COG0089	50S ribosomal protein L23
IMDDDFDM_00618	gene	606	rplD
IMDDDFDM_00618	CDS	606	rplD		COG0088	50S ribosomal protein L4
IMDDDFDM_00619	gene	630	rplC
IMDDDFDM_00619	CDS	630	rplC		COG0087	50S ribosomal protein L3
IMDDDFDM_00620	gene	312	rpsJ
IMDDDFDM_00620	CDS	312	rpsJ		COG0051	30S ribosomal protein S10
IMDDDFDM_00621	gene	141
IMDDDFDM_00621	CDS	141				hypothetical protein
IMDDDFDM_00622	gene	474	bfr
IMDDDFDM_00622	CDS	474	bfr	1.16.3.1	COG2193	Bacterioferritin
IMDDDFDM_00623	gene	195	bfd
IMDDDFDM_00623	CDS	195	bfd		COG2906	Bacterioferritin-associated ferredoxin
IMDDDFDM_00624	gene	912	tufB_1
IMDDDFDM_00624	CDS	912	tufB_1		COG0050	Elongation factor Tu 2
IMDDDFDM_00625	gene	2109	fusA_1
IMDDDFDM_00625	CDS	2109	fusA_1		COG0480	Elongation factor G
IMDDDFDM_00626	gene	471	rpsG
IMDDDFDM_00626	CDS	471	rpsG		COG0049	30S ribosomal protein S7
IMDDDFDM_00627	gene	375	rpsL
IMDDDFDM_00627	CDS	375	rpsL		COG0048	30S ribosomal protein S12
IMDDDFDM_00628	gene	288	tusB
IMDDDFDM_00628	CDS	288	tusB		COG2168	Protein TusB
IMDDDFDM_00629	gene	366	tusC
IMDDDFDM_00629	CDS	366	tusC		COG2923	Protein TusC
IMDDDFDM_00630	gene	396	tusD
IMDDDFDM_00630	CDS	396	tusD	2.8.1.-	COG1553	Sulfurtransferase TusD
IMDDDFDM_00631	gene	723	dauR_1
IMDDDFDM_00631	CDS	723	dauR_1		COG2964	Transcriptional regulator DauR
IMDDDFDM_00632	gene	816	fkpA
IMDDDFDM_00632	CDS	816	fkpA	5.2.1.8	COG0545	FKBP-type peptidyl-prolyl cis-trans isomerase FkpA
IMDDDFDM_00633	gene	219	slyX
IMDDDFDM_00633	CDS	219	slyX		COG2900	Protein SlyX
IMDDDFDM_00634	gene	585	slyD
IMDDDFDM_00634	CDS	585	slyD	5.2.1.8	COG1047	FKBP-type peptidyl-prolyl cis-trans isomerase SlyD
IMDDDFDM_00635	gene	222
IMDDDFDM_00635	CDS	222				hypothetical protein
IMDDDFDM_00636	gene	1809	kefC
IMDDDFDM_00636	CDS	1809	kefC		COG0475	Glutathione-regulated potassium-efflux system protein KefC
IMDDDFDM_00637	gene	552	ywrO_1
IMDDDFDM_00637	CDS	552	ywrO_1	1.6.99.-	COG2249	General stress protein 14
IMDDDFDM_00638	gene	1917	yheS
IMDDDFDM_00638	CDS	1917	yheS		COG0488	putative ABC transporter ATP-binding protein YheS
IMDDDFDM_00639	gene	990
IMDDDFDM_00639	CDS	990				hypothetical protein
IMDDDFDM_00640	gene	978	rfaQ_1
IMDDDFDM_00640	CDS	978	rfaQ_1	2.-.-.-	COG0859	Lipopolysaccharide core heptosyltransferase RfaQ
IMDDDFDM_00641	gene	849	tauD
IMDDDFDM_00641	CDS	849	tauD	1.14.11.17	COG2175	Alpha-ketoglutarate-dependent taurine dioxygenase
IMDDDFDM_00642	gene	891	ssuC
IMDDDFDM_00642	CDS	891	ssuC		COG0600	Putative aliphatic sulfonates transport permease protein SsuC
IMDDDFDM_00643	gene	768	tauB
IMDDDFDM_00643	CDS	768	tauB	7.6.2.7	COG4525	Taurine import ATP-binding protein TauB
IMDDDFDM_00644	gene	1029	tauA
IMDDDFDM_00644	CDS	1029	tauA		COG4521	Taurine-binding periplasmic protein
IMDDDFDM_00645	gene	789	yddE
IMDDDFDM_00645	CDS	789	yddE	5.1.-.-	COG0384	putative isomerase YddE
IMDDDFDM_00646	gene	603	eamB_1
IMDDDFDM_00646	CDS	603	eamB_1		COG1280	Cysteine/O-acetylserine efflux protein
IMDDDFDM_00647	gene	999
IMDDDFDM_00647	CDS	999				hypothetical protein
IMDDDFDM_00648	gene	237
IMDDDFDM_00648	CDS	237				hypothetical protein
IMDDDFDM_00649	gene	870	cfxP
IMDDDFDM_00649	CDS	870	cfxP	2.7.1.19	COG3954	Phosphoribulokinase, plasmid
IMDDDFDM_00650	gene	408	yhfA
IMDDDFDM_00650	CDS	408	yhfA		COG1765	Protein YhfA
IMDDDFDM_00651	gene	633	crp
IMDDDFDM_00651	CDS	633	crp		COG0664	cAMP-activated global transcriptional regulator CRP
IMDDDFDM_00652	gene	2121
IMDDDFDM_00652	CDS	2121				hypothetical protein
IMDDDFDM_00653	gene	1218	argD
IMDDDFDM_00653	CDS	1218	argD	2.6.1.11	COG4992	Acetylornithine/succinyldiaminopimelate aminotransferase
IMDDDFDM_00654	gene	576	pabA
IMDDDFDM_00654	CDS	576	pabA	2.6.1.85	COG0512	Aminodeoxychorismate synthase component 2
IMDDDFDM_00655	gene	1512
IMDDDFDM_00655	CDS	1512				hypothetical protein
IMDDDFDM_00656	gene	570	ppiA
IMDDDFDM_00656	CDS	570	ppiA	5.2.1.8	COG0652	Peptidyl-prolyl cis-trans isomerase A
IMDDDFDM_00657	gene	1314	licH
IMDDDFDM_00657	CDS	1314	licH	3.2.1.86	COG1486	putative 6-phospho-beta-glucosidase
IMDDDFDM_00658	gene	981	galS_1
IMDDDFDM_00658	CDS	981	galS_1		COG1609	HTH-type transcriptional regulator GalS
IMDDDFDM_00659	gene	1185	tsgA
IMDDDFDM_00659	CDS	1185	tsgA		COG0477	Protein TsgA
IMDDDFDM_00660	gene	1296	codA
IMDDDFDM_00660	CDS	1296	codA	3.5.4.1	COG0402	Cytosine deaminase
IMDDDFDM_00661	gene	2547	nasD
IMDDDFDM_00661	CDS	2547	nasD	1.7.1.4	COG1251	Nitrite reductase [NAD(P)H]
IMDDDFDM_00662	gene	327	nirD
IMDDDFDM_00662	CDS	327	nirD	1.7.1.15	COG2146	Nitrite reductase (NADH) small subunit
IMDDDFDM_00663	gene	807	nirC
IMDDDFDM_00663	CDS	807	nirC		COG2116	Nitrite transporter NirC
IMDDDFDM_00664	gene	1419	cysG_1
IMDDDFDM_00664	CDS	1419	cysG_1		COG0007	Siroheme synthase
IMDDDFDM_00665	gene	1041	trpS
IMDDDFDM_00665	CDS	1041	trpS	6.1.1.2	COG0180	Tryptophan--tRNA ligase
IMDDDFDM_00666	gene	699	gph
IMDDDFDM_00666	CDS	699	gph	3.1.3.18	COG0546	Phosphoglycolate phosphatase
IMDDDFDM_00667	gene	678	rpe
IMDDDFDM_00667	CDS	678	rpe	5.1.3.1	COG0036	Ribulose-phosphate 3-epimerase
IMDDDFDM_00668	gene	813	dam
IMDDDFDM_00668	CDS	813	dam	2.1.1.72	COG0338	DNA adenine methylase
IMDDDFDM_00669	gene	996	damX
IMDDDFDM_00669	CDS	996	damX		COG3266	Cell division protein DamX
IMDDDFDM_00670	gene	1089	aroB
IMDDDFDM_00670	CDS	1089	aroB	4.2.3.4	COG0337	3-dehydroquinate synthase
IMDDDFDM_00671	gene	522	aroK
IMDDDFDM_00671	CDS	522	aroK	2.7.1.71	COG0703	Shikimate kinase 1
IMDDDFDM_00672	gene	1320	pilQ
IMDDDFDM_00672	CDS	1320	pilQ		COG4796	Type IV pilus biogenesis and competence protein PilQ
IMDDDFDM_00673	gene	378
IMDDDFDM_00673	CDS	378				hypothetical protein
IMDDDFDM_00674	gene	567
IMDDDFDM_00674	CDS	567				hypothetical protein
IMDDDFDM_00675	gene	549
IMDDDFDM_00675	CDS	549				hypothetical protein
IMDDDFDM_00676	gene	873
IMDDDFDM_00676	CDS	873				hypothetical protein
IMDDDFDM_00677	gene	2556	mrcA
IMDDDFDM_00677	CDS	2556	mrcA		COG5009	Penicillin-binding protein 1A
IMDDDFDM_00678	gene	558	nudE
IMDDDFDM_00678	CDS	558	nudE	3.6.1.-	COG0494	ADP compounds hydrolase NudE
IMDDDFDM_00679	gene	2148	igaA
IMDDDFDM_00679	CDS	2148	igaA			Intracellular growth attenuator protein igaA
IMDDDFDM_00680	gene	678	yrfG
IMDDDFDM_00680	CDS	678	yrfG	3.1.3.5	COG1011	GMP/IMP nucleotidase YrfG
IMDDDFDM_00681	gene	408	hslR
IMDDDFDM_00681	CDS	408	hslR		COG1188	Heat shock protein 15
IMDDDFDM_00682	gene	915	hslO
IMDDDFDM_00682	CDS	915	hslO		COG1281	33 kDa chaperonin
IMDDDFDM_00683	gene	1620	pckA
IMDDDFDM_00683	CDS	1620	pckA	4.1.1.49	COG1866	Phosphoenolpyruvate carboxykinase (ATP)
IMDDDFDM_00684	gene	759	glpR_1
IMDDDFDM_00684	CDS	759	glpR_1		COG1349	Glycerol-3-phosphate regulon repressor
IMDDDFDM_00685	gene	837	glpG
IMDDDFDM_00685	CDS	837	glpG	3.4.21.105	COG0705	Rhomboid protease GlpG
IMDDDFDM_00686	gene	327	glpE
IMDDDFDM_00686	CDS	327	glpE	2.8.1.1	COG0607	Thiosulfate sulfurtransferase GlpE
IMDDDFDM_00687	gene	2712	malT_1
IMDDDFDM_00687	CDS	2712	malT_1		COG2909	HTH-type transcriptional regulator MalT
IMDDDFDM_00688	gene	2406	malP_1
IMDDDFDM_00688	CDS	2406	malP_1	2.4.1.1	COG0058	Maltodextrin phosphorylase
IMDDDFDM_00689	gene	2097	malQ
IMDDDFDM_00689	CDS	2097	malQ	2.4.1.25	COG1640	4-alpha-glucanotransferase
IMDDDFDM_00690	gene	576	nfuA
IMDDDFDM_00690	CDS	576	nfuA		COG0316	Fe/S biogenesis protein NfuA
IMDDDFDM_00691	gene	684
IMDDDFDM_00691	CDS	684				hypothetical protein
IMDDDFDM_00692	gene	777	bioH
IMDDDFDM_00692	CDS	777	bioH	3.1.1.85	COG0596	Pimeloyl-[acyl-carrier protein] methyl ester esterase
IMDDDFDM_00693	gene	264
IMDDDFDM_00693	CDS	264				hypothetical protein
IMDDDFDM_00694	gene	309
IMDDDFDM_00694	CDS	309				hypothetical protein
IMDDDFDM_00695	gene	2316	feoB
IMDDDFDM_00695	CDS	2316	feoB		COG0370	Fe(2+) transporter FeoB
IMDDDFDM_00696	gene	225	feoA
IMDDDFDM_00696	CDS	225	feoA		COG1918	Fe(2+) transport protein A
IMDDDFDM_00697	gene	2379	yhgF
IMDDDFDM_00697	CDS	2379	yhgF		COG2183	Protein YhgF
IMDDDFDM_00698	gene	618
IMDDDFDM_00698	CDS	618				hypothetical protein
IMDDDFDM_00699	gene	582
IMDDDFDM_00699	CDS	582				hypothetical protein
IMDDDFDM_00700	gene	498	greB
IMDDDFDM_00700	CDS	498	greB		COG0782	Transcription elongation factor GreB
IMDDDFDM_00701	gene	720	ompR_1
IMDDDFDM_00701	CDS	720	ompR_1			Transcriptional regulatory protein OmpR
IMDDDFDM_00702	gene	1353	envZ
IMDDDFDM_00702	CDS	1353	envZ	2.7.13.3		Osmolarity sensor protein EnvZ
IMDDDFDM_00703	gene	135
IMDDDFDM_00703	CDS	135				hypothetical protein
IMDDDFDM_00704	gene	1515	glpD
IMDDDFDM_00704	CDS	1515	glpD	1.1.5.3	COG0578	Aerobic glycerol-3-phosphate dehydrogenase
IMDDDFDM_00705	gene	2448	malP_2
IMDDDFDM_00705	CDS	2448	malP_2	2.4.1.1	COG0058	Maltodextrin phosphorylase
IMDDDFDM_00706	gene	1431	glgA
IMDDDFDM_00706	CDS	1431	glgA	2.4.1.21	COG0297	Glycogen synthase
IMDDDFDM_00707	gene	1287	glgC_1
IMDDDFDM_00707	CDS	1287	glgC_1	2.7.7.27	COG0448	Glucose-1-phosphate adenylyltransferase
IMDDDFDM_00708	gene	1989	glgX
IMDDDFDM_00708	CDS	1989	glgX	3.2.1.196	COG1523	Glycogen debranching enzyme
IMDDDFDM_00709	gene	2184	glgB
IMDDDFDM_00709	CDS	2184	glgB	2.4.1.18		1,4-alpha-glucan branching enzyme GlgB
IMDDDFDM_00710	gene	1698	btsS
IMDDDFDM_00710	CDS	1698	btsS	2.7.13.3	COG3275	Sensor histidine kinase BtsS
IMDDDFDM_00711	gene	897	benM
IMDDDFDM_00711	CDS	897	benM			HTH-type transcriptional regulator BenM
IMDDDFDM_00712	gene	786	budA
IMDDDFDM_00712	CDS	786	budA	4.1.1.5		Alpha-acetolactate decarboxylase
IMDDDFDM_00713	gene	1680	budB
IMDDDFDM_00713	CDS	1680	budB	2.2.1.6	COG0028	Acetolactate synthase, catabolic
IMDDDFDM_00714	gene	1104	asd
IMDDDFDM_00714	CDS	1104	asd	1.2.1.11	COG0136	Aspartate-semialdehyde dehydrogenase
IMDDDFDM_00715	gene	594
IMDDDFDM_00715	CDS	594				hypothetical protein
IMDDDFDM_00716	gene	513	gntK_1
IMDDDFDM_00716	CDS	513	gntK_1	2.7.1.12	COG3265	Thermoresistant gluconokinase
IMDDDFDM_00717	gene	1317	gntT
IMDDDFDM_00717	CDS	1317	gntT		COG2610	High-affinity gluconate transporter
IMDDDFDM_00718	gene	996	gntR_1
IMDDDFDM_00718	CDS	996	gntR_1			HTH-type transcriptional regulator GntR
IMDDDFDM_00719	gene	696	yhhW
IMDDDFDM_00719	CDS	696	yhhW	1.13.11.24	COG1741	Quercetin 2,3-dioxygenase
IMDDDFDM_00720	gene	507	aaaT
IMDDDFDM_00720	CDS	507	aaaT	2.3.1.-	COG0454	L-amino acid N-acetyltransferase AaaT
IMDDDFDM_00721	gene	897	iolE
IMDDDFDM_00721	CDS	897	iolE	4.2.1.44	COG1082	Inosose dehydratase
IMDDDFDM_00722	gene	1014	iolG_1
IMDDDFDM_00722	CDS	1014	iolG_1	1.1.1.18	COG0673	Inositol 2-dehydrogenase/D-chiro-inositol 3-dehydrogenase
IMDDDFDM_00723	gene	1941	iolD
IMDDDFDM_00723	CDS	1941	iolD	3.7.1.22	COG3962	3D-(3,5/4)-trihydroxycyclohexane-1,2-dione hydrolase
IMDDDFDM_00724	gene	684	iolC
IMDDDFDM_00724	CDS	684	iolC	2.7.1.92	COG0524	5-dehydro-2-deoxygluconokinase
IMDDDFDM_00725	gene	1224	RBKS
IMDDDFDM_00725	CDS	1224	RBKS	2.7.1.15		Ribokinase
IMDDDFDM_00726	gene	834	ybbH_1
IMDDDFDM_00726	CDS	834	ybbH_1		COG1737	putative HTH-type transcriptional regulator YbbH
IMDDDFDM_00727	gene	825	iolB
IMDDDFDM_00727	CDS	825	iolB	5.3.1.30	COG3718	5-deoxy-glucuronate isomerase
IMDDDFDM_00728	gene	1506	bauC
IMDDDFDM_00728	CDS	1506	bauC	1.2.1.-	COG1012	Putative 3-oxopropanoate dehydrogenase
IMDDDFDM_00729	gene	108
IMDDDFDM_00729	CDS	108				hypothetical protein
IMDDDFDM_00730	gene	1215	nepI
IMDDDFDM_00730	CDS	1215	nepI			Purine ribonucleoside efflux pump NepI
IMDDDFDM_00731	gene	954	dmlR_4
IMDDDFDM_00731	CDS	954	dmlR_4			HTH-type transcriptional regulator DmlR
IMDDDFDM_00732	gene	798	ybjI_1
IMDDDFDM_00732	CDS	798	ybjI_1	3.1.3.104	COG0561	5-amino-6-(5-phospho-D-ribitylamino)uracil phosphatase YbjI
IMDDDFDM_00733	gene	591	btuR_1
IMDDDFDM_00733	CDS	591	btuR_1	2.5.1.17	COG2109	Corrinoid adenosyltransferase
IMDDDFDM_00734	gene	1647	fumB
IMDDDFDM_00734	CDS	1647	fumB	4.2.1.2	COG1838	Fumarate hydratase class I, anaerobic
IMDDDFDM_00735	gene	921	gcvA_2
IMDDDFDM_00735	CDS	921	gcvA_2			Glycine cleavage system transcriptional activator
IMDDDFDM_00736	gene	783	sumT
IMDDDFDM_00736	CDS	783	sumT	2.1.1.107	COG0007	Uroporphyrinogen-III C-methyltransferase
IMDDDFDM_00737	gene	861	pduX_1
IMDDDFDM_00737	CDS	861	pduX_1	2.7.1.177	COG4542	L-threonine kinase
IMDDDFDM_00738	gene	447	glmS_1
IMDDDFDM_00738	CDS	447	glmS_1	5.4.99.1		Glutamate mutase sigma subunit
IMDDDFDM_00739	gene	1392
IMDDDFDM_00739	CDS	1392				hypothetical protein
IMDDDFDM_00740	gene	1446	glmE
IMDDDFDM_00740	CDS	1446	glmE	5.4.99.1		Glutamate mutase epsilon subunit
IMDDDFDM_00741	gene	1245
IMDDDFDM_00741	CDS	1245		4.3.1.2		Methylaspartate ammonia-lyase
IMDDDFDM_00742	gene	1374
IMDDDFDM_00742	CDS	1374				hypothetical protein
IMDDDFDM_00743	gene	318
IMDDDFDM_00743	CDS	318				hypothetical protein
IMDDDFDM_00744	gene	1326	dctA_1
IMDDDFDM_00744	CDS	1326	dctA_1		COG1301	C4-dicarboxylate transport protein
IMDDDFDM_00745	gene	1200
IMDDDFDM_00745	CDS	1200			COG2081	putative protein
IMDDDFDM_00746	gene	1497	pitA
IMDDDFDM_00746	CDS	1497	pitA		COG0306	Low-affinity inorganic phosphate transporter 1
IMDDDFDM_00747	gene	336	uspB
IMDDDFDM_00747	CDS	336	uspB			Universal stress protein B
IMDDDFDM_00748	gene	447	uspA
IMDDDFDM_00748	CDS	447	uspA		COG0589	Universal stress protein A
IMDDDFDM_00749	gene	1344	gdhA
IMDDDFDM_00749	CDS	1344	gdhA	1.4.1.4	COG0334	NADP-specific glutamate dehydrogenase
IMDDDFDM_00750	gene	1479	prtC
IMDDDFDM_00750	CDS	1479	prtC	3.4.24.40		Serralysin C
IMDDDFDM_00751	gene	759	rsmJ
IMDDDFDM_00751	CDS	759	rsmJ	2.1.1.242		Ribosomal RNA small subunit methyltransferase J
IMDDDFDM_00752	gene	2043	prlC
IMDDDFDM_00752	CDS	2043	prlC	3.4.24.70	COG0339	Oligopeptidase A
IMDDDFDM_00753	gene	843	rlmJ
IMDDDFDM_00753	CDS	843	rlmJ	2.1.1.266	COG2961	Ribosomal RNA large subunit methyltransferase J
IMDDDFDM_00754	gene	1419	gor
IMDDDFDM_00754	CDS	1419	gor	1.8.1.7	COG1249	Glutathione reductase
IMDDDFDM_00755	gene	2871
IMDDDFDM_00755	CDS	2871				hypothetical protein
IMDDDFDM_00756	gene	378
IMDDDFDM_00756	CDS	378				hypothetical protein
IMDDDFDM_00757	gene	990	yhjD
IMDDDFDM_00757	CDS	990	yhjD		COG1295	Inner membrane protein YhjD
IMDDDFDM_00758	gene	765	cdh
IMDDDFDM_00758	CDS	765	cdh	3.6.1.26	COG2134	CDP-diacylglycerol pyrophosphatase
IMDDDFDM_00759	gene	2121
IMDDDFDM_00759	CDS	2121				hypothetical protein
IMDDDFDM_00760	gene	792	pdeH_1
IMDDDFDM_00760	CDS	792	pdeH_1	3.1.4.52		Cyclic di-GMP phosphodiesterase PdeH
IMDDDFDM_00761	gene	201
IMDDDFDM_00761	CDS	201		5.3.2.-	COG1942	putative tautomerase
IMDDDFDM_00762	gene	945	kdgK
IMDDDFDM_00762	CDS	945	kdgK	2.7.1.45	COG0524	2-dehydro-3-deoxygluconokinase
IMDDDFDM_00763	gene	1506	yhjJ
IMDDDFDM_00763	CDS	1506	yhjJ		COG0612	Protein YhjJ
IMDDDFDM_00764	gene	1293	dctA_2
IMDDDFDM_00764	CDS	1293	dctA_2		COG1301	Aerobic C4-dicarboxylate transport protein
IMDDDFDM_00765	gene	480
IMDDDFDM_00765	CDS	480				hypothetical protein
IMDDDFDM_00766	gene	1719	pelW_1
IMDDDFDM_00766	CDS	1719	pelW_1	4.2.2.9		Pectate disaccharide-lyase
IMDDDFDM_00767	gene	705	kdgM_1
IMDDDFDM_00767	CDS	705	kdgM_1			Oligogalacturonate-specific porin KdgM
IMDDDFDM_00768	gene	1536
IMDDDFDM_00768	CDS	1536				hypothetical protein
IMDDDFDM_00769	gene	3486	bcsC
IMDDDFDM_00769	CDS	3486	bcsC		COG0457	Cellulose synthase operon protein C
IMDDDFDM_00770	gene	1119	bcsZ
IMDDDFDM_00770	CDS	1119	bcsZ	3.2.1.4	COG3405	Endoglucanase
IMDDDFDM_00771	gene	2304	bcsB
IMDDDFDM_00771	CDS	2304	bcsB			Cyclic di-GMP-binding protein
IMDDDFDM_00772	gene	2628	bcsA
IMDDDFDM_00772	CDS	2628	bcsA	2.4.1.12	COG1215	Cellulose synthase catalytic subunit [UDP-forming]
IMDDDFDM_00773	gene	738	bcsQ
IMDDDFDM_00773	CDS	738	bcsQ			Cellulose biosynthesis protein BcsQ
IMDDDFDM_00774	gene	192
IMDDDFDM_00774	CDS	192				hypothetical protein
IMDDDFDM_00775	gene	123
IMDDDFDM_00775	CDS	123				hypothetical protein
IMDDDFDM_00776	gene	1506	bcsE
IMDDDFDM_00776	CDS	1506	bcsE			Cyclic di-GMP binding protein BcsE
IMDDDFDM_00777	gene	189
IMDDDFDM_00777	CDS	189				hypothetical protein
IMDDDFDM_00778	gene	1653	bcsG
IMDDDFDM_00778	CDS	1653	bcsG			Cellulose biosynthesis protein BcsG
IMDDDFDM_00779	gene	1023	gsiA
IMDDDFDM_00779	CDS	1023	gsiA	7.4.2.10	COG1123	Glutathione import ATP-binding protein GsiA
IMDDDFDM_00780	gene	981	dppD_1
IMDDDFDM_00780	CDS	981	dppD_1		COG0444	Dipeptide transport ATP-binding protein DppD
IMDDDFDM_00781	gene	903	dppC_1
IMDDDFDM_00781	CDS	903	dppC_1		COG1173	Dipeptide transport system permease protein DppC
IMDDDFDM_00782	gene	1020	dppB
IMDDDFDM_00782	CDS	1020	dppB		COG0601	Dipeptide transport system permease protein DppB
IMDDDFDM_00783	gene	1608	dppA
IMDDDFDM_00783	CDS	1608	dppA		COG0747	Periplasmic dipeptide transport protein
IMDDDFDM_00784	gene	1383
IMDDDFDM_00784	CDS	1383				hypothetical protein
IMDDDFDM_00785	gene	1626
IMDDDFDM_00785	CDS	1626				hypothetical protein
IMDDDFDM_00786	gene	1113
IMDDDFDM_00786	CDS	1113				hypothetical protein
IMDDDFDM_00787	gene	77
IMDDDFDM_00787	tRNA	77				tRNA-Pro(tgg)
IMDDDFDM_00788	gene	1365	uhpC_1
IMDDDFDM_00788	CDS	1365	uhpC_1		COG2271	Membrane sensor protein UhpC
IMDDDFDM_00789	gene	1530	uhpB_1
IMDDDFDM_00789	CDS	1530	uhpB_1	2.7.13.3		Signal transduction histidine-protein kinase/phosphatase UhpB
IMDDDFDM_00790	gene	591	uhpA_1
IMDDDFDM_00790	CDS	591	uhpA_1		COG2197	Transcriptional regulatory protein UhpA
IMDDDFDM_00791	gene	1692	eptB
IMDDDFDM_00791	CDS	1692	eptB	2.7.8.42	COG2194	Kdo(2)-lipid A phosphoethanolamine 7''-transferase
IMDDDFDM_00792	gene	426	ohrB
IMDDDFDM_00792	CDS	426	ohrB		COG1764	Organic hydroperoxide resistance protein OhrB
IMDDDFDM_00793	gene	1464
IMDDDFDM_00793	CDS	1464				hypothetical protein
IMDDDFDM_00794	gene	1398	proY_1
IMDDDFDM_00794	CDS	1398	proY_1		COG1113	Proline-specific permease ProY
IMDDDFDM_00795	gene	1536	hutH
IMDDDFDM_00795	CDS	1536	hutH	4.3.1.3	COG2986	Histidine ammonia-lyase
IMDDDFDM_00796	gene	1692	hutU
IMDDDFDM_00796	CDS	1692	hutU	4.2.1.49	COG2987	Urocanate hydratase
IMDDDFDM_00797	gene	1194	manA_1
IMDDDFDM_00797	CDS	1194	manA_1	5.3.1.8	COG1482	Mannose-6-phosphate isomerase
IMDDDFDM_00798	gene	1401	gmuD_1
IMDDDFDM_00798	CDS	1401	gmuD_1	3.2.1.86	COG2723	6-phospho-beta-glucosidase GmuD
IMDDDFDM_00799	gene	2196
IMDDDFDM_00799	CDS	2196				hypothetical protein
IMDDDFDM_00800	gene	846	lamB_2
IMDDDFDM_00800	CDS	846	lamB_2			Maltoporin
IMDDDFDM_00801	gene	441	lamB_3
IMDDDFDM_00801	CDS	441	lamB_3			Maltoporin
IMDDDFDM_00802	gene	1275	licC_1
IMDDDFDM_00802	CDS	1275	licC_1		COG1455	Lichenan permease IIC component
IMDDDFDM_00803	gene	315	gmuB
IMDDDFDM_00803	CDS	315	gmuB	2.7.1.205	COG1440	PTS system oligo-beta-mannoside-specific EIIB component
IMDDDFDM_00804	gene	1326	licC_2
IMDDDFDM_00804	CDS	1326	licC_2		COG1455	Lichenan permease IIC component
IMDDDFDM_00805	gene	306	chbA_1
IMDDDFDM_00805	CDS	306	chbA_1		COG1447	PTS system N,N'-diacetylchitobiose-specific EIIA component
IMDDDFDM_00806	gene	921	mak_1
IMDDDFDM_00806	CDS	921	mak_1	2.7.1.4	COG1940	Fructokinase
IMDDDFDM_00807	gene	963	galR_2
IMDDDFDM_00807	CDS	963	galR_2		COG1609	HTH-type transcriptional regulator GalR
IMDDDFDM_00808	gene	348
IMDDDFDM_00808	CDS	348				hypothetical protein
IMDDDFDM_00809	gene	1092
IMDDDFDM_00809	CDS	1092				hypothetical protein
IMDDDFDM_00810	gene	408
IMDDDFDM_00810	CDS	408				hypothetical protein
IMDDDFDM_00811	gene	186
IMDDDFDM_00811	CDS	186				hypothetical protein
IMDDDFDM_00812	gene	162
IMDDDFDM_00812	CDS	162				hypothetical protein
IMDDDFDM_00813	gene	1104	fic
IMDDDFDM_00813	CDS	1104	fic	2.7.7.-	COG3177	Protein adenylyltransferase SoFic
IMDDDFDM_00814	gene	549
IMDDDFDM_00814	CDS	549				hypothetical protein
IMDDDFDM_00815	gene	501
IMDDDFDM_00815	CDS	501				hypothetical protein
IMDDDFDM_00816	gene	366
IMDDDFDM_00816	CDS	366				hypothetical protein
IMDDDFDM_00817	gene	1215	intS_1
IMDDDFDM_00817	CDS	1215	intS_1		COG0582	Prophage integrase IntS
IMDDDFDM_00818	gene	95
IMDDDFDM_00818	tRNA	95				tRNA-SeC(tca)
IMDDDFDM_00819	gene	1194	xylR
IMDDDFDM_00819	CDS	1194	xylR			Xylose operon regulatory protein
IMDDDFDM_00820	gene	1185	xylH
IMDDDFDM_00820	CDS	1185	xylH		COG4214	Xylose transport system permease protein XylH
IMDDDFDM_00821	gene	1533	xylG
IMDDDFDM_00821	CDS	1533	xylG	7.5.2.10	COG1129	Xylose import ATP-binding protein XylG
IMDDDFDM_00822	gene	996	xylF
IMDDDFDM_00822	CDS	996	xylF		COG4213	D-xylose-binding periplasmic protein
IMDDDFDM_00823	gene	1320	xylA
IMDDDFDM_00823	CDS	1320	xylA	5.3.1.5		Xylose isomerase
IMDDDFDM_00824	gene	1461	xylB
IMDDDFDM_00824	CDS	1461	xylB	2.7.1.17	COG1070	Xylulose kinase
IMDDDFDM_00825	gene	768	papD
IMDDDFDM_00825	CDS	768	papD		COG3121	Chaperone protein PapD
IMDDDFDM_00826	gene	1029
IMDDDFDM_00826	CDS	1029				hypothetical protein
IMDDDFDM_00827	gene	927	cdhR_1
IMDDDFDM_00827	CDS	927	cdhR_1		COG4977	HTH-type transcriptional regulator CdhR
IMDDDFDM_00828	gene	993	wecH
IMDDDFDM_00828	CDS	993	wecH	2.3.1.-	COG3274	O-acetyltransferase WecH
IMDDDFDM_00829	gene	1230	mdfA
IMDDDFDM_00829	CDS	1230	mdfA			Multidrug transporter MdfA
IMDDDFDM_00830	gene	1254	hipA_2
IMDDDFDM_00830	CDS	1254	hipA_2	2.7.11.1	COG3550	Serine/threonine-protein kinase toxin HipA
IMDDDFDM_00831	gene	351
IMDDDFDM_00831	CDS	351				hypothetical protein
IMDDDFDM_00832	gene	1893	selB
IMDDDFDM_00832	CDS	1893	selB		COG3276	Selenocysteine-specific elongation factor
IMDDDFDM_00833	gene	1389	selA
IMDDDFDM_00833	CDS	1389	selA	2.9.1.1	COG1921	L-seryl-tRNA(Sec) selenium transferase
IMDDDFDM_00834	gene	930	fdhE
IMDDDFDM_00834	CDS	930	fdhE		COG3058	Protein FdhE
IMDDDFDM_00835	gene	651	fdoI
IMDDDFDM_00835	CDS	651	fdoI		COG2864	Formate dehydrogenase, cytochrome b556(fdo) subunit
IMDDDFDM_00836	gene	972	fdoH
IMDDDFDM_00836	CDS	972	fdoH		COG0437	Formate dehydrogenase-O iron-sulfur subunit
IMDDDFDM_00837	gene	2412	fdoG_1
IMDDDFDM_00837	CDS	2412	fdoG_1	1.17.1.9	COG0243	Formate dehydrogenase-O major subunit
IMDDDFDM_00838	gene	588	fdoG_2
IMDDDFDM_00838	CDS	588	fdoG_2	1.17.1.9	COG0243	Formate dehydrogenase-O major subunit
IMDDDFDM_00839	gene	855	fdhD
IMDDDFDM_00839	CDS	855	fdhD		COG1526	Sulfur carrier protein FdhD
IMDDDFDM_00840	gene	624	sodA
IMDDDFDM_00840	CDS	624	sodA	1.15.1.1	COG0605	Superoxide dismutase [Mn]
IMDDDFDM_00841	gene	1950
IMDDDFDM_00841	CDS	1950				hypothetical protein
IMDDDFDM_00842	gene	672	yiiM
IMDDDFDM_00842	CDS	672	yiiM		COG2258	Protein YiiM
IMDDDFDM_00843	gene	90
IMDDDFDM_00843	CDS	90				hypothetical protein
IMDDDFDM_00844	gene	228
IMDDDFDM_00844	CDS	228				hypothetical protein
IMDDDFDM_00845	gene	357	yibL
IMDDDFDM_00845	CDS	357	yibL			putative protein YibL
IMDDDFDM_00846	gene	1482	norG_1
IMDDDFDM_00846	CDS	1482	norG_1		COG1167	HTH-type transcriptional regulator NorG
IMDDDFDM_00847	gene	612	eamB_2
IMDDDFDM_00847	CDS	612	eamB_2		COG1280	Cysteine/O-acetylserine efflux protein
IMDDDFDM_00848	gene	555	mtlR
IMDDDFDM_00848	CDS	555	mtlR		COG3722	Mannitol operon repressor
IMDDDFDM_00849	gene	1164	mtlD
IMDDDFDM_00849	CDS	1164	mtlD	1.1.1.17	COG0246	Mannitol-1-phosphate 5-dehydrogenase
IMDDDFDM_00850	gene	1923	mtlA
IMDDDFDM_00850	CDS	1923	mtlA		COG2213	PTS system mannitol-specific EIICBA component
IMDDDFDM_00851	gene	234
IMDDDFDM_00851	CDS	234				hypothetical protein
IMDDDFDM_00852	gene	720
IMDDDFDM_00852	CDS	720				hypothetical protein
IMDDDFDM_00853	gene	2070	glyS
IMDDDFDM_00853	CDS	2070	glyS	6.1.1.14	COG0751	Glycine--tRNA ligase beta subunit
IMDDDFDM_00854	gene	915	glyQ
IMDDDFDM_00854	CDS	915	glyQ	6.1.1.14	COG0752	Glycine--tRNA ligase alpha subunit
IMDDDFDM_00855	gene	573	tag
IMDDDFDM_00855	CDS	573	tag	3.2.2.20	COG2818	DNA-3-methyladenine glycosylase 1
IMDDDFDM_00856	gene	456	yiaC
IMDDDFDM_00856	CDS	456	yiaC	2.3.1.-	COG0454	Peptidyl-lysine N-acetyltransferase YiaC
IMDDDFDM_00857	gene	1455
IMDDDFDM_00857	CDS	1455				hypothetical protein
IMDDDFDM_00858	gene	2208
IMDDDFDM_00858	CDS	2208				hypothetical protein
IMDDDFDM_00859	gene	660	yiaD
IMDDDFDM_00859	CDS	660	yiaD		COG2885	putative lipoprotein YiaD
IMDDDFDM_00860	gene	645
IMDDDFDM_00860	CDS	645				hypothetical protein
IMDDDFDM_00861	gene	1449
IMDDDFDM_00861	CDS	1449				putative multidrug-efflux transporter
IMDDDFDM_00862	gene	981	ghrB
IMDDDFDM_00862	CDS	981	ghrB	1.1.1.79	COG1052	Glyoxylate/hydroxypyruvate reductase B
IMDDDFDM_00863	gene	2067	malS
IMDDDFDM_00863	CDS	2067	malS	3.2.1.1	COG0366	Periplasmic alpha-amylase
IMDDDFDM_00864	gene	1254	avtA
IMDDDFDM_00864	CDS	1254	avtA	2.6.1.66	COG3977	Valine--pyruvate aminotransferase
IMDDDFDM_00865	gene	1659	aspT_1
IMDDDFDM_00865	CDS	1659	aspT_1			Aspartate/alanine antiporter
IMDDDFDM_00866	gene	234
IMDDDFDM_00866	CDS	234				hypothetical protein
IMDDDFDM_00867	gene	474	ibpB
IMDDDFDM_00867	CDS	474	ibpB		COG0071	Small heat shock protein IbpB
IMDDDFDM_00868	gene	414	ibpA
IMDDDFDM_00868	CDS	414	ibpA		COG0071	Small heat shock protein IbpA
IMDDDFDM_00869	gene	339
IMDDDFDM_00869	CDS	339				hypothetical protein
IMDDDFDM_00870	gene	1284	tolB_1
IMDDDFDM_00870	CDS	1284	tolB_1			Tol-Pal system protein TolB
IMDDDFDM_00871	gene	1203	ecoRIIR
IMDDDFDM_00871	CDS	1203	ecoRIIR	3.1.21.4		Type-2 restriction enzyme EcoRII
IMDDDFDM_00872	gene	477	vsr
IMDDDFDM_00872	CDS	477	vsr	3.1.-.-	COG3727	Very short patch repair protein
IMDDDFDM_00873	gene	1428	dcm
IMDDDFDM_00873	CDS	1428	dcm	2.1.1.37	COG0270	DNA-cytosine methyltransferase
IMDDDFDM_00874	gene	600	dauR_2
IMDDDFDM_00874	CDS	600	dauR_2		COG2964	Transcriptional regulator DauR
IMDDDFDM_00875	gene	960	tdcB_1
IMDDDFDM_00875	CDS	960	tdcB_1	4.3.1.19		L-threonine dehydratase catabolic TdcB
IMDDDFDM_00876	gene	939
IMDDDFDM_00876	CDS	939		1.5.1.49	COG2423	Delta(1)-pyrroline-2-carboxylate reductase
IMDDDFDM_00877	gene	810	yidA_1
IMDDDFDM_00877	CDS	810	yidA_1	3.1.3.23	COG0561	Sugar phosphatase YidA
IMDDDFDM_00878	gene	2415	gyrB
IMDDDFDM_00878	CDS	2415	gyrB	5.6.2.2	COG0187	DNA gyrase subunit B
IMDDDFDM_00879	gene	1113	recF
IMDDDFDM_00879	CDS	1113	recF		COG1195	DNA replication and repair protein RecF
IMDDDFDM_00880	gene	1101	dnaN
IMDDDFDM_00880	CDS	1101	dnaN		COG0592	Beta sliding clamp
IMDDDFDM_00881	gene	1389	dnaA
IMDDDFDM_00881	CDS	1389	dnaA		COG0593	Chromosomal replication initiator protein DnaA
IMDDDFDM_00882	gene	141	rpmH
IMDDDFDM_00882	CDS	141	rpmH		COG0230	50S ribosomal protein L34
IMDDDFDM_00883	gene	327	rnpA
IMDDDFDM_00883	CDS	327	rnpA	3.1.26.5	COG0594	Ribonuclease P protein component
IMDDDFDM_00884	gene	258	yidD
IMDDDFDM_00884	CDS	258	yidD		COG0759	Putative membrane protein insertion efficiency factor
IMDDDFDM_00885	gene	1647	yidC
IMDDDFDM_00885	CDS	1647	yidC			Membrane protein insertase YidC
IMDDDFDM_00886	gene	1365	mnmE
IMDDDFDM_00886	CDS	1365	mnmE	3.6.-.-	COG0486	tRNA modification GTPase MnmE
IMDDDFDM_00887	gene	1200	fabV
IMDDDFDM_00887	CDS	1200	fabV	1.3.1.9	COG3007	Enoyl-[acyl-carrier-protein] reductase [NADH]
IMDDDFDM_00888	gene	810	metQ_2
IMDDDFDM_00888	CDS	810	metQ_2		COG1464	putative D-methionine-binding lipoprotein MetQ
IMDDDFDM_00889	gene	1017	metN_2
IMDDDFDM_00889	CDS	1017	metN_2	3.6.3.-	COG1135	Methionine import ATP-binding protein MetN
IMDDDFDM_00890	gene	663	metI_2
IMDDDFDM_00890	CDS	663	metI_2		COG2011	D-methionine transport system permease protein MetI
IMDDDFDM_00891	gene	1905
IMDDDFDM_00891	CDS	1905				hypothetical protein
IMDDDFDM_00892	gene	573	chrR
IMDDDFDM_00892	CDS	573	chrR	1.6.5.2	COG0431	Quinone reductase
IMDDDFDM_00893	gene	1350	sasA_1
IMDDDFDM_00893	CDS	1350	sasA_1	2.7.-.-		Adaptive-response sensory-kinase SasA
IMDDDFDM_00894	gene	603	tmoT
IMDDDFDM_00894	CDS	603	tmoT			Response regulator protein TmoT
IMDDDFDM_00895	gene	492
IMDDDFDM_00895	CDS	492				hypothetical protein
IMDDDFDM_00896	gene	1329	adeP
IMDDDFDM_00896	CDS	1329	adeP		COG2252	Adenine permease AdeP
IMDDDFDM_00897	gene	669	yieH
IMDDDFDM_00897	CDS	669	yieH	3.1.3.-	COG0637	6-phosphogluconate phosphatase
IMDDDFDM_00898	gene	756
IMDDDFDM_00898	CDS	756				hypothetical protein
IMDDDFDM_00899	gene	738	glnM
IMDDDFDM_00899	CDS	738	glnM		COG0765	putative glutamine ABC transporter permease protein GlnM
IMDDDFDM_00900	gene	855	glnH_1
IMDDDFDM_00900	CDS	855	glnH_1		COG0834	ABC transporter glutamine-binding protein GlnH
IMDDDFDM_00901	gene	654
IMDDDFDM_00901	CDS	654				hypothetical protein
IMDDDFDM_00902	gene	723	phoU
IMDDDFDM_00902	CDS	723	phoU		COG0704	Phosphate-specific transport system accessory protein PhoU
IMDDDFDM_00903	gene	777	pstB
IMDDDFDM_00903	CDS	777	pstB	7.3.2.1	COG1117	Phosphate import ATP-binding protein PstB
IMDDDFDM_00904	gene	888	pstA
IMDDDFDM_00904	CDS	888	pstA		COG0581	Phosphate transport system permease protein PstA
IMDDDFDM_00905	gene	957	pstC
IMDDDFDM_00905	CDS	957	pstC		COG0573	Phosphate transport system permease protein PstC
IMDDDFDM_00906	gene	1041	pstS_1
IMDDDFDM_00906	CDS	1041	pstS_1		COG0226	Phosphate-binding protein PstS
IMDDDFDM_00907	gene	294
IMDDDFDM_00907	CDS	294				hypothetical protein
IMDDDFDM_00908	gene	1830	glmS_2
IMDDDFDM_00908	CDS	1830	glmS_2	2.6.1.16	COG0449	Glutamine--fructose-6-phosphate aminotransferase [isomerizing]
IMDDDFDM_00909	gene	1371	glmU
IMDDDFDM_00909	CDS	1371	glmU			Bifunctional protein GlmU
IMDDDFDM_00910	gene	423	atpC
IMDDDFDM_00910	CDS	423	atpC		COG0355	ATP synthase epsilon chain
IMDDDFDM_00911	gene	1383	atpD
IMDDDFDM_00911	CDS	1383	atpD	7.1.2.2	COG0055	ATP synthase subunit beta
IMDDDFDM_00912	gene	864	atpG
IMDDDFDM_00912	CDS	864	atpG		COG0224	ATP synthase gamma chain
IMDDDFDM_00913	gene	1542	atpA
IMDDDFDM_00913	CDS	1542	atpA	7.1.2.2		ATP synthase subunit alpha
IMDDDFDM_00914	gene	534	atpH
IMDDDFDM_00914	CDS	534	atpH		COG0712	ATP synthase subunit delta
IMDDDFDM_00915	gene	471	atpF
IMDDDFDM_00915	CDS	471	atpF		COG0711	ATP synthase subunit b
IMDDDFDM_00916	gene	240	atpE
IMDDDFDM_00916	CDS	240	atpE		COG0636	ATP synthase subunit c
IMDDDFDM_00917	gene	825	atpB
IMDDDFDM_00917	CDS	825	atpB		COG0356	ATP synthase subunit a
IMDDDFDM_00918	gene	384	atpI
IMDDDFDM_00918	CDS	384	atpI		COG3312	ATP synthase protein I
IMDDDFDM_00919	gene	621	rsmG
IMDDDFDM_00919	CDS	621	rsmG	2.1.1.170	COG0357	Ribosomal RNA small subunit methyltransferase G
IMDDDFDM_00920	gene	1890	mnmG
IMDDDFDM_00920	CDS	1890	mnmG		COG0445	tRNA uridine 5-carboxymethylaminomethyl modification enzyme MnmG
IMDDDFDM_00921	gene	441	mioC
IMDDDFDM_00921	CDS	441	mioC		COG0716	Protein MioC
IMDDDFDM_00922	gene	462	asnC
IMDDDFDM_00922	CDS	462	asnC		COG1522	Regulatory protein AsnC
IMDDDFDM_00923	gene	993	asnA
IMDDDFDM_00923	CDS	993	asnA	6.3.1.1	COG2502	Aspartate--ammonia ligase
IMDDDFDM_00924	gene	672
IMDDDFDM_00924	CDS	672				hypothetical protein
IMDDDFDM_00925	gene	1467	viaA
IMDDDFDM_00925	CDS	1467	viaA		COG2425	Protein ViaA
IMDDDFDM_00926	gene	1509	ravA
IMDDDFDM_00926	CDS	1509	ravA	3.6.3.-	COG0714	ATPase RavA
IMDDDFDM_00927	gene	1872	kup
IMDDDFDM_00927	CDS	1872	kup			Low affinity potassium transport system protein kup
IMDDDFDM_00928	gene	420	rbsD
IMDDDFDM_00928	CDS	420	rbsD	5.4.99.62	COG1869	D-ribose pyranase
IMDDDFDM_00929	gene	1503	rbsA_1
IMDDDFDM_00929	CDS	1503	rbsA_1	7.5.2.7	COG1129	Ribose import ATP-binding protein RbsA
IMDDDFDM_00930	gene	969	rbsC_1
IMDDDFDM_00930	CDS	969	rbsC_1		COG1172	Ribose import permease protein RbsC
IMDDDFDM_00931	gene	888	rbsB_1
IMDDDFDM_00931	CDS	888	rbsB_1		COG1879	Ribose import binding protein RbsB
IMDDDFDM_00932	gene	927	rbsK_1
IMDDDFDM_00932	CDS	927	rbsK_1	2.7.1.15	COG0524	Ribokinase
IMDDDFDM_00933	gene	993	rbsR
IMDDDFDM_00933	CDS	993	rbsR		COG1609	Ribose operon repressor
IMDDDFDM_00934	gene	1425	hsrA_1
IMDDDFDM_00934	CDS	1425	hsrA_1			putative transport protein HsrA
IMDDDFDM_00935	gene	690	nanR
IMDDDFDM_00935	CDS	690	nanR			HTH-type transcriptional repressor NanR
IMDDDFDM_00936	gene	1539
IMDDDFDM_00936	rRNA	1539				16S ribosomal RNA
IMDDDFDM_00937	gene	76
IMDDDFDM_00937	tRNA	76				tRNA-Glu(ttc)
IMDDDFDM_00938	gene	2991
IMDDDFDM_00938	rRNA	2991				23S ribosomal RNA
IMDDDFDM_00939	gene	111
IMDDDFDM_00939	rRNA	111				5S ribosomal RNA
IMDDDFDM_00940	gene	528	mobB
IMDDDFDM_00940	CDS	528	mobB		COG1763	Molybdopterin-guanine dinucleotide biosynthesis adapter protein
IMDDDFDM_00941	gene	591	mobA
IMDDDFDM_00941	CDS	591	mobA	2.7.7.77	COG0746	Molybdenum cofactor guanylyltransferase
IMDDDFDM_00942	gene	270	yihD
IMDDDFDM_00942	CDS	270	yihD		COG3084	Protein YihD
IMDDDFDM_00943	gene	987	srkA
IMDDDFDM_00943	CDS	987	srkA	2.7.11.1	COG2334	Stress response kinase A
IMDDDFDM_00944	gene	624	dsbA
IMDDDFDM_00944	CDS	624	dsbA		COG0526	Thiol:disulfide interchange protein DsbA
IMDDDFDM_00945	gene	2799	polA
IMDDDFDM_00945	CDS	2799	polA	2.7.7.7	COG0258	DNA polymerase I
IMDDDFDM_00946	gene	654	engB
IMDDDFDM_00946	CDS	654	engB		COG0218	putative GTP-binding protein EngB
IMDDDFDM_00947	gene	567	yihI
IMDDDFDM_00947	CDS	567	yihI		COG3078	Der GTPase-activating protein YihI
IMDDDFDM_00948	gene	1374	hemN
IMDDDFDM_00948	CDS	1374	hemN	1.3.98.3	COG0635	Oxygen-independent coproporphyrinogen III oxidase
IMDDDFDM_00949	gene	1413	ntrC
IMDDDFDM_00949	CDS	1413	ntrC		COG2204	DNA-binding transcriptional regulator NtrC
IMDDDFDM_00950	gene	1050	glnL
IMDDDFDM_00950	CDS	1050	glnL	2.7.13.3	COG3852	Sensory histidine kinase/phosphatase NtrB
IMDDDFDM_00951	gene	1410	glnA
IMDDDFDM_00951	CDS	1410	glnA	6.3.1.2	COG0174	Glutamine synthetase
IMDDDFDM_00952	gene	1824	typA
IMDDDFDM_00952	CDS	1824	typA		COG1217	GTP-binding protein TypA/BipA
IMDDDFDM_00953	gene	588	yihX
IMDDDFDM_00953	CDS	588	yihX	3.1.3.10	COG1011	Alpha-D-glucose 1-phosphate phosphatase YihX
IMDDDFDM_00954	gene	891
IMDDDFDM_00954	CDS	891				hypothetical protein
IMDDDFDM_00955	gene	438	dtd
IMDDDFDM_00955	CDS	438	dtd	3.1.1.96	COG1490	D-aminoacyl-tRNA deacylase
IMDDDFDM_00956	gene	924
IMDDDFDM_00956	CDS	924				hypothetical protein
IMDDDFDM_00957	gene	246
IMDDDFDM_00957	CDS	246				hypothetical protein
IMDDDFDM_00958	gene	687
IMDDDFDM_00958	CDS	687				hypothetical protein
IMDDDFDM_00959	gene	687
IMDDDFDM_00959	CDS	687				hypothetical protein
IMDDDFDM_00960	gene	687
IMDDDFDM_00960	CDS	687				hypothetical protein
IMDDDFDM_00961	gene	687
IMDDDFDM_00961	CDS	687				hypothetical protein
IMDDDFDM_00962	gene	687
IMDDDFDM_00962	CDS	687				hypothetical protein
IMDDDFDM_00963	gene	1710
IMDDDFDM_00963	CDS	1710				hypothetical protein
IMDDDFDM_00964	gene	1386	xanP
IMDDDFDM_00964	CDS	1386	xanP		COG2233	Xanthine permease XanP
IMDDDFDM_00965	gene	1215	gltS_1
IMDDDFDM_00965	CDS	1215	gltS_1		COG0786	Sodium/glutamate symporter
IMDDDFDM_00966	gene	2082	recG
IMDDDFDM_00966	CDS	2082	recG	3.6.4.12	COG1200	ATP-dependent DNA helicase RecG
IMDDDFDM_00967	gene	660	trmH
IMDDDFDM_00967	CDS	660	trmH	2.1.1.34	COG0566	tRNA (guanosine(18)-2'-O)-methyltransferase
IMDDDFDM_00968	gene	2103	spoT
IMDDDFDM_00968	CDS	2103	spoT		COG0317	Bifunctional (p)ppGpp synthase/hydrolase SpoT
IMDDDFDM_00969	gene	276	rpoZ
IMDDDFDM_00969	CDS	276	rpoZ	2.7.7.6	COG1758	DNA-directed RNA polymerase subunit omega
IMDDDFDM_00970	gene	624	gmk
IMDDDFDM_00970	CDS	624	gmk	2.7.4.8	COG0194	Guanylate kinase
IMDDDFDM_00971	gene	1698	ligB
IMDDDFDM_00971	CDS	1698	ligB	6.5.1.2	COG0272	DNA ligase B
IMDDDFDM_00972	gene	618
IMDDDFDM_00972	CDS	618				hypothetical protein
IMDDDFDM_00973	gene	465
IMDDDFDM_00973	CDS	465				hypothetical protein
IMDDDFDM_00974	gene	1185	nupC_1
IMDDDFDM_00974	CDS	1185	nupC_1		COG1972	Nucleoside permease NupC
IMDDDFDM_00975	gene	867	fadB_1
IMDDDFDM_00975	CDS	867	fadB_1	5.3.3.8		Fatty acid oxidation complex subunit alpha
IMDDDFDM_00976	gene	1677	pdeR
IMDDDFDM_00976	CDS	1677	pdeR	3.1.4.52	COG2199	Cyclic di-GMP phosphodiesterase PdeR
IMDDDFDM_00977	gene	366
IMDDDFDM_00977	CDS	366				hypothetical protein
IMDDDFDM_00978	gene	174
IMDDDFDM_00978	CDS	174				hypothetical protein
IMDDDFDM_00979	gene	831
IMDDDFDM_00979	CDS	831				hypothetical protein
IMDDDFDM_00980	gene	864
IMDDDFDM_00980	CDS	864				hypothetical protein
IMDDDFDM_00981	gene	717	rph
IMDDDFDM_00981	CDS	717	rph	2.7.7.56		Ribonuclease PH
IMDDDFDM_00982	gene	642	pyrE
IMDDDFDM_00982	CDS	642	pyrE	2.4.2.10	COG0461	Orotate phosphoribosyltransferase
IMDDDFDM_00983	gene	597	slmA
IMDDDFDM_00983	CDS	597	slmA		COG1309	Nucleoid occlusion factor SlmA
IMDDDFDM_00984	gene	459	dut
IMDDDFDM_00984	CDS	459	dut	3.6.1.23	COG0756	Deoxyuridine 5'-triphosphate nucleotidohydrolase
IMDDDFDM_00985	gene	1233	coaBC
IMDDDFDM_00985	CDS	1233	coaBC		COG0452	Coenzyme A biosynthesis bifunctional protein CoaBC
IMDDDFDM_00986	gene	669
IMDDDFDM_00986	CDS	669				hypothetical protein
IMDDDFDM_00987	gene	237	rpmB
IMDDDFDM_00987	CDS	237	rpmB		COG0227	50S ribosomal protein L28
IMDDDFDM_00988	gene	168	rpmG
IMDDDFDM_00988	CDS	168	rpmG		COG0267	50S ribosomal protein L33
IMDDDFDM_00989	gene	810	mutM
IMDDDFDM_00989	CDS	810	mutM	3.2.2.23	COG0266	Formamidopyrimidine-DNA glycosylase
IMDDDFDM_00990	gene	480	coaD
IMDDDFDM_00990	CDS	480	coaD	2.7.7.3	COG0669	Phosphopantetheine adenylyltransferase
IMDDDFDM_00991	gene	783
IMDDDFDM_00991	CDS	783				hypothetical protein
IMDDDFDM_00992	gene	1278	waaA
IMDDDFDM_00992	CDS	1278	waaA	2.4.99.12	COG1519	3-deoxy-D-manno-octulosonic acid transferase
IMDDDFDM_00993	gene	966	rfaC
IMDDDFDM_00993	CDS	966	rfaC	2.-.-.-	COG0859	Lipopolysaccharide heptosyltransferase 1
IMDDDFDM_00994	gene	1065	rfaF
IMDDDFDM_00994	CDS	1065	rfaF	2.-.-.-	COG0859	ADP-heptose--LPS heptosyltransferase 2
IMDDDFDM_00995	gene	933	hldD
IMDDDFDM_00995	CDS	933	hldD	5.1.3.20	COG0451	ADP-L-glycero-D-manno-heptose-6-epimerase
IMDDDFDM_00996	gene	1212	kbl
IMDDDFDM_00996	CDS	1212	kbl	2.3.1.29	COG0156	2-amino-3-ketobutyrate coenzyme A ligase
IMDDDFDM_00997	gene	1041	tdh
IMDDDFDM_00997	CDS	1041	tdh	1.1.1.103	COG1063	L-threonine 3-dehydrogenase
IMDDDFDM_00998	gene	1026
IMDDDFDM_00998	CDS	1026				hypothetical protein
IMDDDFDM_00999	gene	1368	envC
IMDDDFDM_00999	CDS	1368	envC		COG4942	Murein hydrolase activator EnvC
IMDDDFDM_01000	gene	1548	gpmI
[truncated: 6,517 more rows]
