# Supplementary material for: Mucin modulates phage infection dynamics and biofilm formation in enteropathogenic Yersinia enterocolitica
Source: Curr Res Microb Sci. 2026 Jun 3;11:100618. doi: 10.1016/j.crmicr.2026.100618 (PMC13284502; doi:10.1016/j.crmicr.2026.100618)
Supplement: Supplementary file 10 [file mmc10.zip › Supplementary Table S5_BIM6_annotation.tsv]

locus_tag	ftype	length_bp	gene	EC_number	COG	product
GOABKKBA_00001	gene	111
GOABKKBA_00001	rRNA	111				5S ribosomal RNA
GOABKKBA_00002	gene	2991
GOABKKBA_00002	rRNA	2991				23S ribosomal RNA
GOABKKBA_00003	gene	76
GOABKKBA_00003	tRNA	76				tRNA-Ala(tgc)
GOABKKBA_00004	gene	77
GOABKKBA_00004	tRNA	77				tRNA-Ile(gat)
GOABKKBA_00005	gene	1539
GOABKKBA_00005	rRNA	1539				16S ribosomal RNA
GOABKKBA_00006	gene	141
GOABKKBA_00006	CDS	141				hypothetical protein
GOABKKBA_00007	gene	543	yrdA
GOABKKBA_00007	CDS	543	yrdA		COG0663	Protein YrdA
GOABKKBA_00008	gene	822	aroE
GOABKKBA_00008	CDS	822	aroE	1.1.1.25	COG0169	Shikimate dehydrogenase (NADP(+))
GOABKKBA_00009	gene	588	tsaC
GOABKKBA_00009	CDS	588	tsaC	2.7.7.87	COG0009	Threonylcarbamoyl-AMP synthase
GOABKKBA_00010	gene	537	topA_1
GOABKKBA_00010	CDS	537	topA_1	5.6.2.1	COG0550	DNA topoisomerase 1
GOABKKBA_00011	gene	474	smg
GOABKKBA_00011	CDS	474	smg			Protein Smg
GOABKKBA_00012	gene	1122
GOABKKBA_00012	CDS	1122				hypothetical protein
GOABKKBA_00013	gene	513	def
GOABKKBA_00013	CDS	513	def	3.5.1.88	COG0242	Peptide deformylase
GOABKKBA_00014	gene	948	fmt
GOABKKBA_00014	CDS	948	fmt	2.1.2.9	COG0223	Methionyl-tRNA formyltransferase
GOABKKBA_00015	gene	1290	rsmB
GOABKKBA_00015	CDS	1290	rsmB	2.1.1.176	COG0144	Ribosomal RNA small subunit methyltransferase B
GOABKKBA_00016	gene	1377	trkA
GOABKKBA_00016	CDS	1377	trkA		COG0569	Trk system potassium uptake protein TrkA
GOABKKBA_00017	gene	411	mscL
GOABKKBA_00017	CDS	411	mscL		COG1970	Large-conductance mechanosensitive channel
GOABKKBA_00018	gene	207	arfA
GOABKKBA_00018	CDS	207	arfA		COG3036	Alternative ribosome-rescue factor A
GOABKKBA_00019	gene	426	zntR
GOABKKBA_00019	CDS	426	zntR		COG0789	HTH-type transcriptional regulator ZntR
GOABKKBA_00020	gene	372
GOABKKBA_00020	CDS	372				hypothetical protein
GOABKKBA_00021	gene	390	rplQ
GOABKKBA_00021	CDS	390	rplQ		COG0203	50S ribosomal protein L17
GOABKKBA_00022	gene	993	rpoA
GOABKKBA_00022	CDS	993	rpoA	2.7.7.6		DNA-directed RNA polymerase subunit alpha
GOABKKBA_00023	gene	621	rpsD
GOABKKBA_00023	CDS	621	rpsD		COG0522	30S ribosomal protein S4
GOABKKBA_00024	gene	390	rpsK
GOABKKBA_00024	CDS	390	rpsK		COG0100	30S ribosomal protein S11
GOABKKBA_00025	gene	357	rpsM
GOABKKBA_00025	CDS	357	rpsM		COG0099	30S ribosomal protein S13
GOABKKBA_00026	gene	117	rpmJ
GOABKKBA_00026	CDS	117	rpmJ		COG0257	50S ribosomal protein L36
GOABKKBA_00027	gene	1332	secY
GOABKKBA_00027	CDS	1332	secY		COG0201	Protein translocase subunit SecY
GOABKKBA_00028	gene	435	rplO
GOABKKBA_00028	CDS	435	rplO		COG0200	50S ribosomal protein L15
GOABKKBA_00029	gene	180	rpmD
GOABKKBA_00029	CDS	180	rpmD		COG1841	50S ribosomal protein L30
GOABKKBA_00030	gene	504	rpsE
GOABKKBA_00030	CDS	504	rpsE		COG0098	30S ribosomal protein S5
GOABKKBA_00031	gene	354	rplR
GOABKKBA_00031	CDS	354	rplR		COG0256	50S ribosomal protein L18
GOABKKBA_00032	gene	534	rplF
GOABKKBA_00032	CDS	534	rplF		COG0097	50S ribosomal protein L6
GOABKKBA_00033	gene	393	rpsH
GOABKKBA_00033	CDS	393	rpsH		COG0096	30S ribosomal protein S8
GOABKKBA_00034	gene	306	rpsN
GOABKKBA_00034	CDS	306	rpsN		COG0199	30S ribosomal protein S14
GOABKKBA_00035	gene	540	rplE
GOABKKBA_00035	CDS	540	rplE		COG0094	50S ribosomal protein L5
GOABKKBA_00036	gene	315	rplX
GOABKKBA_00036	CDS	315	rplX		COG0198	50S ribosomal protein L24
GOABKKBA_00037	gene	372	rplN
GOABKKBA_00037	CDS	372	rplN		COG0093	50S ribosomal protein L14
GOABKKBA_00038	gene	255	rpsQ
GOABKKBA_00038	CDS	255	rpsQ		COG0186	30S ribosomal protein S17
GOABKKBA_00039	gene	192	rpmC
GOABKKBA_00039	CDS	192	rpmC		COG0255	50S ribosomal protein L29
GOABKKBA_00040	gene	411	rplP
GOABKKBA_00040	CDS	411	rplP		COG0197	50S ribosomal protein L16
GOABKKBA_00041	gene	699	rpsC
GOABKKBA_00041	CDS	699	rpsC		COG0092	30S ribosomal protein S3
GOABKKBA_00042	gene	333	rplV
GOABKKBA_00042	CDS	333	rplV		COG0091	50S ribosomal protein L22
GOABKKBA_00043	gene	279	rpsS
GOABKKBA_00043	CDS	279	rpsS		COG0185	30S ribosomal protein S19
GOABKKBA_00044	gene	825	rplB
GOABKKBA_00044	CDS	825	rplB		COG0090	50S ribosomal protein L2
GOABKKBA_00045	gene	303	rplW
GOABKKBA_00045	CDS	303	rplW		COG0089	50S ribosomal protein L23
GOABKKBA_00046	gene	606	rplD
GOABKKBA_00046	CDS	606	rplD		COG0088	50S ribosomal protein L4
GOABKKBA_00047	gene	630	rplC
GOABKKBA_00047	CDS	630	rplC		COG0087	50S ribosomal protein L3
GOABKKBA_00048	gene	312	rpsJ
GOABKKBA_00048	CDS	312	rpsJ		COG0051	30S ribosomal protein S10
GOABKKBA_00049	gene	141
GOABKKBA_00049	CDS	141				hypothetical protein
GOABKKBA_00050	gene	474	bfr
GOABKKBA_00050	CDS	474	bfr	1.16.3.1	COG2193	Bacterioferritin
GOABKKBA_00051	gene	195	bfd
GOABKKBA_00051	CDS	195	bfd		COG2906	Bacterioferritin-associated ferredoxin
GOABKKBA_00052	gene	1185	tufB_1
GOABKKBA_00052	CDS	1185	tufB_1		COG0050	Elongation factor Tu 2
GOABKKBA_00053	gene	2109	fusA_1
GOABKKBA_00053	CDS	2109	fusA_1		COG0480	Elongation factor G
GOABKKBA_00054	gene	471	rpsG
GOABKKBA_00054	CDS	471	rpsG		COG0049	30S ribosomal protein S7
GOABKKBA_00055	gene	375	rpsL
GOABKKBA_00055	CDS	375	rpsL		COG0048	30S ribosomal protein S12
GOABKKBA_00056	gene	288	tusB
GOABKKBA_00056	CDS	288	tusB		COG2168	Protein TusB
GOABKKBA_00057	gene	366	tusC
GOABKKBA_00057	CDS	366	tusC		COG2923	Protein TusC
GOABKKBA_00058	gene	396	tusD
GOABKKBA_00058	CDS	396	tusD	2.8.1.-	COG1553	Sulfurtransferase TusD
GOABKKBA_00059	gene	723	dauR_1
GOABKKBA_00059	CDS	723	dauR_1		COG2964	Transcriptional regulator DauR
GOABKKBA_00060	gene	636	fkpA
GOABKKBA_00060	CDS	636	fkpA	5.2.1.8	COG0545	FKBP-type peptidyl-prolyl cis-trans isomerase FkpA
GOABKKBA_00061	gene	159
GOABKKBA_00061	CDS	159				hypothetical protein
GOABKKBA_00062	gene	219	slyX
GOABKKBA_00062	CDS	219	slyX		COG2900	Protein SlyX
GOABKKBA_00063	gene	585	slyD
GOABKKBA_00063	CDS	585	slyD	5.2.1.8	COG1047	FKBP-type peptidyl-prolyl cis-trans isomerase SlyD
GOABKKBA_00064	gene	222
GOABKKBA_00064	CDS	222				hypothetical protein
GOABKKBA_00065	gene	1809	kefC
GOABKKBA_00065	CDS	1809	kefC		COG0475	Glutathione-regulated potassium-efflux system protein KefC
GOABKKBA_00066	gene	552	ywrO_1
GOABKKBA_00066	CDS	552	ywrO_1	1.6.99.-	COG2249	General stress protein 14
GOABKKBA_00067	gene	1917	yheS
GOABKKBA_00067	CDS	1917	yheS		COG0488	putative ABC transporter ATP-binding protein YheS
GOABKKBA_00068	gene	990
GOABKKBA_00068	CDS	990				hypothetical protein
GOABKKBA_00069	gene	978	rfaQ_1
GOABKKBA_00069	CDS	978	rfaQ_1	2.-.-.-	COG0859	Lipopolysaccharide core heptosyltransferase RfaQ
GOABKKBA_00070	gene	849	tauD
GOABKKBA_00070	CDS	849	tauD	1.14.11.17	COG2175	Alpha-ketoglutarate-dependent taurine dioxygenase
GOABKKBA_00071	gene	891	ssuC
GOABKKBA_00071	CDS	891	ssuC		COG0600	Putative aliphatic sulfonates transport permease protein SsuC
GOABKKBA_00072	gene	768	tauB
GOABKKBA_00072	CDS	768	tauB	7.6.2.7	COG4525	Taurine import ATP-binding protein TauB
GOABKKBA_00073	gene	1029	tauA
GOABKKBA_00073	CDS	1029	tauA		COG4521	Taurine-binding periplasmic protein
GOABKKBA_00074	gene	789	yddE
GOABKKBA_00074	CDS	789	yddE	5.1.-.-	COG0384	putative isomerase YddE
GOABKKBA_00075	gene	603	eamB_1
GOABKKBA_00075	CDS	603	eamB_1		COG1280	Cysteine/O-acetylserine efflux protein
GOABKKBA_00076	gene	999
GOABKKBA_00076	CDS	999				hypothetical protein
GOABKKBA_00077	gene	237
GOABKKBA_00077	CDS	237				hypothetical protein
GOABKKBA_00078	gene	870	cfxP
GOABKKBA_00078	CDS	870	cfxP	2.7.1.19	COG3954	Phosphoribulokinase, plasmid
GOABKKBA_00079	gene	408	yhfA
GOABKKBA_00079	CDS	408	yhfA		COG1765	Protein YhfA
GOABKKBA_00080	gene	633	crp
GOABKKBA_00080	CDS	633	crp		COG0664	cAMP-activated global transcriptional regulator CRP
GOABKKBA_00081	gene	2121
GOABKKBA_00081	CDS	2121				hypothetical protein
GOABKKBA_00082	gene	1218	argD
GOABKKBA_00082	CDS	1218	argD	2.6.1.11	COG4992	Acetylornithine/succinyldiaminopimelate aminotransferase
GOABKKBA_00083	gene	576	pabA
GOABKKBA_00083	CDS	576	pabA	2.6.1.85	COG0512	Aminodeoxychorismate synthase component 2
GOABKKBA_00084	gene	1512
GOABKKBA_00084	CDS	1512				hypothetical protein
GOABKKBA_00085	gene	570	ppiA
GOABKKBA_00085	CDS	570	ppiA	5.2.1.8	COG0652	Peptidyl-prolyl cis-trans isomerase A
GOABKKBA_00086	gene	1314	licH
GOABKKBA_00086	CDS	1314	licH	3.2.1.86	COG1486	putative 6-phospho-beta-glucosidase
GOABKKBA_00087	gene	981	galS_1
GOABKKBA_00087	CDS	981	galS_1		COG1609	HTH-type transcriptional regulator GalS
GOABKKBA_00088	gene	1185	tsgA
GOABKKBA_00088	CDS	1185	tsgA		COG0477	Protein TsgA
GOABKKBA_00089	gene	1296	codA
GOABKKBA_00089	CDS	1296	codA	3.5.4.1	COG0402	Cytosine deaminase
GOABKKBA_00090	gene	2547	nasD
GOABKKBA_00090	CDS	2547	nasD	1.7.1.4	COG1251	Nitrite reductase [NAD(P)H]
GOABKKBA_00091	gene	327	nirD
GOABKKBA_00091	CDS	327	nirD	1.7.1.15	COG2146	Nitrite reductase (NADH) small subunit
GOABKKBA_00092	gene	807	nirC
GOABKKBA_00092	CDS	807	nirC		COG2116	Nitrite transporter NirC
GOABKKBA_00093	gene	1419	cysG_1
GOABKKBA_00093	CDS	1419	cysG_1		COG0007	Siroheme synthase
GOABKKBA_00094	gene	1041	trpS
GOABKKBA_00094	CDS	1041	trpS	6.1.1.2	COG0180	Tryptophan--tRNA ligase
GOABKKBA_00095	gene	699	gph
GOABKKBA_00095	CDS	699	gph	3.1.3.18	COG0546	Phosphoglycolate phosphatase
GOABKKBA_00096	gene	678	rpe
GOABKKBA_00096	CDS	678	rpe	5.1.3.1	COG0036	Ribulose-phosphate 3-epimerase
GOABKKBA_00097	gene	813	dam
GOABKKBA_00097	CDS	813	dam	2.1.1.72	COG0338	DNA adenine methylase
GOABKKBA_00098	gene	996	damX
GOABKKBA_00098	CDS	996	damX		COG3266	Cell division protein DamX
GOABKKBA_00099	gene	1089	aroB
GOABKKBA_00099	CDS	1089	aroB	4.2.3.4	COG0337	3-dehydroquinate synthase
GOABKKBA_00100	gene	522	aroK
GOABKKBA_00100	CDS	522	aroK	2.7.1.71	COG0703	Shikimate kinase 1
GOABKKBA_00101	gene	1320	pilQ
GOABKKBA_00101	CDS	1320	pilQ		COG4796	Type IV pilus biogenesis and competence protein PilQ
GOABKKBA_00102	gene	378
GOABKKBA_00102	CDS	378				hypothetical protein
GOABKKBA_00103	gene	567
GOABKKBA_00103	CDS	567				hypothetical protein
GOABKKBA_00104	gene	549
GOABKKBA_00104	CDS	549				hypothetical protein
GOABKKBA_00105	gene	873
GOABKKBA_00105	CDS	873				hypothetical protein
GOABKKBA_00106	gene	2556	mrcA
GOABKKBA_00106	CDS	2556	mrcA		COG5009	Penicillin-binding protein 1A
GOABKKBA_00107	gene	558	nudE
GOABKKBA_00107	CDS	558	nudE	3.6.1.-	COG0494	ADP compounds hydrolase NudE
GOABKKBA_00108	gene	2148	igaA
GOABKKBA_00108	CDS	2148	igaA			Intracellular growth attenuator protein igaA
GOABKKBA_00109	gene	678	yrfG
GOABKKBA_00109	CDS	678	yrfG	3.1.3.5	COG1011	GMP/IMP nucleotidase YrfG
GOABKKBA_00110	gene	408	hslR
GOABKKBA_00110	CDS	408	hslR		COG1188	Heat shock protein 15
GOABKKBA_00111	gene	915	hslO
GOABKKBA_00111	CDS	915	hslO		COG1281	33 kDa chaperonin
GOABKKBA_00112	gene	1620	pckA
GOABKKBA_00112	CDS	1620	pckA	4.1.1.49	COG1866	Phosphoenolpyruvate carboxykinase (ATP)
GOABKKBA_00113	gene	759	glpR_1
GOABKKBA_00113	CDS	759	glpR_1		COG1349	Glycerol-3-phosphate regulon repressor
GOABKKBA_00114	gene	837	glpG
GOABKKBA_00114	CDS	837	glpG	3.4.21.105	COG0705	Rhomboid protease GlpG
GOABKKBA_00115	gene	327	glpE
GOABKKBA_00115	CDS	327	glpE	2.8.1.1	COG0607	Thiosulfate sulfurtransferase GlpE
GOABKKBA_00116	gene	2712	malT_1
GOABKKBA_00116	CDS	2712	malT_1		COG2909	HTH-type transcriptional regulator MalT
GOABKKBA_00117	gene	2406	malP_1
GOABKKBA_00117	CDS	2406	malP_1	2.4.1.1	COG0058	Maltodextrin phosphorylase
GOABKKBA_00118	gene	2097	malQ
GOABKKBA_00118	CDS	2097	malQ	2.4.1.25	COG1640	4-alpha-glucanotransferase
GOABKKBA_00119	gene	576	nfuA
GOABKKBA_00119	CDS	576	nfuA		COG0316	Fe/S biogenesis protein NfuA
GOABKKBA_00120	gene	684
GOABKKBA_00120	CDS	684				hypothetical protein
GOABKKBA_00121	gene	777	bioH
GOABKKBA_00121	CDS	777	bioH	3.1.1.85	COG0596	Pimeloyl-[acyl-carrier protein] methyl ester esterase
GOABKKBA_00122	gene	264
GOABKKBA_00122	CDS	264				hypothetical protein
GOABKKBA_00123	gene	309
GOABKKBA_00123	CDS	309				hypothetical protein
GOABKKBA_00124	gene	2316	feoB
GOABKKBA_00124	CDS	2316	feoB		COG0370	Fe(2+) transporter FeoB
GOABKKBA_00125	gene	225	feoA
GOABKKBA_00125	CDS	225	feoA		COG1918	Fe(2+) transport protein A
GOABKKBA_00126	gene	2379	yhgF
GOABKKBA_00126	CDS	2379	yhgF		COG2183	Protein YhgF
GOABKKBA_00127	gene	618
GOABKKBA_00127	CDS	618				hypothetical protein
GOABKKBA_00128	gene	582
GOABKKBA_00128	CDS	582				hypothetical protein
GOABKKBA_00129	gene	498	greB
GOABKKBA_00129	CDS	498	greB		COG0782	Transcription elongation factor GreB
GOABKKBA_00130	gene	720	ompR_1
GOABKKBA_00130	CDS	720	ompR_1			Transcriptional regulatory protein OmpR
GOABKKBA_00131	gene	1353	envZ
GOABKKBA_00131	CDS	1353	envZ	2.7.13.3		Osmolarity sensor protein EnvZ
GOABKKBA_00132	gene	135
GOABKKBA_00132	CDS	135				hypothetical protein
GOABKKBA_00133	gene	1515	glpD
GOABKKBA_00133	CDS	1515	glpD	1.1.5.3	COG0578	Aerobic glycerol-3-phosphate dehydrogenase
GOABKKBA_00134	gene	2448	malP_2
GOABKKBA_00134	CDS	2448	malP_2	2.4.1.1	COG0058	Maltodextrin phosphorylase
GOABKKBA_00135	gene	1431	glgA
GOABKKBA_00135	CDS	1431	glgA	2.4.1.21	COG0297	Glycogen synthase
GOABKKBA_00136	gene	1287	glgC_1
GOABKKBA_00136	CDS	1287	glgC_1	2.7.7.27	COG0448	Glucose-1-phosphate adenylyltransferase
GOABKKBA_00137	gene	1989	glgX
GOABKKBA_00137	CDS	1989	glgX	3.2.1.196	COG1523	Glycogen debranching enzyme
GOABKKBA_00138	gene	2184	glgB
GOABKKBA_00138	CDS	2184	glgB	2.4.1.18		1,4-alpha-glucan branching enzyme GlgB
GOABKKBA_00139	gene	1698	btsS
GOABKKBA_00139	CDS	1698	btsS	2.7.13.3	COG3275	Sensor histidine kinase BtsS
GOABKKBA_00140	gene	897	benM
GOABKKBA_00140	CDS	897	benM			HTH-type transcriptional regulator BenM
GOABKKBA_00141	gene	786	budA
GOABKKBA_00141	CDS	786	budA	4.1.1.5		Alpha-acetolactate decarboxylase
GOABKKBA_00142	gene	1680	budB
GOABKKBA_00142	CDS	1680	budB	2.2.1.6	COG0028	Acetolactate synthase, catabolic
GOABKKBA_00143	gene	1104	asd
GOABKKBA_00143	CDS	1104	asd	1.2.1.11	COG0136	Aspartate-semialdehyde dehydrogenase
GOABKKBA_00144	gene	594
GOABKKBA_00144	CDS	594				hypothetical protein
GOABKKBA_00145	gene	513	gntK_1
GOABKKBA_00145	CDS	513	gntK_1	2.7.1.12	COG3265	Thermoresistant gluconokinase
GOABKKBA_00146	gene	1317	gntT
GOABKKBA_00146	CDS	1317	gntT		COG2610	High-affinity gluconate transporter
GOABKKBA_00147	gene	996	gntR_1
GOABKKBA_00147	CDS	996	gntR_1			HTH-type transcriptional regulator GntR
GOABKKBA_00148	gene	696	yhhW
GOABKKBA_00148	CDS	696	yhhW	1.13.11.24	COG1741	Quercetin 2,3-dioxygenase
GOABKKBA_00149	gene	507	aaaT
GOABKKBA_00149	CDS	507	aaaT	2.3.1.-	COG0454	L-amino acid N-acetyltransferase AaaT
GOABKKBA_00150	gene	897	iolE
GOABKKBA_00150	CDS	897	iolE	4.2.1.44	COG1082	Inosose dehydratase
GOABKKBA_00151	gene	1014	iolG_1
GOABKKBA_00151	CDS	1014	iolG_1	1.1.1.18	COG0673	Inositol 2-dehydrogenase/D-chiro-inositol 3-dehydrogenase
GOABKKBA_00152	gene	1941	iolD
GOABKKBA_00152	CDS	1941	iolD	3.7.1.22	COG3962	3D-(3,5/4)-trihydroxycyclohexane-1,2-dione hydrolase
GOABKKBA_00153	gene	684	iolC
GOABKKBA_00153	CDS	684	iolC	2.7.1.92	COG0524	5-dehydro-2-deoxygluconokinase
GOABKKBA_00154	gene	1224	RBKS
GOABKKBA_00154	CDS	1224	RBKS	2.7.1.15		Ribokinase
GOABKKBA_00155	gene	834	ybbH_1
GOABKKBA_00155	CDS	834	ybbH_1		COG1737	putative HTH-type transcriptional regulator YbbH
GOABKKBA_00156	gene	825	iolB
GOABKKBA_00156	CDS	825	iolB	5.3.1.30	COG3718	5-deoxy-glucuronate isomerase
GOABKKBA_00157	gene	1506	bauC
GOABKKBA_00157	CDS	1506	bauC	1.2.1.-	COG1012	Putative 3-oxopropanoate dehydrogenase
GOABKKBA_00158	gene	108
GOABKKBA_00158	CDS	108				hypothetical protein
GOABKKBA_00159	gene	1215	nepI
GOABKKBA_00159	CDS	1215	nepI			Purine ribonucleoside efflux pump NepI
GOABKKBA_00160	gene	954	dmlR_1
GOABKKBA_00160	CDS	954	dmlR_1			HTH-type transcriptional regulator DmlR
GOABKKBA_00161	gene	798	ybjI_1
GOABKKBA_00161	CDS	798	ybjI_1	3.1.3.104	COG0561	5-amino-6-(5-phospho-D-ribitylamino)uracil phosphatase YbjI
GOABKKBA_00162	gene	591	btuR_1
GOABKKBA_00162	CDS	591	btuR_1	2.5.1.17	COG2109	Corrinoid adenosyltransferase
GOABKKBA_00163	gene	1647	fumB
GOABKKBA_00163	CDS	1647	fumB	4.2.1.2	COG1838	Fumarate hydratase class I, anaerobic
GOABKKBA_00164	gene	921	gcvA_1
GOABKKBA_00164	CDS	921	gcvA_1			Glycine cleavage system transcriptional activator
GOABKKBA_00165	gene	783	sumT
GOABKKBA_00165	CDS	783	sumT	2.1.1.107	COG0007	Uroporphyrinogen-III C-methyltransferase
GOABKKBA_00166	gene	861	pduX_1
GOABKKBA_00166	CDS	861	pduX_1	2.7.1.177	COG4542	L-threonine kinase
GOABKKBA_00167	gene	447	glmS_1
GOABKKBA_00167	CDS	447	glmS_1	5.4.99.1		Glutamate mutase sigma subunit
GOABKKBA_00168	gene	1392
GOABKKBA_00168	CDS	1392				hypothetical protein
GOABKKBA_00169	gene	1446	glmE
GOABKKBA_00169	CDS	1446	glmE	5.4.99.1		Glutamate mutase epsilon subunit
GOABKKBA_00170	gene	1245
GOABKKBA_00170	CDS	1245		4.3.1.2		Methylaspartate ammonia-lyase
GOABKKBA_00171	gene	1374
GOABKKBA_00171	CDS	1374				hypothetical protein
GOABKKBA_00172	gene	318
GOABKKBA_00172	CDS	318				hypothetical protein
GOABKKBA_00173	gene	1326	dctA_1
GOABKKBA_00173	CDS	1326	dctA_1		COG1301	C4-dicarboxylate transport protein
GOABKKBA_00174	gene	1200
GOABKKBA_00174	CDS	1200			COG2081	putative protein
GOABKKBA_00175	gene	1497	pitA
GOABKKBA_00175	CDS	1497	pitA		COG0306	Low-affinity inorganic phosphate transporter 1
GOABKKBA_00176	gene	336	uspB
GOABKKBA_00176	CDS	336	uspB			Universal stress protein B
GOABKKBA_00177	gene	447	uspA
GOABKKBA_00177	CDS	447	uspA		COG0589	Universal stress protein A
GOABKKBA_00178	gene	1344	gdhA
GOABKKBA_00178	CDS	1344	gdhA	1.4.1.4	COG0334	NADP-specific glutamate dehydrogenase
GOABKKBA_00179	gene	1479	prtC
GOABKKBA_00179	CDS	1479	prtC	3.4.24.40		Serralysin C
GOABKKBA_00180	gene	759	rsmJ
GOABKKBA_00180	CDS	759	rsmJ	2.1.1.242		Ribosomal RNA small subunit methyltransferase J
GOABKKBA_00181	gene	2043	prlC
GOABKKBA_00181	CDS	2043	prlC	3.4.24.70	COG0339	Oligopeptidase A
GOABKKBA_00182	gene	843	rlmJ
GOABKKBA_00182	CDS	843	rlmJ	2.1.1.266	COG2961	Ribosomal RNA large subunit methyltransferase J
GOABKKBA_00183	gene	1419	gor
GOABKKBA_00183	CDS	1419	gor	1.8.1.7	COG1249	Glutathione reductase
GOABKKBA_00184	gene	3246
GOABKKBA_00184	CDS	3246				hypothetical protein
GOABKKBA_00185	gene	990	yhjD
GOABKKBA_00185	CDS	990	yhjD		COG1295	Inner membrane protein YhjD
GOABKKBA_00186	gene	765	cdh
GOABKKBA_00186	CDS	765	cdh	3.6.1.26	COG2134	CDP-diacylglycerol pyrophosphatase
GOABKKBA_00187	gene	2121
GOABKKBA_00187	CDS	2121				hypothetical protein
GOABKKBA_00188	gene	792	pdeH_1
GOABKKBA_00188	CDS	792	pdeH_1	3.1.4.52		Cyclic di-GMP phosphodiesterase PdeH
GOABKKBA_00189	gene	201
GOABKKBA_00189	CDS	201		5.3.2.-	COG1942	putative tautomerase
GOABKKBA_00190	gene	945	kdgK
GOABKKBA_00190	CDS	945	kdgK	2.7.1.45	COG0524	2-dehydro-3-deoxygluconokinase
GOABKKBA_00191	gene	1506	yhjJ
GOABKKBA_00191	CDS	1506	yhjJ		COG0612	Protein YhjJ
GOABKKBA_00192	gene	1293	dctA_2
GOABKKBA_00192	CDS	1293	dctA_2		COG1301	Aerobic C4-dicarboxylate transport protein
GOABKKBA_00193	gene	480
GOABKKBA_00193	CDS	480				hypothetical protein
GOABKKBA_00194	gene	1719	pelW_1
GOABKKBA_00194	CDS	1719	pelW_1	4.2.2.9		Pectate disaccharide-lyase
GOABKKBA_00195	gene	705	kdgM_1
GOABKKBA_00195	CDS	705	kdgM_1			Oligogalacturonate-specific porin KdgM
GOABKKBA_00196	gene	1536
GOABKKBA_00196	CDS	1536				hypothetical protein
GOABKKBA_00197	gene	3486	bcsC
GOABKKBA_00197	CDS	3486	bcsC		COG0457	Cellulose synthase operon protein C
GOABKKBA_00198	gene	1119	bcsZ
GOABKKBA_00198	CDS	1119	bcsZ	3.2.1.4	COG3405	Endoglucanase
GOABKKBA_00199	gene	2304	bcsB
GOABKKBA_00199	CDS	2304	bcsB			Cyclic di-GMP-binding protein
GOABKKBA_00200	gene	2628	bcsA
GOABKKBA_00200	CDS	2628	bcsA	2.4.1.12	COG1215	Cellulose synthase catalytic subunit [UDP-forming]
GOABKKBA_00201	gene	738	bcsQ
GOABKKBA_00201	CDS	738	bcsQ			Cellulose biosynthesis protein BcsQ
GOABKKBA_00202	gene	192
GOABKKBA_00202	CDS	192				hypothetical protein
GOABKKBA_00203	gene	123
GOABKKBA_00203	CDS	123				hypothetical protein
GOABKKBA_00204	gene	1506	bcsE
GOABKKBA_00204	CDS	1506	bcsE			Cyclic di-GMP binding protein BcsE
GOABKKBA_00205	gene	189
GOABKKBA_00205	CDS	189				hypothetical protein
GOABKKBA_00206	gene	1653	bcsG
GOABKKBA_00206	CDS	1653	bcsG			Cellulose biosynthesis protein BcsG
GOABKKBA_00207	gene	1023	gsiA
GOABKKBA_00207	CDS	1023	gsiA	7.4.2.10	COG1123	Glutathione import ATP-binding protein GsiA
GOABKKBA_00208	gene	981	dppD_1
GOABKKBA_00208	CDS	981	dppD_1		COG0444	Dipeptide transport ATP-binding protein DppD
GOABKKBA_00209	gene	903	dppC_1
GOABKKBA_00209	CDS	903	dppC_1		COG1173	Dipeptide transport system permease protein DppC
GOABKKBA_00210	gene	1020	dppB
GOABKKBA_00210	CDS	1020	dppB		COG0601	Dipeptide transport system permease protein DppB
GOABKKBA_00211	gene	1608	dppA
GOABKKBA_00211	CDS	1608	dppA		COG0747	Periplasmic dipeptide transport protein
GOABKKBA_00212	gene	1383
GOABKKBA_00212	CDS	1383				hypothetical protein
GOABKKBA_00213	gene	1626
GOABKKBA_00213	CDS	1626				hypothetical protein
GOABKKBA_00214	gene	1113
GOABKKBA_00214	CDS	1113				hypothetical protein
GOABKKBA_00215	gene	77
GOABKKBA_00215	tRNA	77				tRNA-Pro(tgg)
GOABKKBA_00216	gene	1365	uhpC_1
GOABKKBA_00216	CDS	1365	uhpC_1		COG2271	Membrane sensor protein UhpC
GOABKKBA_00217	gene	1530	uhpB_1
GOABKKBA_00217	CDS	1530	uhpB_1	2.7.13.3		Signal transduction histidine-protein kinase/phosphatase UhpB
GOABKKBA_00218	gene	591	uhpA_1
GOABKKBA_00218	CDS	591	uhpA_1		COG2197	Transcriptional regulatory protein UhpA
GOABKKBA_00219	gene	1692	eptB
GOABKKBA_00219	CDS	1692	eptB	2.7.8.42	COG2194	Kdo(2)-lipid A phosphoethanolamine 7''-transferase
GOABKKBA_00220	gene	426	ohrB
GOABKKBA_00220	CDS	426	ohrB		COG1764	Organic hydroperoxide resistance protein OhrB
GOABKKBA_00221	gene	1464
GOABKKBA_00221	CDS	1464				hypothetical protein
GOABKKBA_00222	gene	1398	proY_1
GOABKKBA_00222	CDS	1398	proY_1		COG1113	Proline-specific permease ProY
GOABKKBA_00223	gene	1536	hutH
GOABKKBA_00223	CDS	1536	hutH	4.3.1.3	COG2986	Histidine ammonia-lyase
GOABKKBA_00224	gene	1692	hutU
GOABKKBA_00224	CDS	1692	hutU	4.2.1.49	COG2987	Urocanate hydratase
GOABKKBA_00225	gene	1194	manA_1
GOABKKBA_00225	CDS	1194	manA_1	5.3.1.8	COG1482	Mannose-6-phosphate isomerase
GOABKKBA_00226	gene	1401	gmuD_1
GOABKKBA_00226	CDS	1401	gmuD_1	3.2.1.86	COG2723	6-phospho-beta-glucosidase GmuD
GOABKKBA_00227	gene	2196
GOABKKBA_00227	CDS	2196				hypothetical protein
GOABKKBA_00228	gene	846	lamB_1
GOABKKBA_00228	CDS	846	lamB_1			Maltoporin
GOABKKBA_00229	gene	498	lamB_2
GOABKKBA_00229	CDS	498	lamB_2			Maltoporin
GOABKKBA_00230	gene	1275	licC_1
GOABKKBA_00230	CDS	1275	licC_1		COG1455	Lichenan permease IIC component
GOABKKBA_00231	gene	315	gmuB
GOABKKBA_00231	CDS	315	gmuB	2.7.1.205	COG1440	PTS system oligo-beta-mannoside-specific EIIB component
GOABKKBA_00232	gene	1326	licC_2
GOABKKBA_00232	CDS	1326	licC_2		COG1455	Lichenan permease IIC component
GOABKKBA_00233	gene	306	chbA_1
GOABKKBA_00233	CDS	306	chbA_1		COG1447	PTS system N,N'-diacetylchitobiose-specific EIIA component
GOABKKBA_00234	gene	921	mak_1
GOABKKBA_00234	CDS	921	mak_1	2.7.1.4	COG1940	Fructokinase
GOABKKBA_00235	gene	963	galR_1
GOABKKBA_00235	CDS	963	galR_1		COG1609	HTH-type transcriptional regulator GalR
GOABKKBA_00236	gene	348
GOABKKBA_00236	CDS	348				hypothetical protein
GOABKKBA_00237	gene	1092
GOABKKBA_00237	CDS	1092				hypothetical protein
GOABKKBA_00238	gene	408
GOABKKBA_00238	CDS	408				hypothetical protein
GOABKKBA_00239	gene	186
GOABKKBA_00239	CDS	186				hypothetical protein
GOABKKBA_00240	gene	162
GOABKKBA_00240	CDS	162				hypothetical protein
GOABKKBA_00241	gene	1104	fic
GOABKKBA_00241	CDS	1104	fic	2.7.7.-	COG3177	Protein adenylyltransferase SoFic
GOABKKBA_00242	gene	549
GOABKKBA_00242	CDS	549				hypothetical protein
GOABKKBA_00243	gene	501
GOABKKBA_00243	CDS	501				hypothetical protein
GOABKKBA_00244	gene	366
GOABKKBA_00244	CDS	366				hypothetical protein
GOABKKBA_00245	gene	1215	intS_1
GOABKKBA_00245	CDS	1215	intS_1		COG0582	Prophage integrase IntS
GOABKKBA_00246	gene	95
GOABKKBA_00246	tRNA	95				tRNA-SeC(tca)
GOABKKBA_00247	gene	1194	xylR
GOABKKBA_00247	CDS	1194	xylR			Xylose operon regulatory protein
GOABKKBA_00248	gene	1185	xylH
GOABKKBA_00248	CDS	1185	xylH		COG4214	Xylose transport system permease protein XylH
GOABKKBA_00249	gene	1533	xylG
GOABKKBA_00249	CDS	1533	xylG	7.5.2.10	COG1129	Xylose import ATP-binding protein XylG
GOABKKBA_00250	gene	996	xylF
GOABKKBA_00250	CDS	996	xylF		COG4213	D-xylose-binding periplasmic protein
GOABKKBA_00251	gene	1320	xylA
GOABKKBA_00251	CDS	1320	xylA	5.3.1.5		Xylose isomerase
GOABKKBA_00252	gene	1461	xylB
GOABKKBA_00252	CDS	1461	xylB	2.7.1.17	COG1070	Xylulose kinase
GOABKKBA_00253	gene	768	papD
GOABKKBA_00253	CDS	768	papD		COG3121	Chaperone protein PapD
GOABKKBA_00254	gene	1029
GOABKKBA_00254	CDS	1029				hypothetical protein
GOABKKBA_00255	gene	927	cdhR_1
GOABKKBA_00255	CDS	927	cdhR_1		COG4977	HTH-type transcriptional regulator CdhR
GOABKKBA_00256	gene	993	wecH
GOABKKBA_00256	CDS	993	wecH	2.3.1.-	COG3274	O-acetyltransferase WecH
GOABKKBA_00257	gene	1230	mdfA
GOABKKBA_00257	CDS	1230	mdfA			Multidrug transporter MdfA
GOABKKBA_00258	gene	1254	hipA_1
GOABKKBA_00258	CDS	1254	hipA_1	2.7.11.1	COG3550	Serine/threonine-protein kinase toxin HipA
GOABKKBA_00259	gene	351
GOABKKBA_00259	CDS	351				hypothetical protein
GOABKKBA_00260	gene	1893	selB
GOABKKBA_00260	CDS	1893	selB		COG3276	Selenocysteine-specific elongation factor
GOABKKBA_00261	gene	1389	selA
GOABKKBA_00261	CDS	1389	selA	2.9.1.1	COG1921	L-seryl-tRNA(Sec) selenium transferase
GOABKKBA_00262	gene	930	fdhE
GOABKKBA_00262	CDS	930	fdhE		COG3058	Protein FdhE
GOABKKBA_00263	gene	651	fdoI
GOABKKBA_00263	CDS	651	fdoI		COG2864	Formate dehydrogenase, cytochrome b556(fdo) subunit
GOABKKBA_00264	gene	972	fdoH
GOABKKBA_00264	CDS	972	fdoH		COG0437	Formate dehydrogenase-O iron-sulfur subunit
GOABKKBA_00265	gene	2412	fdoG_1
GOABKKBA_00265	CDS	2412	fdoG_1	1.17.1.9	COG0243	Formate dehydrogenase-O major subunit
GOABKKBA_00266	gene	588	fdoG_2
GOABKKBA_00266	CDS	588	fdoG_2	1.17.1.9	COG0243	Formate dehydrogenase-O major subunit
GOABKKBA_00267	gene	855	fdhD
GOABKKBA_00267	CDS	855	fdhD		COG1526	Sulfur carrier protein FdhD
GOABKKBA_00268	gene	624	sodA
GOABKKBA_00268	CDS	624	sodA	1.15.1.1	COG0605	Superoxide dismutase [Mn]
GOABKKBA_00269	gene	1950
GOABKKBA_00269	CDS	1950				hypothetical protein
GOABKKBA_00270	gene	672	yiiM
GOABKKBA_00270	CDS	672	yiiM		COG2258	Protein YiiM
GOABKKBA_00271	gene	90
GOABKKBA_00271	CDS	90				hypothetical protein
GOABKKBA_00272	gene	228
GOABKKBA_00272	CDS	228				hypothetical protein
GOABKKBA_00273	gene	357	yibL
GOABKKBA_00273	CDS	357	yibL			putative protein YibL
GOABKKBA_00274	gene	1482	norG_1
GOABKKBA_00274	CDS	1482	norG_1		COG1167	HTH-type transcriptional regulator NorG
GOABKKBA_00275	gene	612	eamB_2
GOABKKBA_00275	CDS	612	eamB_2		COG1280	Cysteine/O-acetylserine efflux protein
GOABKKBA_00276	gene	555	mtlR
GOABKKBA_00276	CDS	555	mtlR		COG3722	Mannitol operon repressor
GOABKKBA_00277	gene	1164	mtlD
GOABKKBA_00277	CDS	1164	mtlD	1.1.1.17	COG0246	Mannitol-1-phosphate 5-dehydrogenase
GOABKKBA_00278	gene	1923	mtlA
GOABKKBA_00278	CDS	1923	mtlA		COG2213	PTS system mannitol-specific EIICBA component
GOABKKBA_00279	gene	234
GOABKKBA_00279	CDS	234				hypothetical protein
GOABKKBA_00280	gene	720
GOABKKBA_00280	CDS	720				hypothetical protein
GOABKKBA_00281	gene	2070	glyS
GOABKKBA_00281	CDS	2070	glyS	6.1.1.14	COG0751	Glycine--tRNA ligase beta subunit
GOABKKBA_00282	gene	915	glyQ
GOABKKBA_00282	CDS	915	glyQ	6.1.1.14	COG0752	Glycine--tRNA ligase alpha subunit
GOABKKBA_00283	gene	573	tag
GOABKKBA_00283	CDS	573	tag	3.2.2.20	COG2818	DNA-3-methyladenine glycosylase 1
GOABKKBA_00284	gene	456	yiaC
GOABKKBA_00284	CDS	456	yiaC	2.3.1.-	COG0454	Peptidyl-lysine N-acetyltransferase YiaC
GOABKKBA_00285	gene	1455
GOABKKBA_00285	CDS	1455				hypothetical protein
GOABKKBA_00286	gene	2208
GOABKKBA_00286	CDS	2208				hypothetical protein
GOABKKBA_00287	gene	660	yiaD
GOABKKBA_00287	CDS	660	yiaD		COG2885	putative lipoprotein YiaD
GOABKKBA_00288	gene	645
GOABKKBA_00288	CDS	645				hypothetical protein
GOABKKBA_00289	gene	1449
GOABKKBA_00289	CDS	1449				putative multidrug-efflux transporter
GOABKKBA_00290	gene	981	ghrB
GOABKKBA_00290	CDS	981	ghrB	1.1.1.79	COG1052	Glyoxylate/hydroxypyruvate reductase B
GOABKKBA_00291	gene	2067	malS
GOABKKBA_00291	CDS	2067	malS	3.2.1.1	COG0366	Periplasmic alpha-amylase
GOABKKBA_00292	gene	1254	avtA
GOABKKBA_00292	CDS	1254	avtA	2.6.1.66	COG3977	Valine--pyruvate aminotransferase
GOABKKBA_00293	gene	1659	aspT_1
GOABKKBA_00293	CDS	1659	aspT_1			Aspartate/alanine antiporter
GOABKKBA_00294	gene	234
GOABKKBA_00294	CDS	234				hypothetical protein
GOABKKBA_00295	gene	474	ibpB
GOABKKBA_00295	CDS	474	ibpB		COG0071	Small heat shock protein IbpB
GOABKKBA_00296	gene	414	ibpA
GOABKKBA_00296	CDS	414	ibpA		COG0071	Small heat shock protein IbpA
GOABKKBA_00297	gene	339
GOABKKBA_00297	CDS	339				hypothetical protein
GOABKKBA_00298	gene	1284	tolB_1
GOABKKBA_00298	CDS	1284	tolB_1			Tol-Pal system protein TolB
GOABKKBA_00299	gene	1203	ecoRIIR
GOABKKBA_00299	CDS	1203	ecoRIIR	3.1.21.4		Type-2 restriction enzyme EcoRII
GOABKKBA_00300	gene	477	vsr
GOABKKBA_00300	CDS	477	vsr	3.1.-.-	COG3727	Very short patch repair protein
GOABKKBA_00301	gene	1428	dcm
GOABKKBA_00301	CDS	1428	dcm	2.1.1.37	COG0270	DNA-cytosine methyltransferase
GOABKKBA_00302	gene	600	dauR_2
GOABKKBA_00302	CDS	600	dauR_2		COG2964	Transcriptional regulator DauR
GOABKKBA_00303	gene	960	tdcB_1
GOABKKBA_00303	CDS	960	tdcB_1	4.3.1.19		L-threonine dehydratase catabolic TdcB
GOABKKBA_00304	gene	939
GOABKKBA_00304	CDS	939		1.5.1.49	COG2423	Delta(1)-pyrroline-2-carboxylate reductase
GOABKKBA_00305	gene	810	yidA_1
GOABKKBA_00305	CDS	810	yidA_1	3.1.3.23	COG0561	Sugar phosphatase YidA
GOABKKBA_00306	gene	2415	gyrB
GOABKKBA_00306	CDS	2415	gyrB	5.6.2.2	COG0187	DNA gyrase subunit B
GOABKKBA_00307	gene	1113	recF
GOABKKBA_00307	CDS	1113	recF		COG1195	DNA replication and repair protein RecF
GOABKKBA_00308	gene	1101	dnaN
GOABKKBA_00308	CDS	1101	dnaN		COG0592	Beta sliding clamp
GOABKKBA_00309	gene	1389	dnaA
GOABKKBA_00309	CDS	1389	dnaA		COG0593	Chromosomal replication initiator protein DnaA
GOABKKBA_00310	gene	141	rpmH
GOABKKBA_00310	CDS	141	rpmH		COG0230	50S ribosomal protein L34
GOABKKBA_00311	gene	327	rnpA
GOABKKBA_00311	CDS	327	rnpA	3.1.26.5	COG0594	Ribonuclease P protein component
GOABKKBA_00312	gene	258	yidD
GOABKKBA_00312	CDS	258	yidD		COG0759	Putative membrane protein insertion efficiency factor
GOABKKBA_00313	gene	1647	yidC
GOABKKBA_00313	CDS	1647	yidC			Membrane protein insertase YidC
GOABKKBA_00314	gene	1365	mnmE
GOABKKBA_00314	CDS	1365	mnmE	3.6.-.-	COG0486	tRNA modification GTPase MnmE
GOABKKBA_00315	gene	1200	fabV
GOABKKBA_00315	CDS	1200	fabV	1.3.1.9	COG3007	Enoyl-[acyl-carrier-protein] reductase [NADH]
GOABKKBA_00316	gene	810	metQ_1
GOABKKBA_00316	CDS	810	metQ_1		COG1464	putative D-methionine-binding lipoprotein MetQ
GOABKKBA_00317	gene	1017	metN_1
GOABKKBA_00317	CDS	1017	metN_1	3.6.3.-	COG1135	Methionine import ATP-binding protein MetN
GOABKKBA_00318	gene	663	metI_1
GOABKKBA_00318	CDS	663	metI_1		COG2011	D-methionine transport system permease protein MetI
GOABKKBA_00319	gene	1905
GOABKKBA_00319	CDS	1905				hypothetical protein
GOABKKBA_00320	gene	573	chrR
GOABKKBA_00320	CDS	573	chrR	1.6.5.2	COG0431	Quinone reductase
GOABKKBA_00321	gene	1350	sasA_1
GOABKKBA_00321	CDS	1350	sasA_1	2.7.-.-		Adaptive-response sensory-kinase SasA
GOABKKBA_00322	gene	603	tmoT
GOABKKBA_00322	CDS	603	tmoT			Response regulator protein TmoT
GOABKKBA_00323	gene	492
GOABKKBA_00323	CDS	492				hypothetical protein
GOABKKBA_00324	gene	1329	adeP
GOABKKBA_00324	CDS	1329	adeP		COG2252	Adenine permease AdeP
GOABKKBA_00325	gene	669	yieH
GOABKKBA_00325	CDS	669	yieH	3.1.3.-	COG0637	6-phosphogluconate phosphatase
GOABKKBA_00326	gene	756
GOABKKBA_00326	CDS	756				hypothetical protein
GOABKKBA_00327	gene	738	glnM
GOABKKBA_00327	CDS	738	glnM		COG0765	putative glutamine ABC transporter permease protein GlnM
GOABKKBA_00328	gene	855	glnH_1
GOABKKBA_00328	CDS	855	glnH_1		COG0834	ABC transporter glutamine-binding protein GlnH
GOABKKBA_00329	gene	654
GOABKKBA_00329	CDS	654				hypothetical protein
GOABKKBA_00330	gene	723	phoU
GOABKKBA_00330	CDS	723	phoU		COG0704	Phosphate-specific transport system accessory protein PhoU
GOABKKBA_00331	gene	777	pstB
GOABKKBA_00331	CDS	777	pstB	7.3.2.1	COG1117	Phosphate import ATP-binding protein PstB
GOABKKBA_00332	gene	888	pstA
GOABKKBA_00332	CDS	888	pstA		COG0581	Phosphate transport system permease protein PstA
GOABKKBA_00333	gene	957	pstC
GOABKKBA_00333	CDS	957	pstC		COG0573	Phosphate transport system permease protein PstC
GOABKKBA_00334	gene	1041	pstS_1
GOABKKBA_00334	CDS	1041	pstS_1		COG0226	Phosphate-binding protein PstS
GOABKKBA_00335	gene	294
GOABKKBA_00335	CDS	294				hypothetical protein
GOABKKBA_00336	gene	1830	glmS_2
GOABKKBA_00336	CDS	1830	glmS_2	2.6.1.16	COG0449	Glutamine--fructose-6-phosphate aminotransferase [isomerizing]
GOABKKBA_00337	gene	1371	glmU
GOABKKBA_00337	CDS	1371	glmU			Bifunctional protein GlmU
GOABKKBA_00338	gene	423	atpC
GOABKKBA_00338	CDS	423	atpC		COG0355	ATP synthase epsilon chain
GOABKKBA_00339	gene	1383	atpD
GOABKKBA_00339	CDS	1383	atpD	7.1.2.2	COG0055	ATP synthase subunit beta
GOABKKBA_00340	gene	864	atpG
GOABKKBA_00340	CDS	864	atpG		COG0224	ATP synthase gamma chain
GOABKKBA_00341	gene	1542	atpA
GOABKKBA_00341	CDS	1542	atpA	7.1.2.2		ATP synthase subunit alpha
GOABKKBA_00342	gene	534	atpH
GOABKKBA_00342	CDS	534	atpH		COG0712	ATP synthase subunit delta
GOABKKBA_00343	gene	471	atpF
GOABKKBA_00343	CDS	471	atpF		COG0711	ATP synthase subunit b
GOABKKBA_00344	gene	240	atpE
GOABKKBA_00344	CDS	240	atpE		COG0636	ATP synthase subunit c
GOABKKBA_00345	gene	825	atpB
GOABKKBA_00345	CDS	825	atpB		COG0356	ATP synthase subunit a
GOABKKBA_00346	gene	384	atpI
GOABKKBA_00346	CDS	384	atpI		COG3312	ATP synthase protein I
GOABKKBA_00347	gene	621	rsmG
GOABKKBA_00347	CDS	621	rsmG	2.1.1.170	COG0357	Ribosomal RNA small subunit methyltransferase G
GOABKKBA_00348	gene	1890	mnmG
GOABKKBA_00348	CDS	1890	mnmG		COG0445	tRNA uridine 5-carboxymethylaminomethyl modification enzyme MnmG
GOABKKBA_00349	gene	441	mioC
GOABKKBA_00349	CDS	441	mioC		COG0716	Protein MioC
GOABKKBA_00350	gene	462	asnC
GOABKKBA_00350	CDS	462	asnC		COG1522	Regulatory protein AsnC
GOABKKBA_00351	gene	993	asnA
GOABKKBA_00351	CDS	993	asnA	6.3.1.1	COG2502	Aspartate--ammonia ligase
GOABKKBA_00352	gene	672
GOABKKBA_00352	CDS	672				hypothetical protein
GOABKKBA_00353	gene	1467	viaA
GOABKKBA_00353	CDS	1467	viaA		COG2425	Protein ViaA
GOABKKBA_00354	gene	1509	ravA
GOABKKBA_00354	CDS	1509	ravA	3.6.3.-	COG0714	ATPase RavA
GOABKKBA_00355	gene	1872	kup
GOABKKBA_00355	CDS	1872	kup			Low affinity potassium transport system protein kup
GOABKKBA_00356	gene	420	rbsD
GOABKKBA_00356	CDS	420	rbsD	5.4.99.62	COG1869	D-ribose pyranase
GOABKKBA_00357	gene	1503	rbsA_1
GOABKKBA_00357	CDS	1503	rbsA_1	7.5.2.7	COG1129	Ribose import ATP-binding protein RbsA
GOABKKBA_00358	gene	969	rbsC_1
GOABKKBA_00358	CDS	969	rbsC_1		COG1172	Ribose import permease protein RbsC
GOABKKBA_00359	gene	888	rbsB_1
GOABKKBA_00359	CDS	888	rbsB_1		COG1879	Ribose import binding protein RbsB
GOABKKBA_00360	gene	927	rbsK_1
GOABKKBA_00360	CDS	927	rbsK_1	2.7.1.15	COG0524	Ribokinase
GOABKKBA_00361	gene	993	rbsR
GOABKKBA_00361	CDS	993	rbsR		COG1609	Ribose operon repressor
GOABKKBA_00362	gene	1425	hsrA_1
GOABKKBA_00362	CDS	1425	hsrA_1			putative transport protein HsrA
GOABKKBA_00363	gene	690	nanR
GOABKKBA_00363	CDS	690	nanR			HTH-type transcriptional repressor NanR
GOABKKBA_00364	gene	1539
GOABKKBA_00364	rRNA	1539				16S ribosomal RNA
GOABKKBA_00365	gene	76
GOABKKBA_00365	tRNA	76				tRNA-Glu(ttc)
GOABKKBA_00366	gene	2991
GOABKKBA_00366	rRNA	2991				23S ribosomal RNA
GOABKKBA_00367	gene	111
GOABKKBA_00367	rRNA	111				5S ribosomal RNA
GOABKKBA_00368	gene	528	mobB
GOABKKBA_00368	CDS	528	mobB		COG1763	Molybdopterin-guanine dinucleotide biosynthesis adapter protein
GOABKKBA_00369	gene	591	mobA
GOABKKBA_00369	CDS	591	mobA	2.7.7.77	COG0746	Molybdenum cofactor guanylyltransferase
GOABKKBA_00370	gene	270	yihD
GOABKKBA_00370	CDS	270	yihD		COG3084	Protein YihD
GOABKKBA_00371	gene	987	srkA
GOABKKBA_00371	CDS	987	srkA	2.7.11.1	COG2334	Stress response kinase A
GOABKKBA_00372	gene	624	dsbA
GOABKKBA_00372	CDS	624	dsbA		COG0526	Thiol:disulfide interchange protein DsbA
GOABKKBA_00373	gene	2799	polA
GOABKKBA_00373	CDS	2799	polA	2.7.7.7	COG0258	DNA polymerase I
GOABKKBA_00374	gene	654	engB
GOABKKBA_00374	CDS	654	engB		COG0218	putative GTP-binding protein EngB
GOABKKBA_00375	gene	567	yihI
GOABKKBA_00375	CDS	567	yihI		COG3078	Der GTPase-activating protein YihI
GOABKKBA_00376	gene	1374	hemN
GOABKKBA_00376	CDS	1374	hemN	1.3.98.3	COG0635	Oxygen-independent coproporphyrinogen III oxidase
GOABKKBA_00377	gene	1413	ntrC
GOABKKBA_00377	CDS	1413	ntrC		COG2204	DNA-binding transcriptional regulator NtrC
GOABKKBA_00378	gene	1050	glnL
GOABKKBA_00378	CDS	1050	glnL	2.7.13.3	COG3852	Sensory histidine kinase/phosphatase NtrB
GOABKKBA_00379	gene	1410	glnA
GOABKKBA_00379	CDS	1410	glnA	6.3.1.2	COG0174	Glutamine synthetase
GOABKKBA_00380	gene	1824	typA
GOABKKBA_00380	CDS	1824	typA		COG1217	GTP-binding protein TypA/BipA
GOABKKBA_00381	gene	588	yihX
GOABKKBA_00381	CDS	588	yihX	3.1.3.10	COG1011	Alpha-D-glucose 1-phosphate phosphatase YihX
GOABKKBA_00382	gene	891
GOABKKBA_00382	CDS	891				hypothetical protein
GOABKKBA_00383	gene	438	dtd
GOABKKBA_00383	CDS	438	dtd	3.1.1.96	COG1490	D-aminoacyl-tRNA deacylase
GOABKKBA_00384	gene	924
GOABKKBA_00384	CDS	924				hypothetical protein
GOABKKBA_00385	gene	246
GOABKKBA_00385	CDS	246				hypothetical protein
GOABKKBA_00386	gene	687
GOABKKBA_00386	CDS	687				hypothetical protein
GOABKKBA_00387	gene	687
GOABKKBA_00387	CDS	687				hypothetical protein
GOABKKBA_00388	gene	687
GOABKKBA_00388	CDS	687				hypothetical protein
GOABKKBA_00389	gene	687
GOABKKBA_00389	CDS	687				hypothetical protein
GOABKKBA_00390	gene	687
GOABKKBA_00390	CDS	687				hypothetical protein
GOABKKBA_00391	gene	1710
GOABKKBA_00391	CDS	1710				hypothetical protein
GOABKKBA_00392	gene	1386	xanP
GOABKKBA_00392	CDS	1386	xanP		COG2233	Xanthine permease XanP
GOABKKBA_00393	gene	1215	gltS_1
GOABKKBA_00393	CDS	1215	gltS_1		COG0786	Sodium/glutamate symporter
GOABKKBA_00394	gene	2082	recG
GOABKKBA_00394	CDS	2082	recG	3.6.4.12	COG1200	ATP-dependent DNA helicase RecG
GOABKKBA_00395	gene	660	trmH
GOABKKBA_00395	CDS	660	trmH	2.1.1.34	COG0566	tRNA (guanosine(18)-2'-O)-methyltransferase
GOABKKBA_00396	gene	2103	spoT
GOABKKBA_00396	CDS	2103	spoT		COG0317	Bifunctional (p)ppGpp synthase/hydrolase SpoT
GOABKKBA_00397	gene	276	rpoZ
GOABKKBA_00397	CDS	276	rpoZ	2.7.7.6	COG1758	DNA-directed RNA polymerase subunit omega
GOABKKBA_00398	gene	624	gmk
GOABKKBA_00398	CDS	624	gmk	2.7.4.8	COG0194	Guanylate kinase
GOABKKBA_00399	gene	1698	ligB
GOABKKBA_00399	CDS	1698	ligB	6.5.1.2	COG0272	DNA ligase B
GOABKKBA_00400	gene	618
GOABKKBA_00400	CDS	618				hypothetical protein
GOABKKBA_00401	gene	465
GOABKKBA_00401	CDS	465				hypothetical protein
GOABKKBA_00402	gene	1185	nupC_1
GOABKKBA_00402	CDS	1185	nupC_1		COG1972	Nucleoside permease NupC
GOABKKBA_00403	gene	867	fadB_1
GOABKKBA_00403	CDS	867	fadB_1	5.3.3.8		Fatty acid oxidation complex subunit alpha
GOABKKBA_00404	gene	1677	pdeR
GOABKKBA_00404	CDS	1677	pdeR	3.1.4.52	COG2199	Cyclic di-GMP phosphodiesterase PdeR
GOABKKBA_00405	gene	366
GOABKKBA_00405	CDS	366				hypothetical protein
GOABKKBA_00406	gene	174
GOABKKBA_00406	CDS	174				hypothetical protein
GOABKKBA_00407	gene	831
GOABKKBA_00407	CDS	831				hypothetical protein
GOABKKBA_00408	gene	864
GOABKKBA_00408	CDS	864				hypothetical protein
GOABKKBA_00409	gene	717	rph
GOABKKBA_00409	CDS	717	rph	2.7.7.56		Ribonuclease PH
GOABKKBA_00410	gene	642	pyrE
GOABKKBA_00410	CDS	642	pyrE	2.4.2.10	COG0461	Orotate phosphoribosyltransferase
GOABKKBA_00411	gene	597	slmA
GOABKKBA_00411	CDS	597	slmA		COG1309	Nucleoid occlusion factor SlmA
GOABKKBA_00412	gene	459	dut
GOABKKBA_00412	CDS	459	dut	3.6.1.23	COG0756	Deoxyuridine 5'-triphosphate nucleotidohydrolase
GOABKKBA_00413	gene	1233	coaBC
GOABKKBA_00413	CDS	1233	coaBC		COG0452	Coenzyme A biosynthesis bifunctional protein CoaBC
GOABKKBA_00414	gene	669
GOABKKBA_00414	CDS	669				hypothetical protein
GOABKKBA_00415	gene	237	rpmB
GOABKKBA_00415	CDS	237	rpmB		COG0227	50S ribosomal protein L28
GOABKKBA_00416	gene	168	rpmG
GOABKKBA_00416	CDS	168	rpmG		COG0267	50S ribosomal protein L33
GOABKKBA_00417	gene	810	mutM
GOABKKBA_00417	CDS	810	mutM	3.2.2.23	COG0266	Formamidopyrimidine-DNA glycosylase
GOABKKBA_00418	gene	480	coaD
GOABKKBA_00418	CDS	480	coaD	2.7.7.3	COG0669	Phosphopantetheine adenylyltransferase
GOABKKBA_00419	gene	783
GOABKKBA_00419	CDS	783				hypothetical protein
GOABKKBA_00420	gene	1278	waaA
GOABKKBA_00420	CDS	1278	waaA	2.4.99.12	COG1519	3-deoxy-D-manno-octulosonic acid transferase
GOABKKBA_00421	gene	966	rfaC
GOABKKBA_00421	CDS	966	rfaC	2.-.-.-	COG0859	Lipopolysaccharide heptosyltransferase 1
GOABKKBA_00422	gene	1065	rfaF
GOABKKBA_00422	CDS	1065	rfaF	2.-.-.-	COG0859	ADP-heptose--LPS heptosyltransferase 2
GOABKKBA_00423	gene	933	hldD
GOABKKBA_00423	CDS	933	hldD	5.1.3.20	COG0451	ADP-L-glycero-D-manno-heptose-6-epimerase
GOABKKBA_00424	gene	1212	kbl
GOABKKBA_00424	CDS	1212	kbl	2.3.1.29	COG0156	2-amino-3-ketobutyrate coenzyme A ligase
GOABKKBA_00425	gene	1041	tdh
GOABKKBA_00425	CDS	1041	tdh	1.1.1.103	COG1063	L-threonine 3-dehydrogenase
GOABKKBA_00426	gene	1026
GOABKKBA_00426	CDS	1026				hypothetical protein
GOABKKBA_00427	gene	1368	envC
GOABKKBA_00427	CDS	1368	envC		COG4942	Murein hydrolase activator EnvC
GOABKKBA_00428	gene	1548	gpmI
GOABKKBA_00428	CDS	1548	gpmI	5.4.2.12	COG0696	2,3-bisphosphoglycerate-independent phosphoglycerate mutase
GOABKKBA_00429	gene	435	yibN
GOABKKBA_00429	CDS	435	yibN		COG0607	putative protein YibN
GOABKKBA_00430	gene	249	grxC
GOABKKBA_00430	CDS	249	grxC		COG0695	Glutaredoxin 3
GOABKKBA_00431	gene	471	secB
GOABKKBA_00431	CDS	471	secB		COG1952	Protein-export protein SecB
GOABKKBA_00432	gene	1020	gpsA
GOABKKBA_00432	CDS	1020	gpsA	1.1.1.94	COG0240	Glycerol-3-phosphate dehydrogenase [NAD(P)+]
GOABKKBA_00433	gene	822	cysE
GOABKKBA_00433	CDS	822	cysE	2.3.1.30	COG1045	Serine acetyltransferase
GOABKKBA_00434	gene	504	trmL
GOABKKBA_00434	CDS	504	trmL	2.1.1.207	COG0219	tRNA (cytidine(34)-2'-O)-methyltransferase
GOABKKBA_00435	gene	1161	ada
GOABKKBA_00435	CDS	1161	ada		COG0350	Bifunctional transcriptional activator/DNA repair enzyme Ada
GOABKKBA_00436	gene	1377	cpxA
GOABKKBA_00436	CDS	1377	cpxA	2.7.13.3		Sensor histidine kinase CpxA
GOABKKBA_00437	gene	699	cpxR
GOABKKBA_00437	CDS	699	cpxR		COG0745	Transcriptional regulatory protein CpxR
GOABKKBA_00438	gene	498	cpxP
GOABKKBA_00438	CDS	498	cpxP		COG3678	Periplasmic protein CpxP
GOABKKBA_00439	gene	903	fieF
GOABKKBA_00439	CDS	903	fieF		COG0053	Ferrous-iron efflux pump FieF
GOABKKBA_00440	gene	996	pfkA
GOABKKBA_00440	CDS	996	pfkA	2.7.1.11	COG0205	ATP-dependent 6-phosphofructokinase isozyme 1
GOABKKBA_00441	gene	990	sbp
GOABKKBA_00441	CDS	990	sbp		COG1613	Sulfate-binding protein
GOABKKBA_00442	gene	768	tpiA
GOABKKBA_00442	CDS	768	tpiA	5.3.1.1	COG0149	Triosephosphate isomerase
GOABKKBA_00443	gene	606
GOABKKBA_00443	CDS	606				hypothetical protein
GOABKKBA_00444	gene	336
GOABKKBA_00444	CDS	336				hypothetical protein
GOABKKBA_00445	gene	747	fpr
GOABKKBA_00445	CDS	747	fpr	1.18.1.2	COG1018	Flavodoxin/ferredoxin--NADP reductase
GOABKKBA_00446	gene	1185	emrD
GOABKKBA_00446	CDS	1185	emrD			Multidrug resistance protein D
GOABKKBA_00447	gene	1011	glpX
GOABKKBA_00447	CDS	1011	glpX	3.1.3.11	COG1494	Fructose-1,6-bisphosphatase 1 class 2
GOABKKBA_00448	gene	1524	glpK
GOABKKBA_00448	CDS	1524	glpK	2.7.1.30	COG0554	Glycerol kinase
GOABKKBA_00449	gene	849	glpF
GOABKKBA_00449	CDS	849	glpF		COG0580	Glycerol uptake facilitator protein
GOABKKBA_00450	gene	240	zapB
GOABKKBA_00450	CDS	240	zapB		COG3074	Cell division protein ZapB
GOABKKBA_00451	gene	486	rraA
GOABKKBA_00451	CDS	486	rraA		COG0684	Regulator of ribonuclease activity A
GOABKKBA_00452	gene	969	menA
GOABKKBA_00452	CDS	969	menA	2.5.1.74	COG1575	1,4-dihydroxy-2-naphthoate octaprenyltransferase
GOABKKBA_00453	gene	1332	hslU
GOABKKBA_00453	CDS	1332	hslU		COG1220	ATP-dependent protease ATPase subunit HslU
GOABKKBA_00454	gene	525	hslV
GOABKKBA_00454	CDS	525	hslV	3.4.25.2	COG5405	ATP-dependent protease subunit HslV
GOABKKBA_00455	gene	771	ftsN
GOABKKBA_00455	CDS	771	ftsN		COG3087	Cell division protein FtsN
GOABKKBA_00456	gene	879	cytR_1
GOABKKBA_00456	CDS	879	cytR_1		COG1609	HTH-type transcriptional repressor CytR
GOABKKBA_00457	gene	2199	priA
GOABKKBA_00457	CDS	2199	priA	3.6.4.-	COG1198	Primosomal protein N'
GOABKKBA_00458	gene	219	rpmE
GOABKKBA_00458	CDS	219	rpmE		COG0254	50S ribosomal protein L31
GOABKKBA_00459	gene	318	metJ
GOABKKBA_00459	CDS	318	metJ		COG3060	Met repressor
GOABKKBA_00460	gene	1161	metB
GOABKKBA_00460	CDS	1161	metB	2.5.1.48	COG0626	Cystathionine gamma-synthase
GOABKKBA_00461	gene	2436	metL
GOABKKBA_00461	CDS	2436	metL		COG0460	Bifunctional aspartokinase/homoserine dehydrogenase 2
GOABKKBA_00462	gene	1482
GOABKKBA_00462	CDS	1482				hypothetical protein
GOABKKBA_00463	gene	597
GOABKKBA_00463	CDS	597				hypothetical protein
GOABKKBA_00464	gene	885	metF
GOABKKBA_00464	CDS	885	metF	1.5.1.20	COG0685	5,10-methylenetetrahydrofolate reductase
GOABKKBA_00465	gene	1203
GOABKKBA_00465	CDS	1203				hypothetical protein
GOABKKBA_00466	gene	2640	ppc
GOABKKBA_00466	CDS	2640	ppc	4.1.1.31	COG2352	Phosphoenolpyruvate carboxylase
GOABKKBA_00467	gene	138
GOABKKBA_00467	CDS	138				hypothetical protein
GOABKKBA_00468	gene	1179	argE
GOABKKBA_00468	CDS	1179	argE	3.5.1.16	COG0624	Acetylornithine deacetylase
GOABKKBA_00469	gene	1005	argC
GOABKKBA_00469	CDS	1005	argC	1.2.1.38	COG0002	N-acetyl-gamma-glutamyl-phosphate reductase
GOABKKBA_00470	gene	777	argB
GOABKKBA_00470	CDS	777	argB	2.7.2.8	COG0548	Acetylglutamate kinase
GOABKKBA_00471	gene	1374	argH
GOABKKBA_00471	CDS	1374	argH	4.3.2.1	COG0165	Argininosuccinate lyase
GOABKKBA_00472	gene	2484	tdhA
GOABKKBA_00472	CDS	2484	tdhA		COG1629	TonB-dependent heme receptor A
GOABKKBA_00473	gene	609	hasA
GOABKKBA_00473	CDS	609	hasA			Hemophore HasA
GOABKKBA_00474	gene	654
GOABKKBA_00474	CDS	654				hypothetical protein
GOABKKBA_00475	gene	642
GOABKKBA_00475	CDS	642				hypothetical protein
GOABKKBA_00476	gene	609
GOABKKBA_00476	CDS	609				hypothetical protein
GOABKKBA_00477	gene	1782	prsD
GOABKKBA_00477	CDS	1782	prsD			Type I secretion system ATP-binding protein PrsD
GOABKKBA_00478	gene	1341	prsE
GOABKKBA_00478	CDS	1341	prsE			Type I secretion system membrane fusion protein PrsE
GOABKKBA_00479	gene	828
GOABKKBA_00479	CDS	828				hypothetical protein
GOABKKBA_00480	gene	1194
GOABKKBA_00480	CDS	1194			COG3385	IS4 family transposase ISSfl1
GOABKKBA_00481	gene	1449	lpd
GOABKKBA_00481	CDS	1449	lpd	1.8.1.4	COG1249	Dihydrolipoyl dehydrogenase
GOABKKBA_00482	gene	732	PGdx
GOABKKBA_00482	CDS	732	PGdx	1.11.1.15	COG0678	Hybrid peroxiredoxin hyPrx5
GOABKKBA_00483	gene	933	oxyR
GOABKKBA_00483	CDS	933	oxyR			Hydrogen peroxide-inducible genes activator
GOABKKBA_00484	gene	1401	sthA
GOABKKBA_00484	CDS	1401	sthA	1.6.1.1	COG1249	Soluble pyridine nucleotide transhydrogenase
GOABKKBA_00485	gene	633	fabR
GOABKKBA_00485	CDS	633	fabR		COG1309	HTH-type transcriptional repressor FabR
GOABKKBA_00486	gene	477
GOABKKBA_00486	CDS	477				hypothetical protein
GOABKKBA_00487	gene	1104	trmA
GOABKKBA_00487	CDS	1104	trmA	2.1.1.-	COG2265	tRNA/tmRNA (uracil-C(5))-methyltransferase
GOABKKBA_00488	gene	1899	btuB
GOABKKBA_00488	CDS	1899	btuB		COG4206	Vitamin B12 transporter BtuB
GOABKKBA_00489	gene	864	murI
GOABKKBA_00489	CDS	864	murI	5.1.1.3	COG0796	Glutamate racemase
GOABKKBA_00490	gene	147
GOABKKBA_00490	CDS	147				hypothetical protein
GOABKKBA_00491	gene	1539
GOABKKBA_00491	rRNA	1539				16S ribosomal RNA
GOABKKBA_00492	gene	77
GOABKKBA_00492	tRNA	77				tRNA-Ile(gat)
GOABKKBA_00493	gene	76
GOABKKBA_00493	tRNA	76				tRNA-Ala(tgc)
GOABKKBA_00494	gene	2904
GOABKKBA_00494	rRNA	2904				23S ribosomal RNA
GOABKKBA_00495	gene	111
GOABKKBA_00495	rRNA	111				5S ribosomal RNA
GOABKKBA_00496	gene	77
GOABKKBA_00496	tRNA	77				tRNA-Asp(gtc)
GOABKKBA_00497	gene	76
GOABKKBA_00497	tRNA	76				tRNA-Trp(cca)
GOABKKBA_00498	gene	957	ytfQ
GOABKKBA_00498	CDS	957	ytfQ			ABC transporter periplasmic-binding protein YtfQ
GOABKKBA_00499	gene	1491	fruK
GOABKKBA_00499	CDS	1491	fruK	7.5.2.-	COG1129	Fructose import ATP-binding protein FruK
GOABKKBA_00500	gene	999	ytfT
GOABKKBA_00500	CDS	999	ytfT			Inner membrane ABC transporter permease protein YtfT
GOABKKBA_00501	gene	993	yjfF
GOABKKBA_00501	CDS	993	yjfF			Inner membrane ABC transporter permease protein YjfF
GOABKKBA_00502	gene	882	hdfR_1
GOABKKBA_00502	CDS	882	hdfR_1			HTH-type transcriptional regulator HdfR
GOABKKBA_00503	gene	339
GOABKKBA_00503	CDS	339				hypothetical protein
GOABKKBA_00504	gene	1524	comM
GOABKKBA_00504	CDS	1524	comM		COG0606	Competence protein ComM
GOABKKBA_00505	gene	1647	ilvG
GOABKKBA_00505	CDS	1647	ilvG	2.2.1.6		Acetolactate synthase isozyme 2 large subunit
GOABKKBA_00506	gene	258	ilvM
GOABKKBA_00506	CDS	258	ilvM	2.2.1.6	COG3978	Acetolactate synthase isozyme 2 small subunit
GOABKKBA_00507	gene	927	ilvE
GOABKKBA_00507	CDS	927	ilvE	2.6.1.42	COG0115	Branched-chain-amino-acid aminotransferase
GOABKKBA_00508	gene	612	ilvD_1
GOABKKBA_00508	CDS	612	ilvD_1	4.2.1.9	COG0129	Dihydroxy-acid dehydratase
GOABKKBA_00509	gene	1242	ilvD_2
GOABKKBA_00509	CDS	1242	ilvD_2	4.2.1.9	COG0129	Dihydroxy-acid dehydratase
GOABKKBA_00510	gene	1545	ilvA
GOABKKBA_00510	CDS	1545	ilvA	4.3.1.19	COG1171	L-threonine dehydratase biosynthetic IlvA
GOABKKBA_00511	gene	120
GOABKKBA_00511	CDS	120				hypothetical protein
GOABKKBA_00512	gene	1224
GOABKKBA_00512	CDS	1224				hypothetical protein
GOABKKBA_00513	gene	882	cynR
GOABKKBA_00513	CDS	882	cynR			HTH-type transcriptional regulator CynR
GOABKKBA_00514	gene	1479	ilvC
GOABKKBA_00514	CDS	1479	ilvC	1.1.1.86	COG0059	Ketol-acid reductoisomerase (NADP(+))
GOABKKBA_00515	gene	453
GOABKKBA_00515	CDS	453			COG3385	IS4 family transposase IS4
GOABKKBA_00516	gene	366
GOABKKBA_00516	CDS	366			COG3385	IS4 family transposase ISPcc3
GOABKKBA_00517	gene	366
GOABKKBA_00517	CDS	366				hypothetical protein
GOABKKBA_00518	gene	1920
GOABKKBA_00518	CDS	1920				hypothetical protein
GOABKKBA_00519	gene	480
GOABKKBA_00519	CDS	480				hypothetical protein
GOABKKBA_00520	gene	105	cim
GOABKKBA_00520	CDS	105	cim			Cloacin immunity protein
GOABKKBA_00521	gene	255	imm2
GOABKKBA_00521	CDS	255	imm2			Pyocin-S2 immunity protein
GOABKKBA_00522	gene	759	yadV_1
GOABKKBA_00522	CDS	759	yadV_1			putative fimbrial chaperone YadV
GOABKKBA_00523	gene	1368
GOABKKBA_00523	CDS	1368				hypothetical protein
GOABKKBA_00524	gene	2673	fimD
GOABKKBA_00524	CDS	2673	fimD		COG3188	Outer membrane usher protein FimD
GOABKKBA_00525	gene	729	yadV_2
GOABKKBA_00525	CDS	729	yadV_2			putative fimbrial chaperone YadV
GOABKKBA_00526	gene	531
GOABKKBA_00526	CDS	531				hypothetical protein
GOABKKBA_00527	gene	282	ppiC
GOABKKBA_00527	CDS	282	ppiC	5.2.1.8	COG0760	Peptidyl-prolyl cis-trans isomerase C
GOABKKBA_00528	gene	2025	rep
GOABKKBA_00528	CDS	2025	rep	3.6.4.12	COG0210	ATP-dependent DNA helicase Rep
GOABKKBA_00529	gene	1827	pehX
GOABKKBA_00529	CDS	1827	pehX	3.2.1.82		Exo-poly-alpha-D-galacturonosidase
GOABKKBA_00530	gene	1497	gppA
GOABKKBA_00530	CDS	1497	gppA	3.6.1.40	COG0248	Guanosine-5'-triphosphate,3'-diphosphate pyrophosphatase
GOABKKBA_00531	gene	1287	rhlB
GOABKKBA_00531	CDS	1287	rhlB	3.6.4.13	COG0513	ATP-dependent RNA helicase RhlB
GOABKKBA_00532	gene	327	trxA
GOABKKBA_00532	CDS	327	trxA		COG0526	Thioredoxin 1
GOABKKBA_00533	gene	1260	rho
GOABKKBA_00533	CDS	1260	rho	3.6.4.-	COG1158	Transcription termination factor Rho
GOABKKBA_00534	gene	1098	wecA
GOABKKBA_00534	CDS	1098	wecA	2.7.8.33	COG0472	Undecaprenyl-phosphate alpha-N-acetylglucosaminyl 1-phosphate transferase
GOABKKBA_00535	gene	1077	wzzE
GOABKKBA_00535	CDS	1077	wzzE		COG3765	ECA polysaccharide chain length modulation protein
GOABKKBA_00536	gene	1131	wecB
GOABKKBA_00536	CDS	1131	wecB	5.1.3.14	COG0381	UDP-N-acetylglucosamine 2-epimerase
GOABKKBA_00537	gene	1263	wecC
GOABKKBA_00537	CDS	1263	wecC	1.1.1.336	COG0677	UDP-N-acetyl-D-mannosamine dehydrogenase
GOABKKBA_00538	gene	1068	rffG
GOABKKBA_00538	CDS	1068	rffG	4.2.1.46	COG1088	dTDP-glucose 4,6-dehydratase 2
GOABKKBA_00539	gene	882	rffH
GOABKKBA_00539	CDS	882	rffH	2.7.7.24	COG1209	Glucose-1-phosphate thymidylyltransferase 2
GOABKKBA_00540	gene	738	wecD
GOABKKBA_00540	CDS	738	wecD	2.3.1.210	COG0454	dTDP-fucosamine acetyltransferase
GOABKKBA_00541	gene	1131	wecE
GOABKKBA_00541	CDS	1131	wecE	2.6.1.59	COG0399	dTDP-4-amino-4,6-dideoxygalactose transaminase
GOABKKBA_00542	gene	1257	wzxE
GOABKKBA_00542	CDS	1257	wzxE		COG2244	Lipid III flippase
GOABKKBA_00543	gene	1086	wecF
GOABKKBA_00543	CDS	1086	wecF	2.4.1.325		TDP-N-acetylfucosamine:lipid II N-acetylfucosaminyltransferase
GOABKKBA_00544	gene	1074	wzyE_1
GOABKKBA_00544	CDS	1074	wzyE_1			putative ECA polymerase
GOABKKBA_00545	gene	315	wzyE_2
GOABKKBA_00545	CDS	315	wzyE_2			putative ECA polymerase
GOABKKBA_00546	gene	759	wecG
GOABKKBA_00546	CDS	759	wecG	2.4.1.180	COG1922	UDP-N-acetyl-D-mannosaminuronic acid transferase
GOABKKBA_00547	gene	1392	yifK
GOABKKBA_00547	CDS	1392	yifK		COG1113	putative transport protein YifK
GOABKKBA_00548	gene	77
GOABKKBA_00548	tRNA	77				tRNA-Arg(ccg)
GOABKKBA_00549	gene	76
GOABKKBA_00549	tRNA	76				tRNA-His(gtg)
GOABKKBA_00550	gene	87
GOABKKBA_00550	tRNA	87				tRNA-Leu(cag)
GOABKKBA_00551	gene	77
GOABKKBA_00551	tRNA	77				tRNA-Pro(tgg)
GOABKKBA_00552	gene	1200	hemY
GOABKKBA_00552	CDS	1200	hemY		COG3071	Protein HemY
GOABKKBA_00553	gene	1125	hemX
GOABKKBA_00553	CDS	1125	hemX		COG2959	Protein HemX
GOABKKBA_00554	gene	747	hemD
GOABKKBA_00554	CDS	747	hemD	4.2.1.75	COG1587	Uroporphyrinogen-III synthase
GOABKKBA_00555	gene	942	hemC
GOABKKBA_00555	CDS	942	hemC	2.5.1.61	COG0181	Porphobilinogen deaminase
GOABKKBA_00556	gene	2547	cyaA
GOABKKBA_00556	CDS	2547	cyaA	4.6.1.1	COG3072	Adenylate cyclase
GOABKKBA_00557	gene	321	cyaY
GOABKKBA_00557	CDS	321	cyaY		COG1965	Iron-sulfur cluster assembly protein CyaY
GOABKKBA_00558	gene	204
GOABKKBA_00558	CDS	204				hypothetical protein
GOABKKBA_00559	gene	825	dapF
GOABKKBA_00559	CDS	825	dapF	5.1.1.7	COG0253	Diaminopimelate epimerase
GOABKKBA_00560	gene	705
GOABKKBA_00560	CDS	705				hypothetical protein
GOABKKBA_00561	gene	912	xerC_1
GOABKKBA_00561	CDS	912	xerC_1		COG4973	Tyrosine recombinase XerC
GOABKKBA_00562	gene	717	yigB
GOABKKBA_00562	CDS	717	yigB	3.1.3.104	COG1011	5-amino-6-(5-phospho-D-ribitylamino)uracil phosphatase YigB
GOABKKBA_00563	gene	2163	uvrD
GOABKKBA_00563	CDS	2163	uvrD	3.6.4.12	COG0210	DNA helicase II
GOABKKBA_00564	gene	660
GOABKKBA_00564	CDS	660				hypothetical protein
GOABKKBA_00565	gene	1233
GOABKKBA_00565	CDS	1233				hypothetical protein
GOABKKBA_00566	gene	831
GOABKKBA_00566	CDS	831				hypothetical protein
GOABKKBA_00567	gene	951	corA
GOABKKBA_00567	CDS	951	corA		COG0598	Magnesium transport protein CorA
GOABKKBA_00568	gene	891	rarD
GOABKKBA_00568	CDS	891	rarD		COG2962	Protein RarD
GOABKKBA_00569	gene	471
GOABKKBA_00569	CDS	471				hypothetical protein
GOABKKBA_00570	gene	882	pldA
GOABKKBA_00570	CDS	882	pldA	3.1.1.32	COG2829	Phospholipase A1
GOABKKBA_00571	gene	1851	recQ
GOABKKBA_00571	CDS	1851	recQ	3.6.4.12	COG0514	ATP-dependent DNA helicase RecQ
GOABKKBA_00572	gene	621	rhtC_1
GOABKKBA_00572	CDS	621	rhtC_1		COG1280	Threonine efflux protein
GOABKKBA_00573	gene	621	rhtB
GOABKKBA_00573	CDS	621	rhtB		COG1280	Homoserine/homoserine lactone efflux protein
GOABKKBA_00574	gene	441	pldB_1
GOABKKBA_00574	CDS	441	pldB_1	3.1.1.5	COG2267	Lysophospholipase L2
GOABKKBA_00575	gene	558	pldB_2
GOABKKBA_00575	CDS	558	pldB_2	3.1.1.5	COG2267	Lysophospholipase L2
GOABKKBA_00576	gene	810	yigL
GOABKKBA_00576	CDS	810	yigL	3.1.3.74	COG0561	Pyridoxal phosphate phosphatase YigL
GOABKKBA_00577	gene	1107	glpQ
GOABKKBA_00577	CDS	1107	glpQ	3.1.4.46	COG0584	Glycerophosphodiester phosphodiesterase, periplasmic
GOABKKBA_00578	gene	1365	glpT_1
GOABKKBA_00578	CDS	1365	glpT_1		COG2271	Glycerol-3-phosphate transporter
GOABKKBA_00579	gene	1656	glpA
GOABKKBA_00579	CDS	1656	glpA	1.1.5.3	COG0578	Anaerobic glycerol-3-phosphate dehydrogenase subunit A
GOABKKBA_00580	gene	1275	glpB
GOABKKBA_00580	CDS	1275	glpB	1.1.5.3	COG3075	Anaerobic glycerol-3-phosphate dehydrogenase subunit B
GOABKKBA_00581	gene	1266	glpC
GOABKKBA_00581	CDS	1266	glpC		COG0247	Anaerobic glycerol-3-phosphate dehydrogenase subunit C
GOABKKBA_00582	gene	525
GOABKKBA_00582	CDS	525				hypothetical protein
GOABKKBA_00583	gene	681	yhhQ
GOABKKBA_00583	CDS	681	yhhQ		COG1738	Queuosine precursor transporter
GOABKKBA_00584	gene	255	tusA
GOABKKBA_00584	CDS	255	tusA		COG0425	Sulfur carrier protein TusA
GOABKKBA_00585	gene	2331	zntA
GOABKKBA_00585	CDS	2331	zntA	3.6.3.3	COG2217	Zinc/cadmium/lead-transporting P-type ATPase
GOABKKBA_00586	gene	627
GOABKKBA_00586	CDS	627				hypothetical protein
GOABKKBA_00587	gene	321
GOABKKBA_00587	CDS	321				hypothetical protein
GOABKKBA_00588	gene	399
GOABKKBA_00588	CDS	399				hypothetical protein
GOABKKBA_00589	gene	273
GOABKKBA_00589	CDS	273				hypothetical protein
GOABKKBA_00590	gene	699	rsmD
GOABKKBA_00590	CDS	699	rsmD	2.1.1.171	COG0742	Ribosomal RNA small subunit methyltransferase D
GOABKKBA_00591	gene	1524	ftsY
GOABKKBA_00591	CDS	1524	ftsY			Signal recognition particle receptor FtsY
GOABKKBA_00592	gene	669	ftsE_1
GOABKKBA_00592	CDS	669	ftsE_1		COG2884	Cell division ATP-binding protein FtsE
GOABKKBA_00593	gene	960	ftsX
GOABKKBA_00593	CDS	960	ftsX		COG2177	Cell division protein FtsX
GOABKKBA_00594	gene	858	rpoH
GOABKKBA_00594	CDS	858	rpoH		COG0568	RNA polymerase sigma factor RpoH
GOABKKBA_00595	gene	393	panM
GOABKKBA_00595	CDS	393	panM			PanD regulatory factor
GOABKKBA_00596	gene	1257	livK
GOABKKBA_00596	CDS	1257	livK		COG0683	Leucine-specific-binding protein
GOABKKBA_00597	gene	927	livH
GOABKKBA_00597	CDS	927	livH		COG0559	High-affinity branched-chain amino acid transport system permease protein LivH
GOABKKBA_00598	gene	1287
GOABKKBA_00598	CDS	1287				hypothetical protein
GOABKKBA_00599	gene	768	lptB_1
GOABKKBA_00599	CDS	768	lptB_1	3.6.3.-	COG1137	Lipopolysaccharide export system ATP-binding protein LptB
GOABKKBA_00600	gene	702	livF_1
GOABKKBA_00600	CDS	702	livF_1		COG0410	High-affinity branched-chain amino acid transport ATP-binding protein LivF
GOABKKBA_00601	gene	1071
GOABKKBA_00601	CDS	1071				hypothetical protein
GOABKKBA_00602	gene	519
GOABKKBA_00602	CDS	519				hypothetical protein
GOABKKBA_00603	gene	651
GOABKKBA_00603	CDS	651				hypothetical protein
GOABKKBA_00604	gene	687
GOABKKBA_00604	CDS	687				hypothetical protein
GOABKKBA_00605	gene	2298
GOABKKBA_00605	CDS	2298				hypothetical protein
GOABKKBA_00606	gene	477
GOABKKBA_00606	CDS	477				hypothetical protein
GOABKKBA_00607	gene	1320	ugpB
GOABKKBA_00607	CDS	1320	ugpB		COG1653	sn-glycerol-3-phosphate-binding periplasmic protein UgpB
GOABKKBA_00608	gene	900	ugpA
GOABKKBA_00608	CDS	900	ugpA		COG1175	sn-glycerol-3-phosphate transport system permease protein UgpA
GOABKKBA_00609	gene	846	araQ_1
GOABKKBA_00609	CDS	846	araQ_1		COG0395	L-arabinose transport system permease protein AraQ
GOABKKBA_00610	gene	1089	ugpC_1
GOABKKBA_00610	CDS	1089	ugpC_1	7.6.2.10	COG3839	sn-glycerol-3-phosphate import ATP-binding protein UgpC
GOABKKBA_00611	gene	741	ugpQ
GOABKKBA_00611	CDS	741	ugpQ	3.1.4.46	COG0584	Glycerophosphodiester phosphodiesterase, cytoplasmic
GOABKKBA_00612	gene	960
GOABKKBA_00612	CDS	960				hypothetical protein
GOABKKBA_00613	gene	900	bioP
GOABKKBA_00613	CDS	900	bioP		COG0697	Biotin transporter
GOABKKBA_00614	gene	954	metR
GOABKKBA_00614	CDS	954	metR			HTH-type transcriptional regulator MetR
GOABKKBA_00615	gene	2277	metE
GOABKKBA_00615	CDS	2277	metE	2.1.1.14	COG0620	5-methyltetrahydropteroyltriglutamate--homocysteine methyltransferase
GOABKKBA_00616	gene	855
GOABKKBA_00616	CDS	855				hypothetical protein
GOABKKBA_00617	gene	762	udp
GOABKKBA_00617	CDS	762	udp	2.4.2.3	COG2820	Uridine phosphorylase
GOABKKBA_00618	gene	798
GOABKKBA_00618	CDS	798				hypothetical protein
GOABKKBA_00619	gene	1812	cstA_1
GOABKKBA_00619	CDS	1812	cstA_1		COG1966	Peptide transporter CstA
GOABKKBA_00620	gene	531	yabI_1
GOABKKBA_00620	CDS	531	yabI_1		COG0586	Inner membrane protein YabI
GOABKKBA_00621	gene	1527
GOABKKBA_00621	CDS	1527				hypothetical protein
GOABKKBA_00622	gene	756	ubiE
GOABKKBA_00622	CDS	756	ubiE	2.1.1.163	COG2226	Ubiquinone/menaquinone biosynthesis C-methyltransferase UbiE
GOABKKBA_00623	gene	654	ubiJ_1
GOABKKBA_00623	CDS	654	ubiJ_1		COG3165	Ubiquinone biosynthesis accessory factor UbiJ
GOABKKBA_00624	gene	1632	ubiB
GOABKKBA_00624	CDS	1632	ubiB	2.7.-.-	COG0661	putative protein kinase UbiB
GOABKKBA_00625	gene	267	tatA_1
GOABKKBA_00625	CDS	267	tatA_1		COG1826	Sec-independent protein translocase protein TatA
GOABKKBA_00626	gene	657	tatB
GOABKKBA_00626	CDS	657	tatB			Sec-independent protein translocase protein TatB
GOABKKBA_00627	gene	780	tatC
GOABKKBA_00627	CDS	780	tatC		COG0805	Sec-independent protein translocase protein TatC
GOABKKBA_00628	gene	783	tatD
GOABKKBA_00628	CDS	783	tatD	3.1.11.-	COG0084	3'-5' ssDNA/RNA exonuclease TatD
GOABKKBA_00629	gene	1023	hemB
GOABKKBA_00629	CDS	1023	hemB	4.2.1.24	COG0113	Delta-aminolevulinic acid dehydratase
GOABKKBA_00630	gene	489	rfaH
GOABKKBA_00630	CDS	489	rfaH		COG0250	Transcription antitermination protein RfaH
GOABKKBA_00631	gene	1521	ubiD
GOABKKBA_00631	CDS	1521	ubiD	4.1.1.98	COG0043	3-octaprenyl-4-hydroxybenzoate carboxy-lyase
GOABKKBA_00632	gene	702	fre
GOABKKBA_00632	CDS	702	fre	1.5.1.41	COG0543	NAD(P)H-flavin reductase
GOABKKBA_00633	gene	1164	fadA
GOABKKBA_00633	CDS	1164	fadA	2.3.1.16	COG0183	3-ketoacyl-CoA thiolase
GOABKKBA_00634	gene	2190	fadB_2
GOABKKBA_00634	CDS	2190	fadB_2		COG1024	Fatty acid oxidation complex subunit alpha
GOABKKBA_00635	gene	1350	pepQ
GOABKKBA_00635	CDS	1350	pepQ	3.4.13.9	COG0006	Xaa-Pro dipeptidase
GOABKKBA_00636	gene	615	yigZ
GOABKKBA_00636	CDS	615	yigZ		COG1739	IMPACT family member YigZ
GOABKKBA_00637	gene	1452	trkH
GOABKKBA_00637	CDS	1452	trkH		COG0168	Trk system potassium uptake protein TrkH
GOABKKBA_00638	gene	534	hemG
GOABKKBA_00638	CDS	534	hemG	1.3.5.3	COG4635	Protoporphyrinogen IX dehydrogenase [menaquinone]
GOABKKBA_00639	gene	1539
GOABKKBA_00639	rRNA	1539				16S ribosomal RNA
GOABKKBA_00640	gene	76
GOABKKBA_00640	tRNA	76				tRNA-Glu(ttc)
GOABKKBA_00641	gene	2991
GOABKKBA_00641	rRNA	2991				23S ribosomal RNA
GOABKKBA_00642	gene	111
GOABKKBA_00642	rRNA	111				5S ribosomal RNA
GOABKKBA_00643	gene	129
GOABKKBA_00643	CDS	129				hypothetical protein
GOABKKBA_00644	gene	1038	murB
GOABKKBA_00644	CDS	1038	murB	1.3.1.98	COG0812	UDP-N-acetylenolpyruvoylglucosamine reductase
GOABKKBA_00645	gene	960	birA
GOABKKBA_00645	CDS	960	birA	6.3.4.15	COG0340	Bifunctional ligase/repressor BirA
GOABKKBA_00646	gene	951	coaA
GOABKKBA_00646	CDS	951	coaA	2.7.1.33	COG1072	Pantothenate kinase
GOABKKBA_00647	gene	552	ttr
GOABKKBA_00647	CDS	552	ttr	2.3.1.-		Acetyltransferase
GOABKKBA_00648	gene	76
GOABKKBA_00648	tRNA	76				tRNA-Thr(tgt)
GOABKKBA_00649	gene	85
GOABKKBA_00649	tRNA	85				tRNA-Tyr(gta)
GOABKKBA_00650	gene	75
GOABKKBA_00650	tRNA	75				tRNA-Gly(tcc)
GOABKKBA_00651	gene	76
GOABKKBA_00651	tRNA	76				tRNA-Thr(ggt)
GOABKKBA_00652	gene	1185	tufB_2
GOABKKBA_00652	CDS	1185	tufB_2		COG0050	Elongation factor Tu 2
GOABKKBA_00653	gene	384	secE
GOABKKBA_00653	CDS	384	secE		COG0690	Protein translocase subunit SecE
GOABKKBA_00654	gene	546	nusG
GOABKKBA_00654	CDS	546	nusG		COG0250	Transcription termination/antitermination protein NusG
GOABKKBA_00655	gene	429	rplK
GOABKKBA_00655	CDS	429	rplK		COG0080	50S ribosomal protein L11
GOABKKBA_00656	gene	705	rplA
GOABKKBA_00656	CDS	705	rplA		COG0081	50S ribosomal protein L1
GOABKKBA_00657	gene	504	rplJ
GOABKKBA_00657	CDS	504	rplJ		COG0244	50S ribosomal protein L10
GOABKKBA_00658	gene	369	rplL
GOABKKBA_00658	CDS	369	rplL		COG0222	50S ribosomal protein L7/L12
GOABKKBA_00659	gene	4029	rpoB
GOABKKBA_00659	CDS	4029	rpoB	2.7.7.6	COG0085	DNA-directed RNA polymerase subunit beta
GOABKKBA_00660	gene	4221	rpoC
GOABKKBA_00660	CDS	4221	rpoC	2.7.7.6	COG0086	DNA-directed RNA polymerase subunit beta'
GOABKKBA_00661	gene	855
GOABKKBA_00661	CDS	855				hypothetical protein
GOABKKBA_00662	gene	1131	thiH
GOABKKBA_00662	CDS	1131	thiH	4.1.99.19	COG1060	2-iminoacetate synthase
GOABKKBA_00663	gene	789	thiG
GOABKKBA_00663	CDS	789	thiG	2.8.1.10	COG2022	Thiazole synthase
GOABKKBA_00664	gene	216	thiS
GOABKKBA_00664	CDS	216	thiS		COG2104	Sulfur carrier protein ThiS
GOABKKBA_00665	gene	783	thiF
GOABKKBA_00665	CDS	783	thiF	2.7.7.73	COG0476	Sulfur carrier protein ThiS adenylyltransferase
GOABKKBA_00666	gene	681	thiE
GOABKKBA_00666	CDS	681	thiE	2.5.1.3	COG0352	Thiamine-phosphate synthase
GOABKKBA_00667	gene	1968	thiC
GOABKKBA_00667	CDS	1968	thiC	4.1.99.17	COG0422	Phosphomethylpyrimidine synthase
GOABKKBA_00668	gene	504	rsd
GOABKKBA_00668	CDS	504	rsd		COG3160	Regulator of sigma D
GOABKKBA_00669	gene	786	nudC
GOABKKBA_00669	CDS	786	nudC	3.6.1.22	COG2816	NADH pyrophosphatase
GOABKKBA_00670	gene	1068	hemE
GOABKKBA_00670	CDS	1068	hemE	4.1.1.37	COG0407	Uroporphyrinogen decarboxylase
GOABKKBA_00671	gene	705	nfi
GOABKKBA_00671	CDS	705	nfi	3.1.21.7	COG1515	Endonuclease V
GOABKKBA_00672	gene	591
GOABKKBA_00672	CDS	591			COG3068	putative protein
GOABKKBA_00673	gene	276	hupA
GOABKKBA_00673	CDS	276	hupA			DNA-binding protein HU-alpha
GOABKKBA_00674	gene	654
GOABKKBA_00674	CDS	654				hypothetical protein
GOABKKBA_00675	gene	1296	purD
GOABKKBA_00675	CDS	1296	purD	6.3.4.13	COG0151	Phosphoribosylamine--glycine ligase
GOABKKBA_00676	gene	1590	purH
GOABKKBA_00676	CDS	1590	purH		COG0138	Bifunctional purine biosynthesis protein PurH
GOABKKBA_00677	gene	141
GOABKKBA_00677	CDS	141				hypothetical protein
GOABKKBA_00678	gene	1539
GOABKKBA_00678	rRNA	1539				16S ribosomal RNA
GOABKKBA_00679	gene	76
GOABKKBA_00679	tRNA	76				tRNA-Glu(ttc)
GOABKKBA_00680	gene	2991
GOABKKBA_00680	rRNA	2991				23S ribosomal RNA
GOABKKBA_00681	gene	111
GOABKKBA_00681	rRNA	111				5S ribosomal RNA
GOABKKBA_00682	gene	306
GOABKKBA_00682	CDS	306				hypothetical protein
GOABKKBA_00683	gene	366
GOABKKBA_00683	CDS	366				IS3 family transposase ISPsy11
GOABKKBA_00684	gene	1170
GOABKKBA_00684	CDS	1170				hypothetical protein
GOABKKBA_00685	gene	1656	actP
GOABKKBA_00685	CDS	1656	actP		COG4147	Cation/acetate symporter ActP
GOABKKBA_00686	gene	312	yjcH
GOABKKBA_00686	CDS	312	yjcH		COG3162	Inner membrane protein YjcH
GOABKKBA_00687	gene	1959	acs
GOABKKBA_00687	CDS	1959	acs	6.2.1.1	COG0365	Acetyl-coenzyme A synthetase
GOABKKBA_00688	gene	1314	gltP
GOABKKBA_00688	CDS	1314	gltP		COG1301	Proton/glutamate-aspartate symporter
GOABKKBA_00689	gene	633	nreC
GOABKKBA_00689	CDS	633	nreC		COG2197	Oxygen regulatory protein NreC
GOABKKBA_00690	gene	708	rhaR_1
GOABKKBA_00690	CDS	708	rhaR_1			HTH-type transcriptional activator RhaR
GOABKKBA_00691	gene	828
GOABKKBA_00691	CDS	828				hypothetical protein
GOABKKBA_00692	gene	285
GOABKKBA_00692	CDS	285				hypothetical protein
GOABKKBA_00693	gene	798
GOABKKBA_00693	CDS	798				hypothetical protein
GOABKKBA_00694	gene	543	fecI
GOABKKBA_00694	CDS	543	fecI		COG1595	putative RNA polymerase sigma factor FecI
GOABKKBA_00695	gene	969
GOABKKBA_00695	CDS	969				hypothetical protein
GOABKKBA_00696	gene	2772
GOABKKBA_00696	CDS	2772				hypothetical protein
GOABKKBA_00697	gene	1746	yddA
GOABKKBA_00697	CDS	1746	yddA		COG4178	Inner membrane ABC transporter ATP-binding protein YddA
GOABKKBA_00698	gene	2787
GOABKKBA_00698	CDS	2787				hypothetical protein
GOABKKBA_00699	gene	96	yefM
GOABKKBA_00699	CDS	96	yefM		COG2161	Antitoxin YefM
GOABKKBA_00700	gene	2445
GOABKKBA_00700	CDS	2445				hypothetical protein
GOABKKBA_00701	gene	2133	fhuA_1
GOABKKBA_00701	CDS	2133	fhuA_1		COG1629	Ferrichrome outer membrane transporter/phage receptor
GOABKKBA_00702	gene	240
GOABKKBA_00702	CDS	240				hypothetical protein
GOABKKBA_00703	gene	1509	norG_2
GOABKKBA_00703	CDS	1509	norG_2		COG1167	HTH-type transcriptional regulator NorG
GOABKKBA_00704	gene	801	hmuV
GOABKKBA_00704	CDS	801	hmuV	3.6.3.-	COG4559	Hemin import ATP-binding protein HmuV
GOABKKBA_00705	gene	1005	hmuU_1
GOABKKBA_00705	CDS	1005	hmuU_1		COG0609	Hemin transport system permease protein HmuU
GOABKKBA_00706	gene	840	hmuT_1
GOABKKBA_00706	CDS	840	hmuT_1		COG4558	Hemin-binding periplasmic protein HmuT
GOABKKBA_00707	gene	1038	hemS_1
GOABKKBA_00707	CDS	1038	hemS_1		COG3720	Hemin transport protein HemS
GOABKKBA_00708	gene	2064	hemR_1
GOABKKBA_00708	CDS	2064	hemR_1		COG1629	Hemin receptor
GOABKKBA_00709	gene	246
GOABKKBA_00709	CDS	246				hypothetical protein
GOABKKBA_00710	gene	651
GOABKKBA_00710	CDS	651				hypothetical protein
GOABKKBA_00711	gene	546	hutX
GOABKKBA_00711	CDS	546	hutX		COG3721	Intracellular heme transport protein HutX
GOABKKBA_00712	gene	1314	chuW
GOABKKBA_00712	CDS	1314	chuW	2.1.1.342		Anaerobilin synthase
GOABKKBA_00713	gene	993	tdcB_2
GOABKKBA_00713	CDS	993	tdcB_2	4.3.1.19	COG1171	L-threonine dehydratase catabolic TdcB
GOABKKBA_00714	gene	1329	tdcC
GOABKKBA_00714	CDS	1329	tdcC		COG0814	Threonine/serine transporter TdcC
GOABKKBA_00715	gene	1221	tdcD
GOABKKBA_00715	CDS	1221	tdcD	2.7.2.15	COG0282	Propionate kinase
GOABKKBA_00716	gene	2295	tdcE
GOABKKBA_00716	CDS	2295	tdcE	2.3.1.-	COG1882	PFL-like enzyme TdcE
GOABKKBA_00717	gene	312
GOABKKBA_00717	CDS	312				hypothetical protein
GOABKKBA_00718	gene	774	butA
GOABKKBA_00718	CDS	774	butA	1.1.1.304		Diacetyl reductase [(S)-acetoin forming]
GOABKKBA_00719	gene	981	iolS_1
GOABKKBA_00719	CDS	981	iolS_1	1.1.1.-	COG0667	Aldo-keto reductase IolS
GOABKKBA_00720	gene	894	pgrR_1
GOABKKBA_00720	CDS	894	pgrR_1			HTH-type transcriptional regulator PgrR
GOABKKBA_00721	gene	1104	cvaA
GOABKKBA_00721	CDS	1104	cvaA		COG0845	Colicin V secretion protein CvaA
GOABKKBA_00722	gene	76
GOABKKBA_00722	tRNA	76				tRNA-Phe(gaa)
GOABKKBA_00723	gene	576
GOABKKBA_00723	CDS	576				hypothetical protein
GOABKKBA_00724	gene	1164	garK
GOABKKBA_00724	CDS	1164	garK	2.7.1.165	COG1929	Glycerate 2-kinase
GOABKKBA_00725	gene	1737	dsbD_1
GOABKKBA_00725	CDS	1737	dsbD_1	1.8.1.8	COG4232	Thiol:disulfide interchange protein DsbD
GOABKKBA_00726	gene	354	cutA
GOABKKBA_00726	CDS	354	cutA		COG1324	Divalent-cation tolerance protein CutA
GOABKKBA_00727	gene	1302	dcuA
GOABKKBA_00727	CDS	1302	dcuA		COG2704	Anaerobic C4-dicarboxylate transporter DcuA
GOABKKBA_00728	gene	1437	aspA
GOABKKBA_00728	CDS	1437	aspA	4.3.1.1	COG1027	Aspartate ammonia-lyase
GOABKKBA_00729	gene	528
GOABKKBA_00729	CDS	528				hypothetical protein
GOABKKBA_00730	gene	294	groS
GOABKKBA_00730	CDS	294	groS		COG0234	10 kDa chaperonin
GOABKKBA_00731	gene	1653	groL
GOABKKBA_00731	CDS	1653	groL			60 kDa chaperonin
GOABKKBA_00732	gene	339
GOABKKBA_00732	CDS	339				hypothetical protein
GOABKKBA_00733	gene	1014	epmB
GOABKKBA_00733	CDS	1014	epmB	5.4.3.-	COG1509	L-lysine 2,3-aminomutase
GOABKKBA_00734	gene	567	efp
GOABKKBA_00734	CDS	567	efp		COG0231	Elongation factor P
GOABKKBA_00735	gene	132
GOABKKBA_00735	CDS	132				hypothetical protein
GOABKKBA_00736	gene	315	gdx
GOABKKBA_00736	CDS	315	gdx			Guanidinium exporter
GOABKKBA_00737	gene	540	blc
GOABKKBA_00737	CDS	540	blc		COG3040	Outer membrane lipoprotein Blc
GOABKKBA_00738	gene	357	frdD
GOABKKBA_00738	CDS	357	frdD		COG3080	Fumarate reductase subunit D
GOABKKBA_00739	gene	393	frdC
GOABKKBA_00739	CDS	393	frdC		COG3029	Fumarate reductase subunit C
GOABKKBA_00740	gene	735	frdB
GOABKKBA_00740	CDS	735	frdB	1.3.5.1	COG0479	Fumarate reductase iron-sulfur subunit
GOABKKBA_00741	gene	1824	frdA
GOABKKBA_00741	CDS	1824	frdA	1.3.5.4		Fumarate reductase flavoprotein subunit
GOABKKBA_00742	gene	978	epmA
GOABKKBA_00742	CDS	978	epmA	6.3.1.-	COG2269	Elongation factor P--(R)-beta-lysine ligase
GOABKKBA_00743	gene	3360	mscM
GOABKKBA_00743	CDS	3360	mscM		COG3264	Miniconductance mechanosensitive channel MscM
GOABKKBA_00744	gene	882	psd
GOABKKBA_00744	CDS	882	psd	4.1.1.65	COG0688	Phosphatidylserine decarboxylase proenzyme
GOABKKBA_00745	gene	1053	rsgA
GOABKKBA_00745	CDS	1053	rsgA	3.6.1.-	COG1162	Small ribosomal subunit biogenesis GTPase RsgA
GOABKKBA_00746	gene	546	orn
GOABKKBA_00746	CDS	546	orn	3.1.-.-	COG1949	Oligoribonuclease
GOABKKBA_00747	gene	76
GOABKKBA_00747	tRNA	76				tRNA-Gly(gcc)
GOABKKBA_00748	gene	76
GOABKKBA_00748	tRNA	76				tRNA-Gly(gcc)
GOABKKBA_00749	gene	76
GOABKKBA_00749	tRNA	76				tRNA-Gly(gcc)
GOABKKBA_00750	gene	1155	queG
GOABKKBA_00750	CDS	1155	queG	1.17.99.6	COG1600	Epoxyqueuosine reductase
GOABKKBA_00751	gene	1449	nnr
GOABKKBA_00751	CDS	1449	nnr		COG0062	Bifunctional NAD(P)H-hydrate repair enzyme Nnr
GOABKKBA_00752	gene	471	tsaE
GOABKKBA_00752	CDS	471	tsaE		COG0802	tRNA threonylcarbamoyladenosine biosynthesis protein TsaE
GOABKKBA_00753	gene	1956
GOABKKBA_00753	CDS	1956				hypothetical protein
GOABKKBA_00754	gene	1908	mutL
GOABKKBA_00754	CDS	1908	mutL		COG0323	DNA mismatch repair protein MutL
GOABKKBA_00755	gene	942	miaA
GOABKKBA_00755	CDS	942	miaA	2.5.1.75	COG0324	tRNA dimethylallyltransferase
GOABKKBA_00756	gene	306	hfq
GOABKKBA_00756	CDS	306	hfq		COG1923	RNA-binding protein Hfq
GOABKKBA_00757	gene	1302	hflX
GOABKKBA_00757	CDS	1302	hflX		COG2262	GTPase HflX
GOABKKBA_00758	gene	1284	hflK
GOABKKBA_00758	CDS	1284	hflK		COG0330	Modulator of FtsH protease HflK
GOABKKBA_00759	gene	1005	hflC
GOABKKBA_00759	CDS	1005	hflC		COG0330	Modulator of FtsH protease HflC
GOABKKBA_00760	gene	201
GOABKKBA_00760	CDS	201				hypothetical protein
GOABKKBA_00761	gene	1299	purA
GOABKKBA_00761	CDS	1299	purA	6.3.4.4	COG0104	Adenylosuccinate synthetase
GOABKKBA_00762	gene	426	nsrR
GOABKKBA_00762	CDS	426	nsrR		COG1959	HTH-type transcriptional repressor NsrR
GOABKKBA_00763	gene	2547	rnr
GOABKKBA_00763	CDS	2547	rnr	3.1.13.1	COG0557	Ribonuclease R
GOABKKBA_00764	gene	741	rlmB
GOABKKBA_00764	CDS	741	rlmB	2.1.1.185	COG0566	23S rRNA (guanosine-2'-O-)-methyltransferase RlmB
GOABKKBA_00765	gene	1632	aidB
GOABKKBA_00765	CDS	1632	aidB	1.3.99.-	COG1960	Putative acyl-CoA dehydrogenase AidB
GOABKKBA_00766	gene	309	bsmA
GOABKKBA_00766	CDS	309	bsmA			Lipoprotein BsmA
GOABKKBA_00767	gene	750
GOABKKBA_00767	CDS	750				hypothetical protein
GOABKKBA_00768	gene	276
GOABKKBA_00768	CDS	276				hypothetical protein
GOABKKBA_00769	gene	393	rpsF
GOABKKBA_00769	CDS	393	rpsF		COG0360	30S ribosomal protein S6
GOABKKBA_00770	gene	228	rpsR
GOABKKBA_00770	CDS	228	rpsR		COG0238	30S ribosomal protein S18
GOABKKBA_00771	gene	453	rplI
GOABKKBA_00771	CDS	453	rplI		COG0359	50S ribosomal protein L9
GOABKKBA_00772	gene	447
GOABKKBA_00772	CDS	447				hypothetical protein
GOABKKBA_00773	gene	774
GOABKKBA_00773	CDS	774				hypothetical protein
GOABKKBA_00774	gene	621	fklB
GOABKKBA_00774	CDS	621	fklB	5.2.1.8	COG0545	FKBP-type 22 kDa peptidyl-prolyl cis-trans isomerase
GOABKKBA_00775	gene	1959	cpdB
GOABKKBA_00775	CDS	1959	cpdB	3.1.3.6	COG0737	2',3'-cyclic-nucleotide 2'-phosphodiesterase/3'-nucleotidase
GOABKKBA_00776	gene	741	cysQ
GOABKKBA_00776	CDS	741	cysQ	3.1.3.7	COG1218	3'(2'),5'-bisphosphate nucleotidase CysQ
GOABKKBA_00777	gene	564	ytfJ
GOABKKBA_00777	CDS	564	ytfJ		COG3054	putative protein YtfJ
GOABKKBA_00778	gene	237
GOABKKBA_00778	CDS	237				hypothetical protein
GOABKKBA_00779	gene	1332
GOABKKBA_00779	CDS	1332				hypothetical protein
GOABKKBA_00780	gene	642	msrA
GOABKKBA_00780	CDS	642	msrA	1.8.4.11	COG0225	Peptide methionine sulfoxide reductase MsrA
GOABKKBA_00781	gene	1737	tamA
GOABKKBA_00781	CDS	1737	tamA		COG0729	Translocation and assembly module subunit TamA
GOABKKBA_00782	gene	3885	tamB
GOABKKBA_00782	CDS	3885	tamB		COG2911	Translocation and assembly module subunit TamB
GOABKKBA_00783	gene	363	ytfP
GOABKKBA_00783	CDS	363	ytfP		COG2105	Gamma-glutamylcyclotransferase family protein YtfP
GOABKKBA_00784	gene	528	ppa
GOABKKBA_00784	CDS	528	ppa	3.6.1.1	COG0221	Inorganic pyrophosphatase
GOABKKBA_00785	gene	1581	tsr_1
GOABKKBA_00785	CDS	1581	tsr_1		COG0840	Methyl-accepting chemotaxis protein I
GOABKKBA_00786	gene	1119	fbp
GOABKKBA_00786	CDS	1119	fbp	3.1.3.11	COG0158	Fructose-1,6-bisphosphatase class 1
GOABKKBA_00787	gene	1389	mpl
GOABKKBA_00787	CDS	1389	mpl	6.3.2.45	COG0773	UDP-N-acetylmuramate--L-alanyl-gamma-D-glutamyl-meso-2,6-diaminoheptandioate ligase
GOABKKBA_00788	gene	264	ydgH_1
GOABKKBA_00788	CDS	264	ydgH_1			Protein YdgH
GOABKKBA_00789	gene	471	argR
GOABKKBA_00789	CDS	471	argR		COG1438	Arginine repressor
GOABKKBA_00790	gene	936	mdh
GOABKKBA_00790	CDS	936	mdh	1.1.1.37	COG0039	Malate dehydrogenase
GOABKKBA_00791	gene	276
GOABKKBA_00791	CDS	276				hypothetical protein
GOABKKBA_00792	gene	348
GOABKKBA_00792	CDS	348				hypothetical protein
GOABKKBA_00793	gene	972	ispB
GOABKKBA_00793	CDS	972	ispB	2.5.1.90	COG0142	Octaprenyl diphosphate synthase
GOABKKBA_00794	gene	312	rplU
GOABKKBA_00794	CDS	312	rplU		COG0261	50S ribosomal protein L21
GOABKKBA_00795	gene	258	rpmA
GOABKKBA_00795	CDS	258	rpmA		COG0211	50S ribosomal protein L27
GOABKKBA_00796	gene	960	yhbE
GOABKKBA_00796	CDS	960	yhbE		COG0697	putative inner membrane transporter YhbE
GOABKKBA_00797	gene	1173	obgE
GOABKKBA_00797	CDS	1173	obgE	3.6.5.-	COG0536	GTPase ObgE/CgtA
GOABKKBA_00798	gene	1065	basS
GOABKKBA_00798	CDS	1065	basS	2.7.13.3		Sensor protein BasS
GOABKKBA_00799	gene	660	basR
GOABKKBA_00799	CDS	660	basR			Transcriptional regulatory protein BasR
GOABKKBA_00800	gene	1449	dacB
GOABKKBA_00800	CDS	1449	dacB	3.4.16.4	COG2027	D-alanyl-D-alanine carboxypeptidase DacB
GOABKKBA_00801	gene	477	greA
GOABKKBA_00801	CDS	477	greA		COG0782	Transcription elongation factor GreA
GOABKKBA_00802	gene	294	yhbY
GOABKKBA_00802	CDS	294	yhbY		COG1534	RNA-binding protein YhbY
GOABKKBA_00803	gene	630	rlmE
GOABKKBA_00803	CDS	630	rlmE	2.1.1.166	COG0293	Ribosomal RNA large subunit methyltransferase E
GOABKKBA_00804	gene	1944	ftsH
GOABKKBA_00804	CDS	1944	ftsH	3.4.24.-	COG0465	ATP-dependent zinc metalloprotease FtsH
GOABKKBA_00805	gene	834	folP
GOABKKBA_00805	CDS	834	folP	2.5.1.15	COG0294	Dihydropteroate synthase
GOABKKBA_00806	gene	1341	glmM
GOABKKBA_00806	CDS	1341	glmM	5.4.2.10	COG1109	Phosphoglucosamine mutase
GOABKKBA_00807	gene	336	secG
GOABKKBA_00807	CDS	336	secG		COG1314	Protein-export membrane protein SecG
GOABKKBA_00808	gene	87
GOABKKBA_00808	tRNA	87				tRNA-Leu(gag)
GOABKKBA_00809	gene	77
GOABKKBA_00809	tRNA	77				tRNA-Met(cat)
GOABKKBA_00810	gene	459	rimP
GOABKKBA_00810	CDS	459	rimP		COG0779	Ribosome maturation factor RimP
GOABKKBA_00811	gene	1488	nusA
GOABKKBA_00811	CDS	1488	nusA		COG0195	Transcription termination/antitermination protein NusA
GOABKKBA_00812	gene	2679	infB
GOABKKBA_00812	CDS	2679	infB		COG0532	Translation initiation factor IF-2
GOABKKBA_00813	gene	411	rbfA
GOABKKBA_00813	CDS	411	rbfA		COG0858	30S ribosome-binding factor
GOABKKBA_00814	gene	990	truB
GOABKKBA_00814	CDS	990	truB	5.4.99.25	COG0130	tRNA pseudouridine synthase B
GOABKKBA_00815	gene	270	rpsO
GOABKKBA_00815	CDS	270	rpsO		COG0184	30S ribosomal protein S15
GOABKKBA_00816	gene	2121	pnp
GOABKKBA_00816	CDS	2121	pnp	2.7.7.8	COG1185	Polyribonucleotide nucleotidyltransferase
GOABKKBA_00817	gene	885	nlpI
GOABKKBA_00817	CDS	885	nlpI		COG4785	Lipoprotein NlpI
GOABKKBA_00818	gene	1974	deaD
GOABKKBA_00818	CDS	1974	deaD	3.6.4.13	COG0513	ATP-dependent RNA helicase DeaD
GOABKKBA_00819	gene	273
GOABKKBA_00819	CDS	273				hypothetical protein
GOABKKBA_00820	gene	1035
GOABKKBA_00820	CDS	1035				hypothetical protein
GOABKKBA_00821	gene	1161	mexA
GOABKKBA_00821	CDS	1161	mexA			Multidrug resistance protein MexA
GOABKKBA_00822	gene	3126	acrB_1
GOABKKBA_00822	CDS	3126	acrB_1		COG0841	Multidrug efflux pump subunit AcrB
GOABKKBA_00823	gene	1407	oprM_1
GOABKKBA_00823	CDS	1407	oprM_1		COG1538	Outer membrane protein OprM
GOABKKBA_00824	gene	1326	dlsT
GOABKKBA_00824	CDS	1326	dlsT		COG0814	putative serine transporter
GOABKKBA_00825	gene	1317
GOABKKBA_00825	CDS	1317				hypothetical protein
GOABKKBA_00826	gene	879
GOABKKBA_00826	CDS	879				hypothetical protein
GOABKKBA_00827	gene	996	yhbU
GOABKKBA_00827	CDS	996	yhbU	3.4.-.-	COG0826	putative protease YhbU
GOABKKBA_00828	gene	522	ubiJ_2
GOABKKBA_00828	CDS	522	ubiJ_2			Ubiquinone biosynthesis accessory factor UbiJ
GOABKKBA_00829	gene	480
GOABKKBA_00829	CDS	480				hypothetical protein
GOABKKBA_00830	gene	294
GOABKKBA_00830	CDS	294				hypothetical protein
GOABKKBA_00831	gene	1317	potE_1
GOABKKBA_00831	CDS	1317	potE_1		COG0531	Putrescine transporter PotE
GOABKKBA_00832	gene	2166	speF_1
GOABKKBA_00832	CDS	2166	speF_1	4.1.1.17	COG1982	Inducible ornithine decarboxylase
GOABKKBA_00833	gene	2025
GOABKKBA_00833	CDS	2025				hypothetical protein
GOABKKBA_00834	gene	1236
GOABKKBA_00834	CDS	1236				hypothetical protein
GOABKKBA_00835	gene	1314	malE_1
GOABKKBA_00835	CDS	1314	malE_1		COG2182	Maltose/maltodextrin-binding periplasmic protein
GOABKKBA_00836	gene	885	melD
GOABKKBA_00836	CDS	885	melD		COG1175	Melibiose/raffinose/stachyose import permease protein MelD
GOABKKBA_00837	gene	840	araQ_2
GOABKKBA_00837	CDS	840	araQ_2		COG0395	L-arabinose transport system permease protein AraQ
GOABKKBA_00838	gene	1116	ugpC_2
GOABKKBA_00838	CDS	1116	ugpC_2	7.6.2.10	COG3839	sn-glycerol-3-phosphate import ATP-binding protein UgpC
GOABKKBA_00839	gene	1167
GOABKKBA_00839	CDS	1167				hypothetical protein
GOABKKBA_00840	gene	453
GOABKKBA_00840	CDS	453				hypothetical protein
GOABKKBA_00841	gene	990
GOABKKBA_00841	CDS	990				hypothetical protein
GOABKKBA_00842	gene	630
GOABKKBA_00842	CDS	630				hypothetical protein
GOABKKBA_00843	gene	768	phnP
GOABKKBA_00843	CDS	768	phnP	3.1.4.55	COG1235	Phosphoribosyl 1,2-cyclic phosphate phosphodiesterase
GOABKKBA_00844	gene	579	phnN
GOABKKBA_00844	CDS	579	phnN	2.7.4.23	COG3709	Ribose 1,5-bisphosphate phosphokinase PhnN
GOABKKBA_00845	gene	1149	phnM
GOABKKBA_00845	CDS	1149	phnM	3.6.1.63	COG3454	Alpha-D-ribose 1-methylphosphonate 5-triphosphate diphosphatase
GOABKKBA_00846	gene	735	phnL
GOABKKBA_00846	CDS	735	phnL	2.7.8.37	COG4778	Alpha-D-ribose 1-methylphosphonate 5-triphosphate synthase subunit PhnL
GOABKKBA_00847	gene	807	phnK
GOABKKBA_00847	CDS	807	phnK		COG4107	Putative phosphonates utilization ATP-binding protein PhnK
GOABKKBA_00848	gene	867	phnJ
GOABKKBA_00848	CDS	867	phnJ	4.7.1.1	COG3627	Alpha-D-ribose 1-methylphosphonate 5-phosphate C-P lyase
GOABKKBA_00849	gene	1113	phnI
GOABKKBA_00849	CDS	1113	phnI	2.7.8.37	COG3626	Alpha-D-ribose 1-methylphosphonate 5-triphosphate synthase subunit PhnI
GOABKKBA_00850	gene	582	phnH
GOABKKBA_00850	CDS	582	phnH	2.7.8.37	COG3625	Alpha-D-ribose 1-methylphosphonate 5-triphosphate synthase subunit PhnH
GOABKKBA_00851	gene	477	phnG
GOABKKBA_00851	CDS	477	phnG	2.7.8.37	COG3624	Alpha-D-ribose 1-methylphosphonate 5-triphosphate synthase subunit PhnG
GOABKKBA_00852	gene	726	phnF
GOABKKBA_00852	CDS	726	phnF		COG2188	putative transcriptional regulator PhnF
GOABKKBA_00853	gene	1104
GOABKKBA_00853	CDS	1104				hypothetical protein
GOABKKBA_00854	gene	1737
GOABKKBA_00854	CDS	1737				hypothetical protein
GOABKKBA_00855	gene	315	nrdG
GOABKKBA_00855	CDS	315	nrdG	1.97.1.-	COG0602	Anaerobic ribonucleoside-triphosphate reductase-activating protein
GOABKKBA_00856	gene	2139	nrdD
GOABKKBA_00856	CDS	2139	nrdD	1.1.98.6	COG1328	Anaerobic ribonucleoside-triphosphate reductase
GOABKKBA_00857	gene	909	pgrR_2
GOABKKBA_00857	CDS	909	pgrR_2			HTH-type transcriptional regulator PgrR
GOABKKBA_00858	gene	525	ywrO_2
GOABKKBA_00858	CDS	525	ywrO_2	1.6.99.-	COG2249	General stress protein 14
GOABKKBA_00859	gene	270
GOABKKBA_00859	CDS	270				hypothetical protein
GOABKKBA_00860	gene	330
GOABKKBA_00860	CDS	330				hypothetical protein
GOABKKBA_00861	gene	717	oppF_1
GOABKKBA_00861	CDS	717	oppF_1		COG4608	Oligopeptide transport ATP-binding protein OppF
GOABKKBA_00862	gene	879	dppD_2
GOABKKBA_00862	CDS	879	dppD_2		COG0444	Dipeptide transport ATP-binding protein DppD
GOABKKBA_00863	gene	834	ddpC
GOABKKBA_00863	CDS	834	ddpC		COG1173	putative D,D-dipeptide transport system permease protein DdpC
GOABKKBA_00864	gene	1050	ddpB
GOABKKBA_00864	CDS	1050	ddpB		COG0601	putative D,D-dipeptide transport system permease protein DdpB
GOABKKBA_00865	gene	1569	ddpA
GOABKKBA_00865	CDS	1569	ddpA		COG0747	putative D,D-dipeptide-binding periplasmic protein DdpA
GOABKKBA_00866	gene	459	tabA_1
GOABKKBA_00866	CDS	459	tabA_1		COG2731	Toxin-antitoxin biofilm protein TabA
GOABKKBA_00867	gene	1017	argI
GOABKKBA_00867	CDS	1017	argI	2.1.3.3	COG0078	Ornithine carbamoyltransferase subunit I
GOABKKBA_00868	gene	432	rraB
GOABKKBA_00868	CDS	432	rraB		COG3076	Regulator of ribonuclease activity B
GOABKKBA_00869	gene	504
GOABKKBA_00869	CDS	504				hypothetical protein
GOABKKBA_00870	gene	2898	valS
GOABKKBA_00870	CDS	2898	valS	6.1.1.9	COG0525	Valine--tRNA ligase
GOABKKBA_00871	gene	450	holC
GOABKKBA_00871	CDS	450	holC	2.7.7.7	COG2927	DNA polymerase III subunit chi
GOABKKBA_00872	gene	1512	pepA
GOABKKBA_00872	CDS	1512	pepA	3.4.11.1	COG0260	Cytosol aminopeptidase
GOABKKBA_00873	gene	1095	lptF
GOABKKBA_00873	CDS	1095	lptF		COG0795	Lipopolysaccharide export system permease protein LptF
GOABKKBA_00874	gene	1071	lptG
GOABKKBA_00874	CDS	1071	lptG		COG0795	Lipopolysaccharide export system permease protein LptG
GOABKKBA_00875	gene	85
GOABKKBA_00875	tRNA	85				tRNA-Leu(caa)
GOABKKBA_00876	gene	963	intA_1
GOABKKBA_00876	CDS	963	intA_1		COG0582	Prophage integrase IntA
GOABKKBA_00877	gene	315
GOABKKBA_00877	CDS	315				hypothetical protein
GOABKKBA_00878	gene	282
GOABKKBA_00878	CDS	282				hypothetical protein
GOABKKBA_00879	gene	345
GOABKKBA_00879	CDS	345				hypothetical protein
GOABKKBA_00880	gene	291	relE_1
GOABKKBA_00880	CDS	291	relE_1	3.1.-.-	COG2026	mRNA interferase toxin RelE
GOABKKBA_00881	gene	360
GOABKKBA_00881	CDS	360				hypothetical protein
GOABKKBA_00882	gene	330
GOABKKBA_00882	CDS	330				hypothetical protein
GOABKKBA_00883	gene	411
GOABKKBA_00883	CDS	411		2.3.1.-		Acetyltransferase
GOABKKBA_00884	gene	690
GOABKKBA_00884	CDS	690				hypothetical protein
GOABKKBA_00885	gene	1308	codB_1
GOABKKBA_00885	CDS	1308	codB_1		COG1457	Cytosine permease
GOABKKBA_00886	gene	417
GOABKKBA_00886	CDS	417				hypothetical protein
GOABKKBA_00887	gene	1308	codB_2
GOABKKBA_00887	CDS	1308	codB_2		COG1457	Cytosine permease
GOABKKBA_00888	gene	765
GOABKKBA_00888	CDS	765				hypothetical protein
GOABKKBA_00889	gene	300
GOABKKBA_00889	CDS	300				hypothetical protein
GOABKKBA_00890	gene	231
GOABKKBA_00890	CDS	231				hypothetical protein
GOABKKBA_00891	gene	717
GOABKKBA_00891	CDS	717				hypothetical protein
GOABKKBA_00892	gene	681
GOABKKBA_00892	CDS	681				hypothetical protein
GOABKKBA_00893	gene	99
GOABKKBA_00893	CDS	99				hypothetical protein
GOABKKBA_00894	gene	393
GOABKKBA_00894	CDS	393				hypothetical protein
GOABKKBA_00895	gene	483
GOABKKBA_00895	CDS	483				hypothetical protein
GOABKKBA_00896	gene	561
GOABKKBA_00896	CDS	561				hypothetical protein
GOABKKBA_00897	gene	291	lsrG
GOABKKBA_00897	CDS	291	lsrG	5.3.1.32	COG1359	(4S)-4-hydroxy-5-phosphonooxypentane-2,3-dione isomerase
GOABKKBA_00898	gene	876	lsrF
GOABKKBA_00898	CDS	876	lsrF	2.3.1.245	COG1830	3-hydroxy-5-phosphonooxypentane-2,4-dione thiolase
GOABKKBA_00899	gene	1035	lsrB_1
GOABKKBA_00899	CDS	1035	lsrB_1			Autoinducer 2-binding protein LsrB
GOABKKBA_00900	gene	996	lsrD_1
GOABKKBA_00900	CDS	996	lsrD_1			Autoinducer 2 import system permease protein LsrD
GOABKKBA_00901	gene	1083	lsrC
GOABKKBA_00901	CDS	1083	lsrC		COG1172	Autoinducer 2 import system permease protein LsrC
GOABKKBA_00902	gene	1584	lsrA
GOABKKBA_00902	CDS	1584	lsrA	3.6.3.-	COG1129	Autoinducer 2 import ATP-binding protein LsrA
GOABKKBA_00903	gene	978	lsrR
GOABKKBA_00903	CDS	978	lsrR		COG2390	Transcriptional regulator LsrR
GOABKKBA_00904	gene	1590	lsrK
GOABKKBA_00904	CDS	1590	lsrK	2.7.1.189	COG1070	Autoinducer-2 kinase
GOABKKBA_00905	gene	1170	rfaQ_2
GOABKKBA_00905	CDS	1170	rfaQ_2	2.-.-.-	COG0859	Lipopolysaccharide core heptosyltransferase RfaQ
GOABKKBA_00906	gene	1245
GOABKKBA_00906	CDS	1245				hypothetical protein
GOABKKBA_00907	gene	1509	arcD_1
GOABKKBA_00907	CDS	1509	arcD_1		COG0531	Arginine/ornithine antiporter
GOABKKBA_00908	gene	1284	arcA_1
GOABKKBA_00908	CDS	1284	arcA_1	3.5.3.6	COG2235	Arginine deiminase
GOABKKBA_00909	gene	1083	ttgG
GOABKKBA_00909	CDS	1083	ttgG			Toluene efflux pump periplasmic linker protein TtgG
GOABKKBA_00910	gene	3087	czcA
GOABKKBA_00910	CDS	3087	czcA			Cobalt-zinc-cadmium resistance protein CzcA
GOABKKBA_00911	gene	1095	dhaD
GOABKKBA_00911	CDS	1095	dhaD	1.1.1.6		Glycerol dehydrogenase
GOABKKBA_00912	gene	1068	dhaK
GOABKKBA_00912	CDS	1068	dhaK	2.7.1.121	COG2376	PEP-dependent dihydroxyacetone kinase, dihydroxyacetone-binding subunit DhaK
GOABKKBA_00913	gene	633	dhaL
GOABKKBA_00913	CDS	633	dhaL	2.7.1.121	COG2376	PEP-dependent dihydroxyacetone kinase, ADP-binding subunit DhaL
GOABKKBA_00914	gene	1434	dhaM
GOABKKBA_00914	CDS	1434	dhaM	2.7.1.121	COG1080	PEP-dependent dihydroxyacetone kinase, phosphoryl donor subunit DhaM
GOABKKBA_00915	gene	1356	mshA
GOABKKBA_00915	CDS	1356	mshA	2.4.1.250		D-inositol-3-phosphate glycosyltransferase
GOABKKBA_00916	gene	1710	tobZ
GOABKKBA_00916	CDS	1710	tobZ	6.1.2.2		nebramycin 5' synthase
GOABKKBA_00917	gene	1503
GOABKKBA_00917	CDS	1503				hypothetical protein
GOABKKBA_00918	gene	1443
GOABKKBA_00918	CDS	1443				hypothetical protein
GOABKKBA_00919	gene	1176	ybjJ_1
GOABKKBA_00919	CDS	1176	ybjJ_1			Inner membrane protein YbjJ
GOABKKBA_00920	gene	375
GOABKKBA_00920	CDS	375				hypothetical protein
GOABKKBA_00921	gene	441
GOABKKBA_00921	CDS	441				hypothetical protein
GOABKKBA_00922	gene	1086	pemA
GOABKKBA_00922	CDS	1086	pemA	3.1.1.11		Pectinesterase A
GOABKKBA_00923	gene	1920	dhaR
GOABKKBA_00923	CDS	1920	dhaR		COG3284	PTS-dependent dihydroxyacetone kinase operon regulatory protein
GOABKKBA_00924	gene	1035	cra_1
GOABKKBA_00924	CDS	1035	cra_1		COG1609	Catabolite repressor/activator
GOABKKBA_00925	gene	1410	scrB
GOABKKBA_00925	CDS	1410	scrB	3.2.1.26	COG1621	Sucrose-6-phosphate hydrolase
GOABKKBA_00926	gene	1371	sacX
GOABKKBA_00926	CDS	1371	sacX		COG1263	Negative regulator of SacY activity
GOABKKBA_00927	gene	1539	scrY
GOABKKBA_00927	CDS	1539	scrY			Sucrose porin
GOABKKBA_00928	gene	936	scrK
GOABKKBA_00928	CDS	936	scrK	2.7.1.4	COG0524	Fructokinase
GOABKKBA_00929	gene	1146
GOABKKBA_00929	CDS	1146				hypothetical protein
GOABKKBA_00930	gene	2157	fecA
GOABKKBA_00930	CDS	2157	fecA		COG4772	Fe(3+) dicitrate transport protein FecA
GOABKKBA_00931	gene	1083
GOABKKBA_00931	CDS	1083				hypothetical protein
GOABKKBA_00932	gene	276
GOABKKBA_00932	CDS	276				hypothetical protein
GOABKKBA_00933	gene	87
GOABKKBA_00933	tRNA	87				tRNA-Leu(cag)
GOABKKBA_00934	gene	87
GOABKKBA_00934	tRNA	87				tRNA-Leu(cag)
GOABKKBA_00935	gene	927	pgrR_3
GOABKKBA_00935	CDS	927	pgrR_3			HTH-type transcriptional regulator PgrR
GOABKKBA_00936	gene	993	iolS_2
GOABKKBA_00936	CDS	993	iolS_2	1.1.1.-	COG0667	Aldo-keto reductase IolS
GOABKKBA_00937	gene	1044	rsmC
GOABKKBA_00937	CDS	1044	rsmC	2.1.1.172	COG2813	Ribosomal RNA small subunit methyltransferase C
GOABKKBA_00938	gene	438	holD
GOABKKBA_00938	CDS	438	holD	2.7.7.7	COG3050	DNA polymerase III subunit psi
GOABKKBA_00939	gene	444	rimI
GOABKKBA_00939	CDS	444	rimI	2.3.1.266	COG0456	[Ribosomal protein S18]-alanine N-acetyltransferase
GOABKKBA_00940	gene	1590	prfC
GOABKKBA_00940	CDS	1590	prfC		COG4108	Peptide chain release factor RF3
GOABKKBA_00941	gene	615	osmY_1
GOABKKBA_00941	CDS	615	osmY_1		COG2823	Osmotically-inducible protein Y
GOABKKBA_00942	gene	162
GOABKKBA_00942	CDS	162				hypothetical protein
GOABKKBA_00943	gene	1251
GOABKKBA_00943	CDS	1251				hypothetical protein
GOABKKBA_00944	gene	819	yjjV
GOABKKBA_00944	CDS	819	yjjV	3.1.-.-	COG0084	putative metal-dependent hydrolase YjjV
GOABKKBA_00945	gene	1272	nupX
GOABKKBA_00945	CDS	1272	nupX		COG1972	Putative nucleoside permease NupX
GOABKKBA_00946	gene	798	deoC_1
GOABKKBA_00946	CDS	798	deoC_1	4.1.2.4	COG0274	Deoxyribose-phosphate aldolase
GOABKKBA_00947	gene	1323	deoA
GOABKKBA_00947	CDS	1323	deoA	2.4.2.4	COG0213	Thymidine phosphorylase
GOABKKBA_00948	gene	1224	deoB_1
GOABKKBA_00948	CDS	1224	deoB_1	5.4.2.7	COG1015	Phosphopentomutase
GOABKKBA_00949	gene	726	deoD
GOABKKBA_00949	CDS	726	deoD	2.4.2.1		Purine nucleoside phosphorylase DeoD-type
GOABKKBA_00950	gene	1344	yjjJ
GOABKKBA_00950	CDS	1344	yjjJ	2.-.-.-		Toxin YjjJ
GOABKKBA_00951	gene	678	ytjB
GOABKKBA_00951	CDS	678	ytjB		COG3726	putative inner membrane protein Smp
GOABKKBA_00952	gene	981	serB
GOABKKBA_00952	CDS	981	serB	3.1.3.3	COG0560	Phosphoserine phosphatase
GOABKKBA_00953	gene	1383	radA
GOABKKBA_00953	CDS	1383	radA	3.6.4.-	COG1066	DNA repair protein RadA
GOABKKBA_00954	gene	1284	nadR
GOABKKBA_00954	CDS	1284	nadR		COG1056	Trifunctional NAD biosynthesis/regulator protein NadR
GOABKKBA_00955	gene	1002
GOABKKBA_00955	CDS	1002				Zinc-type alcohol dehydrogenase-like protein
GOABKKBA_00956	gene	912	pgrR_4
GOABKKBA_00956	CDS	912	pgrR_4			HTH-type transcriptional regulator PgrR
GOABKKBA_00957	gene	1131
GOABKKBA_00957	CDS	1131				hypothetical protein
GOABKKBA_00958	gene	1668	ettA
GOABKKBA_00958	CDS	1668	ettA		COG0488	Energy-dependent translational throttle protein EttA
GOABKKBA_00959	gene	510	ompA_1
GOABKKBA_00959	CDS	510	ompA_1			Outer membrane protein A
GOABKKBA_00960	gene	1326	dgcN
GOABKKBA_00960	CDS	1326	dgcN	2.7.7.65	COG2199	Diguanylate cyclase DgcN
GOABKKBA_00961	gene	633
GOABKKBA_00961	CDS	633				hypothetical protein
GOABKKBA_00962	gene	2712	ctpF
GOABKKBA_00962	CDS	2712	ctpF	3.6.3.-	COG0474	putative cation-transporting ATPase F
GOABKKBA_00963	gene	1920	slt
GOABKKBA_00963	CDS	1920	slt	4.2.2.-	COG0741	Soluble lytic murein transglycosylase
GOABKKBA_00964	gene	351	trpR
GOABKKBA_00964	CDS	351	trpR		COG2973	Trp operon repressor
GOABKKBA_00965	gene	525	yjjX
GOABKKBA_00965	CDS	525	yjjX	3.6.1.-	COG1986	Inosine/xanthosine triphosphatase
GOABKKBA_00966	gene	648	gpmB
GOABKKBA_00966	CDS	648	gpmB	5.4.2.-		phosphoglycerate mutase GpmB
GOABKKBA_00967	gene	867	rob_1
GOABKKBA_00967	CDS	867	rob_1		COG2207	Right origin-binding protein
GOABKKBA_00968	gene	471
GOABKKBA_00968	CDS	471				hypothetical protein
GOABKKBA_00969	gene	717	arcA_2
GOABKKBA_00969	CDS	717	arcA_2		COG0745	Aerobic respiration control protein ArcA
GOABKKBA_00970	gene	1338
GOABKKBA_00970	CDS	1338			COG3385	IS4 family transposase ISPcc3
GOABKKBA_00971	gene	453
GOABKKBA_00971	CDS	453			COG3385	IS4 family transposase IS4
GOABKKBA_00972	gene	366
GOABKKBA_00972	CDS	366			COG3385	IS4 family transposase ISPcc3
GOABKKBA_00973	gene	2460	thrA
GOABKKBA_00973	CDS	2460	thrA		COG0460	Bifunctional aspartokinase/homoserine dehydrogenase 1
GOABKKBA_00974	gene	930	thrB
GOABKKBA_00974	CDS	930	thrB	2.7.1.39		Homoserine kinase
GOABKKBA_00975	gene	1290	thrC
GOABKKBA_00975	CDS	1290	thrC	4.2.3.1	COG0498	Threonine synthase
GOABKKBA_00976	gene	777	yaaA
GOABKKBA_00976	CDS	777	yaaA		COG3022	Peroxide stress resistance protein YaaA
GOABKKBA_00977	gene	954	tal
GOABKKBA_00977	CDS	954	tal	2.2.1.2		Transaldolase
GOABKKBA_00978	gene	588	mog
GOABKKBA_00978	CDS	588	mog	2.7.7.75	COG0521	Molybdopterin adenylyltransferase
GOABKKBA_00979	gene	1368	proP_1
GOABKKBA_00979	CDS	1368	proP_1			Proline/betaine transporter
GOABKKBA_00980	gene	2451
GOABKKBA_00980	CDS	2451				hypothetical protein
GOABKKBA_00981	gene	150
GOABKKBA_00981	CDS	150				hypothetical protein
GOABKKBA_00982	gene	789
GOABKKBA_00982	CDS	789				hypothetical protein
GOABKKBA_00983	gene	1911	dnaK_1
GOABKKBA_00983	CDS	1911	dnaK_1		COG0443	Chaperone protein DnaK
GOABKKBA_00984	gene	1131	dnaJ
GOABKKBA_00984	CDS	1131	dnaJ		COG0484	Chaperone protein DnaJ
GOABKKBA_00985	gene	1179	nhaA
GOABKKBA_00985	CDS	1179	nhaA		COG3004	Na(+)/H(+) antiporter NhaA
GOABKKBA_00986	gene	900	nhaR
GOABKKBA_00986	CDS	900	nhaR		COG0583	Transcriptional activator protein NhaR
GOABKKBA_00987	gene	264	rpsT
GOABKKBA_00987	CDS	264	rpsT		COG0268	30S ribosomal protein S20
GOABKKBA_00988	gene	939	ribF
GOABKKBA_00988	CDS	939	ribF		COG0196	Bifunctional riboflavin kinase/FMN adenylyltransferase
GOABKKBA_00989	gene	2817	ileS
GOABKKBA_00989	CDS	2817	ileS	6.1.1.5	COG0060	Isoleucine--tRNA ligase
GOABKKBA_00990	gene	510	lspA
GOABKKBA_00990	CDS	510	lspA	3.4.23.36	COG0597	Lipoprotein signal peptidase
GOABKKBA_00991	gene	486	fkpB
GOABKKBA_00991	CDS	486	fkpB	5.2.1.8	COG1047	FKBP-type 16 kDa peptidyl-prolyl cis-trans isomerase
GOABKKBA_00992	gene	954	ispH
GOABKKBA_00992	CDS	954	ispH	1.17.7.4	COG0761	4-hydroxy-3-methylbut-2-enyl diphosphate reductase
GOABKKBA_00993	gene	822	dapB
GOABKKBA_00993	CDS	822	dapB	1.17.1.8	COG0289	4-hydroxy-tetrahydrodipicolinate reductase
GOABKKBA_00994	gene	1164	carA
GOABKKBA_00994	CDS	1164	carA	6.3.5.5	COG0505	Carbamoyl-phosphate synthase small chain
GOABKKBA_00995	gene	3234	carB
GOABKKBA_00995	CDS	3234	carB	6.3.5.5	COG0458	Carbamoyl-phosphate synthase large chain
GOABKKBA_00996	gene	678	rhtC_2
GOABKKBA_00996	CDS	678	rhtC_2		COG1280	Threonine efflux protein
GOABKKBA_00997	gene	798	yjjP
GOABKKBA_00997	CDS	798	yjjP		COG2966	Inner membrane protein YjjP
GOABKKBA_00998	gene	465
GOABKKBA_00998	CDS	465				hypothetical protein
GOABKKBA_00999	gene	483
GOABKKBA_00999	CDS	483				IS1595 family transposase ISSsu9
GOABKKBA_01000	gene	879	apaH
[truncated: 6,521 more rows]
