# Supplementary material for: Mucin modulates phage infection dynamics and biofilm formation in enteropathogenic Yersinia enterocolitica
Source: Curr Res Microb Sci. 2026 Jun 3;11:100618. doi: 10.1016/j.crmicr.2026.100618 (PMC13284502; doi:10.1016/j.crmicr.2026.100618)
Supplement: Supplementary file 11 [file mmc11.csv]

Supplementaty Table S6. Phage defense systems identified in Y. enterocolitica WT and BIM strains using Padloc v.2.0.0.
Y. enterocolitica WT				Y. enterocolitica BIM(M+)			Y. enterocolitica BIM(M-)
system.number	system	target.name		system.number	system	target.name	system.number	system	target.name
12	RM_type_II	contig_1_63		13	SoFic	contig_1_113	2	AbiE	contig_1_231
16	VSPR	contig_1_63		2	AbiE	contig_1_789	2	AbiE	contig_1_232
16	VSPR	contig_1_64		2	AbiE	contig_1_790	13	SoFic	contig_1_235
12	RM_type_II	contig_1_65		14	SoFic	contig_1_793	12	RM_type_II	contig_1_292
13	SoFic	contig_1_122		12	RM_type_II	contig_1_850	16	VSPR	contig_1_293
2	AbiE	contig_1_124		16	VSPR	contig_1_851	12	RM_type_II	contig_1_294
2	AbiE	contig_1_125		12	RM_type_II	contig_1_852	16	VSPR	contig_1_294
14	SoFic	contig_1_796		16	VSPR	contig_1_852	11	RM_type_HNH	contig_1_849
18	hachiman_other	contig_1_1546		11	RM_type_HNH	contig_1_1405	14	SoFic	contig_1_916
18	hachiman_other	contig_1_1548		15	SoFic	contig_1_1472	9	PDC-S07	contig_1_1014
9	PDC-S07	contig_1_1840		9	PDC-S07	contig_1_1570	7	PDC-M66	contig_1_1266
3	DMS_other	contig_1_2271		7	PDC-M66	contig_1_1821	7	PDC-M66	contig_1_1267
3	DMS_other	contig_1_2272		7	PDC-M66	contig_1_1822	4	DRT_type_III	contig_1_1278
19	septu_type_I	contig_1_2313		4	DRT_type_III	contig_1_1833	4	DRT_type_III	contig_1_1279
5	PDC-M01	contig_1_2313		4	DRT_type_III	contig_1_1834	17	dXTPase	contig_1_1294
19	septu_type_I	contig_1_2314		17	dXTPase	contig_1_1849	1	3HP	contig_1_1296
5	PDC-M01	contig_1_2314		1	3HP	contig_1_1851	1	3HP	contig_1_1297
8	PDC-S06	contig_1_2345		1	3HP	contig_1_1852	1	3HP	contig_1_1298
6	PDC-M06	contig_1_2495		1	3HP	contig_1_1853	6	PDC-M06	contig_1_1985
6	PDC-M06	contig_1_2496		6	PDC-M06	contig_1_2540	6	PDC-M06	contig_1_1986
1	3HP	contig_1_3180		6	PDC-M06	contig_1_2541	8	PDC-S06	contig_1_2136
1	3HP	contig_1_3181		8	PDC-S06	contig_1_2691	19	septu_type_I	contig_1_2167
1	3HP	contig_1_3182		19	septu_type_I	contig_1_2722	5	PDC-M01	contig_1_2167
17	dXTPase	contig_1_3184		5	PDC-M01	contig_1_2722	19	septu_type_I	contig_1_2168
4	DRT_type_III	contig_1_3199		19	septu_type_I	contig_1_2723	5	PDC-M01	contig_1_2168
4	DRT_type_III	contig_1_3200		5	PDC-M01	contig_1_2723	3	DMS_other	contig_1_2209
7	PDC-M66	contig_1_3211		3	DMS_other	contig_1_2764	3	DMS_other	contig_1_2211
7	PDC-M66	contig_1_3212		3	DMS_other	contig_1_2766	10	PDC-S07	contig_1_2646
10	PDC-S07	contig_1_3460		10	PDC-S07	contig_1_3201	18	hachiman_other	contig_1_2944
15	SoFic	contig_1_3558		18	hachiman_other	contig_1_3498	18	hachiman_other	contig_1_2946
11	RM_type_HNH	contig_1_3625		18	hachiman_other	contig_1_3500	15	SoFic	contig_1_3703
