# Supplementary material for: Mucin modulates phage infection dynamics and biofilm formation in enteropathogenic Yersinia enterocolitica
Source: Curr Res Microb Sci. 2026 Jun 3;11:100618. doi: 10.1016/j.crmicr.2026.100618 (PMC13284502; doi:10.1016/j.crmicr.2026.100618)
Supplement: Supplementary file 12 [file mmc12.xlsx]

## Sheet: BIMs_shared variants
Supplementary Table S7a. Genetic variants shared between Yersinia enterocolitica bacteriophage insensitive mutant (BIM) strains, obtained from standard nutrient or simulated mucosal conditions, relative to the wild-type (WT) reference genome.
The table lists genomic location (CHROM, POS), reference (REF) and alternate (ALT) alleles, annotated gene (ANN[0].GENE), gene name and its predicted product, as well as associated metabolic or functional pathways.
CHROM	POS	REF	ALT	ANN[0].GENE	gene name	gene product	pathway	ANN[0].EFFECT	ANN[0].IMPACT	ANN[0].HGVS_P
contig_1	28067	CTCTTCT	CCT	KNADDANO_00025	atpF	ATP synthase subunit b	Metabolism ko00194 Photosynthesis proteins	frameshift_variant	HIGH	p.Ser45fs
contig_1	153230	TGGGGGGGG	TGGGGG	KNADDANO_00139	lamB_1	Maltoporin	Signalling and cellular processes ko02000 Transporters	conservative_inframe_deletion	MODERATE	p.Gly134del
contig_1	158389	CT	CTT	KNADDANO_00142	manA_1	Mannose-6-phosphate isomerase	Metabolism ko01000 Enzymes	frameshift_variant	HIGH	p.Asp176fs
contig_1	214903	AGGGGGGG	AGGGGGG	KNADDANO_00183		hypothetical protein		frameshift_variant	HIGH	p.Thr125fs
contig_1	238637	CGGGGGGGG	CGGG	KNADDANO_00199		hypothetical protein		frameshift_variant	HIGH	p.Pro126fs
contig_1	243408	CTTTTTTT	CTTTT	KNADDANO_00204	fumB	Fumarate hydratase class I%2C anaerobic	Metabolism ko01000 Enzymes	conservative_inframe_deletion	MODERATE	p.Phe61del
contig_1	254359	TCCCCCCC	TCCCCCC	KNADDANO_00213	iolC	5-dehydro-2-deoxygluconokinase	Metabolism ko01000 Enzymes	frameshift_variant	HIGH	p.Ser223fs
contig_1	360232	ATTTTTTT	ATTTTT	KNADDANO_00300	ywO_1	General stress protein 14	Signalling and cellular processes ko02000 Transporters	frameshift_variant	HIGH	p.Phe48fs
contig_1	364188	CT	C	KNADDANO_00305	fkpA	FKBP-type peptidyl-prolyl cis-trans isomerase FkpA	Genetic information processing ko03110 Chaperones and folding catalysts ko01000 Enzymes	frameshift_variant	HIGH	p.Ser21fs
contig_1	413824	TGGGGGGG	TGGGG	KNADDANO_00372	metH	Methionine synthase	Metabolism ko01000 Enzymes	disruptive_inframe_deletion	MODERATE	p.Gly902del
contig_1	502152	TGCAGG	TG	KNADDANO_00447	gabD	Succinate-semialdehyde dehydrogenase [NADP(+)] GabD	Metabolism ko01000 Enzymes	frameshift_variant	HIGH	p.Ala217fs
contig_1	550958	TGCAGG	TAGG	KNADDANO_00499	degQ	Periplasmic pH-dependent serine endoprotease DegQ	Metabolism ko01002 Peptidases and inhibitors	frameshift_variant	HIGH	p.Ala32fs
contig_1	676625	TCCCCCCC	TCCCCCC	KNADDANO_00610		hypothetical protein		frameshift_variant	HIGH	p.Asp77fs
contig_1	803888	TGCAGG	TG	KNADDANO_00724		IS3 family transposase ISSpr1		frameshift_variant	HIGH	p.Pro71fs
contig_1	823221	CGGGGGGG	CGGGGGG	KNADDANO_00748		hypothetical protein		frameshift_variant	HIGH	p.Glu94fs
contig_1	862984	CGGGGGGG	CGGGGGG	KNADDANO_00785	argP_1	HTH-type transcriptional regulator ArgP	Genetic information processing ko03000 Transcription factors ko03036 Chromosome and associated proteins	frameshift_variant	HIGH	p.Arg58fs
contig_1	908109	TCCCCCC	TCCC	KNADDANO_00827	lvr	Levodione reductase		conservative_inframe_deletion	MODERATE	p.Gly13del
contig_1	919444	CAAAAAAA	CAAAA	KNADDANO_00839		hypothetical protein		disruptive_inframe_deletion	MODERATE	p.Lys374del
contig_1	1017292	GCCCCCCCC	GCCCCCCC	KNADDANO_00926	metI_2	D-methionine transport system permease protein MetI	Signalling and cellular processes ko02000 Transporters	frameshift_variant	HIGH	p.Ala166fs
contig_1	1072306	TGGGGGGGG	TGGGGG	KNADDANO_00973	nqrC	Na(+)-translocating NADH-quinone reductase subunit C	Metabolism ko01000 Enzymes	disruptive_inframe_deletion	MODERATE	p.Gly185del
contig_1	1118087	ATCTC	ATC	KNADDANO_01009	sbcD	Nuclease SbcCD subunit D	Genetic information processing ko03400 DNA repair and recombination proteins	frameshift_variant	HIGH	p.Asp140fs
contig_1	1146777	CGGGGGGG	CGGG	KNADDANO_01034	xseB	Exodeoxyribonuclease 7 small subunit	Genetic information processing ko03400 DNA repair and recombination proteins ko01000 Enzymes	frameshift_variant	HIGH	p.Pro81fs
contig_1	1224261	TGGGGGGG	TGGGGG	KNADDANO_01105		hypothetical protein		frameshift_variant	HIGH	p.Gly172fs
contig_1	1235742	CTTTTTTT	CTTTT	KNADDANO_01116	gsk	Inosine-guanosine kinase	Metabolism ko01000 Enzymes	disruptive_inframe_deletion	MODERATE	p.Phe12del
contig_1	1319238	CGGGGG	CGGG	KNADDANO_01200	gltJ	Glutamate/aspartate import permease protein GltJ	Signalling and cellular processes ko02000 Transporters	frameshift_variant	HIGH	p.Pro171fs
contig_1	1494467	GCCCCCC	GCCC	KNADDANO_01372		hypothetical protein		conservative_inframe_deletion	MODERATE	p.Gly31del
contig_1	1545273	GAAAAAAA	GAAAA	KNADDANO_01413	hyfB	Hydrogenase-4 component B		conservative_inframe_deletion	MODERATE	p.Phe141del
contig_1	1583809	TCCCCCCCCC	TCCCCCC	KNADDANO_01448	yeeZ	Protein YeeZ		disruptive_inframe_deletion	MODERATE	p.Pro237del
contig_1	1605847	TCCCCCCC	TCCCCCC	KNADDANO_01467	pduW	putative propionate kinase	Metabolism ko01000 Enzymes	frameshift_variant	HIGH	p.Ile329fs
contig_1	1613075	CTTTTTTT	CTTT	KNADDANO_01474		hypothetical protein		frameshift_variant	HIGH	p.Lys23fs
contig_1	1626820	TGGGGGGGGG	TGGGGGGGG	KNADDANO_01490	cobD_2	Cobalamin biosynthesis protein CobD	Metabolism ko01000 Enzymes	frameshift_variant	HIGH	p.Ala55fs
contig_1	1652850	TCCCCCCC	TCCCCCC	KNADDANO_01518		hypothetical protein		frameshift_variant	HIGH	p.Glu516fs
contig_1	1671635	TAAAAAAAA	TAAAAAA	KNADDANO_01531		hypothetical protein		frameshift_variant	HIGH	p.Lys800fs
contig_1	1721826	CGGGGGG	CGGGG	KNADDANO_01572	citG	2-(5''-triphosphoribosyl)-3'-dephosphocoenzyme-A synthase	Metabolism ko01000 Enzymes	frameshift_variant	HIGH	p.Glu188fs
contig_1	1822339	CGGGGGG	CGGG	KNADDANO_01648	cheB	Protein-glutamate methylesterase/protein-glutamine glutaminase	Signalling and cellular processes ko02022 Two-component system ko02035 Bacterial motility proteins ko01000 Enzymes	disruptive_inframe_deletion	MODERATE	p.Gly167del
contig_1	1832317	TGGGGGGGG	TGGGGGG	KNADDANO_01655		Invasin		frameshift_variant	HIGH	p.Glu629fs
contig_1	1877019	TGGGGGGG	TGGGGGG	KNADDANO_01700	yecS_1	L-cystine transport system permease protein YecS	Signalling and cellular processes ko02000 Transporters	frameshift_variant	HIGH	p.Met30fs
contig_1	1898755	CGGGGGGGGGG	CGGGGGGGGG	KNADDANO_01718		hypothetical protein		frameshift_variant	HIGH	p.Asp377fs
contig_1	1944507	CGGGGGG	CGGGG	KNADDANO_01755	ves	Protein Ves		frameshift_variant	HIGH	p.Gly103fs
contig_1	1965451	CGGGGGGG	CGGGGG	KNADDANO_01780	prfA	Peptide chain release factor RF1	Genetic information processing ko03012 Translation factors	frameshift_variant	HIGH	p.Gly234fs
contig_1	1982922	TGGGGGGGG	TGGGG	KNADDANO_01799	yceM	Putative oxidoreductase YceM		frameshift_variant	HIGH	p.Gly183fs
contig_1	2195942	TGGGGGGGG	TGGGGGGG	KNADDANO_01991	tyrS	Tyrosine--tRNA ligase	Metabolism ko01007 Amino acid related enzymes genetic information processing ko03016 Transfer RNA biogenesis ko03029 Mitochondrial biogenesis ko01000 Enzymes	frameshift_variant	HIGH	p.Ala75fs
contig_1	2219529	TGGGGGGG	TGGGGGG	KNADDANO_02016	tyrR	Transcriptional regulatory protein TyrR	ko03000 Transcription factors	frameshift_variant	HIGH	p.Glu142fs
contig_1	2271605	CGGGG	CGGG	KNADDANO_02060	rbsK_2	Ribokinase	Metabolism ko01000 Enzymes	frameshift_variant	HIGH	p.Glu25fs
contig_1	2274055	CGGGGGG	CGGGGG	KNADDANO_02062		hypothetical protein		frameshift_variant	HIGH	p.Glu81fs
contig_1	2391775	TCCCCCCCTCAAC	TCCCCCCTCAAC	KNADDANO_02162	acnA	Aconitate hydratase A	Metabolism ko01000 Enzymes	frameshift_variant	HIGH	p.Ile738fs
contig_1	2458020	AGGGGGGG	AGGGGGG	KNADDANO_02234	argK	GTPase ArgK		frameshift_variant	HIGH	p.Asp181fs
contig_1	2673266	CGGGGG	CGGGG	KNADDANO_02494		O-acetyl-L-homoserine sulfhydrylase	Metabolism ko01000 Enzymes	frameshift_variant	HIGH	p.Asp66fs
contig_1	2775046	TCCCCCCC	TCCCCC	KNADDANO_02602	sdhL	Shikimate dehydrogenase-like protein		frameshift_variant	HIGH	p.Gly193fs
contig_1	2920596	CAAAAAA	CAAA	KNADDANO_02725	ycaD_1	putative MFS-type transporter YcaD	Signalling and cellular processes ko02000 Transporters	conservative_inframe_deletion	MODERATE	p.Phe33del
contig_1	2934111	TGGGGGGG	TGGGGG	KNADDANO_02735	btuD_4	Vitamin B12 import ATP-binding protein BtuD	Signalling and cellular processes ko02000 Transporters	frameshift_variant	HIGH	p.Glu480fs
contig_1	3075249	AGGGGGGGG	AGGGGGGG	KNADDANO_02855	nrdA	Ribonucleoside-diphosphate reductase 1 subunit alpha	Genetic information processing ko03400 DNA repair and recombination proteins ko01000 Enzymes	frameshift_variant	HIGH	p.Val297fs
contig_1	3147915	CTCTT	CT	KNADDANO_02911	pta	Phosphate acetyltransferase	Metabolism ko01000 Enzymes	disruptive_inframe_deletion	MODERATE	p.Ser589del
contig_1	3216661	TGGGGGGG	TGGGGG	KNADDANO_02971	fadL	Long-chain fatty acid transport protein	Signalling and cellular processes ko02000 Transporters	frameshift_variant	HIGH	p.Gly145fs
contig_1	3315888	TCCCCC	TCCCC	KNADDANO_03074	relE_1	mRNA interferase toxin RelE	Signalling and cellular processes ko02048 Prokaryotic defense system	frameshift_variant	HIGH	p.Ile47fs
contig_1	3416029	AGGGGGG	AGGGG	KNADDANO_03164	rlmN	Dual-specificity RNA methyltransferase RlmN	Genetic information processing ko03009 Ribosome biogenesis ko01000 Enzymes	frameshift_variant	HIGH	p.Leu17fs
contig_1	3462459	GCCCCCCCCCC	GCCCCCCC	KNADDANO_03203	purL_2	Phosphoribosylformylglycinamidine synthase	Genetic information processing ko03009 Ribosome biogenesis ko01000 Enzymes	conservative_inframe_deletion	MODERATE	p.Gly448del
contig_1	3464217	CAAGA	CA	KNADDANO_03204	mltF	Membrane-bound lytic murein transglycosylase F	Metabolism ko01011 Peptidoglycan biosynthesis and degradation proteins ko01000 Enzymes	disruptive_inframe_deletion	MODERATE	p.Glu33del
contig_1	3475299	TCCCCCCC	TCCCCC	KNADDANO_03216	recO	DNA repair protein RecO	Genetic information processing ko03400 DNA repair and recombination proteins	frameshift_variant	HIGH	p.Gly219fs
contig_1	3572851	TCCCCCCC	TCCCCC	KNADDANO_03324	gabR_2	HTH-type transcriptional regulatory protein GabR	Genetic information processing ko03000 Transcription factors	frameshift_variant	HIGH	p.Gly79fs
contig_1	3588117	TCCCCCCCC	TCCCCC	KNADDANO_03341	ydhP_3	Inner membrane transport protein YdhP	Signalling and cellular processes ko02000 Transporters	conservative_inframe_deletion	MODERATE	p.Gly256del
contig_1	3738762	TCCCCCCC	TCCCCC	KNADDANO_03484	degP	Periplasmic serine endoprotease DegP	Metabolism ko01002 Peptidases and inhibitors Genetic information processing ko03110 Chaperones and folding catalysts ko01000 Enzymes	frameshift_variant	HIGH	p.Gly105fs
contig_1	3752471	TGGGG	TGG	KNADDANO_03496	fhuC	Iron(3+)-hydroxamate import ATP-binding protein FhuC	Signalling and cellular processes ko02000 Transporters ko01000 Enzymes	frameshift_variant	HIGH	p.His253fs
contig_1	3755152	TCCCCCCC	TCCCCCC	KNADDANO_03497	mrcB	Penicillin-binding protein 1B	Metabolism ko01011 Peptidoglycan biosynthesis and degradation proteins ko01003 Glycosyltransferases ko01000 Enzymes	frameshift_variant	HIGH	p.Ser280fs
contig_1	3772817	CAAGA	C	KNADDANO_03513	cueO	Blue copper oxidase CueO	Metabolism ko01000 Enzymes	frameshift_variant	HIGH	p.Leu264fs
contig_1	3872430	CGAGAGA	CGAGA	KNADDANO_03589	djlA	Co-chaperone protein DjlA	Genetic information processing ko03110 Chaperones and folding catalysts	frameshift_variant	HIGH	p.Gly166fs
contig_1	4010623	CGGGGGGGG	CGGGGG	KNADDANO_03702		hypothetical protein		conservative_inframe_deletion	MODERATE	p.Pro4del
contig_1	4123059	GTTTTTTTAT	GTTTTTAT	KNADDANO_03810	tsr_4	Methyl-accepting chemotaxis protein I	Signalling and cellular processes ko02035 Bacterial motility proteins	frameshift_variant&stop_lost&splice_region_variant	HIGH	p.Ter527fs
contig_1	4192421	TCTCTCCTC	TTCCTC	KNADDANO_03874	cvaA	Colicin V secretion protein CvaA	Signalling and cellular processes ko02000 Transporters ko02044 Secretion system	conservative_inframe_deletion	MODERATE	p.Glu252del
contig_1	4357918	GCCCCCCCC	GCCCCCC	KNADDANO_04020	pldB	Lysophospholipase L2	Metabolism ko01000 Enzymes	frameshift_variant	HIGH	p.Ala145fs
contig_1	4387031	GCCCCCCCCCC	GCCCCCCC	KNADDANO_04049	wzyE	putative ECA polymerase	Metabolism ko01005 Lipopolysaccharide biosynthesis proteins ko01000 Enzymes	conservative_inframe_deletion	MODERATE	p.Gly344del
contig_1	4428352	GCCCCC	GCCCC	KNADDANO_04083	ilvD	Dihydroxy-acid dehydratase	Metabolism ko01000 Enzymes	frameshift_variant	HIGH	p.Ala172fs
contig_1	4477661	CGAGA	CAGA	KNADDANO_04126		hypothetical protein		frameshift_variant	HIGH	p.Ser143fs
contig_1	4490188	TCCCCCCC	TCCCC	KNADDANO_04135	cytR_2	HTH-type transcriptional repressor CytR	ko03000 Transcription factors	conservative_inframe_deletion	MODERATE	p.Pro292del
contig_1	4539163	TGGGGGGGG	TGGGG	KNADDANO_04186	pdeR	Cyclic di-GMP phosphodiesterase PdeR	Metabolism ko01000 Enzymes	frameshift_variant	HIGH	p.Gly90fs
contig_1	4539729	CAAAAAA	CAAA	KNADDANO_04186	pdeR	Cyclic di-GMP phosphodiesterase PdeR	Metabolism ko01000 Enzymes	conservative_inframe_deletion	MODERATE	p.Lys278del

## Sheet: BIM(+M) unique variants
Supporting Table S7b. Unique genetic variants identified in BIM obtained from simulated in vitro mucosal conditions.
CHROM	POS	REF	ALT	ANN[0].GENE	gene name	gene product	pathway	ANN[0].EFFECT	ANN[0].IMPACT	ANN[0].HGVS_P
contig_1	1230814	C	T	KNADDANO_01112	manC1	Mannose-1-phosphate guanylyltransferase 1	Metabolism 01100 Metabolic pathways 00051 Carbohydrate metabolism 00520 Glycan biosynthesis and metabolism	stop_gained	HIGH	p.Gln71*

## Sheet: BIM(-M) unique variants
Supporting Table S7c. Unique genetic variants identified in BIM obtained from standard nutrient conditions.
CHROM	POS	REF	ALT	ANN[0].GENE	gene name	gene product	pathway	ANN[0].EFFECT	ANN[0].IMPACT	ANN[0].HGVS_P
contig_1	607340	TGGGGG	TGGGG	KNADDANO_00549		putative HTH-type transcriptional regulator		frameshift_variant	HIGH	p.Asp25fs
contig_1	1229229	A	T	KNADDANO_01110	gmd	GDP-mannose 4%2C6-dehydratase	01100 Metabolic pathways Carbohydrate metabolism Glycan biosynthesis and metabolism	missense_variant	MODERATE	p.Gln241Leu
contig_1	2740437	GAAAAAA	GAAA	KNADDANO_02564		hypothetical protein		conservative_inframe_deletion	MODERATE	p.Lys66del
